# Supplementary material for: Single‐base methylome profiling of the giant kelp Saccharina japonica reveals significant differences in DNA methylation to microalgae and plants
Source: New Phytol. 2019 Sep 27;225(1):234–49. doi: 10.1111/nph.16125 (PMC6916402; doi:10.1111/nph.16125)
Supplement: Supplementary file 2 — Table S1 Summary of methylation and RNA sequencing data and mapping results. [file NPH-225-234-s002.xlsx]

## Sheet: sheet1
	Single-base methylome profiling of the giant kelp Saccharina japonica reveals significant differences in DNA methylation to microalgae and plants
	Xiao Fan, Wentao Han, Linhong Teng, Peng Jiang, Xiaowen Zhang, Dong Xu, Chang Li, Matteo Pellegrini, Chunhui Wu, Yitao Wang, Michelle Joyce Slade Kaczurowski, Xin Lin, Leila Tirichine, Thomas Mock, Naihao Ye
	Acceptance date: 6 August 2019
	Table S1. Summary of the sequencing data and mapping state.
	a. Summary of MeDIP-seq methylation data sequencing and mapping.
	b. Summary of WGBS methylation data sequencing and mapping. Sites num Covg1(%) means the percentage of the sites that is mapped by more than 1 reads. And site num covg5 (%) means the percentage of the sites that is mapped by more than 5 reads.
	c. Summary of RNA data sequencing and mapping.

## Sheet: sheet2
Table s1-a. Summary of MeDIP methylation data sequencing and mapping.
Sample	Clean Reads Num	HQ Clean Reads Num(%)	Read length	adapter(%)	low quality(%)	polyA(%)	N(%)	Total_Nucleotides	Map_Reads	Map_Rate%	Uniq_Map_Reads	Uniq_Map_Rate%
SJ_MG1	40063312	39121188 (97.65%)	150 + 150	27880 (0.07%)	913908 (2.28%)	54 (0%)	0 (0%)	5818353018	15817353	40.43	13571926	34.69
SJ_MG2	28548128	27799304 (97.38%)	150 + 150	22624 (0.08%)	725864 (2.54%)	110 (0%)	0 (0%)	4128394629	10991863	39.54	9440022	33.96
SJ_MG3	28141780	27356682 (97.21%)	150 + 150	19102 (0.07%)	765570 (2.72%)	184 (0%)	0 (0%)	4066759686	10741044	39.26	9199896	33.63
SJ_MG_Input	43305102	42604808 (98.38%)	150 + 150	4910 (0.01%)	695082 (1.61%)	58 (0%)	0 (0%)	6337507524	15478359	36.33	13450338	31.57
Table s1-b. Summary of WGBS methylation data sequencing and mapping. Sites num Covg1(%) means the percentage of the sites that is mapped by more than 1 reads. And site num covg5 (%) means the percentage of the sites that is mapped by more than 5 reads..
Samples	Raw data (reads bp)	Coverage by raw data (X)	Clean data	Total reads	Mapped	Sites covgMean	Duplication rate(%)	Sites num Covg1(%)	Sites num Covg5(%)
					reads
SJ_SP1	12499033621	26.0397	12411044122	65360957	40719876	14.67	13.98	86.84	80.65
SJ_SP2	10014637063	20.8638	9921591789	61073828	36601545	13.45	11.37	87.03	79.8
SJ_SP3	10765670322	22.4285	10231493877	59414323	37009181	14.83	10.13	87.03	80.03
SJ_FG1	10100830470	21.0434	10035306544	65641453	33162062	10.54	23.85	85.19	75.74
SJ_FG2	11013674682	22.9452	10915184243	67819731	27541592	10.13	11	85.33	75.28
SJ_FG3	11493446602	23.9447	10984995806	63958179	34780457	13.83	10.91	85.68	78.55
SJ_MG1	9023474610	18.7989	8947826469	60935941	31784186	11.17	15.49	86.62	77.95
SJ_MG2	9007105008	18.7648	8937511580	58986160	33250498	11.61	16.15	86.8	79
SJ_MG3	10480679748	21.8347	10008135232	59174221	36634760	14.49	11.43	86.94	79.21
Table s1-c. Summary of RNA data sequencing and mapping.
Samples	Raw_data(reads bp)	Coverage by raw data (X)	Clean_data	Total reads	Total mapped reads (map rate)	Uniquely mapped reads (map rate)	Reads mapped in right position	False mapped reads
SJ_SP1	17653753976	36.77	17089422282	113174982	89623502 (79.19%)	86975959 (76.85%)	77887696 (68.82%)	702 (0%)
SJ_SP2	13488268884	28.1	13023263780	86246780	68909554 (79.9%)	66866029 (77.53%)	61206492 (70.97%)	546 (0%)
SJ_SP3	16534496074	34.44	14979655416	99203016	71686793 (72.26%)	69869863 (70.43%)	63203250 (63.71%)	304 (0%)
SJ_FG1	16605112428	34.59	16150412776	106956376	90582697 (84.69%)	85247462 (79.7%)	78233144 (73.14%)	3702 (0%)
SJ_FG2	13132564828	27.35	12647460718	83758018	70252872 (83.88%)	67244009 (80.28%)	62379792 (74.48%)	1108 (0%)
SJ_FG3	7555581864	15.74	6743198544	44656944	31434571 (70.39%)	30359624 (67.98%)	27508514 (61.6%)	264 (0%)
SJ_MG1	15792479054	32.9	15047626556	99653156	88242621 (88.55%)	85159032 (85.46%)	80390840 (80.67%)	1560 (0%)
SJ_MG2	17884692472	37.25	17188340268	113830068	100107837 (87.94%)	95865243 (84.22%)	89874784 (78.96%)	1942 (0%)
SJ_MG3	13019917922	27.12	11730390606	77684706	60853155 (78.33%)	58783043 (75.67%)	53202822 (68.49%)	702 (0%)
