# Supplementary material for: Single‐base methylome profiling of the giant kelp Saccharina japonica reveals significant differences in DNA methylation to microalgae and plants
Source: New Phytol. 2019 Sep 27;225(1):234–49. doi: 10.1111/nph.16125 (PMC6916402; doi:10.1111/nph.16125)
Supplement: Supplementary file 3 — Table S2 Peak‐specific information. [file NPH-225-234-s003.xlsx]

## Sheet: sheet1
	Single-base methylome profiling of the giant kelp Saccharina japonica reveals significant differences in DNA methylation to microalgae and plants
	Xiao Fan, Wentao Han, Linhong Teng, Peng Jiang, Xiaowen Zhang, Dong Xu, Chang Li, Matteo Pellegrini, Chunhui Wu, Yitao Wang, Michelle Joyce Slade Kaczurowski, Xin Lin, Leila Tirichine, Thomas Mock, Naihao Ye
	Acceptance date: 6 August 2019
	Table S2. Information of MeDIP-seq peaks.
	a. Stat of MeDIP-seq peaks.
	b. Detailed information of MeDIP-seq peaks.

## Sheet: sheet2
Table S2-a. Stat of MeDIP-seq peaks.
Sample	Total Peaks	Peak Mean Length	Peak Median Length	Peak Total Length	Peak Covered Size In Genome(%)
MG	8824	993.31	961	8764952	1.61
Table S2-b. Detailed information of MeDIP-seq peaks.
chr	start	end	length	summit	tags	／－10*LOG10(pvalue)	fold_enrichment	FDR(%)
chr0	182525	183426	902	523	64	42.89	2.84	0.16
chr0	227310	227902	593	233	43	37.09	3.72	0.24
chr0	248305	249108	804	350	57	43.32	3.72	0.16
chr0	351625	352569	945	527	64	41.75	3.2	0.15
chr0	388830	389623	794	366	62	58.83	4.23	0.05
chr0	485488	486411	924	712	67	30.81	3.33	0.36
chr0	486439	487845	1407	613	118	58.91	3.97	0.05
chr0	529054	530157	1104	660	81	51.86	3.46	0.07
chr0	544236	545401	1166	535	103	112.46	4.87	0
chr0	551771	552776	1006	515	66	38.9	3.46	0.19
chr0	570777	571655	879	474	63	48.2	3.2	0.06
chr0	574358	575257	900	502	59	35.69	3.33	0.25
chr0	602910	603982	1073	645	86	39.81	3.11	0.16
chr0	629858	630761	904	356	66	36.43	3.61	0.26
chr0	698845	699758	914	464	61	38.58	3.07	0.2
chr0	1084759	1085449	691	269	46	31.16	3.33	0.34
chr0	1210004	1210945	942	510	65	44.55	2.95	0.07
chr0	1247998	1248911	914	409	61	34.49	3.46	0.28
chr0	1273729	1275184	1456	548	109	31.34	3.46	0.32
chr0	1384459	1386419	1961	546	224	103.09	5.89	0
chr0	1396890	1397842	953	472	66	45.55	3.59	0.08
chr0	1408034	1408905	872	483	58	36.78	3.2	0.26
chr0	1435660	1436822	1163	774	89	45.04	3.33	0.08
chr0	1485086	1486071	986	604	72	53.68	3.46	0.08
chr0	1790169	1791390	1222	659	90	47.03	3.07	0.06
chr0	1976880	1977842	963	448	65	37.44	2.96	0.22
chr0	2144318	2145826	1509	995	145	82.52	5	0
chr0	2184401	2185659	1259	743	106	91.66	3.97	0
chr0	2253455	2254594	1140	585	100	35.53	3.63	0.25
chr0	2332575	2333197	623	445	44	35.33	3.33	0.26
chr0	2411709	2413464	1756	1019	171	62.25	4.1	0.05
chr0	2422403	2423372	970	374	103	109.22	4.67	0
chr0	2650269	2651303	1035	537	77	62.44	3.59	0.06
chr0	2744587	2745663	1077	257	116	92.15	5.18	0
chr0	2763364	2764595	1232	724	158	141.18	4.29	0
chr0	2780505	2781550	1046	651	71	40.91	3.33	0.14
chr0	2790676	2791478	803	268	61	34.06	2.7	0.27
chr0	2797211	2798106	896	388	63	45.8	3.33	0.08
chr0	2811191	2812342	1152	405	99	69.07	4.36	0.07
chr0	2812438	2813297	860	340	62	48.33	3.84	0.06
chr0	2848215	2849152	938	547	81	34.12	3.13	0.27
chr0	3016058	3017213	1156	446	91	57.92	3.97	0.05
chr0	3283855	3284893	1039	526	77	61.83	3.84	0.05
chr0	3290518	3291816	1299	570	134	33.82	3.18	0.28
chr0	3344170	3344922	753	472	49	30.53	3.2	0.37
chr0	3391789	3392676	888	588	62	41.89	2.56	0.15
chr0	3397027	3398299	1273	767	87	31.48	3.33	0.32
chr0	3446911	3447701	791	509	78	46.13	4.06	0.08
chr0	3625927	3626813	887	412	60	30.67	2.95	0.37
chr0	3632642	3633281	640	296	43	30.48	3.2	0.37
chr0	3652740	3653747	1008	486	75	61.12	2.95	0.05
chr0	3657650	3658979	1330	515	150	148.79	5.29	0
chr0	3736556	3737410	855	419	67	35.38	3.11	0.26
chr0	3777562	3778810	1249	644	109	37.45	2.96	0.22
chr0	3781342	3782451	1110	601	87	47.09	3.24	0.06
chr0	3828610	3829778	1169	537	100	56.61	3.84	0.09
chr0	4054560	4055898	1339	636	133	50.38	4.15	0.06
chr0	4069827	4071101	1275	596	180	297.21	4.98	0
chr0	4157411	4158479	1069	508	81	68.22	3.33	0.07
chr0	4340519	4341238	720	287	48	32.25	2.82	0.31
chr0	4346529	4347312	784	499	51	31.38	3.33	0.32
chr0	4349953	4350948	996	449	75	63	6.53	0.06
chr0	4507940	4508976	1037	413	65	31.27	2.82	0.33
chr0	4527792	4528740	949	497	62	34.45	3.72	0.28
chr0	4566891	4567716	826	238	59	45.38	3.46	0.08
chr0	4834755	4836145	1391	355	145	110.73	6.02	0
chr0	4895225	4895986	762	307	51	34.07	2.82	0.27
chr0	4998743	4999470	728	351	49	33.62	3.07	0.29
chr0	5000311	5001018	708	468	60	68.57	3.72	0.07
chr0	5111052	5111672	621	433	70	58.13	4.32	0.05
chr0	5168385	5170083	1699	1206	159	34.79	5.12	0.25
chr0	5341537	5342846	1310	739	142	75	4.01	0
chr0	5368669	5369912	1244	771	104	51.22	5.51	0.07
chr0	5401028	5401838	811	484	66	49.87	3.72	0.06
chr0	5434161	5434993	833	422	53	30.16	2.95	0.4
chr0	5454538	5455342	805	472	52	31.16	3.46	0.34
chr0	5487168	5488028	861	446	56	33.55	3.2	0.29
chr0	5598744	5599391	648	251	45	34.38	3.46	0.27
chr0	5756890	5757724	835	464	56	36.7	2.56	0.26
chr0	5758576	5759076	501	326	37	34.72	3.59	0.25
chr0	5816588	5817631	1044	848	91	50.66	4.48	0.07
chr0	5862086	5862827	742	260	49	31.86	3.2	0.31
chr0	5865182	5866090	909	412	77	84.59	4.74	0
chr0	6037554	6038728	1175	646	98	94.51	4.36	0
chr0	6042522	6043325	804	299	77	107.95	4.74	0
chr0	6051022	6051974	953	566	77	76.21	4.23	0
chr0	6148984	6150009	1026	657	65	30.4	2.82	0.37
chr0	6183957	6185084	1128	516	95	97.03	3.97	0
chr0	6240556	6241517	962	494	81	80.31	4.69	0
chr0	6266685	6267397	713	288	58	35.7	3.32	0.25
chr0	6270400	6271367	968	458	91	42.61	3.11	0.16
chr0	6344809	6345530	722	190	54	44.77	2.82	0.07
chr0	6355156	6356084	929	461	66	44.08	3.58	0.12
chr0	6470933	6472416	1484	686	107	30.7	3.2	0.37
chr0	6803334	6804068	735	335	49	32.73	2.95	0.3
chr0	6815565	6816242	678	318	55	58.16	4.36	0.05
chr0	7017713	7018679	967	388	64	32.71	2.72	0.3
chr0	7113976	7114908	933	369	69	44.81	3.42	0.07
chr0	7156612	7157620	1009	638	88	91.04	4.36	0
chr0	7216897	7218025	1129	534	117	36.16	2.74	0.25
chr0	7226858	7228631	1774	927	290	282.13	5.01	0
chr0	7228763	7230197	1435	751	178	222.5	6.01	0
chr0	7317739	7318428	690	219	47	33.71	3.07	0.29
chr0	7328959	7329817	859	418	59	31.84	3.3	0.31
chr0	7519072	7520105	1034	612	79	34	2.81	0.27
chr0	7613389	7614329	941	503	72	57.74	3.95	0.05
chr0	7748035	7748991	957	466	61	33.55	2.69	0.29
chr0	7813309	7814717	1409	792	237	555.02	6.92	0
chr0	7877260	7878291	1032	536	76	60.17	4.23	0.05
chr0	7909319	7910072	754	447	51	35.09	3.97	0.25
chr0	7923368	7924537	1170	658	88	30.51	2.9	0.37
chr0	8115349	8116479	1131	654	112	85.56	4.79	0
chr0	8245674	8246389	716	254	47	30.41	3.97	0.37
chr0	8326521	8327296	776	451	54	35.71	3.21	0.25
chr0	8376456	8377352	897	462	57	31.64	2.69	0.31
chr0	8430527	8431416	890	418	57	30.29	2.95	0.4
chr0	8543623	8544563	941	546	59	31.08	3.07	0.35
chr0	8553912	8554866	955	449	62	35.95	2.69	0.25
chr0	8560202	8561153	952	481	68	50.75	4.1	0.07
chr0	8722395	8723241	847	496	58	39.96	3.33	0.14
chr0	8731964	8733111	1148	584	92	76.78	4.07	0
chr0	8843390	8844357	968	641	65	30.3	2.69	0.4
chr0	8929897	8930856	960	495	61	33.22	4.36	0.3
chr0	8992487	8993126	640	259	45	35.51	3.33	0.25
chr0	9038140	9039120	981	562	85	55.31	3.11	0.08
chr0	9186515	9187330	816	607	65	52.3	3.72	0.07
chr0	9248046	9249462	1417	920	169	192.65	6.92	0
chr0	9277026	9278288	1263	524	124	57.87	4.69	0.05
chr0	9279704	9280487	784	372	72	94.06	4.23	0
chr0	9354846	9356010	1165	676	100	52.79	3.89	0.07
chr0	9561418	9562411	994	486	78	39.84	2.9	0.16
chr0	9609171	9610286	1116	469	76	39.44	3.2	0.17
chr0	9726171	9727025	855	596	73	46.6	2.9	0.05
chr0	9733894	9734865	972	437	69	50.49	4.61	0.06
chr0	9749436	9750284	849	373	55	32.72	3.46	0.3
chr0	9758869	9759947	1079	384	83	61.18	3.33	0.05
chr0	9866932	9868174	1243	847	128	39.75	3.89	0.15
chr0	9940963	9941942	980	495	68	46.88	3.72	0.06
chr0	10338601	10339531	931	424	69	56.53	3.59	0.09
chr0	10348764	10349569	806	398	73	92.66	4.61	0
chr0	10364678	10365839	1162	643	91	73.05	4.23	0
chr0	10410745	10412662	1918	1503	270	176.11	7.69	0
chr0	10470724	10471614	891	380	62	34.39	3.06	0.27
chr0	10526935	10527894	960	457	68	49.62	4.23	0.06
chr0	10561687	10562689	1003	516	72	31.81	3.35	0.31
chr0	10582435	10583397	963	245	110	149.4	5.38	0
chr0	10623492	10624383	892	455	78	91.44	4.48	0
chr0	10629662	10630583	922	352	69	57.93	3.46	0.05
chr0	10676783	10677674	892	275	63	34.91	2.84	0.25
chr0	10721082	10722137	1056	488	77	40.76	2.82	0.14
chr0	10926696	10927639	944	406	67	44.47	3.58	0.1
chr0	10943845	10944690	846	385	62	47.74	4.23	0.06
chr0	11026798	11027802	1005	344	70	39.02	3.33	0.19
chr0	11266965	11268416	1452	634	142	110.25	4.28	0
chr0	11273734	11274695	962	507	67	36.52	3.06	0.26
chr0	11458752	11459891	1140	356	105	76.62	4.87	0
chr0	11461761	11462456	696	189	46	30.54	2.82	0.37
chr0	11512889	11513713	825	501	54	33.3	3.07	0.3
chr0	11563830	11564539	710	369	47	31.14	3.2	0.34
chr0	11575589	11576538	950	387	73	52.19	3.3	0.07
chr0	11600652	11601632	981	596	76	35.43	3.11	0.26
chr0	11635696	11636400	705	361	47	31.77	3.72	0.31
chr0	11647846	11648626	781	282	58	34.89	3.72	0.25
chr0	11683173	11684242	1070	792	83	33.93	3.33	0.27
chr0	11686875	11687987	1113	717	83	41.97	3.84	0.15
chr0	11728014	11728846	833	322	53	30.16	2.56	0.4
chr0	11870374	11871601	1228	846	116	55.64	3.83	0.08
chr0	12008077	12009299	1223	510	132	110.53	4.67	0
chr0	12254220	12255037	818	355	58	41.37	3.46	0.15
chr0	12291595	12292734	1140	577	88	73.76	3.72	0
chr0	12299855	12301025	1171	679	94	30.68	2.49	0.37
chr0	12335265	12336192	928	400	72	65.53	3.97	0.06
chr0	12349309	12349921	613	185	44	34.15	4.23	0.27
chr0	12415111	12416132	1022	541	87	49.69	3.59	0.06
chr0	12436678	12437884	1207	462	171	186.06	5.27	0
chr0	12448961	12449780	820	423	53	31.64	2.95	0.31
chr0	12460959	12461827	869	281	100	186.22	6.79	0
chr0	12497717	12498938	1222	833	124	42.5	3.2	0.16
chr0	12498941	12499861	921	364	66	47.41	3.72	0.06
chr0	12519732	12521028	1297	788	93	32.96	4.1	0.31
chr0	12548333	12549483	1151	483	128	122.57	5.08	0
chr0	12588188	12589280	1093	452	82	59.13	3.33	0.05
chr0	12665233	12666120	888	472	69	63.48	3.97	0.06
chr0	12745009	12745938	930	429	69	56.68	4.48	0.04
chr0	12791001	12791918	918	455	62	36.21	2.84	0.25
chr0	12799183	12800316	1134	626	74	35.4	2.69	0.26
chr0	12815412	12816465	1054	600	78	56.92	3.07	0.04
chr0	12846635	12847575	941	461	62	35.36	3.46	0.26
chr0	12974746	12975464	719	328	60	66.38	5.12	0.06
chr0	12981471	12982488	1018	492	108	175.37	5.89	0
chr0	13000427	13001657	1231	706	94	45	3.46	0.08
chr0	13042201	13043293	1093	580	93	97.35	5.12	0
chr0	13091047	13091951	905	463	64	47.09	3.72	0.06
chr0	13096060	13097210	1151	586	103	122.5	4.48	0
chr0	13146589	13147377	789	319	52	33.06	3.59	0.3
chr0	13170675	13171491	817	373	61	52.15	4.48	0.07
chr0	13198792	13199910	1119	641	139	269.37	5.38	0
chr0	13211713	13212833	1121	525	91	48	3.63	0.06
chr0	13239937	13240951	1015	461	71	33.39	2.82	0.29
chr0	13246371	13247931	1561	803	159	152.2	5.76	0
chr0	13249995	13251036	1042	615	73	41.39	3.2	0.15
chr0	13311032	13312451	1420	527	121	47.5	4.6	0.06
chr0	13387659	13388681	1023	391	77	32.32	3.53	0.31
chr0	13391396	13392388	993	524	76	66.31	4.74	0.06
chr0	13436244	13437247	1004	685	80	47.69	4.06	0.06
chr0	13539497	13540509	1013	471	121	74.15	3.11	0
chr0	13634488	13635596	1109	470	120	187.01	7.3	0
chr0	13695153	13695903	751	454	52	35.48	3.07	0.26
chr0	13837738	13838669	932	301	61	32.05	2.56	0.31
chr0	13858833	13859694	862	414	55	31.24	3.46	0.33
chr0	13863106	13864457	1352	713	98	43.17	3.07	0.16
chr0	13875838	13876863	1026	489	89	100.89	5.38	0
chr0	13935515	13936344	830	346	59	44.81	3.33	0.07
chr0	13969348	13970594	1247	541	139	184.86	5.86	0
chr0	13974071	13974761	691	506	48	36.07	3.72	0.25
chr0	14080994	14081577	584	374	42	35.73	3.72	0.25
chr0	14208012	14209183	1172	444	85	33.39	3.04	0.29
chr0	14282512	14283517	1006	713	91	85.18	3.72	0
chr0	14320258	14321402	1145	627	92	65.9	3.89	0.06
chr0	14340430	14341467	1038	667	68	31.17	2.95	0.33
chr0	14351553	14352710	1158	510	118	71.98	4.17	0.08
chr0	14487640	14488527	888	471	59	37.14	3.72	0.24
chr0	14544636	14545649	1014	485	74	45.51	4.24	0.08
chr0	14567290	14568084	795	317	52	32.34	3.2	0.31
chr0	14579728	14580843	1116	361	133	79.79	4.06	0
chr0	14605442	14606301	860	276	57	33.66	2.82	0.29
chr0	14624970	14625745	776	367	54	39.56	2.69	0.15
chr0	14685121	14686247	1127	479	76	30.21	2.56	0.4
chr0	14714103	14715015	913	514	62	41.06	3.2	0.14
chr0	14782226	14783347	1122	572	97	64	3.84	0.06
chr0	14800440	14801350	911	478	68	56.87	3.59	0.04
chr0	15034441	15035271	831	414	60	47.29	3.97	0.06
chr0	15060988	15061953	966	603	73	59.37	3.97	0.05
chr0	15116319	15117128	810	520	72	54.16	4.35	0.08
chr0	15181887	15182771	885	460	57	32.99	3.07	0.29
chr0	15233951	15235232	1282	527	98	53.49	3.2	0.07
chr0	15244259	15245154	896	501	67	56.45	3.84	0.08
chr0	15247439	15248450	1012	526	92	78.18	4.86	0
chr0	15676046	15676948	903	319	71	66.84	3.72	0.07
chr0	15806025	15806705	681	188	46	32.44	3.33	0.31
chr0	15923791	15924724	934	511	61	33.97	3.07	0.27
chr0	15939645	15940643	999	589	66	37.49	3.2	0.22
chr0	15947213	15948030	818	491	54	34.14	2.95	0.27
chr0	15985498	15986705	1208	562	98	75.3	3.95	0
chr0	16033594	16034398	805	420	62	49.3	3.33	0.06
chr0	16124316	16125199	884	421	65	52.8	4.1	0.07
chr0	16175702	16176578	877	588	61	43.37	3.2	0.12
chr0	16176693	16177516	824	553	59	45.67	2.82	0.08
chr0	16377449	16378344	896	308	64	48.37	3.33	0.06
chr0	16431403	16432395	993	602	65	31.77	2.82	0.31
chr0	16433911	16435220	1310	754	105	54.67	3.97	0.08
chr0	16451172	16451906	735	485	50	35.13	2.69	0.26
chr0	16460085	16460990	906	474	64	46.95	4.61	0.06
chr0	16632518	16633762	1245	891	101	38.06	5.25	0.21
chr0	16647562	16648239	678	409	45	30.43	3.2	0.37
chr0	16706172	16707592	1421	912	113	50.43	3.72	0.06
chr0	16758850	16759826	977	488	66	42.44	3.46	0.15
chr0	16811312	16812426	1115	607	81	37.77	2.7	0.21
chr0	16818596	16819510	915	447	60	32.24	3.09	0.31
chr0	16857002	16857964	963	594	65	41.84	3.59	0.15
chr0	17003993	17005117	1125	632	90	76.22	3.97	0
chr0	17099278	17100356	1079	658	77	41.65	2.95	0.15
chr0	17246903	17247939	1037	836	100	79.49	5.12	0
chr0	17250613	17251634	1022	547	79	70.18	4.23	0.07
chr0	17409109	17409780	672	401	48	38.77	3.72	0.18
chr0	17480194	17481029	836	212	60	41.43	3.07	0.15
chr0	17515406	17516425	1020	582	73	54	3.46	0.08
chr0	17661590	17662531	942	398	66	47.04	3.2	0.06
chr0	17777061	17778337	1277	522	100	49.5	3.59	0.06
chr0	17798682	17799336	655	207	47	38.61	4.23	0.18
chr0	17881995	17883117	1123	664	93	59	3.72	0.05
chr0	17981902	17982622	721	326	85	166.41	5.25	0
chr0	18250514	18251144	631	366	56	44.22	3.11	0.1
chr0	18386168	18387161	994	577	67	40.33	2.56	0.14
chr0	18514377	18515548	1172	636	94	45.33	3.83	0.08
chr0	18579529	18580423	895	435	58	34.04	3.59	0.27
chr0	18604575	18605586	1012	461	76	63.26	5	0.06
chr0	18673283	18674226	944	419	79	49.23	4.77	0.06
chr0	18682273	18683219	947	467	64	39.16	3.07	0.17
chr0	18789496	18790360	865	462	66	58.6	4.23	0.05
chr0	18822352	18823526	1175	663	96	63.85	3.18	0.06
chr0	18836383	18837172	790	475	60	53.65	5.51	0.08
chr0	18846832	18847599	768	443	59	30.25	3.53	0.4
chr0	18900176	18900901	726	202	51	36.33	3.46	0.26
chr0	19142685	19143612	928	578	63	36.88	2.69	0.25
chr0	19162183	19163077	895	530	78	83.95	3.7	0
chr0	19191615	19192534	920	410	65	47.55	5	0.06
chr0	19209855	19211197	1343	731	120	110.26	3.46	0
chr0	19330469	19331657	1189	719	130	161.45	7.56	0
chr0	19561831	19562651	821	190	65	49.51	2.96	0.06
chr0	19596266	19597533	1268	502	100	57.68	3.97	0.04
chr0	19673950	19674515	566	382	41	35.73	3.59	0.25
chr0	19676308	19677274	967	458	75	64.84	4.61	0.06
chr0	19748239	19749203	965	524	64	39.27	3.72	0.17
chr0	19770526	19771493	968	518	75	37.07	3.94	0.23
chr0	19772347	19773156	810	230	57	42.48	2.95	0.16
chr0	19853522	19854325	804	413	71	52.62	3.63	0.07
chr0	19946805	19947937	1133	496	80	44.1	3.84	0.12
chr0	20114581	20115202	622	402	44	35.47	3.07	0.26
chr0	20261063	20262456	1394	794	114	75.66	3.84	0
chr0	20311404	20312199	796	422	52	32.22	3.33	0.31
chr0	20366804	20367602	799	351	53	34.15	3.2	0.27
chr0	20660052	20661003	952	438	84	99.36	3.84	0
chr0	20686007	20687074	1068	549	92	75.99	4.85	0
chr0	20755816	20756792	977	604	69	42.44	3.07	0.15
chr0	20775061	20775908	848	482	55	32.83	3.07	0.3
chr0	20786240	20787170	931	488	72	65.02	4.61	0.06
chr0	20810605	20811689	1085	551	80	62.97	3.46	0.06
chr0	20911363	20912584	1222	701	98	37.26	4.04	0.22
chr0	20997820	20998934	1115	564	83	34.73	2.38	0.25
chr0	21002373	21003231	859	594	56	31.57	2.82	0.31
chr0	21189491	21190413	923	484	71	63.45	4.23	0.06
chr0	21264859	21265479	621	408	46	41.07	4.36	0.14
chr0	21300773	21301567	795	353	54	37.03	3.07	0.23
chr0	21341537	21342875	1339	575	123	69.01	4.54	0.07
chr0	21409969	21410989	1021	536	83	41.25	3.89	0.15
chr0	21544336	21545338	1003	600	79	36.65	3.42	0.26
chr0	21599032	21600538	1507	810	171	30.27	3.68	0.4
chr0	21617034	21618033	1000	616	69	41.91	3.33	0.15
chr0	21627632	21628562	931	464	60	34.31	3.84	0.27
chr0	21710382	21711115	734	364	50	35.26	2.95	0.26
chr0	21718862	21719605	744	359	55	46.89	4.36	0.06
chr0	21729055	21730237	1183	492	103	93.04	4.48	0
chr0	21749524	21750549	1026	520	85	87.75	4.23	0
chr0	21778292	21779393	1102	656	87	59.65	3.7	0.05
chr0	21876800	21877545	746	546	49	31.37	3.33	0.32
chr0	21920613	21921456	844	640	59	40.36	3.07	0.14
chr0	21942279	21944038	1760	871	167	34.54	4.56	0.28
chr0	22211707	22212982	1276	652	138	41.49	2.89	0.15
chr0	22266209	22267117	909	401	59	34.63	3.84	0.25
chr0	22303487	22304239	753	351	50	32.84	3.59	0.31
chr0	22334684	22335872	1189	595	102	111.12	4.36	0
chr0	22338785	22339907	1123	472	74	30.59	2.69	0.38
chr0	22411150	22412303	1154	743	89	39.49	3.59	0.15
chr0	22958291	22959167	877	447	76	87.76	4.1	0
chr0	23203712	23204363	652	188	47	39.06	4.1	0.19
chr0	23317985	23318835	851	476	67	63.9	4.1	0.06
chr0	23398056	23399709	1654	1186	169	50.21	4.74	0.06
chr0	23407532	23408256	725	466	56	52.84	4.48	0.07
chr0	23409528	23410420	893	487	60	38.85	2.82	0.18
chr0	23465910	23467058	1149	617	89	34.54	3.21	0.28
chr0	23623293	23623866	574	358	40	31.88	3.33	0.32
chr0	23629189	23629959	771	555	50	30.66	2.56	0.37
chr0	23695293	23696376	1084	486	83	65.85	4.74	0.06
chr0	23728884	23729951	1068	610	85	42.5	3.73	0.16
chr0	23781598	23782377	780	266	54	39.02	2.95	0.19
chr0	23799657	23800661	1005	424	78	49.9	3.38	0.06
chr0	23810983	23812467	1485	944	128	58.56	3.46	0.05
chr0	23812659	23813679	1021	534	73	53.86	3.59	0.08
chr0	23819204	23820250	1047	595	97	124.43	4.36	0
chr0	23858403	23859191	789	247	52	33.06	3.07	0.3
chr0	23962486	23963484	999	508	96	112.15	5.07	0
chr0	23971773	23972674	902	458	64	47.51	3.59	0.06
chr0	24002678	24003480	803	463	53	33.66	2.82	0.29
chr0	24113617	24114235	619	282	50	53.37	4.48	0.07
chr0	24165098	24165736	639	369	43	30.61	3.33	0.38
chr0	24186808	24187675	868	442	55	30.57	2.82	0.37
chr0	24213039	24213927	889	404	62	44.24	3.46	0.1
chr0	24232260	24232872	613	233	42	31.59	2.43	0.31
chr0	24247058	24247616	559	187	39	31.41	3.2	0.32
chr0	24299682	24301031	1350	734	135	52.61	3.54	0.07
chr0	24314434	24315571	1138	906	100	39.13	5.64	0.17
chr0	24337574	24338666	1093	565	81	64.47	3.33	0.06
chr0	24380063	24381115	1053	534	82	35.17	4.09	0.26
chr0	24384372	24385191	820	475	56	38.63	3.72	0.18
chr0	24431922	24432766	845	441	75	91.11	3.59	0
chr0	24433410	24434370	961	451	71	57.39	4.61	0.04
chr0	24517529	24518781	1253	512	94	59.68	3.07	0.05
chr0	24592405	24592969	565	332	41	35.88	3.84	0.25
chr0	24617805	24619147	1343	620	104	59.97	3.46	0.05
chr0	24631628	24632703	1076	626	82	67.11	3.33	0.07
chr0	24657334	24658239	906	397	65	39.13	3.77	0.17
chr0	24692405	24693123	719	359	47	30.04	2.82	0.4
chr0	24711076	24711954	879	347	59	38.25	2.69	0.21
chr0	24714034	24715290	1257	755	94	36.83	2.95	0.26
chr0	24922853	24923588	736	459	51	33.83	3.33	0.28
chr0	25061681	25062403	723	222	59	62.39	4.74	0.05
chr0	25294128	25295573	1446	780	116	45.55	4.23	0.08
chr0	25324542	25325425	884	521	60	37.63	3.46	0.21
chr0	25523338	25524254	917	464	64	45.43	3.84	0.08
chr0	25831542	25832448	907	357	77	63.07	3.49	0.06
chr0	25886229	25887128	900	339	70	64.39	3.84	0.06
chr0	25950929	25951952	1024	519	80	72.76	5.51	0
chr0	26065986	26066819	834	469	60	46.85	4.23	0.05
chr0	26089958	26091441	1484	1043	288	126.09	5.03	0
chr0	26224870	26226152	1283	594	110	102.63	4.48	0
chr0	26271662	26272716	1055	543	80	67.64	4.23	0.07
chr0	26292298	26293258	961	558	62	35.26	2.56	0.26
chr0	26315131	26316287	1157	486	102	80.98	4.94	0
chr0	26342428	26343341	914	489	62	40.94	3.07	0.14
chr0	26382175	26383085	911	253	82	49.67	3.01	0.06
chr0	26419758	26420456	699	301	50	36.41	2.72	0.26
chr0	26437266	26437960	695	163	51	43.43	3.07	0.12
chr0	26527552	26528560	1009	508	66	38.55	2.82	0.2
chr0	26607951	26609576	1626	547	163	83.82	4.87	0
chr0	26615595	26617603	2009	1344	249	32.42	3.58	0.31
chr0	26621482	26622271	790	258	51	30.68	2.82	0.37
chr0	26631335	26632400	1066	516	76	55.21	3.07	0.08
chr0	26659502	26660352	851	311	61	42.53	3.21	0.16
chr0	26670243	26671161	919	543	68	55.63	4.48	0.08
chr0	26717329	26718082	754	308	50	32.71	3.33	0.3
chr0	26793412	26794302	891	440	60	35.03	4.94	0.25
chr0	26812176	26813248	1073	630	89	72.35	3.7	0.08
chr0	26830544	26831518	975	376	63	31.61	2.95	0.31
chr0	26834974	26835893	920	454	68	44.23	3.3	0.1
chr0	26866652	26867489	838	532	56	36.33	3.84	0.26
chr0	26877346	26878038	693	265	46	30.91	3.46	0.35
chr0	26925508	26926451	944	503	64	32.36	3.06	0.31
chr0	26929080	26930204	1125	749	85	32.32	3.46	0.31
chr0	26967901	26968774	874	380	61	43.77	4.23	0.12
chr0	27032465	27033449	985	484	66	31.82	3.42	0.31
chr0	27081502	27082262	761	432	69	55.12	4.67	0.08
chr0	27082310	27083413	1104	309	131	192.69	6.66	0
chr0	27136524	27137503	980	396	66	42.06	3.07	0.15
chr0	27138245	27139657	1413	685	134	92.07	3.94	0
chr0	27266062	27266880	819	359	53	31.76	3.07	0.31
chr0	27304035	27304981	947	542	65	43.89	3.46	0.12
chr0	27415123	27416402	1280	741	102	31.07	3.01	0.35
chr0	27502692	27503543	852	358	60	34.84	3.18	0.25
chr0	27650958	27652034	1077	406	77	32.31	3.61	0.31
chr0	27672537	27673315	779	489	58	49.75	4.1	0.06
chr0	27730511	27731400	890	462	56	30.29	3.46	0.4
chr0	27761302	27762221	920	494	58	31.24	3.46	0.33
chr0	28050634	28051450	817	351	61	52.15	3.59	0.07
chr0	28063191	28064284	1094	474	85	69.85	4.1	0.07
chr0	28223951	28224998	1048	587	72	34.83	3.06	0.25
chr0	28239503	28240432	930	490	62	38.93	3.46	0.19
chr0	28249250	28250439	1190	519	133	63.49	3.2	0.06
chr0	28260025	28261021	997	406	76	65.66	3.97	0.06
chr0	28276382	28277487	1106	436	88	42.99	3.27	0.16
chr0	28280297	28281120	824	484	55	35.73	2.95	0.25
chr0	28286644	28287509	866	460	59	39.91	3.97	0.16
chr0	28294954	28295392	439	198	39	53.05	4.61	0.07
chr0	28312045	28312816	772	228	56	42.7	3.46	0.16
chr0	28394532	28395171	640	190	43	30.48	3.33	0.37
chr0	28474330	28475328	999	466	71	51.82	4.1	0.07
chr0	28529377	28530732	1356	810	114	31.74	3.32	0.31
chr0	28586490	28587867	1378	784	96	38.49	2.69	0.2
chr0	28737157	28738249	1093	456	77	44.36	4.1	0.1
chr0	28772001	28773010	1010	591	91	38.41	2.68	0.22
chr0	28901607	28902781	1175	740	114	97.65	5.51	0
chr0	28914583	28915461	879	549	62	45.62	3.2	0.08
chr0	28942849	28943645	797	310	56	41.74	4.23	0.15
chr0	29447784	29448533	750	473	73	106.08	5.76	0
chr0	29451505	29452848	1344	836	99	32.32	3.72	0.31
chr0	29500263	29501437	1175	539	91	31.94	2.79	0.32
chr0	29584650	29585423	774	317	54	39.84	3.07	0.16
chr0	29601384	29602249	866	513	58	37.53	3.33	0.22
chr0	29606133	29607735	1603	880	137	60.2	5.38	0.05
chr0	29671928	29672758	831	533	60	47.29	3.33	0.06
chr0	29689118	29690114	997	541	71	35.47	2.82	0.26
chr0	29703311	29704042	732	436	58	32.97	2.9	0.29
chr0	29712162	29712573	412	228	46	89.05	4.61	0
chr0	29723543	29724648	1106	527	139	142.91	4.23	0
chr0	29741404	29742360	957	540	62	35.72	3.72	0.25
chr0	29748693	29749702	1010	558	78	69.27	4.74	0.07
chr0	29757762	29758749	988	387	64	30.26	2.69	0.4
chr0	29828126	29828788	663	480	46	34.85	4.23	0.25
chr0	29867732	29868799	1068	425	82	60.15	4.23	0.05
chr0	30042892	30043835	944	270	70	44.29	3.2	0.1
chr0	30124789	30125702	914	450	70	62.05	3.84	0.05
chr0	30200819	30201535	717	300	49	35.05	4.1	0.25
chr0	30300767	30301810	1044	358	72	36.74	2.95	0.26
chr0	30575364	30576598	1235	657	104	92.87	3.84	0
chr0	30877816	30878904	1089	669	82	52.04	3.84	0.07
chr0	30980301	30981307	1007	466	90	108.37	4.1	0
chr0	31039209	31040314	1106	566	94	93.29	4.94	0
chr0	31066033	31067319	1287	580	99	56.13	2.84	0.08
chr0	31084371	31084983	613	364	44	34.15	3.97	0.27
chr0	31134428	31135355	928	607	71	56.99	4.1	0.04
chr0	31136018	31136797	780	450	51	31.85	3.07	0.31
chr0	31179158	31180145	988	556	69	37.66	2.83	0.21
chr0	31303304	31303953	650	438	53	53.92	3.84	0.08
chr0	31334748	31335620	873	529	56	30.02	2.69	0.41
chr0	31340351	31341474	1124	508	91	76.38	3.59	0
chr0	31342856	31343496	641	374	62	34.29	3.37	0.27
chr0	31444820	31445793	974	468	71	55.43	3.33	0.08
chr0	31490712	31492047	1336	568	109	42.1	3.61	0.15
chr0	31535979	31536956	978	430	71	54.84	3.72	0.08
chr0	31560678	31561632	955	408	64	40.49	2.82	0.14
chr0	31827954	31828591	638	459	43	30.74	2.69	0.37
chr0	32126685	32127742	1058	483	70	41.74	2.43	0.15
chr0	32261065	32262243	1179	605	88	33.03	2.49	0.3
chr0	32293928	32294731	804	320	60	48.64	3.33	0.06
chr0	32337035	32337992	958	478	64	37.83	2.82	0.21
chr0	32360057	32360868	812	336	60	35.23	3.04	0.26
chr0	32372115	32373178	1064	554	82	71.88	4.48	0.08
chr0	32376740	32378351	1612	379	184	32.62	5.79	0.3
chr0	32427213	32428116	904	443	80	95.79	4.87	0
chr0	32456030	32457007	978	574	73	48.1	2.83	0.06
chr0	32535118	32536090	973	476	66	42.94	3.59	0.16
chr0	32577005	32577890	886	622	95	146.09	6.53	0
chr0	32642694	32643809	1116	539	91	73.3	4.01	0
chr0	32873429	32875016	1588	1017	148	43.01	5.18	0.16
chr0	32886251	32887136	886	457	60	39.74	3.72	0.15
chr0	32904009	32904985	977	613	70	44.83	3.2	0.07
chr0	32932599	32933654	1056	676	166	236.72	5.7	0
chr0	32944656	32945530	875	437	56	31.94	3.97	0.32
chr0	32972236	32973109	874	508	67	32.91	2.8	0.31
chr0	32979366	32979994	629	215	58	78.74	4.87	0
chr0	33024787	33025743	957	404	71	58.01	3.97	0.05
chr0	33044072	33044972	901	420	73	47.41	3.78	0.06
chr0	33089105	33089999	895	415	58	34.04	2.95	0.27
chr0	33143617	33144438	822	457	58	43.36	4.23	0.12
chr0	33317065	33317763	699	327	56	33.24	2.8	0.3
chr0	33516641	33517683	1043	567	92	57.93	3.89	0.05
chr0	33524579	33525372	794	304	52	32.46	3.33	0.31
chr0	33733493	33734593	1101	553	85	74.42	5.25	0
chr0	33740339	33741204	866	404	97	30.5	2.53	0.37
chr0	33770195	33770945	751	271	51	35.48	2.82	0.26
chr0	33965072	33965975	904	230	71	37.49	3.33	0.22
chr0	34051596	34052580	985	729	74	34.88	3.09	0.25
chr0	34139146	34139823	678	187	54	55.03	4.1	0.08
chr0	34315820	34316542	723	424	54	47.4	3.59	0.06
chr0	34532454	34533434	981	520	70	51.79	3.07	0.07
chr0	34629163	34629993	831	220	70	70.61	3.72	0.08
chr0	34635003	34636054	1052	509	76	54.62	3.59	0.08
chr0	34743850	34744835	986	552	72	56.32	5	0.08
chr0	34822284	34823238	955	476	69	52.93	3.97	0.07
chr0	34857241	34858067	827	324	55	35.35	3.72	0.26
chr0	34863761	34864884	1124	587	104	128.51	5.76	0
chr0	34866183	34867062	880	423	71	70.94	4.23	0.08
chr0	34930016	34930965	950	472	61	32.2	3.46	0.31
chr0	34937618	34938591	974	524	71	38.29	3.16	0.21
chr0	34938909	34940002	1094	571	82	53.42	3.18	0.07
chr0	34975007	34976009	1003	560	76	39.82	2.48	0.16
chr0	35004339	35005281	943	428	92	130.85	5.64	0
chr0	35029834	35030826	993	427	71	47.53	4.2	0.06
chr0	35074011	35074899	889	615	67	39.08	2.71	0.19
chr0	35249598	35250667	1070	657	87	62.54	3.59	0.06
chr0	35384321	35385787	1467	389	141	53.91	4.87	0.08
chr0	35510125	35510804	680	470	48	37.61	3.2	0.21
chr0	35785277	35785950	674	237	47	35.88	3.46	0.25
chr0	35863245	35864196	952	476	61	31.98	4.23	0.32
chr0	35864232	35864935	704	321	47	31.9	3.33	0.32
chr0	36215171	36216384	1214	599	112	78.59	4.56	0
chr0	36237969	36238899	931	492	65	46.03	4.36	0.08
chr0	36445229	36446384	1156	673	78	41.42	2.69	0.15
chr0	36785816	36786849	1034	646	82	40.78	3.53	0.14
chr0	36865057	36865819	763	440	127	291.87	6.22	0
chr0	36977437	36978357	921	543	62	40.05	3.84	0.14
chr0	37007107	37007801	695	327	78	142.82	6.02	0
chr0	37064873	37065811	939	424	60	33.41	3.33	0.29
chr0	37136976	37137906	931	292	73	59.3	4.1	0.05
chr0	37148429	37149570	1142	557	102	117.49	5.38	0
chr0	37202191	37203280	1090	347	99	42.45	4.36	0.16
chr0	37293806	37295788	1983	626	263	126.1	5.88	0
chr0	37315848	37316952	1105	605	109	151.76	5.51	0
chr0	37321960	37322996	1037	503	77	62.13	3.33	0.05
chr0	37331048	37331889	842	328	70	68.96	3.95	0.07
chr0	37355436	37356558	1123	679	83	47.62	2.95	0.06
chr0	37531830	37533323	1494	724	205	72.97	4.9	0
chr0	37544095	37545474	1380	475	138	53.01	3.63	0.07
chr0	37643074	37643762	689	190	52	47.19	3.84	0.06
chr0	37653111	37654153	1043	539	85	61.43	4.06	0.05
chr0	37678390	37679414	1025	537	81	36.73	3.39	0.26
chr0	37854056	37855090	1035	590	77	30.96	3.21	0.35
chr0	38188618	38189444	827	352	69	74.58	3.84	0
chr0	38239677	38240914	1238	286	127	41.02	5.6	0.14
chr0	38788354	38789215	862	416	69	38.7	2.9	0.18
chr0	39177209	39179291	2083	1225	210	84.05	5.64	0
chr0	39231168	39232278	1111	464	85	51.05	2.95	0.07
chr0	39234487	39235467	981	480	67	44.31	3.07	0.1
chr0	39279831	39280825	995	487	66	30.74	2.95	0.37
chr0	39300912	39302045	1134	733	114	53.48	3.89	0.07
chr0	39360809	39361835	1027	584	70	45.58	2.95	0.08
chr0	39399063	39399812	750	227	65	46.63	4.04	0.05
chr0	39583193	39584260	1068	521	109	118.65	6.05	0
chr0	39823025	39823887	863	636	69	45.05	2.95	0.08
chr0	39870247	39871020	774	520	59	33.6	3.02	0.29
chr0	40095296	40096274	979	466	70	52.08	3.97	0.07
chr0	40131243	40132180	938	540	64	42.65	3.07	0.16
chr0	40276227	40277044	818	409	55	36.48	3.33	0.26
chr0	40336593	40337453	861	562	59	40.56	3.33	0.14
chr0	40495054	40495955	902	402	69	61.15	5.38	0.05
chr0	40525322	40526072	751	291	52	35.48	2.95	0.26
chr0	40531079	40531809	731	231	62	42.34	3.21	0.15
chr0	40644270	40645578	1309	524	106	64.54	3.97	0.06
chr0	40656583	40657472	890	461	81	36.49	2.51	0.26
chr0	41031313	41031933	621	201	48	46.87	3.2	0.06
chr0	41037013	41037999	987	588	67	41.19	3.33	0.15
chr0	41075727	41076566	840	499	57	36.08	3.84	0.25
chr0	41091010	41091967	958	488	86	105.05	5	0
chr0	41164915	41165976	1062	571	95	113.89	5.64	0
chr0	41411050	41411726	677	493	49	40.71	3.97	0.14
chr0	41413496	41414586	1091	517	90	30.86	2.5	0.36
chr0	41596473	41597419	947	441	63	39.16	3.2	0.17
chr0	41676594	41677543	950	470	66	41.32	3.58	0.15
chr0	41731362	41733072	1711	847	200	68.16	3.75	0.07
chr0	41734704	41735651	948	533	74	32.89	3.89	0.31
chr0	41753335	41754316	982	433	82	39.38	2.69	0.17
chr0	41971266	41972087	822	539	68	72.32	4.1	0.08
chr0	42048154	42050242	2089	1363	212	80.99	6.92	0
chr0	42050449	42051484	1036	452	70	44.44	2.56	0.1
chr0	42089855	42091009	1155	536	89	39.48	2.9	0.17
chr0	42091408	42092473	1066	495	74	50.18	3.33	0.06
chr0	42099940	42101181	1242	416	94	38.37	4.23	0.22
chr0	42111905	42112669	765	526	52	33.69	3.33	0.29
chr0	42161988	42162559	572	198	41	34.82	2.69	0.25
chr0	42300727	42301600	874	338	109	112.89	3.54	0
chr0	42304041	42305109	1069	660	84	68.22	4.1	0.07
chr0	42316096	42316996	901	287	65	47.65	3.33	0.06
chr0	42408808	42409862	1055	536	89	95.04	5.64	0
chr0	42433452	42434434	983	506	74	62.26	5.25	0.05
chr0	42463672	42464632	961	570	62	31.03	2.43	0.35
chr0	42517750	42518693	944	578	68	51.9	3.33	0.07
chr0	42547020	42548026	1007	471	95	79.6	3.73	0
chr0	42552630	42553456	827	486	61	50.59	3.2	0.07
chr0	42575094	42576451	1358	824	136	43.58	4.35	0.12
chr0	42756693	42757757	1065	465	104	90.79	5.08	0
chr0	42763517	42764532	1016	461	69	39.92	3.33	0.16
chr0	42971086	42972034	949	418	66	46.09	2.69	0.08
chr0	43007538	43008492	955	507	62	35.95	3.07	0.25
chr0	43175596	43176257	662	476	47	37.58	2.95	0.21
chr0	43196770	43197494	725	504	57	31.78	3.21	0.31
chr0	43389013	43390655	1643	866	202	231.74	7.04	0
chr0	43403220	43404490	1271	481	94	45.75	3.2	0.08
chr0	43488623	43489534	912	398	60	36.52	3.07	0.26
chr0	43494499	43495428	930	473	60	34.42	3.72	0.27
chr0	43552898	43554006	1109	661	81	54.31	3.72	0.08
chr0	43559961	43560972	1012	602	77	57.8	3.72	0.05
chr0	43581544	43582351	808	448	53	33.06	3.33	0.3
chr0	43626378	43627604	1227	568	113	47.37	3.54	0.06
chr0	43653028	43654463	1436	430	123	46.62	8.71	0.05
chr0	43666387	43667347	961	531	68	38.82	3.18	0.18
chr0	43775992	43777041	1050	436	80	50	3.42	0.06
chr0	44023393	44024235	843	228	60	42.99	2.95	0.16
chr0	44101541	44102479	939	594	60	31.29	2.31	0.33
chr0	44319922	44321013	1092	446	84	61.92	3.84	0.05
chr0	44366742	44367701	960	496	74	36.07	3.63	0.25
chr0	44430218	44431171	954	572	66	45.42	3.46	0.08
chr0	44471826	44473230	1405	925	129	68.93	4.23	0.07
chr0	44545880	44547524	1645	783	161	114.09	4.87	0
chr0	44551396	44552377	982	525	93	64.35	3.36	0.06
chr0	44554019	44555148	1130	695	94	75.39	4.23	0
chr0	44757294	44758086	793	457	81	126.65	5.12	0
chr0	44770307	44771224	918	502	62	40.43	3.46	0.14
chr0	44801255	44802030	776	499	65	71.53	4.36	0.08
chr0	44842578	44843435	858	474	70	41.49	2.49	0.15
chr0	44860083	44861143	1061	519	85	81.3	3.59	0
chr0	44884525	44886009	1485	855	127	30.59	3.01	0.38
chr0	44891676	44892551	876	452	68	62.58	3.84	0.06
chr0	44894754	44895542	789	347	69	82.31	4.36	0
chr0	44899909	44900917	1009	447	75	55.3	4.32	0.08
chr0	44962332	44963243	912	439	58	32.12	3.2	0.31
chr0	44970537	44971292	756	381	56	47.79	3.59	0.06
chr0	45003383	45004581	1199	618	108	51.71	3.06	0.07
chr0	45293812	45294674	863	431	65	56.07	3.46	0.08
chr0	45346548	45347308	761	221	72	99.51	6.02	0
chr0	45355656	45356286	631	374	44	34.19	4.23	0.27
chr0	45507894	45509082	1189	825	94	46.45	3.59	0.08
chr0	45525785	45526520	736	363	53	42.66	3.72	0.16
chr0	45634839	45635747	909	464	85	104.74	3.95	0
chr0	45648731	45649961	1231	723	101	56.98	3.89	0.04
chr0	45833626	45834688	1063	426	90	90.27	5.89	0
chr0	45844678	45845382	705	177	51	39.25	2.95	0.17
chr0	45920257	45921323	1067	529	132	268.79	7.05	0
chr0	45936734	45937917	1184	444	116	52.19	3.84	0.07
chr0	45950544	45951520	977	473	71	54.99	3.46	0.08
chr0	45967203	45968169	967	619	63	30.4	2.95	0.37
chr0	45977109	45978129	1021	560	80	73.28	3.46	0
chr0	46215518	46216230	713	190	51	40.73	3.2	0.14
chr0	46491727	46492714	988	446	67	43.41	3.33	0.12
chr0	46538835	46540195	1361	657	123	116.38	4.23	0
chr0	46540291	46541363	1073	539	124	66.06	4	0.06
chr0	46634546	46635320	775	469	50	30.19	2.95	0.4
chr0	46654756	46655581	826	422	63	30.95	3.63	0.35
chr0	46849603	46850891	1289	529	105	30.37	3.46	0.39
chr0	46919966	46920924	959	464	66	40.18	2.96	0.14
chr0	47050511	47051347	837	525	56	36.45	3.46	0.26
chr0	47104281	47105075	795	365	54	37.03	2.82	0.23
chr0	47209581	47210314	734	362	51	37.75	3.84	0.21
chr0	47256624	47257610	987	486	76	61.34	4.44	0.05
chr0	47333934	47335180	1247	710	95	31.07	2.7	0.35
chr0	47351657	47352763	1107	553	87	79.26	4.61	0
chr0	47394010	47394891	882	272	122	72.88	3.5	0
chr0	47464383	47465272	890	481	80	34.58	3.8	0.26
chr0	47866717	47867583	867	499	59	39.78	3.07	0.15
chr0	47936842	47937766	925	433	64	44.35	4.1	0.1
chr0	48418599	48420679	2081	1341	181	30.83	4.61	0.36
chr0	48437528	48438704	1177	657	114	59.26	4.47	0.05
chr0	48478515	48479250	736	420	54	45.37	3.59	0.08
chr0	48502065	48503147	1083	412	107	40.61	3	0.14
chr0	48589694	48590411	718	185	47	30.16	2.56	0.4
chr0	48742054	48743004	951	396	69	53.51	4.1	0.07
chr0	48878192	48878950	759	377	50	32.1	2.95	0.31
chr0	48926593	48928152	1560	1146	155	67.86	5.51	0.07
chr0	48982420	48983072	653	346	45	33.7	3.46	0.29
chr0	48985433	48986179	747	436	50	33.59	3.46	0.29
chr0	49158134	49158854	721	511	50	37.01	3.84	0.23
chr0	49191348	49192415	1068	587	75	49.92	3.07	0.06
chr0	49234775	49235699	925	573	69	33.14	2.81	0.3
chr0	49237054	49238021	968	391	61	30.3	2.31	0.4
chr0	49244569	49245519	951	547	63	38.67	3.33	0.18
chr0	49293355	49294251	897	505	66	53.54	5.12	0.07
chr0	49356801	49357791	991	469	86	97.99	5.64	0
chr0	49415115	49416154	1040	416	71	43.94	2.82	0.12
chr0	49418432	49419253	822	346	54	33.66	3.46	0.29
chr0	49432903	49434051	1149	651	99	99.41	5.25	0
chr0	49506169	49507383	1215	542	134	33.23	2.98	0.3
chr0	49570859	49571664	806	593	64	35.67	2.9	0.25
chr0	49586948	49588150	1203	334	99	32.44	3.84	0.31
chr0	49593955	49594820	866	322	55	30.79	2.95	0.36
chr0	49599385	49600526	1142	745	81	36.6	2.95	0.26
chr0	49603910	49604989	1080	552	84	75.02	4.48	0
chr0	49606335	49607098	764	536	51	33.81	2.56	0.29
chr0	49638582	49639329	748	418	49	31.13	3.46	0.34
chr0	49646173	49646900	728	321	68	58.71	4.46	0.05
chr0	49714265	49715314	1050	505	81	71.31	4.1	0.08
chr0	49730501	49731414	914	497	61	38.58	3.07	0.2
chr0	49748933	49750138	1206	700	85	32.15	3.2	0.31
chr0	49774156	49774912	757	310	50	32.34	3.59	0.31
chr0	49813027	49814064	1038	481	78	51.69	4.01	0.07
chr0	49847865	49849203	1339	818	108	55.72	4.87	0.08
chr0	49879371	49880588	1218	500	112	105.4	4.87	0
chr0	49885858	49886834	977	593	69	49.79	3.33	0.06
chr0	49907524	49908357	834	419	61	49.52	3.84	0.06
chr0	49952553	49953508	956	524	71	40.6	4.17	0.14
chr0	49963305	49964083	779	501	55	39.16	3.84	0.17
chr0	50229346	50230083	738	476	57	30.04	2.49	0.4
chr0	50302444	50304125	1682	570	185	106.91	4.6	0
chr0	50353058	50353982	925	613	66	46.85	2.69	0.05
chr0	50455332	50456261	930	458	60	34.42	3.97	0.27
chr0	50490525	50491754	1230	623	108	36.24	3.22	0.25
chr0	50497280	50498007	728	442	49	33.62	3.97	0.29
chr0	50503851	50504600	750	260	51	33.21	3.2	0.3
chr0	50557290	50558186	897	414	61	40.72	3.46	0.14
chr0	50621874	50622528	655	209	51	49.97	3.2	0.06
chr0	50760082	50761255	1174	393	118	36.41	4.32	0.26
chr0	50929383	50930699	1317	488	94	34.82	3.46	0.25
chr0	50990744	50991410	667	216	46	34.31	2.82	0.27
chr0	51117262	51118273	1012	558	70	47.54	3.33	0.06
chr0	51436097	51437149	1053	407	72	37.89	2.56	0.21
chr0	51441934	51442881	948	448	65	39.27	3.58	0.17
chr0	51474495	51475436	942	534	75	72.06	3.33	0.08
chr0	51658001	51659231	1231	504	116	32.88	3.54	0.31
chr0	51685576	51686596	1021	630	81	67.46	3.46	0.07
chr0	51718272	51719209	938	570	76	43.28	3.32	0.16
chr0	51752028	51752770	743	223	57	52.74	4.36	0.07
chr0	51866005	51867336	1332	610	129	65.34	3.7	0.06
chr0	51881477	51882441	965	516	64	39.27	2.95	0.17
chr0	51922948	51923669	722	488	58	59.43	4.87	0.05
chr0	51995446	51996183	738	538	50	32.36	2.95	0.31
chr0	52037688	52038738	1051	562	76	51.8	4.32	0.07
chr0	52207476	52208676	1201	837	101	49.58	4.36	0.06
chr0	52227544	52229878	2335	1318	245	66.22	5.12	0.06
chr0	52504004	52505205	1202	533	110	128.88	4.87	0
chr0	52505444	52506525	1082	527	95	35.98	3.89	0.25
chr0	52594668	52595607	940	687	77	57.89	3.84	0.05
chr0	52646076	52646985	910	511	60	32.81	3.58	0.3
chr0	52653855	52654718	864	405	57	35.45	3.46	0.26
chr0	52660344	52661149	806	320	55	38.02	2.95	0.21
chr0	52707789	52708836	1048	818	86	45.28	3.97	0.08
chr0	52711903	52712645	743	544	69	92.6	5.38	0
chr0	52738207	52739140	934	581	63	38.44	3.2	0.22
chr0	53024098	53024662	565	278	44	40.95	3.83	0.14
chr0	53132967	53133989	1023	622	69	32.72	2.82	0.3
chr0	53246590	53247235	646	185	46	37.27	3.2	0.22
chr0	53338472	53339229	758	241	70	34.43	3.63	0.27
chr0	53359429	53360714	1286	785	111	42.93	5.29	0.16
chr0	53610016	53610807	792	389	53	35.02	3.33	0.25
chr0	53653800	53654451	652	345	44	31.35	3.46	0.32
chr0	53692708	53693565	858	372	64	54.06	3.07	0.08
chr0	53740293	53740889	597	238	41	31.25	3.33	0.33
chr0	53768121	53769275	1155	613	98	66.54	4.28	0.07
chr0	53795200	53796627	1428	484	114	37.47	4.23	0.22
chr0	53823886	53825321	1436	513	116	46.62	3.84	0.05
chr0	53838561	53839245	685	298	50	39.52	3.72	0.15
chr0	53843635	53844702	1068	510	87	86.19	4.87	0
chr0	53954677	53955535	859	454	55	31.57	2.95	0.31
chr0	53996580	53997560	981	536	66	41.93	3.84	0.15
chr0	54060063	54060881	819	247	98	126.84	4.49	0
chr0	54222786	54223467	682	184	48	37.33	3.72	0.22
chr0	54267059	54268554	1496	545	117	36.69	4.23	0.26
chr0	54274491	54275680	1190	651	86	50.96	2.95	0.07
chr0	54279415	54280256	842	382	80	57.36	3.84	0.04
chr0	54401198	54401897	700	358	56	33.1	3.42	0.3
chr0	54451375	54452321	947	538	63	39.16	3.72	0.17
chr0	54719552	54720909	1358	666	119	36.23	2.68	0.25
chr0	54758473	54759307	835	473	59	41.56	3.59	0.15
chr0	54779111	54779895	785	549	58	48.82	3.33	0.06
chr0	54798642	54799374	733	430	67	87.59	4.74	0
chr0	55036605	55037587	983	577	65	39.38	2.95	0.17
chr0	55069401	55070364	964	410	67	46.55	3.72	0.05
chr0	55112550	55113513	964	479	66	44.1	3.46	0.12
chr0	55191290	55192738	1449	372	129	43.19	4.1	0.16
chr0	55222238	55223087	850	354	68	67.12	4.1	0.07
chr0	55265323	55266140	818	294	75	97.15	6.53	0
chr0	55313751	55314582	832	533	59	44.52	3.72	0.07
chr0	55484250	55485097	848	289	68	67.48	3.59	0.07
chr0	55532196	55533288	1093	633	85	37.33	3.32	0.22
chr0	55865775	55866922	1148	500	90	69.69	3.2	0.07
chr0	55900701	55901294	594	264	43	36.94	3.97	0.25
chr0	55998126	55999031	906	398	65	49.54	4.23	0.06
chr0	56035681	56036608	928	564	74	40.32	3.11	0.14
chr0	56095233	56096173	941	566	67	49.72	2.82	0.06
chr0	56195880	56196859	980	451	71	54.55	5	0.08
chr0	56278079	56279061	983	538	64	33.01	3.21	0.29
chr0	56302708	56303728	1021	544	89	101.93	3.84	0
chr0	56311606	56312339	734	314	54	32.2	3.61	0.31
chr0	56313239	56314889	1651	1009	212	154.12	6.91	0
chr0	56360442	56361284	843	436	57	38.06	3.2	0.21
chr0	56444308	56445370	1063	483	77	58.24	2.95	0.05
chr0	56476444	56477148	705	267	61	72.56	3.72	0.08
chr0	56537114	56538249	1136	738	78	31.25	3.59	0.33
chr0	56538881	56539900	1020	611	66	35.13	2.95	0.26
chr0	56632630	56633633	1004	494	78	64.11	4.69	0.06
chr0	56635463	56636580	1118	491	81	58.14	3.59	0.05
chr0	56731296	56732381	1086	596	88	82.93	3.72	0
chr0	56733152	56734098	947	417	64	39.16	3.07	0.17
chr0	56767368	56768280	913	410	60	36.4	3.33	0.26
chr0	57041200	57042096	897	616	67	50.85	3.46	0.07
chr0	57120241	57121147	907	452	74	75.32	2.95	0
chr0	57169675	57170426	752	521	49	30.65	2.69	0.36
chr0	57220914	57221812	899	360	63	45.38	4.1	0.08
chr0	57270590	57271351	762	353	51	34.07	2.82	0.27
chr0	57292425	57293535	1111	738	79	42.21	4.1	0.15
chr0	57310730	57311593	864	352	61	42.63	3.2	0.16
chr0	57312348	57313440	1093	432	93	40.27	3.74	0.14
chr0	57331398	57333003	1606	944	156	103.22	4.87	0
chr0	57354542	57355787	1246	796	116	50.05	3.94	0.06
chr0	57460401	57461296	896	402	57	31.75	3.46	0.31
chr0	57538688	57539376	689	437	51	44.36	3.59	0.1
chr0	57569931	57571003	1073	377	97	59.81	3.84	0.05
chr0	57575121	57576272	1152	740	98	55.95	3.97	0.08
chr0	57577975	57578983	1009	724	81	47.94	3.72	0.06
chr0	57602549	57603563	1015	532	72	30.48	2.27	0.37
chr0	57631516	57632205	690	328	47	33.71	3.2	0.29
chr0	57690869	57692601	1733	1101	179	52.48	5.18	0.07
chr0	57758758	57759572	815	402	52	30.02	2.82	0.41
chr0	57923931	57924324	394	187	30	32.02	3.59	0.3
chr0	57924432	57925018	587	187	59	34.7	3.63	0.25
chr0	57993423	57994534	1112	559	111	36.42	4.15	0.26
chr0	58082356	58083038	683	258	49	39.82	3.07	0.16
chr0	58188805	58189861	1057	606	85	78.98	4.61	0
chr0	58407507	58408957	1451	734	110	42.99	3.2	0.16
chr0	58444644	58445520	877	430	87	51.24	3.11	0.07
chr0	58605442	58606503	1062	553	88	35.46	2.41	0.26
chr0	58769127	58769984	858	409	58	38.54	3.2	0.2
chr0	58835535	58836689	1155	665	88	58.06	3.84	0.05
chr0	58970469	58971329	861	423	57	35.82	2.82	0.25
chr0	59073040	59074107	1068	618	78	44.78	3.33	0.07
chr0	59093751	59094640	890	599	70	63.15	3.97	0.06
chr0	59114382	59115077	696	363	49	37.94	3.84	0.21
chr0	59139867	59140534	668	168	46	34.17	2.82	0.27
chr0	59161368	59162429	1062	484	79	63.76	3.72	0.06
chr0	59173657	59174354	698	510	57	60.75	4.23	0.05
chr0	59184317	59185328	1012	588	75	57.8	3.59	0.05
chr0	59204450	59205532	1083	591	80	60.59	3.84	0.05
chr0	59212778	59213969	1192	724	87	33.5	2.82	0.29
chr0	59233040	59234154	1115	556	103	99.29	5.07	0
chr0	59243101	59244223	1123	622	85	65.33	4.1	0.06
chr0	59440125	59440790	666	432	45	31.96	3.2	0.32
chr0	59467045	59467972	928	512	64	43.96	3.72	0.12
chr0	59492207	59493083	877	514	70	68.4	4.1	0.07
chr0	59494192	59495302	1111	642	77	46.78	3.33	0.05
chr0	59531676	59533053	1378	994	125	51	5.51	0.07
chr0	59585978	59587041	1064	532	79	50.43	2.71	0.06
chr0	59588382	59589383	1002	496	71	51.4	3.59	0.07
chr0	59614035	59614998	964	386	63	32.78	2.56	0.3
chr0	59615277	59616449	1173	623	98	94.88	4.48	0
chr0	59707265	59708090	826	415	59	45.38	3.59	0.08
chr0	59711612	59712997	1386	882	126	55.9	3.65	0.08
chr0	59727970	59729061	1092	499	95	34.7	3.54	0.25
chr0	59740981	59741887	907	438	63	44.29	4.36	0.1
chr0	59754912	59755623	712	222	57	33.6	3.73	0.29
chr0	59898928	59899997	1070	601	94	62.76	3.63	0.06
chr0	59937171	59938508	1338	506	109	53.52	3.97	0.07
chr0	60026062	60026875	814	449	56	39.42	3.46	0.17
chr0	60044802	60045710	909	462	62	41.58	3.59	0.15
chr0	60321586	60322276	691	207	56	58.89	4.36	0.05
chr0	60349468	60350184	717	257	67	34.66	3.11	0.25
chr0	60790362	60791684	1323	841	107	46.36	3.84	0.08
chr0	60824639	60825676	1038	551	88	95.13	5.76	0
chr0	60841441	60842480	1040	497	65	32.98	2.95	0.29
chr0	61188669	61189645	977	468	65	35.79	3.09	0.25
chr0	61359827	61360751	925	506	96	36.35	3.55	0.26
chr0	61393844	61394781	938	508	60	33.52	3.59	0.29
chr0	61453089	61454018	930	422	58	30.18	3.59	0.4
chr0	61658171	61659257	1087	384	74	36.26	3.2	0.25
chr0	61696144	61697124	981	504	70	51.79	3.2	0.07
chr0	61801000	61801777	778	473	63	35.24	3.73	0.26
chr0	61825790	61826373	584	388	52	42.13	3.32	0.15
chr0	61836556	61837304	749	339	52	38.22	2.95	0.21
chr0	61902142	61903154	1013	466	83	83.86	5.12	0
chr0	62152749	62153520	772	366	51	32.82	2.82	0.3
chr0	62225993	62227029	1037	358	77	36.84	2.82	0.27
chr0	62289785	62290705	921	531	72	37.04	3.32	0.23
chr0	62387212	62387975	764	406	51	31.49	3.84	0.32
chr0	62546934	62547845	912	570	61	36.52	2.95	0.26
chr0	62548686	62549335	650	384	46	36.69	3.2	0.26
chr0	62742178	62742669	492	271	36	33.32	3.59	0.3
chr0	62744757	62745600	844	596	59	33.64	2.71	0.29
chr0	62799934	62800876	943	478	61	35.13	3.2	0.26
chr0	62812037	62812857	821	479	54	33.78	3.33	0.29
chr0	62841088	62841958	871	318	62	46.74	3.2	0.05
chr0	62895385	62896042	658	384	48	40.87	4.23	0.14
chr0	62967725	62968610	886	377	59	35.09	3.46	0.25
chr0	63003975	63004995	1021	733	178	212.97	5.18	0
chr0	63031035	63032118	1084	492	85	37.04	3.19	0.23
chr0	63056674	63057416	743	291	50	34.1	3.72	0.27
chr0	63144101	63145316	1216	444	111	78.48	5.51	0
chr0	63193371	63194176	806	491	66	68.97	3.84	0.07
chr0	63196907	63198011	1105	742	85	62.66	3.72	0.06
chr0	63284595	63285408	814	377	86	141.52	4.87	0
chr0	63303885	63304743	859	399	55	31.57	3.07	0.31
chr0	63309009	63310063	1055	382	76	36.74	2.59	0.26
chr0	63368689	63369263	575	216	52	43.81	3.42	0.12
chr0	63393665	63394946	1282	339	167	37.19	3.14	0.22
chr0	63396527	63397102	576	190	47	51.93	3.97	0.07
chr0	63422088	63423196	1109	587	91	91.1	3.72	0
chr0	63433963	63434805	843	505	57	38.06	2.69	0.21
chr0	63577248	63578262	1015	394	68	35.68	2.82	0.25
chr0	63579257	63579930	674	505	46	30.11	2.96	0.4
chr0	63677636	63678922	1287	728	164	122.25	4.06	0
chr0	63710912	63711947	1036	582	77	59.57	3.97	0.05
chr0	63903886	63904754	869	544	64	47.53	3.7	0.06
chr0	63984337	63985379	1043	572	79	66.74	4.87	0.07
chr0	64022115	64023223	1109	570	92	91.1	4.48	0
chr0	64079488	64080566	1079	335	149	314.28	8.33	0
chr0	64093002	64093742	741	396	56	50.18	3.59	0.06
chr0	64189146	64189825	680	495	47	35.05	2.82	0.25
chr0	64189959	64190867	909	440	62	32.26	3.18	0.31
chr0	64282545	64283664	1120	643	100	57.24	4.19	0.04
chr0	64293548	64294239	692	291	48	33.44	3.46	0.29
chr0	64347212	64348363	1152	550	128	57.42	3.55	0.04
chr0	64357458	64358458	1001	367	74	56.76	3.72	0.04
chr0	64378913	64379800	888	393	69	35.17	3.21	0.26
chr0	64408280	64409465	1186	548	91	63.97	3.33	0.06
chr0	64448238	64448981	744	481	49	31.62	3.07	0.31
chr0	64623200	64624246	1047	494	80	68.93	3.72	0.07
chr0	64698219	64699208	990	491	66	31.27	3.06	0.33
chr0	64771608	64772736	1129	721	108	81.3	4.1	0
chr0	64852187	64852847	661	189	44	30.2	2.82	0.4
chr0	64891158	64892238	1081	571	80	38.26	3.24	0.21
chr0	64961685	64962480	796	452	59	49.87	3.2	0.06
chr0	64971144	64972143	1000	543	73	51.5	3.21	0.07
chr0	64977243	64978438	1196	749	89	37.07	3.84	0.23
chr0	65005029	65006157	1129	494	94	65.59	3.61	0.06
chr0	65038916	65039843	928	255	64	34.65	2.69	0.25
chr0	65042295	65043027	733	304	49	32.98	2.69	0.29
chr0	65083334	65084666	1333	499	135	160.29	5.76	0
chr0	65169219	65170123	905	488	64	47.09	4.1	0.06
chr0	65208535	65209544	1010	498	68	43	3.2	0.16
chr0	65240879	65241750	872	477	56	32.28	3.84	0.31
chr0	65276836	65277748	913	383	63	43.49	3.33	0.12
chr0	65340860	65341743	884	487	56	30.94	4.74	0.35
chr0	65385161	65386060	900	397	62	42.76	3.46	0.16
chr0	65454278	65455103	826	302	92	74.31	4.49	0
chr0	65463653	65464551	899	441	57	31.42	3.97	0.32
chr0	65918321	65919045	725	238	58	58.89	4.74	0.05
chr0	65979597	65980889	1293	457	104	31.42	3.94	0.32
chr0	66063139	66064144	1006	566	75	55.75	3.83	0.08
chr0	66124309	66124873	565	268	54	79.15	5.12	0
chr0	66131124	66132203	1080	531	85	42.99	3.21	0.16
chr0	66140355	66141239	885	390	62	44.78	3.72	0.07
chr0	66273642	66274316	675	462	52	49.52	4.36	0.06
chr0	66333270	66334137	868	418	65	55.28	3.97	0.08
chr0	66344322	66345168	847	507	60	44.98	2.95	0.08
chr0	66355393	66356315	923	506	66	49.7	3.72	0.06
chr0	66375537	66376312	776	240	53	34.67	2.82	0.25
chr0	66462052	66462987	936	529	67	50.44	3.59	0.06
chr0	66499731	66500376	646	458	44	32.14	2.82	0.31
chr0	66604630	66605666	1037	537	74	54.16	3.97	0.08
chr0	66673440	66674113	674	275	45	30.93	3.72	0.35
chr0	66682296	66683339	1044	627	80	63.8	4.36	0.06
chr0	66750741	66751741	1001	528	70	49.01	3.33	0.06
chr0	66825882	66826908	1027	670	68	30.3	2.82	0.4
chr0	66875216	66876152	937	403	85	65.49	4.77	0.06
chr0	66889921	66890820	900	490	69	61.48	3.59	0.05
chr0	66936732	66937428	697	493	47	30.41	3.2	0.37
chr0	66989490	66990483	994	483	76	66.15	3.97	0.06
chr0	67100352	67101120	769	439	56	39.07	3.21	0.19
chr0	67213370	67214307	938	313	76	58.2	3.46	0.05
chr0	67244550	67245064	515	245	45	57.62	3.84	0.04
chr0	67519533	67520862	1330	759	106	59.25	3.97	0.05
chr0	67554350	67554766	417	217	37	47.22	4.23	0.06
chr0	67556019	67557158	1140	536	91	49.58	3.78	0.06
chr0	67583759	67584629	871	420	57	34.62	3.84	0.25
chr0	67643816	67645125	1310	495	102	47.85	3.33	0.06
chr0	67650893	67651816	924	460	62	35.49	2.84	0.25
chr0	67729526	67730506	981	532	62	33.04	3.46	0.3
chr0	68016375	68017168	794	241	55	39.62	3.72	0.15
chr0	68155344	68156257	914	503	67	37.31	3.27	0.22
chr0	68256323	68256798	476	224	37	38.95	4.23	0.19
chr0	68260530	68261561	1032	581	91	106.46	4.23	0
chr0	68304436	68305356	921	502	60	31.57	3.21	0.31
chr0	68366948	68368165	1218	706	91	59.45	3.59	0.05
chr0	68389610	68391641	2032	1273	219	41.78	4.77	0.15
chr0	68498133	68499184	1052	474	79	65.32	3.84	0.06
chr0	68533334	68534470	1137	615	83	53.02	3.33	0.07
chr0	68682716	68683916	1201	720	136	86.91	3.6	0
chr0	68769589	68770590	1002	576	82	53.55	4.54	0.07
chr0	68887823	68888610	788	240	62	33.85	2.9	0.28
chr0	69091633	69092510	878	317	64	51	3.07	0.07
chr0	69119013	69119735	723	468	66	31.72	3.28	0.31
chr0	69441570	69442484	915	369	120	193.44	5.5	0
chr0	69469529	69470639	1111	614	102	124.27	5	0
chr0	69492964	69493911	948	588	65	39.03	3.2	0.19
chr0	69499191	69500311	1121	446	88	68.37	3.84	0.07
chr0	69517017	69518006	990	341	68	40.82	2.95	0.14
chr0	69548903	69549603	701	352	79	43.7	3.93	0.12
chr0	69632393	69633317	925	515	76	54.7	4.73	0.08
chr0	69798694	69799560	867	378	63	49.96	5.51	0.06
chr0	69835056	69836108	1053	546	73	49.45	3.07	0.06
chr0	69928356	69929974	1619	1056	170	33.66	3.94	0.29
chr0	69948640	69949538	899	628	96	150.73	5.51	0
chr0	70138779	70139928	1150	341	155	58.7	4.28	0.05
chr0	70141051	70141716	666	178	49	39.66	3.84	0.15
chr0	70190198	70191497	1300	761	93	32.68	3.33	0.3
chr0	70259089	70260028	940	374	63	40.02	3.07	0.14
chr0	70261632	70262481	850	547	58	39.57	3.07	0.15
chr0	70300377	70301219	843	482	57	38.06	3.97	0.21
chr0	70357084	70357961	878	413	58	36.05	3.84	0.25
chr0	70380758	70381727	970	442	62	32.14	2.82	0.31
chr0	70391518	70392448	931	521	62	36.52	3.59	0.26
chr0	70529200	70530433	1234	695	89	43.43	3.2	0.12
chr0	70558984	70560161	1178	731	97	70.54	5.64	0.08
chr0	70613667	70614636	970	489	71	44.45	3.77	0.1
chr0	70631396	70632320	925	400	59	32.82	3.2	0.3
chr0	70812655	70813167	513	328	36	30.14	3.2	0.4
chr0	70838542	70839435	894	439	61	41.11	3.72	0.15
chr0	70839570	70840534	965	414	67	41.72	3.33	0.15
chr0	70854674	70855712	1039	557	74	53.88	3.84	0.08
chr0	70876177	70877447	1271	487	143	199.43	7.17	0
chr0	70900266	70900938	673	258	74	59.95	3.54	0.05
chr0	70902430	70903466	1037	464	85	48.99	4.04	0.06
chr0	70940783	70941795	1013	482	80	74.66	4.1	0
chr0	70952317	70953072	756	288	52	31.31	3.58	0.33
chr0	70957720	70958618	899	443	84	111.29	4.74	0
chr0	70969921	70970792	872	408	56	32.28	3.72	0.31
chr0	71005228	71006186	959	381	97	92.71	4.35	0
chr0	71010775	71012135	1361	752	109	41.65	2.9	0.15
chr0	71030437	71030981	545	204	45	51.43	3.97	0.07
chr0	71035131	71036299	1169	546	111	54.12	4.29	0.08
chr0	71038774	71040107	1334	511	158	37.15	3.69	0.24
chr0	71074119	71074982	864	270	65	50.9	3.46	0.07
chr0	71098264	71098896	633	212	46	39.21	3.33	0.17
chr0	71106565	71107291	727	489	52	41.33	3.72	0.15
chr0	71123009	71123833	825	254	103	154.38	5.18	0
chr0	71137266	71138318	1053	591	75	54.47	3.07	0.08
chr0	71269624	71270504	881	430	60	40.38	3.97	0.14
chr0	71304606	71305250	645	214	58	75.07	4.1	0
chr0	71481808	71482763	956	448	72	32.63	2.7	0.3
chr0	71500973	71501714	742	364	83	150.29	4.61	0
chr0	71508972	71510165	1194	628	102	59.73	3.94	0.05
chr0	71753801	71754395	595	240	41	31.52	2.95	0.32
chr0	71875792	71876489	698	231	52	45.74	3.59	0.08
chr0	72008227	72009152	926	549	59	32.71	3.2	0.3
chr0	72027298	72028574	1277	787	106	51.79	4.61	0.07
chr0	72038123	72039116	994	445	73	57.81	3.84	0.05
chr0	72040249	72041186	938	452	62	37.95	3.2	0.21
chr0	72050502	72051304	803	354	56	40.91	3.84	0.14
chr0	72113905	72114881	977	418	74	63.22	4.23	0.06
chr0	72128849	72129443	595	412	43	36.79	3.84	0.26
chr0	72611353	72612338	986	548	65	39.02	2.95	0.19
chr0	72754384	72755142	759	270	63	40.3	4.35	0.14
chr0	72905068	72906077	1010	582	80	75.18	4.36	0
chr0	72949151	72950124	974	397	77	52.08	2.82	0.07
chr0	72977549	72978386	838	496	56	36.33	3.33	0.26
chr0	72983683	72984575	893	446	73	74.79	4.61	0
chr0	73066205	73067121	917	465	68	55.94	3.2	0.08
chr0	73110466	73111430	965	671	115	34.44	3.5	0.27
chr0	73204502	73205544	1043	506	76	30.08	3.42	0.4
chr0	73396729	73397869	1141	291	94	34.67	3.2	0.25
chr0	73413715	73414629	915	406	58	31.79	3.33	0.31
chr0	73497546	73498775	1230	416	90	31.76	3.59	0.31
chr0	73627767	73628522	756	331	50	32.47	3.59	0.3
chr0	73628823	73630195	1373	631	134	137.16	6.02	0
chr0	73757430	73758426	997	484	77	32.58	3.29	0.3
chr0	73835631	73836577	947	442	63	39.16	3.07	0.17
chr0	73846794	73847691	898	568	66	53.39	3.59	0.07
chr0	73870107	73871383	1277	714	99	66.48	3.2	0.07
chr0	73882005	73882826	822	349	58	43.36	3.33	0.12
chr0	73932791	73933711	921	386	59	33.27	3.46	0.3
chr0	73947945	73949181	1237	701	92	55.62	3.33	0.08
chr0	73995315	73996081	767	233	67	48.79	3.94	0.06
chr0	74059209	74060106	898	415	76	83.49	5.76	0
chr0	74064430	74065336	907	667	74	63.21	3.59	0.06
chr0	74070816	74071774	959	403	86	104.83	5.38	0
chr0	74090136	74092093	1958	317	204	61.07	6.66	0.05
chr0	74126255	74127211	957	580	68	47.5	3.2	0.06
chr0	74171570	74172687	1118	482	92	59.76	4.06	0.05
chr0	74204654	74205558	905	307	65	47.09	2.82	0.06
chr0	74207969	74209104	1136	616	90	39.86	3.53	0.16
chr0	74227755	74228547	793	556	61	56.05	3.33	0.08
chr0	74310689	74311371	683	190	47	34.64	3.72	0.25
chr0	74357636	74358346	711	307	47	31.02	3.33	0.35
chr0	74422248	74423667	1420	986	127	36.35	4.36	0.26
chr0	74431753	74432752	1000	770	83	59.61	3.72	0.05
chr0	74463331	74464225	895	421	64	45.93	4.1	0.08
chr0	74493756	74494894	1139	506	83	30.32	2.8	0.4
chr0	74495437	74496501	1065	395	72	32.42	3.2	0.31
chr0	74515594	74516533	940	475	62	33.64	4.07	0.29
chr0	74666486	74667531	1046	425	83	53.48	3.38	0.07
chr0	74941604	74942646	1043	518	111	77.13	4.49	0
chr0	75197807	75198542	736	290	48	30.29	2.82	0.4
chr0	75614802	75615641	840	536	68	68.94	4.36	0.07
chr0	76058952	76059850	899	396	82	103.98	4.1	0
chr0	76060664	76061569	906	366	58	30.66	2.82	0.36
chr0	76114817	76115789	973	458	63	36.08	3.46	0.25
chr0	76116150	76117133	984	495	64	37.02	3.97	0.23
chr0	76217338	76218579	1242	778	114	30.17	3.09	0.4
chr0	76239497	76240453	957	467	67	47.5	5.38	0.06
chr0	76308086	76309329	1244	793	92	32.32	4.48	0.31
chr0	76309425	76310594	1170	746	82	39.25	3.83	0.17
chr0	76315052	76316030	979	438	74	50.39	3.42	0.06
chr0	76335194	76336367	1174	701	94	33.37	3.56	0.29
chr0	76360580	76361311	732	543	61	60.71	3.2	0.05
chr0	76504728	76505486	759	274	50	32.1	2.69	0.31
chr0	76545001	76545907	907	404	63	44.29	3.2	0.1
chr0	76866339	76867275	937	329	67	45.22	3.33	0.08
chr0	76916519	76917459	941	453	81	91.44	5.64	0
chr0	76942920	76943992	1073	542	82	70.41	3.84	0.08
chr0	76947665	76948613	949	413	63	36.65	3.59	0.26
chr0	77008190	77009115	926	503	59	32.71	2.95	0.3
chr0	77107957	77108928	972	379	63	34.03	2.69	0.27
chr0	77188886	77190047	1162	477	79	30.66	2.56	0.37
chr0	77314532	77315496	965	475	75	68.07	3.84	0.07
chr0	77376528	77377282	755	337	50	32.59	2.95	0.3
chr0	77377784	77378594	811	465	56	37.37	3.33	0.22
chr0	77385990	77387300	1311	765	110	97.57	3.97	0
chr0	77387643	77388312	670	326	56	62.92	5.12	0.06
chr0	77388326	77390338	2013	1504	208	41.16	4.94	0.15
chr0	77488153	77489120	968	503	74	30.49	2.79	0.37
chr0	77503258	77504359	1102	657	77	45.57	3.59	0.08
chr0	77617559	77618757	1199	421	94	42.13	3.18	0.15
chr0	77812566	77813484	919	572	64	40.64	2.59	0.14
chr0	77873997	77874959	963	378	62	32.89	3.2	0.31
chr0	78050794	78051655	862	397	65	45.19	3.3	0.08
chr0	78082806	78083711	906	371	59	34.98	3.07	0.25
chr0	78123466	78124671	1206	725	91	31.72	3.16	0.31
chr0	78237591	78238568	978	533	70	52.22	3.46	0.07
chr0	78289990	78290715	726	512	66	31.27	3.54	0.33
chr0	78337484	78338792	1309	860	109	42.48	3.09	0.16
chr0	78358956	78359886	931	446	60	34.31	2.69	0.27
chr0	78463802	78465749	1948	624	256	115.85	7.05	0
chr0	78649236	78650273	1038	638	69	37.41	3.07	0.22
chr0	78778934	78779510	577	323	40	31.46	2.95	0.32
chr0	78886500	78887452	953	541	63	38.43	3.72	0.22
chr0	78888517	78889322	806	604	71	82.15	4.23	0
chr0	78947239	78948157	919	417	64	45.16	2.82	0.08
chr0	78977081	78978325	1245	910	98	30.38	3.84	0.38
chr0	78978790	78979701	912	356	72	65.3	4.23	0.06
chr0	79034981	79036134	1154	809	100	68.76	4.23	0.07
chr0	79036349	79037280	932	582	62	36.41	2.56	0.26
chr0	79054252	79055127	876	450	58	36.29	4.23	0.26
chr0	79105878	79106828	951	504	60	32.09	3.2	0.31
chr0	79435873	79436831	959	388	63	33.6	3.58	0.29
chr0	79464301	79465216	916	331	66	50.71	2.95	0.07
chr0	79474759	79475623	865	470	79	45.5	3.06	0.08
chr0	79476504	79477208	705	437	59	39.26	3.53	0.17
chr0	79477356	79478746	1391	451	114	33.5	3.59	0.29
chr0	79540289	79541193	905	411	63	44.56	2.69	0.07
chr0	79542124	79543053	930	412	68	53.96	2.95	0.08
chr0	79548917	79549851	935	491	78	82.75	4.61	0
chr0	79822538	79823514	977	525	73	60.42	4.1	0.05
chr0	79826702	79827931	1230	506	106	43.96	3.94	0.12
chr0	79888289	79889422	1134	558	102	41.67	3.54	0.15
chr0	80031766	80032612	847	381	70	43.14	3.32	0.16
chr0	80203779	80204703	925	409	69	57.46	3.59	0.04
chr0	80229895	80231635	1741	622	167	31.77	4.56	0.31
chr0	80254834	80255682	849	418	55	32.72	2.95	0.3
chr0	80401385	80402598	1214	673	95	65.14	3.2	0.06
chr0	80512479	80513877	1399	601	110	39.94	3.18	0.14
chr0	80525906	80527310	1405	496	215	30.59	3.17	0.38
chr0	80530534	80531443	910	660	86	36.05	2.95	0.25
chr0	80622091	80622800	710	285	52	43.87	3.46	0.12
chr0	80849789	80850929	1141	760	83	34.67	2.95	0.25
chr0	80899441	80900348	908	446	57	30.44	2.95	0.37
chr0	81083393	81084323	931	380	63	36.52	2.82	0.26
chr0	81109034	81110021	988	558	67	43.41	2.95	0.12
chr0	81178224	81179069	846	446	62	47.74	2.95	0.06
chr0	81227190	81228136	947	411	64	39.16	3.72	0.17
chr0	81235958	81237005	1048	716	82	45.28	4.36	0.08
chr0	81298665	81299848	1184	360	119	89.76	3.89	0
chr0	81348247	81349116	870	433	61	44.32	3.2	0.1
chr0	81359256	81360085	830	463	55	34.98	2.69	0.25
chr0	81393587	81394590	1004	538	75	49.25	4.01	0.06
chr0	81395295	81396612	1318	729	160	182.94	6.01	0
chr0	81469510	81470691	1182	468	99	72.67	3.84	0
chr0	81527383	81528442	1060	536	90	30.22	3.02	0.4
chr0	81706114	81707097	984	458	72	44.89	4.24	0.08
chr0	81722093	81723157	1065	420	73	40.91	3.2	0.14
chr0	81924588	81925629	1042	520	98	65.92	3.94	0.06
chr0	82024655	82026179	1525	593	148	36.78	3.13	0.26
chr0	82357260	82358196	937	369	79	44.68	3.59	0.07
chr0	82394872	82395996	1125	449	83	52.16	3.2	0.07
chr0	82467404	82468309	906	458	60	37.25	3.97	0.22
chr0	82782297	82783310	1014	504	75	31.5	3.01	0.32
chr0	82859988	82860955	968	497	71	51.03	4.2	0.07
chr0	82906301	82907027	727	217	73	108.1	6.15	0
chr0	82984595	82986154	1560	720	178	79.05	3.8	0
chr0	82996180	82996994	815	269	56	39.29	3.07	0.17
chr0	83172839	83173878	1040	623	68	32.98	2.69	0.29
chr0	83245363	83246297	935	303	82	92.67	5.38	0
chr0	83363644	83364597	954	413	66	45.42	3.46	0.08
chr0	83590115	83590930	816	439	53	32.11	3.2	0.31
chr0	83594718	83595444	727	393	80	64.06	3.02	0.06
chr0	83655330	83655912	583	219	40	30.63	3.46	0.36
chr0	83661007	83662008	1002	443	68	44.01	3.46	0.12
chr0	83722599	83723137	539	271	41	40.07	3.97	0.14
chr0	83751139	83751961	823	398	55	35.85	3.33	0.25
chr0	83802482	83803788	1307	819	100	37.73	4.23	0.21
chr0	83838576	83839465	890	365	71	69.13	5	0.07
chr0	83862223	83863398	1176	645	94	51.25	3.13	0.07
chr0	84003982	84004905	924	429	60	32.93	3.2	0.31
chr0	84032016	84032970	955	534	73	63.94	4.48	0.06
chr0	84108493	84109536	1044	570	87	74.55	4.24	0
chr0	84336388	84337190	803	420	53	33.66	3.2	0.29
chr0	84402510	84403465	956	400	80	78.35	4.81	0
chr0	84457451	84459092	1642	798	223	246.81	5.7	0
chr0	84504947	84505906	960	188	75	39.87	3.46	0.16
chr0	84591136	84592243	1108	570	104	76.58	5.28	0
chr0	84848562	84849657	1096	612	88	75.25	3.84	0
chr0	84872962	84873768	807	398	57	42.9	3.59	0.16
chr0	84881718	84882557	840	394	59	43.4	4.74	0.12
chr0	84883670	84884539	870	410	75	85.83	4.36	0
chr0	84891551	84892639	1089	701	75	31.98	4.23	0.32
chr0	84901271	84902177	907	436	61	37.12	4.36	0.24
chr0	84903188	84904209	1022	495	74	44.45	3.53	0.1
chr0	84935817	84936771	955	498	73	63.94	3.46	0.06
chr0	85275861	85277157	1297	824	113	74.11	4.48	0
chr0	85327581	85328493	913	392	60	36.4	3.84	0.26
chr0	85383116	85384116	1001	636	70	37.26	3.84	0.22
chr0	85384438	85385361	924	526	65	36.85	2.95	0.27
chr0	85419228	85420346	1119	595	107	144.45	5.12	0
chr0	85668145	85669193	1049	517	87	89.75	5.12	0
chr0	85796634	85797189	556	311	47	34.11	2.7	0.27
chr0	85891235	85892165	931	480	62	36.52	4.48	0.26
chr0	85898396	85899204	809	404	52	30.7	2.95	0.37
chr0	85902129	85903189	1061	480	83	53.68	3.61	0.08
chr0	85967061	85970408	3348	2453	409	54.3	7.19	0.08
chr0	85987015	85988080	1066	536	98	123.69	4.48	0
chr0	86023348	86024022	675	480	45	30.81	2.95	0.36
chr0	86081855	86083094	1240	544	91	39.51	2.95	0.15
chr0	86086225	86087313	1089	433	75	35.79	2.84	0.25
chr0	86175946	86176826	881	458	83	41.86	3.11	0.15
chr0	86190128	86190788	661	478	46	31.8	2.96	0.31
chr0	86226936	86227764	829	296	56	37.46	2.82	0.22
chr0	86352476	86353987	1512	486	126	37.06	4.1	0.23
chr0	86407038	86408107	1070	551	87	32.7	3.52	0.3
chr0	86514329	86515286	958	571	69	52.49	3.72	0.07
chr0	86554981	86555962	982	501	75	65.25	3.33	0.06
chr0	86738783	86739787	1005	407	72	39.91	3.18	0.16
chr0	86784147	86785221	1075	552	78	59.12	3.59	0.05
chr0	86796762	86797754	993	391	71	50.11	3.07	0.06
chr0	86886330	86887031	702	408	53	47.94	4.74	0.06
chr0	86912349	86913673	1325	748	175	30.96	3.28	0.35
chr0	86960819	86961596	778	349	63	61.64	4.36	0.05
chr0	86967616	86968711	1096	462	130	40.4	2.91	0.14
chr0	87003758	87004595	838	447	64	31.44	4.15	0.32
chr0	87004621	87005748	1128	653	96	84.58	4.74	0
chr0	87086769	87087648	880	487	57	33.56	3.2	0.29
chr0	87160194	87161156	963	483	64	35.27	3.46	0.26
chr0	87162927	87163946	1020	508	78	67.62	4.74	0.07
chr0	87171228	87172939	1712	624	197	31.26	3.22	0.33
chr0	87226140	87227119	980	643	72	51.93	3.72	0.07
chr0	87247333	87248114	782	355	52	33.92	3.33	0.27
chr0	87427583	87428520	938	557	61	35.7	3.46	0.25
chr0	87502349	87503136	788	290	75	100.51	5.25	0
chr0	87703099	87704271	1173	586	105	75.49	3.94	0
chr0	87755784	87756739	956	464	72	60.94	4.61	0.05
chr0	87768087	87768696	610	344	68	37.65	3.7	0.21
chr0	87840844	87841816	973	494	81	81.89	3.97	0
chr0	87841823	87842521	699	207	52	42.81	3.84	0.16
chr0	87881086	87881993	908	379	62	41.71	4.1	0.15
chr0	88063115	88064048	934	510	66	43.41	3.7	0.12
chr0	88310261	88311164	904	443	84	110.11	7.56	0
chr0	88608254	88609237	984	496	69	48.83	4.74	0.06
chr0	88625601	88626561	961	431	71	30.16	2.49	0.4
chr0	88639034	88640126	1093	568	86	78.7	3.84	0
chr0	88668443	88669522	1080	638	79	47.89	3.7	0.06
chr0	88753401	88754608	1208	413	87	35.84	3.33	0.25
chr0	88902409	88903395	987	469	68	45.95	3.84	0.08
chr0	88906305	88907504	1200	679	92	59.41	3.72	0.05
chr0	88915829	88916911	1083	525	88	49.01	4.04	0.06
chr0	88951635	88952572	938	489	64	42.65	3.97	0.16
chr0	89027520	89028649	1130	735	81	40.03	3.46	0.14
chr0	89152800	89153973	1174	706	138	236.85	7.17	0
chr0	89258677	89259524	848	390	58	39.83	2.95	0.16
chr0	89332145	89333179	1035	647	109	158.22	7.3	0
chr0	89339282	89340227	946	391	62	37	3.46	0.23
chr0	89345383	89346160	778	415	51	32.09	3.33	0.31
chr0	89451046	89452092	1047	376	92	99.94	4.1	0
chr0	89636421	89637328	908	425	58	32.56	3.33	0.3
chr0	89791874	89792758	885	555	69	64	4.1	0.06
chr0	89798032	89798937	906	453	62	41.97	3.07	0.15
chr0	89895356	89896063	708	528	54	49.84	3.46	0.06
chr0	90238751	90239829	1079	623	80	61.18	3.72	0.05
chr0	90283247	90284290	1044	572	82	47.35	3.35	0.06
chr0	90341826	90343047	1222	669	110	102.24	3.95	0
chr0	90461260	90462419	1160	504	79	47.69	3.72	0.06
chr0	90507959	90508889	931	428	62	36.52	3.46	0.26
chr0	90768675	90769619	945	493	66	31.49	2.82	0.32
chr0	90886439	90887177	739	459	51	37.07	3.46	0.23
chr0	90958036	90958773	738	375	75	113.18	4.23	0
chr0	90975450	90976215	766	446	51	33.56	3.97	0.29
chr0	91017100	91018210	1111	548	85	58.32	4.12	0.05
chr0	91071142	91072065	924	482	61	37.36	3.72	0.22
chr0	91080811	91081917	1107	575	92	86.93	4.32	0
chr0	91082786	91085123	2338	1512	244	36.22	5.25	0.25
chr0	91086221	91087130	910	394	58	30.23	3.72	0.4
chr0	91106395	91107535	1141	678	83	40.95	4.23	0.14
chr0	91114203	91114918	716	264	47	30.41	3.46	0.37
chr0	91131144	91131865	722	470	54	44.77	3.2	0.07
chr0	91169751	91170461	711	192	47	31.02	2.82	0.35
chr0	91176233	91177158	926	503	66	38.81	2.36	0.18
chr0	91191636	91192607	972	515	66	33.27	3.77	0.3
chr0	91298692	91299681	990	420	67	43.16	3.59	0.16
chr0	91583131	91584110	980	486	76	68.47	3.84	0.07
chr0	91585252	91586436	1185	605	98	92.68	4.23	0
chr0	91794675	91795652	978	546	68	47.15	4.36	0.06
chr0	91840360	91841416	1057	423	70	31.24	2.69	0.33
chr0	91873315	91874331	1017	489	72	30.26	2.92	0.4
chr0	92072430	92073395	966	667	88	106.82	4.48	0
chr0	92111914	92112733	820	449	58	41.1	3.2	0.15
chr0	92155952	92156923	972	510	74	34.57	4.25	0.28
chr0	92172057	92173085	1029	390	70	38.44	2.69	0.22
chr0	92291486	92292368	883	396	59	37.75	2.69	0.21
chr0	92353426	92354510	1085	521	70	38.61	2.69	0.18
chr0	92407959	92408935	977	702	83	74.96	4.48	0
chr0	92451045	92451485	441	253	33	32.97	3.59	0.29
chr0	92504216	92505045	830	369	53	30.5	3.59	0.37
chr0	92510084	92511140	1057	684	82	59.12	3.59	0.05
chr0	92584758	92585592	835	386	54	32.12	3.59	0.31
chr0	92590691	92591425	735	366	51	37.62	3.72	0.21
chr0	92738674	92739561	888	381	75	58.19	3.27	0.05
chr0	92774736	92775404	669	293	46	34.03	3.84	0.27
chr0	92850121	92851167	1047	400	70	38.57	2.82	0.2
chr0	92884925	92886025	1101	427	89	83.3	4.23	0
chr0	92893594	92895159	1566	500	133	35.8	3.72	0.25
chr0	93027513	93028818	1306	540	95	50.55	3.84	0.07
chr0	93172583	93173556	974	499	65	40.47	3.33	0.14
chr0	93219069	93219566	498	178	38	38.14	3.2	0.21
chr0	93303089	93304227	1139	503	104	118.13	4.87	0
chr0	93540380	93541467	1088	699	85	36.15	3.33	0.25
chr0	93544158	93545355	1198	674	107	64.29	4.21	0.06
chr0	93608933	93609955	1023	316	72	34.8	3.97	0.25
chr0	93651481	93652436	956	434	78	45.13	3.53	0.08
chr0	93669411	93670109	699	175	52	45.58	3.72	0.08
chr0	93725432	93727115	1684	1101	172	96.45	5.89	0
chr0	93727259	93728380	1122	505	90	79.64	3.72	0
chr0	93733982	93734825	844	356	58	40.36	3.07	0.14
chr0	93773214	93774330	1117	529	89	83.5	4.1	0
chr0	93922205	93923017	813	332	69	77.35	4.1	0
chr0	93960596	93961521	926	398	63	39.42	3.46	0.17
chr0	94047116	94048200	1085	799	101	50.94	3.63	0.07
chr0	94075794	94076430	637	449	47	41.35	3.07	0.15
chr0	94078394	94079462	1069	561	79	32.61	3.73	0.3
chr0	94183362	94184338	977	553	72	57.68	3.33	0.04
chr0	94215508	94216402	895	395	65	40.58	4.83	0.14
chr0	94222820	94223890	1071	514	115	47.96	3.7	0.06
chr0	94249428	94250037	610	276	51	35.13	3.42	0.26
chr0	94773649	94775083	1435	637	132	99.9	4.61	0
chr0	94838190	94839218	1029	661	69	36.26	3.07	0.25
chr0	94891659	94892241	583	279	40	30.63	4.61	0.36
chr0	94977921	94978724	804	266	65	43.03	3.56	0.16
chr0	94997540	94998980	1441	884	136	41.72	3.32	0.15
chr0	95111232	95112229	998	595	69	46.94	3.07	0.06
chr0	95185998	95187941	1944	1248	209	35.01	5.28	0.25
chr0	95405979	95407589	1611	1068	169	65.94	4.25	0.06
chr0	95453285	95453818	534	371	38	32.4	4.1	0.31
chr0	95474084	95475163	1080	472	76	50.78	3.84	0.07
chr0	95653802	95654604	803	442	57	43.47	3.07	0.12
chr0	95699326	95700963	1638	635	151	69.76	5.12	0.07
chr0	95809717	95810586	870	532	61	44.32	3.84	0.1
chr0	95822595	95823463	869	502	106	45.73	2.85	0.08
chr0	95834745	95836069	1325	878	107	35.95	4.61	0.25
chr0	95859112	95860147	1036	475	76	59.57	3.84	0.05
chr0	95886460	95887714	1255	517	108	90.12	5.18	0
chr0	95913277	95914047	771	526	65	72.52	4.23	0.08
chr0	95967347	95968165	819	395	56	38.76	3.33	0.18
chr0	96038096	96039088	993	502	74	60.69	4.23	0.05
chr0	96058263	96059533	1271	808	109	54.88	3.07	0.08
chr0	96129471	96130505	1035	594	76	57.06	3.33	0.04
chr0	96245404	96246362	959	431	61	33.33	2.95	0.29
chr0	96383580	96384694	1115	347	83	31.36	3.2	0.32
chr0	96401803	96402647	845	647	61	33.19	2.82	0.3
chr0	96426711	96427693	983	582	64	33.01	2.47	0.29
chr0	96464393	96465364	972	458	67	40.83	3.33	0.14
chr0	96531920	96532797	878	369	72	61.16	3.53	0.05
chr0	96619590	96620475	886	308	67	58.04	3.72	0.05
chr0	96625609	96626544	936	410	65	45.35	3.07	0.08
chr0	96636380	96637328	949	350	62	34.45	3.46	0.28
chr0	96721204	96722257	1054	558	72	46.9	2.69	0.06
chr0	96788826	96789862	1037	511	89	65.44	4.54	0.06
chr0	96809336	96810677	1342	885	111	50.77	5.51	0.07
chr0	96810810	96811848	1039	593	71	44.06	3.2	0.12
chr0	96849899	96850842	944	524	65	34.43	2.95	0.27
chr0	96887372	96888237	866	467	67	33.93	3.53	0.27
chr0	97323166	97323871	706	342	50	35.43	3.46	0.26
chr0	97348975	97350016	1042	604	71	39.15	2.95	0.17
chr0	97374209	97375233	1025	414	80	69.68	4.23	0.07
chr0	97620867	97621822	956	461	63	38.07	3.84	0.21
chr0	97718009	97718852	844	395	56	35.58	3.59	0.25
chr0	97770254	97771704	1451	751	115	58.27	3.83	0.05
chr0	97853247	97854182	936	489	60	31.61	3.72	0.31
chr0	97859820	97861035	1216	492	107	63.34	3.63	0.06
chr0	97869701	97870625	925	364	60	35	2.95	0.25
chr0	97897047	97897743	697	220	47	32.79	3.2	0.3
chr0	97960499	97961336	838	486	54	31.78	3.2	0.31
chr0	98094165	98095118	954	552	137	324.89	7.78	0
chr0	98333596	98334177	582	234	42	33.35	3.2	0.29
chr0	98337258	98338281	1024	580	72	48.4	2.82	0.06
chr0	98831204	98831820	617	235	43	33.58	3.2	0.29
chr0	98836455	98837417	963	368	72	57.09	3.59	0.04
chr0	98864272	98864893	622	182	45	38.15	3.59	0.21
chr0	98868301	98869157	857	451	58	38.66	3.72	0.18
chr0	98876508	98877375	868	361	66	31.67	3.63	0.31
chr0	98878267	98879437	1171	522	94	73	3.09	0
chr0	98887400	98888420	1021	678	112	39.43	3.85	0.17
chr0	98911650	98912595	946	487	66	31.38	3.38	0.32
chr0	99086573	99087517	945	394	59	30.66	2.95	0.36
chr0	99096376	99097257	882	364	77	90.13	3.46	0
chr0	99105431	99106423	993	501	77	37.92	3.73	0.21
chr0	99112939	99113867	929	432	58	30.28	3.97	0.4
chr0	99156569	99157543	975	296	85	84.7	4.61	0
chr0	99193640	99194705	1066	541	76	55.21	3.59	0.08
chr0	99226727	99227438	712	190	50	38.26	3.33	0.21
chr0	99245338	99246198	861	442	67	34.58	3.21	0.26
chr0	99307145	99308124	980	469	69	33.43	3.49	0.29
chr0	99315501	99316405	905	411	67	55.05	4.23	0.08
chr0	99330946	99331880	935	530	75	41.51	4.25	0.15
chr0	99354359	99355284	926	484	64	34.45	2.95	0.28
chr0	99390354	99391224	871	416	59	39.27	3.46	0.17
chr0	99404680	99405636	957	511	65	42.6	4.48	0.16
chr0	99431864	99432678	815	383	53	32.22	2.82	0.31
chr0	99432886	99434025	1140	531	99	33.84	3.28	0.28
chr0	99468472	99469399	928	644	65	36.88	2.95	0.25
chr0	99570835	99571781	947	761	69	30.45	3.07	0.37
chr0	99692734	99693687	954	308	68	45.42	3.2	0.08
chr0	99694994	99695969	976	444	63	35.74	3.46	0.25
chr0	99731521	99732259	739	403	50	31.14	2.72	0.34
chr0	99749845	99751223	1379	537	115	70.02	4.23	0.07
chr0	99790476	99791252	777	246	73	63.12	5.39	0.06
chr0	99892784	99893731	948	388	61	34.56	2.95	0.28
chr0	99943139	99944329	1191	556	128	82.07	4.75	0
chr0	100009373	100010220	848	514	59	42.3	3.59	0.15
chr0	100038816	100039629	814	367	63	32.48	2.7	0.3
chr0	100101433	100102481	1049	486	87	89.75	4.23	0
chr0	100128066	100128828	763	473	53	38.82	3.84	0.18
chr0	100149365	100150193	829	398	56	37.46	3.46	0.22
chr0	100152524	100153430	907	430	62	41.84	3.72	0.15
chr0	100186007	100186879	873	370	59	36.66	3.72	0.26
chr0	100338088	100338899	812	320	54	32.58	3.07	0.3
chr0	100362849	100363768	920	365	63	40.17	3.33	0.14
chr0	100365533	100366616	1084	490	87	46.68	3.73	0.05
chr0	100431410	100432323	914	479	64	45.84	3.46	0.08
chr0	100495134	100496596	1463	808	115	40.38	3.02	0.14
chr0	100515790	100516841	1052	612	83	41.26	3.27	0.15
chr0	100563428	100563946	519	263	41	40.51	3.97	0.14
chr0	100568304	100569097	794	346	59	47.44	2.95	0.06
chr0	100676250	100677160	911	499	57	30.12	2.95	0.4
chr0	100885687	100886604	918	547	65	43.15	3.83	0.16
chr0	100905415	100906771	1357	852	107	34.93	3.77	0.25
chr0	100962222	100963113	892	355	59	36.65	3.46	0.26
chr0	101067034	101068122	1089	376	86	31.61	3.35	0.31
chr0	101091113	101091738	626	241	44	34.9	3.2	0.25
chr0	101291620	101292643	1024	554	102	33.89	2.81	0.27
chr0	101400779	101402471	1693	1135	148	38.78	5.76	0.18
chr0	101402787	101403696	910	469	57	30.23	4.36	0.4
chr0	101409062	101409976	915	358	66	50.86	3.33	0.07
chr0	101425493	101426020	528	309	86	115.33	4.15	0
chr0	101508324	101509526	1203	639	105	49.21	3.07	0.06
chr0	101546930	101547878	949	512	61	34.45	3.2	0.28
chr0	101632310	101633427	1118	452	87	36.25	2.9	0.25
chr0	101643871	101644743	873	340	64	51.75	3.33	0.07
chr0	101657904	101658937	1034	486	78	52.26	3.3	0.07
chr0	101672452	101673534	1083	449	75	43.28	3.72	0.16
chr0	101697090	101698238	1149	526	93	83.9	4.74	0
chr0	101729972	101730726	755	530	59	53.65	4.48	0.08
chr0	101773601	101774716	1116	601	106	54.03	2.95	0.08
chr0	101828403	101829256	854	350	66	60.42	3.59	0.05
chr0	101845422	101846545	1124	649	78	40.71	3.33	0.14
chr0	101896293	101897527	1235	668	114	30.86	2.94	0.36
chr0	101959049	101959765	717	239	50	37.56	3.2	0.21
chr0	102052938	102053941	1004	699	78	48.61	3.97	0.06
chr0	102122916	102123857	942	543	64	32.59	2.95	0.3
chr0	102136506	102137472	967	274	74	39.02	3.33	0.19
chr0	102143585	102144655	1071	511	91	57.72	4.15	0.05
chr0	102166135	102167130	996	530	84	46.93	3.89	0.06
chr0	102226993	102227883	891	373	93	99.07	5.81	0
chr0	102243705	102244807	1103	590	87	79.94	3.59	0
chr0	102273420	102274179	760	295	60	58.75	4.36	0.05
chr0	102316693	102317796	1104	411	84	40.76	3.42	0.14
chr0	102339076	102339946	871	480	61	44.18	3.84	0.1
chr0	102340158	102341349	1192	659	89	68.4	3.2	0.07
chr0	102372879	102374358	1480	968	132	38.6	3.67	0.18
chr0	102382334	102383492	1159	518	94	42.94	3.53	0.16
chr0	102435430	102436412	983	553	82	63.49	4.85	0.06
chr0	102456763	102457718	956	490	64	38.07	3.33	0.21
chr0	102478018	102478943	926	426	60	34.88	5.25	0.25
chr0	102537547	102538640	1094	570	91	47.83	3.09	0.06
chr0	102571463	102572553	1091	875	132	114.58	5.64	0
chr0	102604896	102606730	1835	1212	165	64.1	4.36	0.06
chr0	102616089	102617122	1034	556	77	62.59	3.46	0.06
chr0	102652033	102653101	1069	454	78	57.37	4.1	0.04
chr0	102715258	102716526	1269	859	118	55.14	5.51	0.08
chr0	102855113	102856035	923	539	69	40.54	3.49	0.14
chr0	102863722	102864688	967	466	71	44.86	3.65	0.07
chr0	103027045	103027880	836	402	57	36.58	3.46	0.26
chr0	103040032	103040765	734	545	59	57.27	3.97	0.04
chr0	103063150	103063974	825	366	56	37.98	2.82	0.21
chr0	103094624	103095473	850	440	55	32.6	2.43	0.3
chr0	103101645	103102592	948	576	68	43.94	2.84	0.12
chr0	103172919	103174013	1095	555	87	32.64	2.78	0.3
chr0	103221303	103222184	882	392	60	40.25	2.95	0.14
chr0	103252444	103253378	935	390	76	43.71	3.73	0.12
chr0	103267880	103268452	573	270	52	69.73	5.25	0.07
chr0	103289923	103291144	1222	617	117	37.4	3.3	0.22
chr0	103315838	103317768	1931	966	173	37.46	3.97	0.22
chr0	103359501	103360449	949	545	84	100	4.36	0
chr0	103365697	103366492	796	547	63	34.9	2.8	0.25
chr0	103367600	103368859	1260	645	122	91.48	4.87	0
chr0	103376074	103376805	732	383	50	35.53	2.95	0.25
chr0	103383988	103385002	1015	493	87	88.91	4.81	0
chr0	103437830	103439112	1283	747	88	30.58	2.82	0.38
chr0	103474878	103476217	1340	864	100	38.36	3.2	0.22
chr0	103489238	103490228	991	559	65	34.2	2.72	0.27
chr0	103617094	103618582	1489	794	141	114.47	4.23	0
chr0	103660814	103661723	910	394	58	30.23	2.95	0.4
chr0	103782978	103784199	1222	477	105	37.26	3.11	0.22
chr0	103833834	103834943	1110	505	97	107.16	5.89	0
chr0	103991232	103991945	714	482	50	37.98	3.97	0.21
chr0	104171990	104172634	645	334	44	32.28	3.2	0.31
chr0	104204631	104205799	1169	526	80	44.33	2.82	0.1
chr0	104225713	104226672	960	455	68	49.62	4.1	0.06
chr0	104237153	104238114	962	549	64	39.63	3.46	0.15
chr0	104270788	104271629	842	308	61	48.33	3.46	0.06
chr0	104296006	104297278	1273	693	112	111.22	3.46	0
chr0	104320534	104321463	930	379	60	34.42	3.07	0.27
chr0	104444859	104445888	1030	536	84	47.78	3.63	0.06
chr0	104450886	104451800	915	473	65	48.25	3.72	0.06
chr0	104524123	104524828	706	346	54	50.17	4.1	0.06
chr0	104604963	104606263	1301	641	102	55.8	3.46	0.08
chr0	104659206	104660044	839	277	65	48.65	3.53	0.06
chr0	104660655	104661725	1071	391	71	33.82	2.95	0.29
chr0	104661781	104662936	1156	624	98	101.28	4.61	0
chr0	104794988	104795926	939	456	65	44.95	4.36	0.08
chr0	104871898	104872821	924	338	103	31.19	3.24	0.33
chr0	105033381	105034384	1004	511	88	102.08	5.64	0
chr0	105082311	105083263	953	603	74	64.27	4.1	0.06
chr0	105149037	105150211	1175	666	95	32.18	2.98	0.31
chr0	105231995	105232771	777	345	52	34.54	3.33	0.28
chr0	105235980	105237141	1162	518	89	73.05	4.23	0
chr0	105240092	105241498	1407	979	121	39.52	5.51	0.15
chr0	105278959	105279930	972	438	75	41.78	3.35	0.15
chr0	105309614	105310433	820	255	65	63.31	3.84	0.06
chr0	105414134	105415019	886	393	71	64.03	3.83	0.06
chr0	105585956	105586617	662	223	47	37.58	3.72	0.21
chr0	105595421	105596619	1199	488	96	46.19	3.27	0.08
chr0	105661769	105662683	915	544	100	63.3	4.29	0.06
chr0	105690260	105691304	1045	499	70	43.32	3.33	0.16
chr0	105878087	105878989	903	321	62	38.06	3.09	0.21
chr0	106223284	106224141	858	421	74	50.98	4.67	0.07
chr0	106478977	106480132	1156	613	92	74.01	4.1	0
chr0	106608978	106609549	572	190	42	37.57	2.82	0.21
chr0	106611806	106612742	937	472	59	31.51	3.2	0.32
chr0	106768777	106769431	655	281	45	33.42	3.59	0.29
chr0	107027519	107028464	946	480	63	39.28	4.74	0.17
chr0	107232066	107233210	1145	721	94	75.79	5	0
chr0	107288515	107289679	1165	654	92	31.03	3.53	0.35
chr0	107335750	107336746	997	501	68	44.65	3.97	0.07
chr0	107384808	107385301	494	307	36	33	3.84	0.29
chr0	107400229	107401206	978	535	78	68.44	2.96	0.07
chr0	107441861	107442720	860	512	56	33.66	3.59	0.29
chr0	107442969	107443894	926	190	99	101.51	6.28	0
chr0	107572524	107573497	974	560	74	44.94	3.04	0.08
chr0	107612710	107613823	1114	641	79	39.26	2.96	0.17
chr0	107662586	107663546	961	604	64	35.26	2.82	0.26
chr0	107741816	107742567	752	470	83	147.15	5.12	0
chr0	107768181	107769247	1067	554	87	43.21	3.49	0.16
chr0	107808766	107809694	929	481	67	46.53	3.58	0.05
chr0	107829545	107830537	993	560	75	63.47	4.1	0.06
chr0	107920180	107922201	2022	803	202	32.54	5.18	0.3
chr0	108004085	108004803	719	371	48	32.38	3.2	0.31
chr0	108061267	108062223	957	492	75	49.75	3.16	0.06
chr0	108170896	108171604	709	457	51	41.31	3.84	0.15
chr0	108175214	108175755	542	253	45	48.1	3.46	0.06
chr0	108189718	108191016	1299	555	129	86.89	5.39	0
chr0	108191416	108192322	907	482	59	34.87	2.95	0.25
chr0	108300837	108301862	1026	497	77	44.65	3.49	0.07
chr0	108369760	108370641	882	633	115	72.43	4.74	0.08
chr0	108372819	108373825	1007	320	91	47.5	3.79	0.06
chr0	108418399	108419350	952	582	68	48.18	3.72	0.06
chr0	108424767	108425375	609	305	57	30.99	3.02	0.35
chr0	108429986	108431302	1317	411	126	84.82	5.25	0
chr0	108496776	108497753	978	419	88	107.7	4.61	0
chr0	108503944	108504990	1047	510	72	47.81	3.33	0.06
chr0	108541828	108542908	1081	435	76	50.64	3.2	0.07
chr0	108673225	108673740	516	243	56	43.71	3.54	0.12
chr0	108704411	108705318	908	433	60	37	2.43	0.23
chr0	108743842	108744612	771	387	66	50.93	3.35	0.07
chr0	108751979	108752746	768	374	50	31.02	3.46	0.35
chr0	108814888	108816466	1579	916	165	135.36	4.87	0
chr0	108878461	108879493	1033	472	72	44.62	2.72	0.07
chr0	108915627	108916990	1364	440	115	52.66	4.61	0.07
chr0	108950777	108951672	896	390	69	62.14	3.33	0.05
chr0	108963673	108964866	1194	702	122	33.44	3.33	0.29
chr0	108973509	108974458	950	518	64	41.12	3.97	0.15
chr0	108975371	108976298	928	415	59	30.39	3.2	0.38
chr0	109117860	109118906	1047	523	94	113.67	3.46	0
chr0	109190746	109191582	837	305	67	63.34	4.36	0.06
chr0	109199627	109200462	836	605	58	36.58	3.07	0.26
chr0	109201221	109201773	553	271	40	34.97	3.07	0.25
chr0	109209735	109210623	889	421	62	44.24	3.59	0.1
chr0	109567294	109568400	1107	552	91	52.21	3.63	0.07
chr0	109779797	109780799	1003	523	73	56.47	3.72	0.09
chr0	109892464	109893400	937	642	82	85.61	4.48	0
chr0	109953899	109954783	885	538	56	30.83	3.72	0.36
chr0	110101304	110102280	977	496	92	69.63	3.69	0.07
chr0	110170242	110171126	885	240	70	58.2	3.46	0.05
chr0	110250775	110251694	920	411	63	40.17	3.2	0.14
chr0	110254066	110254663	598	185	43	33.68	3.46	0.29
chr0	110271757	110272586	830	402	53	30.5	2.95	0.37
chr0	110403215	110404092	878	397	64	51	4.48	0.07
chr0	110423113	110424122	1010	478	77	66.4	3.07	0.06
chr0	110454569	110455921	1353	754	110	49.11	3.53	0.06
chr0	110578720	110579584	865	651	66	47.6	2.95	0.06
chr0	110586888	110587621	734	231	50	35.26	3.33	0.26
chr0	110622299	110622992	694	239	46	30.79	3.59	0.36
chr0	110659864	110660880	1017	451	81	55.41	3.49	0.08
chr0	110682430	110683710	1281	744	125	38.4	4.41	0.22
chr0	110684348	110685363	1016	435	67	37.74	2.56	0.21
chr0	110702578	110703575	998	498	67	42.15	4.48	0.15
chr0	110790856	110791928	1073	661	77	42.21	3.59	0.15
chr0	110823633	110824560	928	571	64	41.53	2.69	0.15
chr0	110985029	110985761	733	360	49	32.98	3.59	0.29
chr0	111063619	111064710	1092	438	82	36.94	3.46	0.25
chr0	111103699	111104731	1033	446	94	71.85	3.32	0.08
chr0	111124327	111125130	804	569	57	34.24	2.71	0.27
chr0	111133362	111134172	811	270	79	73.58	4.15	0
chr0	111139673	111140457	785	482	52	33.55	3.07	0.29
chr0	111209599	111210430	832	489	56	37.08	3.33	0.24
chr0	111222467	111223375	909	524	69	37.22	3.02	0.22
chr0	111293808	111294669	862	493	57	31.9	3.46	0.32
chr0	111544982	111546180	1199	785	132	174.52	6.28	0
chr0	111619148	111620853	1706	790	188	146.17	5.51	0
chr0	111837166	111837963	798	334	52	31.98	2.69	0.32
chr0	111891347	111892650	1304	713	132	76.96	3.89	0
chr0	111899820	111900510	691	461	65	57.57	4.67	0.04
chr0	111908960	111909823	864	360	56	33.2	3.46	0.3
chr0	111942751	111943622	872	506	56	32.28	3.72	0.31
chr0	111995627	111996373	747	259	63	39.8	3.32	0.16
chr0	112041685	112042725	1041	482	94	114.99	4.48	0
chr0	112046941	112048364	1424	531	132	90.18	6.02	0
chr0	112054625	112055660	1036	529	76	30.85	3.01	0.36
chr0	112060564	112061579	1016	512	68	37.72	2.84	0.21
chr0	112153821	112154791	971	432	67	40.96	4.07	0.14
chr0	112219018	112219894	877	498	56	31.72	2.82	0.31
chr0	112248924	112249833	910	485	58	30.23	2.69	0.4
chr0	112375373	112376138	766	315	50	31.25	2.82	0.33
chr0	112457524	112458235	712	263	49	33.27	5.51	0.3
chr0	112535903	112537023	1121	654	90	71.16	4.48	0.08
chr0	112541830	112542798	969	456	64	36.54	3.33	0.26
chr0	112553717	112554758	1042	636	76	56.04	3.72	0.08
chr0	112570023	112570710	688	275	47	33.97	3.2	0.27
chr0	112575804	112577246	1443	815	112	54.5	3.07	0.08
chr0	112585188	112586063	876	336	73	78.02	5.38	0
chr0	112598085	112599273	1189	417	91	41.22	3.18	0.15
chr0	112602598	112603450	853	372	56	34.49	2.95	0.28
chr0	112780340	112781297	958	582	65	33.71	2.47	0.29
chr0	112864278	112865278	1001	632	73	41.78	3.46	0.15
chr0	113041357	113042345	989	439	69	48.15	3.72	0.06
chr0	113058253	113059374	1122	629	84	32.13	3.84	0.31
chr0	113082117	113082992	876	223	59	31.83	2.95	0.31
chr0	113108174	113109077	904	480	58	33.01	4.1	0.29
chr0	113180632	113181380	749	365	61	37.19	2.9	0.22
chr0	113305757	113306653	897	576	63	43.16	2.95	0.16
chr0	113625188	113626591	1404	951	149	90.59	4.61	0
chr0	113733431	113734662	1232	806	102	62.57	3.97	0.06
chr0	113742038	113743235	1198	449	98	64.85	4.1	0.06
chr0	113767889	113769015	1127	603	89	75.88	3.59	0
chr0	113830614	113831584	971	212	92	88.72	4.1	0
chr0	113901797	113902823	1027	644	69	32.3	2.56	0.31
chr0	113903008	113904010	1003	552	76	58.83	3.83	0.05
chr0	113913049	113913808	760	210	58	52.82	3.59	0.07
chr0	113993846	113995196	1351	715	171	153.36	4.75	0
chr0	113995589	113997783	2195	862	212	34.56	3.84	0.28
chr0	114035759	114036587	829	431	61	50.28	3.59	0.06
chr0	114081706	114082809	1104	533	87	43.96	3.11	0.12
chr0	114193172	114194317	1146	586	113	103.2	4.15	0
chr0	114319161	114319950	790	300	60	53.65	3.59	0.08
chr0	114327298	114328031	734	411	50	35.26	3.07	0.26
chr0	114563400	114564359	960	351	71	37.91	3.49	0.21
chr0	114886174	114887102	929	486	61	36.76	3.46	0.26
chr0	115002678	115003509	832	465	62	52.58	3.2	0.07
chr0	115223557	115224973	1417	481	146	118.45	6.02	0
chr0	115242828	115243494	667	430	46	34.31	2.82	0.27
chr0	115248344	115249454	1111	516	92	90.73	3.84	0
chr0	115255086	115256069	984	534	72	39.16	2.59	0.17
chr0	115282909	115283436	528	237	37	30.61	3.46	0.38
chr0	115283636	115284972	1337	853	104	46.94	5.38	0.06
chr0	115417926	115418822	897	465	61	40.72	3.97	0.14
chr0	115421607	115422374	768	300	67	79.87	4.87	0
chr0	115450382	115451243	862	418	79	101.58	5.51	0
chr0	115458587	115459513	927	413	59	32.6	3.07	0.3
chr0	115561510	115562429	920	428	73	34.48	3.89	0.28
chr0	115767621	115768796	1176	639	107	120.58	4.36	0
chr0	115771599	115772525	927	419	62	35.14	3.09	0.26
chr0	115810599	115811322	724	188	48	31.75	2.69	0.31
chr0	115872418	115873097	680	215	46	32.57	3.59	0.3
chr0	115956291	115957390	1100	429	126	206.82	6.66	0
chr0	115957714	115958540	827	530	53	30.84	2.69	0.36
chr0	115967362	115968828	1467	540	116	34.32	3.33	0.27
chr0	115983905	115985247	1343	701	157	126.91	3.59	0
chr0	116050032	116050759	728	208	50	36.06	2.95	0.25
chr0	116069519	116070425	907	449	60	33.15	3.33	0.3
chr0	116095233	116096265	1033	526	78	65.53	3.97	0.06
chr0	116120231	116121408	1178	673	90	34.92	3.11	0.25
chr0	116484733	116485482	750	199	64	44.14	3.73	0.12
chr0	116548141	116549615	1475	612	117	33.99	3.02	0.27
chr0	116741945	116742820	876	409	58	36.29	4.1	0.26
chr0	116764859	116765657	799	532	56	38.95	3.2	0.19
chr0	116780092	116780987	896	539	109	219.24	5.38	0
chr0	116807625	116808524	900	424	67	55.82	3.59	0.08
chr0	116816100	116817008	909	458	61	30.23	3.65	0.4
chr0	117096580	117097341	762	484	62	64.57	4.48	0.06
chr0	117136848	117137922	1075	506	120	35.13	2.59	0.26
chr0	117187291	117188377	1087	624	86	73.85	3.84	0
chr0	117195177	117196579	1403	550	160	200.16	5.89	0
chr0	117227669	117228631	963	488	67	36.4	2.59	0.26
chr0	117232148	117232981	834	490	68	70.05	3.84	0.07
chr0	117329953	117331295	1343	722	119	68.88	3.53	0.07
chr0	117341906	117342613	708	234	51	41.46	3.59	0.15
chr0	117354374	117355545	1172	655	107	63.17	3.63	0.06
chr0	117370973	117371960	988	442	71	42.07	3.77	0.15
chr0	117380886	117381693	808	316	97	90.35	4.93	0
chr0	117416853	117417789	937	447	69	55.61	4.61	0.08
chr0	117560042	117561635	1594	1212	180	46.34	5.12	0.08
chr0	117574940	117576135	1196	577	100	54.88	3.42	0.08
chr0	117596715	117597851	1137	533	81	31.91	2.7	0.32
chr0	117612796	117613292	497	318	44	58.03	4.48	0.05
chr0	117623623	117624537	915	448	74	42.16	3.63	0.15
chr0	117661018	117662026	1009	288	77	43.12	3.97	0.16
chr0	117681686	117682440	755	392	53	37.41	3.2	0.22
chr0	117713580	117714435	856	390	66	33.18	3.01	0.3
chr0	117730366	117731641	1276	366	102	31.21	5	0.33
chr0	117741440	117742499	1060	605	74	46.13	2.56	0.08
chr0	117744263	117745220	958	357	68	47.36	3.2	0.06
chr0	117912471	117913625	1155	729	98	71.36	4.23	0.08
chr0	118001400	118002133	734	259	52	40.32	3.84	0.14
chr0	118041445	118042544	1100	479	90	86.54	4.61	0
chr0	118095837	118097019	1183	636	85	48.61	2.72	0.06
chr0	118120246	118120906	661	368	44	30.2	3.46	0.4
chr0	118180925	118182298	1374	600	121	66.84	3.65	0.07
chr0	118216753	118217640	888	432	58	34.86	2.69	0.25
chr0	118409295	118411134	1840	1097	189	53.1	5.29	0.07
chr0	118490931	118491835	905	357	65	49.68	3.59	0.06
chr0	118581459	118582437	979	440	79	77.66	3.2	0
chr0	118619258	118620860	1603	722	157	64.91	3.42	0.06
chr0	118655230	118656316	1087	649	78	42.8	3.33	0.16
chr0	118660778	118661810	1033	437	71	42.48	2.69	0.16
chr0	118713917	118714608	692	200	47	31.04	2.95	0.35
chr0	118724218	118725135	918	508	66	50.42	3.46	0.06
chr0	118735631	118736655	1025	608	66	32.51	2.56	0.3
chr0	118780553	118781392	840	449	97	34.62	3.31	0.25
chr0	118880637	118881752	1116	644	88	61.03	4.61	0.05
chr0	118933644	118935061	1418	864	117	38.89	3.04	0.19
chr0	118944602	118945683	1082	660	87	38.68	3.11	0.18
chr0	118955287	118956239	953	404	74	67.17	4.1	0.07
chr0	119089649	119090762	1114	430	74	33.14	2.72	0.3
chr0	119093597	119094660	1064	664	73	35.06	2.95	0.25
chr0	119228905	119229958	1054	494	79	51.84	3.53	0.07
chr0	119274681	119275666	986	446	88	64.53	4.35	0.06
chr0	119275886	119276951	1066	551	106	153.98	4.87	0
chr0	119285724	119286464	741	185	56	47.36	3.33	0.06
chr0	119294093	119294759	667	332	45	31.83	3.59	0.31
chr0	119313416	119314147	732	324	59	60.71	4.48	0.05
chr0	119376111	119377189	1079	524	118	200.14	7.56	0
chr0	119382350	119383766	1417	795	107	46.59	3.46	0.05
chr0	119494962	119495872	911	587	64	43.76	3.33	0.12
chr0	119522116	119523021	906	563	64	46.95	3.07	0.06
chr0	119529503	119530393	891	424	59	36.77	3.59	0.26
chr0	119530973	119531912	940	470	70	40.5	3.61	0.14
chr0	119543014	119544237	1224	633	107	30.66	2.93	0.36
chr0	119951616	119952535	920	409	67	36.54	3.49	0.26
chr0	120123529	120124137	609	421	55	72.39	4.36	0.08
chr0	120250351	120251466	1116	611	106	83.38	5.91	0
chr0	120283627	120284482	856	509	75	88.75	5.12	0
chr0	120337757	120338782	1026	478	71	32.16	3.27	0.31
chr0	120362620	120363286	667	190	45	31.83	3.2	0.31
chr0	120404713	120405134	422	236	32	33.21	3.97	0.3
chr0	120427384	120428314	931	596	64	41.15	2.95	0.15
chr0	120499327	120500118	792	312	51	30.45	2.82	0.37
chr0	120560206	120560950	745	331	52	36.27	3.59	0.26
chr0	120595000	120595928	929	446	66	33.35	2.48	0.29
chr0	120606214	120606923	710	416	49	35.99	3.72	0.25
chr0	120607091	120608112	1022	307	88	79.12	5	0
chr0	120616485	120617172	688	479	49	39.08	3.46	0.19
chr0	120638036	120639122	1087	674	79	40.57	3.33	0.14
chr0	120669229	120670215	987	400	65	32.58	2.1	0.3
chr0	120686147	120686854	708	251	47	31.39	2.69	0.32
chr0	121151364	121152219	856	311	58	36.43	3.46	0.26
chr0	121165308	121166126	819	346	57	41.24	3.33	0.15
chr0	121186770	121187810	1041	601	79	53.21	3.58	0.07
chr0	121188289	121189661	1373	880	109	58.49	4.1	0.05
chr0	121215960	121217439	1480	917	117	32.75	4.48	0.3
chr0	121269015	121270021	1007	504	72	53.26	3.97	0.07
chr0	121270209	121271690	1482	965	145	59.87	4.21	0.05
chr0	121392071	121392729	659	371	46	35.41	4.48	0.26
chr0	121489876	121491053	1178	712	140	175.67	6.53	0
chr0	121511623	121512565	943	481	65	44.42	3.2	0.1
chr0	121523527	121524751	1225	742	113	79.23	3.73	0
chr0	121679245	121680265	1021	485	73	36.7	2.82	0.26
chr0	121778236	121779170	935	525	83	33.94	2.85	0.27
chr0	121914862	121915691	830	363	54	32.71	3.46	0.3
chr0	121933104	121934666	1563	1035	131	31.47	3.77	0.32
chr0	121981486	121982570	1085	579	106	57.32	3.28	0.04
chr0	121984255	121985165	911	473	61	36.64	3.33	0.26
chr0	122347590	122348606	1017	462	69	44.48	3.46	0.1
chr0	122415304	122416519	1216	602	107	115.63	4.61	0
chr0	122490972	122492053	1082	489	111	40.75	3.78	0.14
chr0	122494364	122495279	916	432	70	61.72	3.46	0.05
chr0	122579191	122579939	749	510	52	38.22	3.46	0.21
chr0	122583433	122584349	917	481	77	48.72	4.35	0.06
chr0	122653087	122653694	608	187	42	32.27	3.72	0.31
chr0	122677901	122678454	554	359	43	43.47	4.23	0.12
chr0	122713386	122714146	761	353	52	36.61	3.72	0.26
chr0	122732908	122733988	1081	546	92	58.52	3.42	0.05
chr0	122762974	122764043	1070	567	80	39.61	3.24	0.15
chr0	122923344	122924251	908	400	84	105.54	5	0
chr0	123166291	123167030	740	347	49	32.11	2.69	0.31
chr0	123258521	123259443	923	559	87	73.69	3.73	0
chr0	123267345	123268657	1313	632	156	41.82	2.79	0.15
chr0	123276457	123278490	2034	1313	234	51.38	6.15	0.07
chr0	123449936	123450863	928	616	63	34.65	3.07	0.25
chr0	123462085	123462765	681	493	47	34.91	2.95	0.25
chr0	123517600	123518557	958	502	82	75.67	4.36	0
chr0	123559096	123560754	1659	700	202	33.01	3.33	0.29
chr0	123632766	123633598	833	464	53	30.16	2.82	0.4
chr0	123828887	123829846	960	466	83	56.31	4.77	0.08
chr0	123846554	123847158	605	261	49	31.19	3.01	0.33
chr0	123864515	123865491	977	433	87	104.4	5	0
chr0	123892744	123893798	1055	502	101	137.41	5.38	0
chr0	124476325	124477220	896	518	60	38.48	3.07	0.2
chr0	124491206	124492158	953	362	62	31.88	2.56	0.32
chr0	124503168	124504029	862	425	55	31.24	3.07	0.33
chr0	124521007	124521821	815	305	62	55.3	4.48	0.08
chr0	124599355	124600020	666	186	49	36.04	3.21	0.25
chr0	124617063	124618840	1778	523	211	42.33	4.25	0.15
chr0	124750773	124751675	903	370	60	37.61	3.07	0.21
chr0	124780685	124782114	1430	539	154	94.62	4.86	0
chr0	124818060	124819190	1131	518	85	34.75	3.21	0.25
chr0	124846470	124847658	1189	532	104	51.48	3.32	0.07
chr0	124938714	124939666	953	504	63	38.43	3.46	0.22
chr0	125129889	125130689	801	243	75	37.96	3.28	0.21
chr0	125135168	125135790	623	251	75	33.5	3.63	0.29
chr0	125188328	125189116	789	383	51	30.79	2.56	0.36
chr0	125399659	125400843	1185	764	84	32.26	3.72	0.31
chr0	125438415	125439496	1082	562	131	258.56	5.51	0
chr0	125466723	125467672	950	405	64	41.12	3.84	0.15
chr0	125512198	125513189	992	557	69	47.74	2.56	0.06
chr0	125590051	125591213	1163	567	116	160.29	6.15	0
chr0	125663193	125664463	1271	726	101	35.42	3.84	0.26
chr0	125666949	125667960	1012	437	70	31.78	3.16	0.31
chr0	126087144	126087891	748	486	50	33.46	3.72	0.29
chr0	126095140	126095937	798	559	54	36.64	2.82	0.26
chr0	126179472	126180144	673	394	46	31.06	3.46	0.35
chr0	126247329	126247890	562	211	62	34.02	2.89	0.27
chr0	126535005	126536044	1040	511	110	152.99	4.6	0
chr0	126658992	126659631	640	327	63	95.17	4.87	0
chr0	126814068	126814769	702	250	96	41.79	3.57	0.15
chr0	126856258	126857229	972	503	73	58.44	4.23	0.05
chr0	126917231	126918090	860	411	56	33.66	3.97	0.29
chr0	126980355	126981061	707	328	47	31.52	3.2	0.32
chr0	127091963	127092862	900	443	78	74.68	3.77	0
chr0	127116573	127117333	761	398	54	41.66	3.59	0.15
chr0	127191630	127192628	999	485	74	59.76	4.36	0.05
chr0	127214243	127215410	1168	513	101	105.43	4.74	0
chr0	127331835	127333194	1360	772	124	107.11	4.61	0
chr0	127342707	127343753	1047	412	79	57.94	3.97	0.05
chr0	127389853	127390319	467	246	44	65.06	4.36	0.06
chr0	127419983	127420910	928	428	67	51.6	5.25	0.07
chr0	127468953	127471322	2370	1496	276	39.28	6.28	0.17
chr0	127474837	127475761	925	456	59	32.82	3.46	0.3
chr0	127557055	127557983	929	547	64	41.41	3.84	0.15
chr0	127585608	127586471	864	651	63	42.63	3.72	0.16
chr0	127707207	127708087	881	372	97	168.92	4.61	0
chr0	127796791	127797481	691	326	48	36.07	2.95	0.25
chr0	127800633	127801557	925	464	58	30.71	4.23	0.37
chr0	127849234	127850269	1036	446	71	46.82	3.07	0.05
chr0	127931312	127932231	920	483	60	35.58	3.33	0.25
chr0	127970171	127971158	988	568	68	45.82	3.2	0.08
chr0	127973853	127974753	901	600	73	39.76	3.11	0.15
chr0	128112443	128113322	880	520	65	53.41	5.89	0.07
chr0	128194555	128195613	1059	511	126	75.84	6	0
chr0	128199592	128200671	1080	427	81	37.84	2.93	0.21
chr0	128213258	128214252	995	454	67	42.53	3.33	0.16
chr0	128495815	128496420	606	419	41	30.04	2.82	0.4
chr0	128511812	128512799	988	361	80	40.64	3.21	0.14
chr0	128575476	128576337	862	428	67	56.67	3.95	0.04
chr0	128586586	128587889	1304	609	132	137.99	5.07	0
chr0	128868633	128869393	761	477	60	58.57	4.87	0.05
chr0	129076245	129076973	729	477	49	33.49	4.23	0.29
chr0	129099843	129100909	1067	681	92	83.28	5	0
chr0	129110256	129111098	843	248	60	42.99	3.2	0.16
chr0	129137213	129138494	1282	433	114	32.35	3.59	0.31
chr0	129155340	129156287	948	480	60	32.42	3.84	0.31
chr0	129656567	129657588	1022	255	84	48.67	3.59	0.06
chr0	129990127	129991451	1325	607	113	49.95	3.21	0.06
chr0	130010054	130010988	935	478	63	40.64	5.12	0.14
chr0	130043777	130044877	1101	611	104	56.17	2.68	0.08
chr0	130144255	130145248	994	438	76	66.15	4.23	0.06
chr0	130156967	130158311	1345	826	170	111.46	4.23	0
chr0	130158568	130160070	1503	590	164	113.55	4.87	0
chr0	130190374	130191762	1389	493	116	37.42	4.23	0.22
chr0	130428022	130428922	901	432	69	43.58	3.04	0.12
chr0	130666604	130667452	849	449	88	139.9	5.25	0
chr0	130668022	130668779	758	231	51	34.57	3.2	0.28
chr0	130684574	130685681	1108	537	95	32.72	3.2	0.3
chr0	130693538	130694430	893	538	71	68.6	3.33	0.07
chr0	130698802	130700291	1490	490	140	72.31	4.36	0.08
chr0	130869194	130869865	672	246	47	36.16	3.46	0.25
chr0	130962031	130962988	958	503	66	44.89	3.07	0.08
chr0	131111827	131112661	835	492	61	49.37	5.12	0.06
chr0	131208148	131208900	753	498	66	79.61	3.59	0
chr0	131236417	131237466	1050	494	72	47.42	3.2	0.06
chr0	131261367	131262151	785	231	66	73.03	4.87	0
chr0	131295070	131296281	1212	740	98	46.96	4.24	0.06
chr0	131299263	131300140	878	357	57	33.79	3.07	0.29
chr0	131374234	131375144	911	229	67	46.26	3.2	0.08
chr0	131426714	131428572	1859	847	153	33.43	4.74	0.29
chr0	131503416	131504074	659	206	45	30.45	2.95	0.37
chr0	131532876	131533620	745	339	54	30.78	3.27	0.36
chr0	131801518	131802317	800	248	56	41.32	3.33	0.15
chr0	131803015	131803943	929	452	69	56.84	3.46	0.04
chr0	131872309	131873191	883	406	60	37.75	3.72	0.21
chr0	131926138	131926925	788	499	52	33.18	3.97	0.3
chr0	131938534	131939748	1215	855	88	31.3	3.07	0.33
chr0	131977604	131978506	903	430	60	33.61	3.09	0.29
chr0	132002632	132003538	907	493	58	32.67	3.84	0.3
chr0	132034224	132035103	880	364	60	38.13	3.46	0.21
chr0	132331047	132332034	988	424	82	85.41	4.23	0
chr0	132340016	132340881	866	362	71	73.53	4.87	0
chr0	132344370	132345194	825	419	58	40.42	3.59	0.14
chr0	132354898	132355559	662	447	44	30.07	3.72	0.4
chr0	132477819	132478714	896	456	60	38.48	3.72	0.2
chr0	132640607	132641709	1103	603	88	79.94	4.36	0
chr0	132647480	132648431	952	451	66	45.68	3.97	0.08
chr0	132774675	132775674	1000	622	66	31.04	3.07	0.35
chr0	132867817	132868853	1037	396	93	88.84	5.51	0
chr0	133021826	133022798	973	418	67	45.35	4.87	0.08
chr0	133139486	133140388	903	467	57	30.98	3.46	0.35
chr0	133171273	133171846	574	313	42	37.26	3.97	0.22
chr0	133210939	133211650	712	188	48	33.27	2.95	0.3
chr0	133228611	133229467	857	400	55	31.8	4.1	0.31
chr0	133371018	133371901	884	457	74	46.79	3.63	0.05
chr0	133419285	133420192	908	665	63	37	3.2	0.23
chr0	133545916	133546832	917	369	66	50.56	3.97	0.07
chr0	133679207	133680157	951	506	71	58.94	3.84	0.05
chr0	133725077	133726255	1179	697	138	244.27	8.07	0
chr0	133748429	133749365	937	511	72	64.02	3.46	0.06
chr0	133764389	133765101	713	510	65	53.27	4.15	0.07
chr0	133788089	133789163	1075	593	76	53.95	3.84	0.08
chr0	133828465	133829357	893	511	65	48.8	3.84	0.06
chr0	133886296	133886727	432	224	40	58.38	4.23	0.05
chr0	134030124	134031138	1015	635	69	35.68	2.82	0.25
chr0	134054600	134055761	1162	695	95	44.59	3.11	0.07
chr0	134080136	134080991	856	355	62	41.84	4.07	0.15
chr0	134226151	134226665	515	194	56	101.33	4.61	0
chr0	134237909	134239022	1114	602	84	33.02	3.11	0.3
chr0	134511176	134511816	641	177	49	46.43	4.48	0.08
chr0	134514347	134515315	969	517	67	45.88	3.2	0.08
chr0	134537698	134538739	1042	567	103	148.4	4.74	0
chr0	134550811	134551737	927	357	65	46.58	3.33	0.05
chr0	134569431	134570400	970	528	67	45.75	3.59	0.08
chr0	134710573	134711744	1172	429	92	46.22	3.33	0.08
chr0	134715325	134716186	862	407	69	68.03	3.72	0.07
chr0	134722542	134723818	1277	641	103	32.73	3.17	0.3
chr0	134725850	134727302	1453	822	113	41.21	2.72	0.15
chr0	134749061	134750368	1308	455	93	30.15	3.59	0.4
chr0	134774648	134775806	1159	542	120	41.44	3.33	0.15
chr0	134791134	134791977	844	526	69	71.33	4.61	0.08
chr0	134830180	134831070	891	339	80	34.44	3.54	0.27
chr0	134851037	134853143	2107	1353	211	46.52	6.41	0.05
chr0	134986383	134987278	896	390	59	36.17	4.23	0.25
chr0	135011853	135012761	909	430	60	34.63	2.82	0.25
chr0	135036069	135036973	905	531	67	55.05	3.59	0.08
chr0	135084729	135085456	728	376	54	46.61	3.46	0.05
chr0	135107503	135108078	576	333	47	51.93	3.46	0.07
chr0	135123147	135124040	894	449	83	108.77	5.38	0
chr0	135204378	135205437	1060	381	106	32.23	3.85	0.31
chr0	135404777	135405629	853	533	57	36.8	2.82	0.26
chr0	135647792	135648754	963	469	74	65.5	4.61	0.06
chr0	135690620	135691757	1138	758	101	85.83	4.1	0
chr0	135730223	135730878	656	246	50	38.08	2.83	0.21
chr0	135740953	135741840	888	589	89	133.32	5.76	0
chr0	135742373	135743444	1072	356	80	46.98	3.72	0.06
chr0	135750735	135751589	855	321	57	36.55	2.95	0.26
chr0	135754294	135755201	908	422	59	30.93	3.21	0.35
chr0	135774138	135774817	680	203	56	60.97	3.97	0.05
chr0	135774964	135775599	636	351	49	47.28	3.97	0.06
chr0	135824417	135825432	1016	481	92	95.1	5.18	0
[truncated: 6,757 more rows]
