# Supplementary material for: Single‐base methylome profiling of the giant kelp Saccharina japonica reveals significant differences in DNA methylation to microalgae and plants
Source: New Phytol. 2019 Sep 27;225(1):234–49. doi: 10.1111/nph.16125 (PMC6916402; doi:10.1111/nph.16125)
Supplement: Supplementary file 4 — Table S3 Chromosome‐specific gene methylation and expression. [file NPH-225-234-s004.xlsx]

## Sheet: sheet1
	Single-base methylome profiling of the giant kelp Saccharina japonica reveals significant differences in DNA methylation to microalgae and plants
	Xiao Fan, Wentao Han, Linhong Teng, Peng Jiang, Xiaowen Zhang, Dong Xu, Chang Li, Matteo Pellegrini, Chunhui Wu, Yitao Wang, Michelle Joyce Slade Kaczurowski, Xin Lin, Leila Tirichine, Thomas Mock, Naihao Ye
	Acceptance date: 6 August 2019
	Table S3. Chromosome specific methylated genes and expression.
	a. Genes and their predicted functions that located in the methylated regions in green box in Fig.s3 of chromosome 9.
	b. Elements that located in the methylated regions in green box in Fig.s3 of chromosome 4.
	c. Genes and their predicted functions that located in the methylated regions in blue box in Fig.s3 of chromosome 7.
	d. Elements that located in the methylated regions in blue box in Fig.s3 of chromosome 7.
	e. Genes and their predicted functions that located in the methylated regions in green box in Fig.s3 of chromosome 9.
	f. Elements that located in the methylated regions in green box in Fig.s3 of chromosome 9.
	g. Genes and their predicted functions that located in the methylated regions in green box in Fig.s3of chromosome 12.
	h. Elements that located in the methylated regions in green box in Fig.s3 of chromosome 12.
	i. Genes and their predicted functions that located in the methylated regions in green box in Fig.s3 of chromosome 17.
	j. Elements that located in the methylated regions in green box in Fig.s3 of chromosome 17.
	k. Genes and their predicted functions that located in the methylated regions in blue box in Fig.s3 of chromosome 29.
	l. Elements that located in the methylated regions in blue box in Fig.s3 of chromosome 29.

## Sheet: chr4
Table S3-a. Genes and their predicted functions that located in the methylated regions in green box in Fig. S3 of chromosome 4.
gene	SP_methylaiton(MLgf)	FG_methylaiton(MLgf)	MG_methylation(MLgf)	Description	KEGG_annotations	KEGG_Pathway	KO_ID	Swissprot-annotation	KOG-Function-Description
SJ19075	0.000780164	0.00498187	0.00622232	Ig-like protein, group 2 [Ectocarpus siliculosus]	-	-	-	-	Extracellular matrix protein slit, contains leucine-rich and EGF-like repeats
SJ19079	0.00103804	0.00398353	0.00665525	Ig-like protein, group 2 [Ectocarpus siliculosus]	-	-	-	-	-
SJ19080	0.00128444	0.00477554	0.00775903	Ig-like protein, group 2 [Ectocarpus siliculosus]	-	-	-	-	Uncharacterized conserved protein, contains laminin, cadherin and EGF domains
SJ19081	0.00127984	0.00650442	0.0077199	Ig-like protein, group 2 [Ectocarpus siliculosus]	-	-	-	Protocadherin Fat 1 OS=Homo sapiens GN=FAT1 PE=1 SV=2	Uncharacterized conserved protein, contains laminin, cadherin and EGF domains
SJ19082	0.00111345	0.00484966	0.00737548	Ig-like protein, group 2 [Ectocarpus siliculosus]	-	-	-	-	-
SJ19066	0.00122341	0.00422654	0.00656099	Ig-like protein, group 2 [Ectocarpus siliculosus]	Biosynthesis of other secondary metabolites	ko00940//Phenylpropanoid biosynthesis	K00430	Diacylglycerol kinase kappa OS=Homo sapiens GN=DGKK PE=1 SV=1	CREB binding protein/P300 and related TAZ Zn-finger proteins
SJ19067	0.000889023	0.00411787	0.00637269	Ig-like protein, group 2 [Ectocarpus siliculosus]	-	-	-	Diacylglycerol kinase kappa OS=Homo sapiens GN=DGKK PE=1 SV=1	-
SJ19068	0.000926642	0.00471548	0.00715127	Ig-like protein, group 2 [Ectocarpus siliculosus]	-	-	-	-	Uncharacterized conserved protein, contains laminin, cadherin and EGF domains
SJ19074	0.000953119	0.00348394	0.0073465	Ig-like protein, group 2 [Ectocarpus siliculosus]	-	-	-	Protocadherin Fat 3 OS=Mus musculus GN=Fat3 PE=1 SV=2	-
SJ19076	0.000801072	0.00265999	0.00711367	S-antigen protein [Symbiodinium microadriaticum]	-	-	-	-	-
SJ19077	0.00071668	0.00438554	0.00618553	Ig-like protein, group 2 [Ectocarpus siliculosus]	-	-	-	-	-
SJ19078	0.00103668	0.00447241	0.00674954	Ig-like protein, group 2 [Ectocarpus siliculosus]	-	-	-	-	-
SJ21429	0.00136448	0.00567696	0.00736579	Ig-like protein, group 2 [Ectocarpus siliculosus]	-	-	-	Slit homolog 1 protein OS=Homo sapiens GN=SLIT1 PE=2 SV=4	Extracellular matrix protein slit, contains leucine-rich and EGF-like repeats
SJ21430	0.000973315	0.00224443	0.00478077	starch synthase [Klebsormidium flaccidum]	-	-	-	Coiled-coil domain-containing protein 8 OS=Rattus norvegicus GN=Ccdc8 PE=2 SV=1	-
SJ21432	0.000841974	0.00239221	0.00609058	PREDICTED: glycophorin-binding protein-like [Gossypium raimondii]	-	-	-	Mucin-22 OS=Homo sapiens GN=MUC22 PE=1 SV=2	Collagens (type IV and type XIII), and related proteins
SJ21427	0.00105125	0.00535631	0.0071743	Ig-like protein, group 2 [Ectocarpus siliculosus]	-	-	-	-	-
SJ21428	0.000843163	0.00251036	0.00444317	hypothetical protein VOLCADRAFT_97207 [Volvox carteri f. nagariensis]	-	-	-	-	-
SJ19680	0.00154386	0.00287302	0.00587884	Hypothetical protein Esi_0031_0011 [Ectocarpus siliculosus]	-	-	-	-	-
SJ19687	0.000255754	0.00358665	0.00557195	-	-	-	-	-	-
SJ19664	0.00186121	0.00457344	0.00761229	probable extracellular nuclease (ISS) [Ectocarpus siliculosus]	-	-	-	-	-
SJ19665	0.00118639	0.00515461	0.00678126	EsV-1-166 [Ectocarpus siliculosus]	-	-	-	-	-
SJ19666	0.00113825	0.00489784	0.00700541	MOT48 [Chlamydomonas reinhardtii]	-	-	-	PIH1 domain-containing protein 1 OS=Xenopus laevis GN=pih1d1 PE=2 SV=1	Uncharacterized conserved protein
SJ19668	0.000928151	0.00487239	0.00578434	Ig-like protein, group 2 [Ectocarpus siliculosus]	-	-	-	-	Uncharacterized conserved protein, contains laminin, cadherin and EGF domains
SJ19669	0.00107434	0.00428754	0.00683476	acyl-CoA dehydrogenase [Ectocarpus siliculosus]	Amino acid metabolism	ko00280//Valine, leucine and isoleucine degradation	K00253	Short-chain specific acyl-CoA dehydrogenase, mitochondrial OS=Rattus norvegicus GN=Acads PE=1 SV=2	Short-chain acyl-CoA dehydrogenase
SJ19671	0.00169533	0.00523665	0.00709337	WSC domain protein [Ectocarpus siliculosus]	-	-	-	Protocadherin Fat 3 OS=Mus musculus GN=Fat3 PE=1 SV=2	-
SJ19676	0.00109148	0.00432785	0.0066927	Ig-like protein, group 2 [Ectocarpus siliculosus]	-	-	-	SUMO-specific isopeptidase USPL1 OS=Danio rerio GN=uspl1 PE=1 SV=1	Collagens (type IV and type XIII), and related proteins
SJ19677	0.00119378	0.00476316	0.00626654	Ig-like protein, group 2 [Ectocarpus siliculosus]	-	-	-	Protocadherin Fat 3 OS=Mus musculus GN=Fat3 PE=1 SV=2	-
SJ19678	0.000659947	0.00158388	0.00545442	-	-	-	-	-	-
SJ19681	0.000657523	0.0025109	0.0029487	-	-	-	-	-	-
SJ19682	0.00105627	0.00454558	0.00802074	Ig-like protein, group 2 [Ectocarpus siliculosus]	-	-	-	-	-
SJ19683	0.000790257	0.00330318	0.00401159	-	-	-	-	-	-
SJ19684	0.000999929	0.00451991	0.00700746	Ig-like protein, group 2 [Ectocarpus siliculosus]	-	-	-	-	-
SJ19686	0.000946315	0.00195672	0.00509891	hypothetical protein AURANDRAFT_28557 [Aureococcus anophagefferens]	-	-	-	Uncharacterized membrane protein YFL067W OS=Saccharomyces cerevisiae (strain ATCC 204508 / S288c) GN=YFL067W PE=1 SV=1	-
SJ12537	0.000953762	0.00159653	0.004825	expressed unknown protein [Ectocarpus siliculosus]	-	-	-	-	-
SJ12542	0.00100346	0.00376458	0.00628495	Eukaryotic initiation factor 3 d subunit [Ectocarpus siliculosus]	Translation	ko03013//RNA transport	K03251	Eukaryotic translation initiation factor 3 subunit D-1 OS=Drosophila mojavensis GN=eIF-3p66 PE=3 SV=1	Translation initiation factor 3, subunit d (eIF-3d)
SJ12546	0.000622627	0.00383337	0.00674683	PREDICTED: tubulin-folding cofactor C [Amborella trichopoda]	-	-	-	Tubulin-specific chaperone C OS=Mus musculus GN=Tbcc PE=2 SV=1	Beta-tubulin folding cofactor C
SJ12547	0.00100639	0.00403186	0.0063383	amino acid transporter [Nannochloropsis gaditana]	-	-	-	Vacuolar amino acid transporter 4 OS=Saccharomyces cerevisiae (strain ATCC 204508 / S288c) GN=AVT4 PE=1 SV=1	Amino acid transporters
SJ12548	0.00104625	0.00485498	0.00625088	similar to ankyrin 2,3/unc44 [Ectocarpus siliculosus]	-	-	-	Ankyrin-3 OS=Homo sapiens GN=ANK3 PE=1 SV=3	Ankyrin
SJ12538	0.000958982	0.00353061	0.00543118	Ig-like protein, group 2 [Ectocarpus siliculosus]	-	-	-	Protocadherin Fat 3 OS=Mus musculus GN=Fat3 PE=1 SV=2	-
SJ12541	0.000967042	0.0035892	0.00607285	Ig-like protein, group 2 [Ectocarpus siliculosus]	Biosynthesis of other secondary metabolites	ko00940//Phenylpropanoid biosynthesis	K00430	-	-
SJ12544	0.0013124	0.00511623	0.00694625	Ig-like protein, group 2 [Ectocarpus siliculosus]	-	-	-	-	Uncharacterized conserved protein, contains laminin, cadherin and EGF domains
SJ12545	0.000829787	0.00351121	0.008106	hypothetical protein Esi_0011_0092 [Ectocarpus siliculosus]	-	-	-	-	-
SJ00747	0.00118677	0.00492631	0.00644175	Ig-like protein, group 2 [Ectocarpus siliculosus]	-	-	-	-	-
SJ00748	0.00113139	0.00378079	0.00686132	Ig-like protein, group 2 [Ectocarpus siliculosus]	-	-	-	-	-
SJ00749	0.000926539	0.00408932	0.00581703	Ig-like protein, group 2 [Ectocarpus siliculosus]	-	-	-	Protocadherin Fat 3 OS=Homo sapiens GN=FAT3 PE=2 SV=2	Uncharacterized conserved protein, contains laminin, cadherin and EGF domains
SJ00750	0.00109451	0.00404491	0.00745309	Ig-like protein, group 2 [Ectocarpus siliculosus]	-	-	-	Protocadherin Fat 3 OS=Rattus norvegicus GN=Fat3 PE=1 SV=1	Uncharacterized conserved protein, contains laminin, cadherin and EGF domains
SJ00746	0.000697994	0.00427212	0.00599068	Ig-like protein, group 2 [Ectocarpus siliculosus]	Biosynthesis of other secondary metabolites	ko00940//Phenylpropanoid biosynthesis	K00430	Matrix metalloproteinase-9 OS=Oryctolagus cuniculus GN=MMP9 PE=2 SV=1	-
SJ06525	0.000536053	0.00481479	0.00729021	conserved unknown protein [Ectocarpus siliculosus]	-	-	-	-	-
SJ06526	0.000600494	0.00408795	0.00683459	conserved unknown protein [Ectocarpus siliculosus]	-	-	-	-	-
SJ06527	0.00108907	0.00360842	0.00764857	polymorphic outer membrane protein [Ectocarpus siliculosus]	-	-	-	-	-
SJ06528	0.00136613	0.00461462	0.00609888	polymorphic outer membrane protein [Ectocarpus siliculosus]	-	-	-	Probable outer membrane protein PmpB OS=Chlamydia muridarum (strain MoPn / Nigg) GN=pmpB PE=2 SV=1	-
SJ16324	0.00105481	0.00192611	0.00474195	n-acetyltransferase 5 [Nannochloropsis gaditana]	-	-	-	N-alpha-acetyltransferase 20 OS=Dictyostelium discoideum GN=nat5 PE=3 SV=2	Acetyltransferase, (GNAT) family
SJ16335	0.000344507	0.00307384	0.005056	hypothetical protein KFL_002600080 [Klebsormidium flaccidum]	-	-	-	Cysteine-rich DPF motif domain-containing protein 1 OS=Bos taurus GN=CDPF1 PE=2 SV=1	Uncharacterized conserved protein
SJ16336	0.000401793	0.00234298	0.00407673	ATP-NAD kinase, PpnK-type, alpha/beta [Nannochloropsis gaditana]	Metabolism of cofactors and vitamins	ko00760//Nicotinate and nicotinamide metabolism	K00858	NADH kinase OS=Arabidopsis thaliana GN=NADK3 PE=1 SV=1	Predicted kinase
SJ16337	0.000245873	0.00148041	0.0041904	conserved unknown protein [Ectocarpus siliculosus]	-	-	-	-	-
SJ16339	0	0.00146634	0.00163207	set domain protein [Ectocarpus siliculosus]	-	-	-	-	-
SJ16325	0.000688468	0.00204491	0.00510558	set domain protein [Ectocarpus siliculosus]	-	-	-	-	-
SJ16326	0.000474681	0.00203938	0.00410911	double HA-tagged mitogen activated protein kinase 2 mitogen-activated protein kinase [Ectocarpus siliculosus]	Endocrine and metabolic diseases	ko04933//AGE-RAGE signaling pathway in diabetic complications	K04371	Mitogen-activated protein kinase 6 OS=Oryza sativa subsp. japonica GN=MPK6 PE=2 SV=1	Mitogen-activated protein kinase
SJ16327	5.19e-05	0.000656537	0.00128383	conserved unknown protein [Ectocarpus siliculosus]	-	-	-	-	-
SJ16328	0.000965973	0.00310583	0.00478404	PREDICTED: 70 kDa peptidyl-prolyl isomerase-like [Lupinus angustifolius]	-	-	-	Peptidyl-prolyl cis-trans isomerase FKBP65 OS=Arabidopsis thaliana GN=FKBP65 PE=1 SV=1	FKBP-type peptidyl-prolyl cis-trans isomerase
SJ16329	0.000672598	0.00348067	0.00690509	g10 protein [Nannochloropsis gaditana]	Transcription	ko03040//Spliceosome	K12873	Protein BUD31 homolog OS=Branchiostoma belcheri PE=2 SV=1	G10 protein/predicted nuclear transcription regulator
SJ16330	0.000832944	0.00352029	0.00681932	expressed unknown protein [Ectocarpus siliculosus]	-	-	-	-	-
SJ16331	0.000788419	0.00423175	0.00520462	hypothetical protein Esi_0005_0150 [Ectocarpus siliculosus]	-	-	-	-	-
SJ16332	0.000626088	0.00299225	0.00441325	hypothetical protein Esi_0005_0149 [Ectocarpus siliculosus]	-	-	-	-	-
SJ16333	0.00115456	0.00339282	0.00514619	ankyrin repeat protein [Ectocarpus siliculosus]	-	-	-	Ankyrin-1 OS=Mus musculus GN=Ank1 PE=1 SV=2	Ankyrin
SJ16334	0.00093674	0.00487917	0.00611202	Zinc finger, C2H2 type family protein [Ectocarpus siliculosus]	-	-	-	-	-
SJ08231	0.000648822	0.00342044	0.00492364	sterol-4alpha-carboxylate 3-dehydrogenase (decarboxylating) [Klebsormidium flaccidum]	-	-	-	-	-
SJ21082	0.000831016	0.00379533	0.00594597	PREDICTED: NEDD8-conjugating enzyme Ubc12 [Oryza sativa Japonica Group]	Folding, sorting and degradation	ko04120//Ubiquitin mediated proteolysis	K10579	NEDD8-conjugating enzyme Ubc12 OS=Arabidopsis thaliana GN=RCE1 PE=1 SV=1	Ubiquitin-protein ligase
SJ21088	0.0011017	0.00382216	0.00638951	ribosomal protein RPL15 [Blastocystis sp. subtype 4]	Translation	ko03010//Ribosome	K02877	60S ribosomal protein L15 OS=Rattus norvegicus GN=Rpl15 PE=1 SV=2	60s ribosomal protein L15
SJ21089	0.000505674	0.00230327	0.00350403	expressed unknown protein [Ectocarpus siliculosus]	-	-	-	-	-
SJ21090	0.000800857	0.00365573	0.00562773	Inorganic pyrophosphatase 3 [Symbiodinium microadriaticum]	Metabolism of cofactors and vitamins	ko00750//Vitamin B6 metabolism	K13248	Inorganic pyrophosphatase 2 OS=Arabidopsis thaliana GN=At1g17710 PE=2 SV=1	Predicted haloacid dehalogenase-like hydrolase
SJ21091	0.000768412	0.00365748	0.00542988	alpha/beta-hydrolase [Fragilariopsis cylindrus CCMP1102]	-	-	-	Alpha/beta hydrolase domain-containing protein 11 OS=Homo sapiens GN=ABHD11 PE=2 SV=1	Predicted alpha/beta hydrolase
SJ21092	0.000789961	0.00318168	0.00607432	Tryptophan--tRNA ligase [Ectocarpus siliculosus]	Translation	ko00970//Aminoacyl-tRNA biosynthesis	K01867	Tryptophan--tRNA ligase, cytoplasmic OS=Dictyostelium discoideum GN=trpS PE=3 SV=1	Cytoplasmic tryptophanyl-tRNA synthetase
SJ21093	0.000889316	0.00331105	0.00587222	HVA22 family protein isoform 2 [Galdieria sulphuraria]	-	-	-	Receptor expression-enhancing protein 4 OS=Bos taurus GN=REEP4 PE=2 SV=1	HVA22/DP1 gene product-related proteins
SJ21083	0.000822998	0.00292674	0.00474669	DDHD domain-containing protein [Ectocarpus siliculosus]	-	-	-	Probable phospholipase C20G8.02, mitochondrial OS=Schizosaccharomyces pombe (strain 972 / ATCC 24843) GN=SPAC20G8.02 PE=3 SV=1	Phosphatidic acid-preferring phospholipase A1, contains DDHD domain
SJ21084	0.00148771	0.00423478	0.00645727	Phosphoserine aminotransferase [Symbiodinium microadriaticum]	-	-	-	-	-
SJ21085	0.00064566	0.000269753	0.00408285	ankyrin [Ectocarpus siliculosus]	-	-	-	Ankyrin-3 OS=Homo sapiens GN=ANK3 PE=1 SV=3	Ankyrin
SJ21086	0	0.000101317	0.000877827	ATP-binding cassette superfamily [Ectocarpus siliculosus]	-	-	-	-	-
SJ05636	0.00052315	0.002133	0.00389022	ATP-binding cassette superfamily [Ectocarpus siliculosus]	Membrane transport	ko02010//ABC transporters	K05681	ATP-binding cassette sub-family G member 2 OS=Bos taurus GN=ABCG2 PE=3 SV=2	Transporter, ABC superfamily (Breast cancer resistance protein)
SJ05637	0.00027603	0.00130012	0.00326602	conserved unknown protein [Ectocarpus siliculosus]	-	-	-	-	-
SJ05638	0.000697217	0.00349444	0.00510664	serine/threonine protein kinase [Blastocystis sp. subtype 4]	-	-	-	Probable serine/threonine-protein kinase DDB_G0280111 OS=Dictyostelium discoideum GN=DDB_G0280111 PE=3 SV=1	ARK protein kinase family
SJ05639	0.000903366	0.00470229	0.0068407	60S ribosomal protein L10A [Ectocarpus siliculosus]	Translation	ko03010//Ribosome	K02865	60S ribosomal protein L10a OS=Oryza sativa subsp. japonica GN=RPL10A PE=1 SV=1	60S ribosomal protein L10A
SJ05640	0.000582625	0.00479226	0.00589847	PREDICTED: potassium channel SKOR [Eucalyptus grandis]	-	-	-	Serine/threonine-protein phosphatase 6 regulatory ankyrin repeat subunit C OS=Danio rerio GN=ankrd52 PE=2 SV=1	K+-channel ERG and related proteins, contain PAS/PAC sensor domain
SJ05641	0.000258398	0.00182731	0.00469082	PREDICTED: LOW QUALITY PROTEIN: E3 ubiquitin-protein ligase XBAT32 [Vigna angularis]	Transport and catabolism	ko04144//Endocytosis	K12489	ADP-ribosylation factor GTPase-activating protein AGD3 OS=Arabidopsis thaliana GN=AGD3 PE=1 SV=1	Putative GTPase activating proteins (GAPs)
SJ20318	0.000705354	0.00313562	0.00553292	conserved unknown protein [Ectocarpus siliculosus]	-	-	-	-	-
SJ20321	0.000376586	0.00131886	0.0028365	tubulin folding cofactor D [Ectocarpus siliculosus]	-	-	-	Tubulin-folding cofactor D OS=Arabidopsis thaliana GN=TFCD PE=2 SV=1	Beta-tubulin folding cofactor D
SJ20322	0.000661245	0.0028117	0.00597118	hypothetical protein Esi_0005_0259 [Ectocarpus siliculosus]	-	-	-	-	-
SJ20323	0.000507794	0.00173755	0.00308973	hypothetical protein Esi_0005_0259 [Ectocarpus siliculosus]	-	-	-	-	-
SJ20324	0.000690056	0.00330422	0.00492086	HAD superfamily hydrolase [Zostera marina]	-	-	-	-	-
SJ20293	0.000474218	0.00253779	0.00401223	conserved unknown protein [Ectocarpus siliculosus]	-	-	-	-	-
SJ20294	0	0.000417367	0.0014934	conserved unknown protein [Ectocarpus siliculosus]	-	-	-	-	-
SJ20295	0.000965056	0.00359707	0.00661126	ATP-dependent protease peptidase subunit [Ectocarpus siliculosus]	-	-	-	ATP-dependent protease subunit HslV OS=Chelativorans sp. (strain BNC1) GN=hslV PE=3 SV=1	-
SJ20296	0.000809108	0.00332792	0.00582708	NB-ARC and TPR repeat-containing protein [Ectocarpus siliculosus]	-	-	-	Nipped-B-like protein B OS=Danio rerio GN=nipblb PE=2 SV=1	-
SJ20297	0.000989856	0.0035613	0.00615947	n/a [Ectocarpus siliculosus]	-	-	-	Alpha-protein kinase vwkA OS=Dictyostelium discoideum GN=vwkA PE=1 SV=1	-
SJ20298	0.000791667	0.00312422	0.00550361	n/a [Ectocarpus siliculosus]	-	-	-	Alpha-protein kinase vwkA OS=Dictyostelium discoideum GN=vwkA PE=1 SV=1	-
SJ20299	0.0010179	0.00380153	0.00735586	ATP-binding region, ATPase-like [Ectocarpus siliculosus]	-	-	-	-	-
SJ20300	0.000470055	0.00266592	0.0046347	n/a [Ectocarpus siliculosus]	-	-	-	Methyl-accepting chemotaxis protein PctA OS=Pseudomonas aeruginosa (strain ATCC 15692 / PAO1 / 1C / PRS 101 / LMG 12228) GN=pctA PE=1 SV=1	-
SJ20301	0.000520068	0.00186208	0.00421083	hypothetical protein Esi_0078_0083 [Ectocarpus siliculosus]	-	-	-	-	-
SJ20302	0.000429472	0.00220766	0.00297798	PREDICTED: epidermal growth factor receptor substrate 15-like 1 isoform X2 [Cucumis melo]	Transport and catabolism	ko04144//Endocytosis	K12483	Actin cytoskeleton-regulatory complex protein PAN1 OS=Yarrowia lipolytica (strain CLIB 122 / E 150) GN=PAN1 PE=3 SV=1	Synaptic vesicle protein EHS-1 and related EH domain proteins
SJ20304	0.00047162	0.00235005	0.00434451	hypothetical protein Esi_0078_0081 [Ectocarpus siliculosus]	-	-	-	-	-
SJ20305	0.000295999	0.00157208	0.00276764	similar to beta-1,3-galactosyltransferase-6 [Ectocarpus siliculosus]	-	-	-	Beta-1,3-galactosyltransferase 6 OS=Mus musculus GN=B3galt6 PE=2 SV=1	Galactosyltransferases
SJ20306	0.000686774	0.00329844	0.00604111	conserved unknown protein [Ectocarpus siliculosus]	-	-	-	-	-
SJ20307	0.000736517	0.00361433	0.00516765	proteasome subunit alpha type 3 [Nannochloropsis gaditana]	Folding, sorting and degradation	ko03050//Proteasome	K02727	Proteasome subunit alpha type-3 OS=Arabidopsis thaliana GN=PAG1 PE=1 SV=2	20S proteasome, regulatory subunit alpha type PSMA3/PRE10
SJ20308	0.000451462	0.00283947	0.00376291	expressed unknown protein [Ectocarpus siliculosus]	-	-	-	-	-
SJ20309	0.000719291	0.00392062	0.00569207	dimethylargininase [Monoraphidium neglectum]	-	-	-	N(G),N(G)-dimethylarginine dimethylaminohydrolase 1 OS=Bos taurus GN=DDAH1 PE=1 SV=3	-
SJ20310	0.000622862	0.00313745	0.00508914	DNA-directed DNA polymerase delta 3 [Ectocarpus siliculosus]	Amino acid metabolism;Nucleotide metabolism	ko00230//Purine metabolism;ko00250//Alanine, aspartate and glutamate metabolism	K00764	DNA polymerase delta subunit 3 OS=Mus musculus GN=Pold3 PE=1 SV=2	-
SJ20311	0.000576415	0.00313143	0.00467842	CMGC family protein kinase [Ectocarpus siliculosus]	Replication and repair;Transcription	ko03420//Nucleotide excision repair;ko03022//Basal transcription factors	K02202	Cyclin-dependent kinase 20 OS=Danio rerio GN=cdk20 PE=2 SV=1	Cdk activating kinase (CAK)/RNA polymerase II transcription initiation/nucleotide excision repair factor TFIIH/TFIIK, kinase subunit CDK7
SJ20312	0.000620994	0.00298947	0.00536136	PREDICTED: decapping nuclease DXO homolog, chloroplastic, partial [Oryza brachyantha]	-	-	-	Decapping nuclease DXO homolog, chloroplastic OS=Arabidopsis thaliana GN=At4g17620 PE=1 SV=1	Nuclear 5'-3' exoribonuclease-interacting protein, Rai1p
SJ20313	0.000599297	0.00285587	0.00456976	conserved unknown protein [Ectocarpus siliculosus]	-	-	-	-	-
SJ20314	0.000540597	0.00274431	0.00424148	Glycosyltransferase, family GT8 [Ectocarpus siliculosus]	-	-	-	Glycogenin-1 OS=Rattus norvegicus GN=Gyg1 PE=2 SV=4	Glycosyl transferase, family 8 - glycogenin
SJ20315	0.00102848	0.00378945	0.00599188	Ca2+/calmodulin-dependent protein kinase I-like protein [Ectocarpus siliculosus]	Transport and catabolism	ko04140//Regulation of autophagy	K08269	Serine/threonine-protein kinase GL21140 OS=Drosophila persimilis GN=GL21140 PE=3 SV=1	cAMP-dependent protein kinase catalytic subunit (PKA)
SJ20316	0.00104578	0.0036235	0.00572455	similar to CG7186-PA [Ectocarpus siliculosus]	Endocrine and metabolic diseases;Transport and catabolism	ko04931//Insulin resistance;ko04140//Regulation of autophagy	K07198	Calcium/calmodulin-dependent protein kinase I OS=Saccharomyces cerevisiae (strain ATCC 204508 / S288c) GN=CMK1 PE=1 SV=2	Ca2+/calmodulin-dependent protein kinase, EF-Hand protein superfamily
SJ20317	0.00136788	0.00252502	0.0034416	protein kinase [Ectocarpus siliculosus]	-	-	-	Probable myosin light chain kinase DDB_G0271550 OS=Dictyostelium discoideum GN=DDB_G0271550 PE=3 SV=1	Ca2+/calmodulin-dependent protein kinase, EF-Hand protein superfamily
SJ11779	0.000500875	0.00222185	0.00437004	Calcium/calmodulin-dependent protein kinase type 1 [Ectocarpus siliculosus]	Environmental adaptation	ko04626//Plant-pathogen interaction	K13412	-	Ca2+/calmodulin-dependent protein kinase, EF-Hand protein superfamily
SJ11780	0.00101049	0.00298178	0.00572577	Ca2+/calmodulin-dependent protein kinase I-like protein [Ectocarpus siliculosus]	-	-	-	-	-
SJ11781	0.000642973	0.00322044	0.00531586	calcium/calmodulin-dependent protein kinase [Blastocystis sp. ATCC 50177/Nand II]	-	-	-	Aurora kinase A-A OS=Xenopus laevis GN=aurka-a PE=1 SV=1	Serine/threonine protein kinase
SJ11782	0.000632913	0.00333038	0.00537608	protein kinase [Ectocarpus siliculosus]	-	-	-	Serine/threonine-protein kinase ark1 OS=Schizosaccharomyces pombe (strain 972 / ATCC 24843) GN=ark1 PE=1 SV=2	Serine/threonine protein kinase
SJ11783	0.000330109	0.00152345	0.00241707	-	-	-	-	Midasin OS=Saccharomyces cerevisiae (strain ATCC 204508 / S288c) GN=MDN1 PE=1 SV=1	AAA ATPase containing von Willebrand factor type A (vWA) domain
SJ11784	0.000736447	0.00240353	0.00483602	SNF1-related protein kinase catalytic subunit alpha KIN10, partial [Dichanthelium oligosanthes]	-	-	-	Aurora kinase A-A OS=Xenopus laevis GN=aurka-a PE=1 SV=1	Ca2+/calmodulin-dependent protein kinase, EF-Hand protein superfamily
SJ11786	0.00114413	0.00398956	0.00799688	protein kinase [Ectocarpus siliculosus]	-	-	-	Myosin light chain kinase A OS=Dictyostelium discoideum GN=mlkA PE=1 SV=2	Ca2+/calmodulin-dependent protein kinase, EF-Hand protein superfamily
SJ11787	0.000550987	0.00250627	0.00351749	fucosyltransferase [Nannochloropsis gaditana]	-	-	-	-	-
SJ11788	0.00110952	0.00320991	0.00548586	Plastid lipid-associated protein/fibrillin conserved domain protein [Nannochloropsis gaditana]	-	-	-	Probable plastid-lipid-associated protein 9, chloroplastic OS=Arabidopsis thaliana GN=PAP9 PE=2 SV=1	-
SJ11789	0.00061556	0.00207698	0.00377819	riken cDNA family protein [Blastocystis sp. subtype 4]	-	-	-	Uncharacterized protein C9orf85 homolog OS=Rattus norvegicus PE=2 SV=1	Uncharacterized conserved protein
SJ11790	0.000559336	0.00312224	0.00483518	Ca2+/calmodulin-dependent protein kinase I-like protein [Ectocarpus siliculosus]	Endocrine and metabolic diseases;Transport and catabolism	ko04931//Insulin resistance;ko04140//Regulation of autophagy	K07198	Serine/threonine-protein kinase par-1 OS=Caenorhabditis briggsae GN=par-1 PE=3 SV=1	Serine/threonine protein kinase
SJ17336	0.000724638	0.0018954	0.00478376	expressed unknown protein [Ectocarpus siliculosus]	-	-	-	-	-
SJ17339	0.000444291	0.00208333	0.00437509	PREDICTED: tRNA (guanine(10)-N2)-methyltransferase homolog [Vigna radiata var. radiata] [Vigna radiata]	-	-	-	tRNA (guanine(10)-N2)-methyltransferase homolog OS=Pongo abelii GN=TRMT11 PE=2 SV=1	Putative RNA methylase
SJ17340	0.000609124	0.0026507	0.00426427	hypothetical protein (Partial), partial [Ectocarpus siliculosus]	-	-	-	-	-
SJ17332	0.000494942	0.00277755	0.00438292	DNA repair protein Rad9 [Klebsormidium flaccidum]	-	-	-	Cell cycle checkpoint control protein RAD9A OS=Homo sapiens GN=RAD9A PE=1 SV=1	Checkpoint 9-1-1 complex, RAD9 component
SJ17333	0.00100712	0.00387634	0.00694603	methyl-accepting chemotaxis protein [Ectocarpus siliculosus]	-	-	-	-	-
SJ17334	0.000874454	0.00216632	0.00642989	expressed unknown protein [Ectocarpus siliculosus]	-	-	-	-	-
SJ17335	0.000963186	0.00283331	0.00605223	methyl-accepting chemotaxis protein [Ectocarpus siliculosus]	-	-	-	Methyl-accepting chemotaxis protein PctA OS=Pseudomonas aeruginosa (strain ATCC 15692 / PAO1 / 1C / PRS 101 / LMG 12228) GN=pctA PE=1 SV=1	-
SJ17337	0.000979527	0.00272764	0.00439145	methyl-accepting chemotaxis protein [Ectocarpus siliculosus]	-	-	-	-	-
SJ05104	0.000540429	0.00291038	0.00517603	Valine--tRNA ligase [Ectocarpus siliculosus]	Translation	ko00970//Aminoacyl-tRNA biosynthesis	K01873	Probable valine--tRNA ligase, cytoplasmic OS=Dictyostelium discoideum GN=valS1 PE=3 SV=1	Valyl-tRNA synthetase
SJ05105	0.00057159	0.00308328	0.0055734	Valine--tRNA ligase [Ectocarpus siliculosus]	Translation	ko00970//Aminoacyl-tRNA biosynthesis	K01873	Valine--tRNA ligase OS=Rattus norvegicus GN=Vars PE=2 SV=2	Valyl-tRNA synthetase
SJ05106	0.000453714	0.00216594	0.00412208	Mannosyl-oligosaccharide 1,2-alpha-mannosidase, N-terminal fragment, family GH47 [Ectocarpus siliculosus]	-	-	-	-	-
SJ05107	0.0005409	0.00213825	0.00454873	Mannosyl-oligosaccharide 1,2-alpha-mannosidase, C-terminal fragment, family GH47 [Ectocarpus siliculosus]	Folding, sorting and degradation	ko04141//Protein processing in endoplasmic reticulum	K10085	ER degradation-enhancing alpha-mannosidase-like protein 2 OS=Homo sapiens GN=EDEM2 PE=1 SV=2	Glycosyl hydrolase, family 47
SJ05108	0.00057593	0.0026561	0.00522258	methyl-accepting chemotaxis protein [Ectocarpus siliculosus]	-	-	-	-	-
SJ10913	0.000557468	0.00295389	0.00529059	hypothetical protein (Partial), partial [Ectocarpus siliculosus]	-	-	-	-	-
SJ10922	0.000598959	0.00146611	0.00396399	-	-	-	-	-	-
SJ10923	0.000756785	0.00283153	0.00559108	Calmodulin-binding protein CmbB [Symbiodinium microadriaticum]	-	-	-	Calmodulin-binding protein CmbB OS=Dictyostelium discoideum GN=cmbB PE=1 SV=1	-
SJ10924	0.000482306	0.00241183	0.00401524	conserved unknown protein [Ectocarpus siliculosus]	-	-	-	-	-
SJ10925	0.000808853	0.00354882	0.00610042	hypothetical protein Esi_0156_0053 [Ectocarpus siliculosus]	-	-	-	-	-
SJ10909	0.000789326	0.00339195	0.0062014	Mannuronan C-5-epimerase [Ectocarpus siliculosus]	-	-	-	Poly(beta-D-mannuronate) C5 epimerase OS=Pseudomonas fluorescens GN=algG PE=1 SV=1	-
SJ10911	0.000752337	0.0027981	0.00500752	hypothetical protein Esi_0315_0016 [Ectocarpus siliculosus]	-	-	-	-	-
SJ10912	0.00068311	0.00312977	0.00536246	neural precursor cell expressed, developmentally down-regulated 4-like, isoform CRA_e [Ectocarpus siliculosus]	Transcription;Nucleotide metabolism	ko00230//Purine metabolism;ko00240//Pyrimidine metabolism;ko03020//RNA polymerase	K03015	-	-
SJ10914	0.00029523	0.0012795	0.00262244	yip1 domain-containing protein [Nannochloropsis gaditana]	-	-	-	Protein YIPF1 homolog OS=Dictyostelium discoideum GN=yipf1 PE=3 SV=1	Uncharacterized conserved protein
SJ10915	0.000843826	0.00360869	0.00777863	urate catabolism protein [Nannochloropsis gaditana]	-	-	-	Chitin deacetylase 1 OS=Schizosaccharomyces pombe (strain 972 / ATCC 24843) GN=cda1 PE=1 SV=1	-
SJ10916	0.000629972	0.00312708	0.00584762	chaperone protein dnaJ-related [Ectocarpus siliculosus]	-	-	-	-	-
SJ10917	0.00053707	0.00300689	0.00560807	-	-	-	-	-	-
SJ10918	0.0010341	0.00216401	0.0048154	-	-	-	-	-	-
SJ10919	0.000660026	0.00340011	0.00643867	hypothetical protein Esi_0466_0005 [Ectocarpus siliculosus]	-	-	-	-	-
SJ10920	0.000752884	0.00295067	0.00499255	expressed unknown protein [Ectocarpus siliculosus]	-	-	-	-	-
SJ10921	0.000608494	0.00309718	0.00471522	Mannuronan C-5-epimerase [Ectocarpus siliculosus]	-	-	-	Poly(beta-D-mannuronate) C5 epimerase OS=Pseudomonas fluorescens GN=algG PE=1 SV=1	-
SJ14958	0.00111211	0.00464842	0.00686189	n/a [Ectocarpus siliculosus]	-	-	-	-	-
SJ14974	0.0011556	0.00533606	0.00703269	Likely pseudogene [Ectocarpus siliculosus]	-	-	-	-	-
SJ14975	0.000637838	0.00256936	0.00474465	Leucine rich repeat carbohydrate binding protein [Ectocarpus siliculosus]	-	-	-	-	-
SJ14976	0.000955592	0.00243449	0.00521891	autophagy-related protein 5 [Ectocarpus siliculosus]	Transport and catabolism	ko04140//Regulation of autophagy	K08339	Autophagy protein 5 OS=Dictyostelium discoideum GN=atg5 PE=3 SV=1	Protein involved in autophagy and nutrient starvation
SJ14977	0.000735294	0.00046342	0.00324691	autophagy-related protein 5 [Ectocarpus siliculosus]	-	-	-	-	-
SJ14959	0.000670384	0.0029337	0.00484817	TLD-domain-containing protein [Fragilariopsis cylindrus CCMP1102]	-	-	-	TLD domain-containing protein 1 OS=Danio rerio GN=tldc1 PE=2 SV=1	Uncharacterized conserved protein, contains TLDc domain
SJ14960	0.000567683	0.0024355	0.00384835	expressed unknown protein [Ectocarpus siliculosus]	-	-	-	-	-
SJ14961	0.000425016	0.00232089	0.00411621	Ubiquitin-associated/translation elongation factor EF1B [Nannochloropsis gaditana]	-	-	-	Ubiquitin and WLM domain-containing metalloprotease SPCC1442.07c OS=Schizosaccharomyces pombe (strain 972 / ATCC 24843) GN=SPCC1442.07c PE=3 SV=1	Protein involved in sister chromatid separation and/or segregation
SJ14962	0.000163265	0	0.00108941	Ubiquitin-associated/translation elongation factor EF1B [Nannochloropsis gaditana]	-	-	-	Plant UBX domain-containing protein 2 OS=Arabidopsis thaliana GN=PUX2 PE=1 SV=2	Protein involved in sister chromatid separation and/or segregation
SJ14963	0.000466617	0.0024376	0.00543378	conserved unknown protein [Ectocarpus siliculosus]	-	-	-	-	-
SJ14964	0.000671072	0.00216995	0.0035255	wd40 repeat-containing protein [Chrysochromulina sp. CCMP291]	-	-	-	Protein ROOT INITIATION DEFECTIVE 3 OS=Arabidopsis thaliana GN=RID3 PE=1 SV=1	WD40 repeat protein
SJ14965	0.000580531	0.00231452	0.00381029	1,3-beta-glucan synthase, family GT48 [Ectocarpus siliculosus]	-	-	-	Callose synthase 5 OS=Arabidopsis thaliana GN=CALS5 PE=1 SV=1	1,3-beta-glucan synthase/callose synthase catalytic subunit
SJ14966	0.000640023	0.00215944	0.00330929	1,3-beta-glucan synthase, family GT48 [Ectocarpus siliculosus]	-	-	-	Callose synthase 1 OS=Arabidopsis thaliana GN=CALS1 PE=1 SV=2	1,3-beta-glucan synthase/callose synthase catalytic subunit
SJ14967	0.000559081	0.00207755	0.00426043	1,3-beta-glucan synthase, family GT48 [Ectocarpus siliculosus]	-	-	-	Callose synthase 5 OS=Arabidopsis thaliana GN=CALS5 PE=1 SV=1	1,3-beta-glucan synthase/callose synthase catalytic subunit
SJ14968	0.000204071	0.0011595	0.00230961	1,3-beta-glucan synthase [Fragilariopsis cylindrus CCMP1102]	-	-	-	Callose synthase 7 OS=Arabidopsis thaliana GN=CALS7 PE=3 SV=3	1,3-beta-glucan synthase/callose synthase catalytic subunit
SJ14969	0	0.000667945	0.00232847	conserved unknown protein [Ectocarpus siliculosus]	-	-	-	-	-
SJ14970	0.000653717	0.00208362	0.00371538	cobyrinic acid a,c-diamide synthase [Emiliania huxleyi CCMP1516]	-	-	-	-	-
SJ14971	0.000548396	0.00294306	0.00653893	Endo-1,3-beta-glucanase, N-terminal fragment, family GH81 [Ectocarpus siliculosus]	-	-	-	-	-
SJ14972	0.000498782	0.000970019	0.00334676	Endo-1,3-beta-glucanase, N-terminal fragment, family GH81 [Ectocarpus siliculosus]	-	-	-	-	-
SJ14973	0.000318582	0.00172802	0.00264036	Endo-1,3-beta-glucanase, C-terminal fragment, family GH81 [Ectocarpus siliculosus]	-	-	-	Endo-1,3(4)-beta-glucanase 1 OS=Saccharomyces cerevisiae (strain ATCC 204508 / S288c) GN=DSE4 PE=1 SV=1	Predicted endo-1,3-beta-glucanase
SJ10340	0.000588347	0.0026136	0.00280647	expressed unknown protein [Ectocarpus siliculosus]	-	-	-	-	-
SJ10341	0.00129473	0.00417712	0.00689677	n/a [Ectocarpus siliculosus]	-	-	-	-	-
SJ09975	0.0016486	0.00456349	0.00764309	n/a [Ectocarpus siliculosus]	-	-	-	-	-
SJ17379	0.000648296	0.0033487	0.00400972	PREDICTED: E3 ubiquitin-protein ligase FANCL [Amborella trichopoda]	Folding, sorting and degradation	ko04120//Ubiquitin mediated proteolysis	K10606	E3 ubiquitin-protein ligase FANCL OS=Homo sapiens GN=FANCL PE=1 SV=2	Predicted E3 ubiquitin ligase
SJ17386	0.000429774	0.00198745	0.00224139	exopolyphosphatase [Klebsormidium flaccidum]	-	-	-	Protein prune homolog OS=Bos taurus GN=PRUNE PE=2 SV=1	Exopolyphosphatases and related proteins
SJ17389	0.000368531	0.0022817	0.00297364	ccaat enhancer-binding protein zeta [Nannochloropsis gaditana]	-	-	-	CCAAT/enhancer-binding protein zeta OS=Mus musculus GN=Cebpz PE=1 SV=2	CAATT-binding transcription factor/60S ribosomal subunit biogenesis protein
SJ17390	0.000395165	0.00135153	0.00140217	expressed unknown protein [Ectocarpus siliculosus]	-	-	-	-	-
SJ17391	0.000956336	0.00378941	0.00454404	LINE-1 retrotransposable element ORF2 protein [Symbiodinium microadriaticum]	-	-	-	-	-
SJ17392	0.000441402	0.00262372	0.00354509	conserved unknown protein [Ectocarpus siliculosus]	-	-	-	-	-
SJ17393	0.000599967	0.00237183	0.00248655	expressed unknown protein [Ectocarpus siliculosus]	-	-	-	-	-
SJ17380	0	0.00186149	0.00265709	-	-	-	-	-	-
SJ17381	0.000481827	0.00229608	0.0030416	hypothetical protein Esi_0056_0096 [Ectocarpus siliculosus]	-	-	-	-	-
SJ17383	0.000818216	0.00156041	0.00197333	-	-	-	-	-	-
SJ17384	0.000647823	0.00353171	0.00447016	PREDICTED: probable ribonuclease P/MRP protein subunit POP5 [Setaria italica]	Translation	ko03013//RNA transport;ko03008//Ribosome biogenesis in eukaryotes	K03537	Probable ribonuclease P/MRP protein subunit POP5 OS=Arabidopsis thaliana GN=EMB1687 PE=2 SV=1	RNase P/RNase MRP subunit POP5
SJ17385	0.000739046	0.00276964	0.0035293	c-1-tetrahydrofolate cytoplasmic [Nannochloropsis gaditana]	-	-	-	Bifunctional protein FolD 2 OS=Arabidopsis thaliana GN=FOLD2 PE=2 SV=1	Methylenetetrahydrofolate dehydrogenase/methylenetetrahydrofolate cyclohydrolase
SJ17387	0.00102192	0.00316382	0.00675688	Retrovirus-related Pol polyprotein from transposon TNT 1-94 [Cajanus cajan]	-	-	-	Retrovirus-related Pol polyprotein from transposon TNT 1-94 OS=Nicotiana tabacum PE=2 SV=1	FOG: Transposon-encoded proteins with TYA, reverse transcriptase, integrase domains in various combinations
SJ15565	0.000223214	0.000775936	0.000421627	-	-	-	-	-	-
SJ15566	0.00138773	0.00454307	0.00635378	Likely pseudogene [Ectocarpus siliculosus]	-	-	-	-	-
SJ15567	0.00137751	0.00490195	0.00637407	Likely pseudogene [Ectocarpus siliculosus]	-	-	-	-	-
SJ15568	0.00125386	0.0050371	0.00587393	Likely pseudogene [Ectocarpus siliculosus]	-	-	-	-	-
SJ15570	0.000964839	0.00520686	0.00732935	Likely pseudogene [Ectocarpus siliculosus]	-	-	-	-	-
SJ15571	0.00154623	0.00436235	0.0064962	Likely pseudogene [Ectocarpus siliculosus]	-	-	-	-	-
SJ15572	0.000575758	0.00489833	0.00474512	Likely pseudogene [Ectocarpus siliculosus]	-	-	-	-	-
SJ15573	0.00138393	0.00588536	0.00661165	Likely pseudogene [Ectocarpus siliculosus]	-	-	-	-	-
SJ15574	0.00111202	0.00442684	0.00725384	Likely pseudogene [Ectocarpus siliculosus]	-	-	-	-	-
SJ15576	0.00121152	0.00538817	0.00718216	Likely pseudogene [Ectocarpus siliculosus]	-	-	-	-	-
SJ15577	0.00113925	0.00475198	0.00767124	Likely pseudogene [Ectocarpus siliculosus]	-	-	-	-	-
SJ15578	0.00106627	0.00226679	0.00772973	Likely pseudogene [Ectocarpus siliculosus]	-	-	-	-	-
SJ15579	0.00144535	0.00527105	0.00645759	Likely pseudogene [Ectocarpus siliculosus]	-	-	-	-	-
SJ15580	0.00165662	0.00470367	0.00681086	Likely pseudogene [Ectocarpus siliculosus]	-	-	-	-	-
SJ15581	0.0010869	0.00412292	0.00726005	ATP binding / amino acid binding / protein kinase/ protein serine/threonine kinase/ protein-tyrosine [Ectocarpus siliculosus]	-	-	-	Serine/threonine-protein kinase CTR1 OS=Arabidopsis thaliana GN=CTR1 PE=1 SV=1	Tyrosine kinase specific for activated (GTP-bound) p21cdc42Hs
SJ15582	0.00114674	0.00503655	0.00608648	Leucine rich repeat carbohydrate binding protein [Ectocarpus siliculosus]	-	-	-	-	-
SJ15583	0.0012019	0.00421881	0.00634351	Leucine rich repeat carbohydrate binding protein [Ectocarpus siliculosus]	-	-	-	-	-
SJ15584	0.000754734	0.00481066	0.00578815	Leucine rich repeat carbohydrate binding protein [Ectocarpus siliculosus]	-	-	-	-	-
SJ15585	0.000661814	0.00418639	0.00541916	Leucine rich repeat carbohydrate binding protein [Ectocarpus siliculosus]	-	-	-	-	-
SJ15587	0.00125518	0.00460585	0.00672413	Leucine rich repeat carbohydrate binding protein [Ectocarpus siliculosus]	-	-	-	-	-
SJ15588	0.000907811	0.00496139	0.0066297	Leucine rich repeat carbohydrate binding protein [Ectocarpus siliculosus]	-	-	-	-	-
SJ15589	0.00112936	0.00533794	0.0066209	Leucine rich repeat carbohydrate binding protein [Ectocarpus siliculosus]	-	-	-	-	-
SJ15590	0.000855429	0.0055126	0.00629548	Leucine rich repeat carbohydrate binding protein [Ectocarpus siliculosus]	-	-	-	-	-
SJ15591	0.00104827	0.00539344	0.00597093	Leucine rich repeat carbohydrate binding protein [Ectocarpus siliculosus]	-	-	-	-	-
SJ15592	0.00173036	0.00146118	0.00817908	Leucine rich repeat carbohydrate binding protein [Ectocarpus siliculosus]	-	-	-	-	-
SJ13045	0.00122081	0.00374965	0.00675268	Leucine rich repeat carbohydrate binding protein [Ectocarpus siliculosus]	-	-	-	-	-
SJ13050	0.000614351	0.00239188	0.00446724	Likely pseudogene [Ectocarpus siliculosus]	-	-	-	-	-
SJ17394	0.000785273	0.0032888	0.00329665	Leucine rich repeat carbohydrate binding protein [Ectocarpus siliculosus]	-	-	-	-	-
SJ13484	0.000618538	0.00262592	0.00449563	PLP-dependent transferase [Fragilariopsis cylindrus CCMP1102]	-	-	-	tRNA 2-thiocytidine biosynthesis protein TtcA OS=Geobacter sulfurreducens (strain ATCC 51573 / DSM 12127 / PCA) GN=ttcA PE=3 SV=2	Uncharacterized conserved protein with similarity to predicted ATPase of the PP-loop superfamily
SJ13485	0.0004996	0.00240762	0.00465247	class-V aminotransferase [Ectocarpus siliculosus]	-	-	-	Probable cysteine desulfurase OS=Staphylococcus aureus (strain MW2) GN=csd PE=3 SV=1	Uncharacterized conserved protein with similarity to predicted ATPase of the PP-loop superfamily
SJ13473	0.000370849	0.00159948	0.00104251	gag-pol polyprotein [Phaeodactylum tricornutum]	-	-	-	Retrovirus-related Pol polyprotein from transposon TNT 1-94 OS=Nicotiana tabacum PE=2 SV=1	FOG: Transposon-encoded proteins with TYA, reverse transcriptase, integrase domains in various combinations
SJ13474	0.000924242	0.00279682	0.00569155	Transient Receptor Potential Channel [Ectocarpus siliculosus]	-	-	-	Transient receptor potential cation channel subfamily M member 1 OS=Mus musculus GN=Trpm1 PE=2 SV=2	Ca2+/Mg2+-permeable cation channels (LTRPC family)
SJ13475	0.000348037	0.00199999	0.0028703	-	-	-	-	-	-
SJ13476	0.00166199	0.0042442	0.00812685	imm upregulated 3 [Ectocarpus siliculosus]	-	-	-	-	-
SJ13477	0.000627452	0.00200752	0.0053749	imm upregulated 3 [Ectocarpus siliculosus]	-	-	-	-	-
SJ13479	0.00097836	0.00233921	0.00518193	imm upregulated 3 [Ectocarpus siliculosus]	-	-	-	-	-
SJ13092	0.00102541	0.00153184	0.00346646	-	-	-	-	-	-
SJ13093	0.00109721	0.00446286	0.00604606	Retrotransposable element Tf2 [Cajanus cajan]	-	-	-	-	FOG: Transposon-encoded proteins with TYA, reverse transcriptase, integrase domains in various combinations
SJ21303	0	0	0	-	-	-	-	-	-
SJ21312	0.000542091	0.00305507	0.00592408	retinol retinaldehyde reductase [Nannochloropsis gaditana]	-	-	-	17-beta-hydroxysteroid dehydrogenase type 6 OS=Mus musculus GN=Hsd17b6 PE=2 SV=1	Corticosteroid 11-beta-dehydrogenase and related short chain-type dehydrogenases
SJ21322	0.000538486	0.00226613	0.0068255	retinol retinaldehyde reductase [Nannochloropsis gaditana]	-	-	-	17-beta-hydroxysteroid dehydrogenase type 6 OS=Bos taurus GN=HSD17B6 PE=2 SV=1	Corticosteroid 11-beta-dehydrogenase and related short chain-type dehydrogenases
SJ21332	0.000940323	0.00411037	0.0070293	flagellar associated protein [Ectocarpus siliculosus]	-	-	-	Tetratricopeptide repeat protein 21B OS=Homo sapiens GN=TTC21B PE=1 SV=2	-
SJ21333	0.000570306	0.00264114	0.00466928	NADH dehydrogenase (ubiquinone) [Ectocarpus siliculosus]	-	-	-	Probable NADH-ubiquinone oxidoreductase C3A11.07, mitochondrial OS=Schizosaccharomyces pombe (strain 972 / ATCC 24843) GN=SPAC3A11.07 PE=3 SV=1	NADH-dehydrogenase (ubiquinone)
SJ21334	0.000431388	0.00232993	0.00415773	similar to regulator of G-protein signaling 16 [Ectocarpus siliculosus]	-	-	-	-	-
SJ21335	0.000389513	0.0015829	0.00349693	PREDICTED: acidic repeat-containing protein-like [Brassica rapa]	-	-	-	Serum response factor-binding protein 1 OS=Xenopus tropicalis GN=srfbp1 PE=2 SV=1	-
SJ21304	0.0001482	0.000840724	0.00159549	Major facilitator superfamily domain protein [Nannochloropsis gaditana]	-	-	-	Major facilitator superfamily domain-containing protein 6 OS=Homo sapiens GN=MFSD6 PE=1 SV=2	Predicted transporter
SJ21305	0.000796422	0.00282905	0.0052692	-	-	-	-	-	-
SJ21306	0.000704033	0.00296025	0.00427933	-	-	-	-	-	-
SJ21307	0.000295542	0.00123341	0.00247842	-	-	-	-	-	-
SJ21308	0.000276929	0.00171425	0.00331094	-	-	-	-	-	-
SJ21309	0.0001877	0.00111371	0.00199794	hmg-box dna-binding protein 1 [Nannochloropsis gaditana]	-	-	-	WD repeat and HMG-box DNA-binding protein 1 OS=Xenopus laevis GN=wdhd1 PE=1 SV=1	WD40 repeat protein
SJ21310	0.000282853	0.00164936	0.00312302	PREDICTED: WD repeat and HMG-box DNA-binding protein 1 [Solanum lycopersicum]	-	-	-	WD repeat and HMG-box DNA-binding protein 1 OS=Mus musculus GN=Wdhd1 PE=1 SV=2	WD40 repeat protein
SJ21311	0.000908477	0.0041905	0.005783	hmg-box dna-binding protein 1 [Nannochloropsis gaditana]	-	-	-	Probable cytosolic iron-sulfur protein assembly protein Ciao1 OS=Drosophila grimshawi GN=Ciao1 PE=3 SV=1	Nuclear pore complex component (sc Seh1)
SJ21313	0.000676426	0.0036537	0.00530421	ubiquitin conjugating protein [Fragilariopsis cylindrus CCMP1102]	Folding, sorting and degradation	ko04120//Ubiquitin mediated proteolysis	K10573	Ubiquitin-conjugating enzyme E2 2 OS=Medicago sativa GN=UBC2 PE=2 SV=1	Ubiquitin-protein ligase
SJ21314	0.000753127	0.00360481	0.00535935	phosphoinositol transporter [Nannochloropsis gaditana]	-	-	-	Sec14 cytosolic factor OS=Schizosaccharomyces pombe (strain 972 / ATCC 24843) GN=sec14 PE=3 SV=1	Phosphatidylinositol transfer protein SEC14 and related proteins
SJ21315	0.000874202	0.00259329	0.00539541	ferredoxin [Nannochloropsis gaditana]	Energy metabolism	ko00195//Photosynthesis	K02639	Ferredoxin OS=Chlorogloeopsis fritschii PE=1 SV=2	-
SJ21316	0.000887283	0.00183513	0.00445572	similar to ankyrin 2,3/unc44 [Ectocarpus siliculosus]	-	-	-	Ankyrin-1 OS=Homo sapiens GN=ANK1 PE=1 SV=3	Ankyrin
SJ21317	0.00032415	0.00250605	0.00539999	UPF0060-domain-containing protein [Coccomyxa subellipsoidea C-169]	-	-	-	UPF0060 membrane protein NFA_36830 OS=Nocardia farcinica (strain IFM 10152) GN=NFA_36830 PE=3 SV=1	-
SJ21318	0.000728885	0.00178602	0.00397616	similar to ankyrin 2,3/unc44 [Ectocarpus siliculosus]	-	-	-	Ankyrin repeat and protein kinase domain-containing protein 1 OS=Homo sapiens GN=ANKK1 PE=2 SV=1	Ankyrin
SJ21319	0.000617413	0.00321091	0.00476828	similar to ankyrin 2,3/unc44 [Ectocarpus siliculosus]	-	-	-	Ankyrin repeat and protein kinase domain-containing protein 1 OS=Homo sapiens GN=ANKK1 PE=2 SV=1	Ankyrin
SJ21320	0.000719071	0.00290584	0.00551575	similar to ankyrin 2,3/unc44 [Ectocarpus siliculosus]	-	-	-	Ankyrin-3 OS=Rattus norvegicus GN=Ank3 PE=1 SV=3	Ankyrin
SJ21321	0.000607323	0.00210793	0.00420288	PREDICTED: plant UBX domain-containing protein 4-like [Vigna radiata var. radiata] [Vigna radiata]	Folding, sorting and degradation	ko04141//Protein processing in endoplasmic reticulum	K14012	NSFL1 cofactor p47 homolog OS=Dictyostelium discoideum GN=nsfl1c PE=3 SV=1	Protein tyrosine phosphatase SHP1/Cofactor for p97 ATPase-mediated vesicle membrane fusion
SJ21323	0.000345893	0.00141337	0.00280214	Ubiquitin family protein, expressed [Ectocarpus siliculosus]	Folding, sorting and degradation	ko04141//Protein processing in endoplasmic reticulum	K04523	Ubiquitin domain-containing protein DSK2b OS=Arabidopsis thaliana GN=DSK2B PE=1 SV=1	Ubiquitin-like protein
SJ21324	0.000956101	0.00437651	0.00649667	trehalose-6-phosphate phosphatase [Nannochloropsis gaditana]	Carbohydrate metabolism	ko00500//Starch and sucrose metabolism	K01087	Probable trehalose-phosphate phosphatase G OS=Arabidopsis thaliana GN=TPPG PE=2 SV=1	Trehalose-6-phosphate synthase component TPS1 and related subunits
SJ21325	0.0001321	0.000645251	0.00158274	trehalose-6-phosphate phosphatase [Ectocarpus siliculosus]	Carbohydrate metabolism	ko00500//Starch and sucrose metabolism	K01087	Trehalose-phosphate phosphatase A OS=Arabidopsis thaliana GN=TPPA PE=1 SV=1	Trehalose-6-phosphate synthase component TPS1 and related subunits
SJ21326	0.000474607	0.00213624	0.00418083	Chain D, Drug Export Pathway Of Multidrug Exporter Acrb Revealed By Darpin Inhibitors pdb|2J8S|E Chain E, Drug Export Pathway Of Multidrug Exporter Acrb Revealed By Darpin Inhibitors [Ectocarpus siliculosus]	-	-	-	-	FOG: Ankyrin repeat
SJ21327	0.000475935	0.00188563	0.00394087	EF-Hand 1, calcium-binding site [Nannochloropsis gaditana]	-	-	-	-	-
SJ21328	0.000788188	0.00283322	0.00531869	gcn5-related n-acetyltransferase [Nannochloropsis gaditana]	-	-	-	-	-
SJ21329	0.000303164	0.00151731	0.00274899	DEAD box helicase [Ectocarpus siliculosus]	-	-	-	DEAD-box ATP-dependent RNA helicase 22 OS=Oryza sativa subsp. japonica GN=Os09g0383400 PE=2 SV=2	U5 snRNP-like RNA helicase subunit
SJ21331	0.000275451	0.000855483	0.00187225	Checkpoint protein Rad24 [Nannochloropsis gaditana]	-	-	-	-	-
SJ10808	0.00105496	0.0023036	0.00296581	-	-	-	-	-	-
SJ05273	0.000653333	0.0033004	0.00531522	FKBP-type peptidyl-prolyl cis-trans isomerase 7 [Ectocarpus siliculosus]	-	-	-	FK506-binding protein 1 OS=Yarrowia lipolytica (strain CLIB 122 / E 150) GN=FPR1 PE=3 SV=1	FKBP-type peptidyl-prolyl cis-trans isomerase
SJ05274	0.000137665	0.00251993	0.00648384	retinol retinaldehyde reductase [Nannochloropsis gaditana]	-	-	-	Short-chain dehydrogenase/reductase family 9C member 7 OS=Mus musculus GN=Sdr9c7 PE=2 SV=1	Corticosteroid 11-beta-dehydrogenase and related short chain-type dehydrogenases
SJ05275	0.000480137	0.00291765	0.00765636	retinol retinaldehyde reductase [Nannochloropsis gaditana]	-	-	-	17-beta-hydroxysteroid dehydrogenase type 6 OS=Bos taurus GN=HSD17B6 PE=2 SV=1	Corticosteroid 11-beta-dehydrogenase and related short chain-type dehydrogenases
SJ05276	0.00091238	0.00519983	0.00617099	retinol retinaldehyde reductase [Nannochloropsis gaditana]	-	-	-	17-beta-hydroxysteroid dehydrogenase type 6 OS=Bos taurus GN=HSD17B6 PE=2 SV=1	Corticosteroid 11-beta-dehydrogenase and related short chain-type dehydrogenases
SJ05277	0.000951982	0.00240463	0.00707306	retinol retinaldehyde reductase [Nannochloropsis gaditana]	-	-	-	17-beta-hydroxysteroid dehydrogenase type 6 OS=Bos taurus GN=HSD17B6 PE=2 SV=1	Corticosteroid 11-beta-dehydrogenase and related short chain-type dehydrogenases
SJ09666	0.000909049	0.00349106	0.00464139	-	-	-	-	-	-
SJ09674	0.00101257	0.00379802	0.0081069	Ankyrin Repeat Transient Receptor Potential Channel [Ectocarpus siliculosus]	-	-	-	Calcium channel YVC1 OS=Candida albicans (strain SC5314 / ATCC MYA-2876) GN=YVC1 PE=2 SV=1	Receptor-activated Ca2+-permeable cation channels (STRPC family)
SJ09678	0.00125777	0.00372058	0.00677172	Ankyrin Repeat Transient Receptor Potential Channel [Ectocarpus siliculosus]	-	-	-	-	-
SJ09679	0.00124224	0.00506391	0.0072315	Ankyrin Repeat Transient Receptor Potential Channel [Ectocarpus siliculosus]	-	-	-	Calcium channel YVC1 OS=Candida albicans (strain SC5314 / ATCC MYA-2876) GN=YVC1 PE=2 SV=1	Receptor-activated Ca2+-permeable cation channels (STRPC family)
SJ09661	0.000917305	0.00400943	0.00820544	Ankyrin Repeat Transient Receptor Potential Channel [Ectocarpus siliculosus]	-	-	-	Calcium channel YVC1 OS=Candida albicans (strain SC5314 / ATCC MYA-2876) GN=YVC1 PE=2 SV=1	Receptor-activated Ca2+-permeable cation channels (STRPC family)
SJ09663	0.000331163	0.00143276	0.00327991	Ankyrin Repeat Transient Receptor Potential Channel [Ectocarpus siliculosus]	-	-	-	Calcium channel YVC1 OS=Candida albicans (strain SC5314 / ATCC MYA-2876) GN=YVC1 PE=2 SV=1	Receptor-activated Ca2+-permeable cation channels (STRPC family)
SJ09664	0	5.01e-05	4.51e-05	-	-	-	-	-	-
SJ09665	0	0	0	-	-	-	-	-	-
SJ09668	0.000497012	0.00206104	0.00563163	Replication factor C subunit 4, partial [Anthurium amnicola]	Replication and repair	ko03420//Nucleotide excision repair;ko03030//DNA replication;ko03430//Mismatch repair	K10755	Replication factor C subunit 2 OS=Oryza sativa subsp. japonica GN=RFC2 PE=2 SV=1	Replication factor C, subunit RFC4
SJ09669	0.00088718	0.0037175	0.00557709	nuclear protein [Arabidopsis thaliana]	-	-	-	-	-
SJ09670	0.000583323	0.00246215	0.00469426	conserved unknown protein [Ectocarpus siliculosus]	-	-	-	-	-
SJ09671	0.000584892	0.00266997	0.00610504	PREDICTED: mitochondrial uncoupling protein 5 [Camelina sativa]	-	-	-	Mitochondrial substrate carrier family protein ucpA OS=Dictyostelium discoideum GN=ucpA PE=3 SV=1	Mitochondrial oxaloacetate carrier protein
SJ09672	0.000359715	0.00132077	0.00293971	Protein trichome birefringence-like 8 [Symbiodinium microadriaticum]	-	-	-	-	-
SJ09673	0.000586063	0.00286468	0.00529652	conserved unknown protein [Ectocarpus siliculosus]	-	-	-	-	-
SJ09675	0.000734819	0.0056225	0.0107543	-	-	-	-	-	-
SJ09676	0.000522254	0.0023886	0.00415403	-	-	-	-	-	-
SJ09677	0.000485421	0.000879193	0.00306946	Protein trichome birefringence-like 8 [Symbiodinium microadriaticum]	-	-	-	-	-
SJ01716	0.000466356	0.00110166	0.00424761	conserved unknown protein [Ectocarpus siliculosus]	-	-	-	-	-
SJ01715	0.00104559	0.00248502	0.00534222	KRAB-A domain-containing protein [Klebsormidium flaccidum]	-	-	-	Retrovirus-related Pol polyprotein from transposon 297 OS=Drosophila melanogaster GN=pol PE=3 SV=1	FOG: Transposon-encoded proteins with TYA, reverse transcriptase, integrase domains in various combinations
SJ01717	0	0	0.0020889	hypothetical protein Esi_0728_0003 [Ectocarpus siliculosus]	-	-	-	-	-
SJ01718	0	0	0.00176825	-	-	-	-	-	-
SJ01719	0	0	0.00242175	-	-	-	-	-	-
SJ01720	0	0.00155176	0.00375136	-	-	-	-	-	-
SJ01721	0.000904741	0.00310326	0.00533495	-	-	-	-	-	-
SJ00397	0.000726989	0.00323218	0.00694754	PREDICTED: protein RMD5 homolog A isoform X2 [Ipomoea nil]	-	-	-	Protein RMD5 homolog A OS=Xenopus tropicalis GN=rmnd5a PE=2 SV=1	Predicted E3 ubiquitin ligase
SJ00407	0.000756946	0.00393907	0.00602143	methylenetetrahydrofolate reductase [Nannochloropsis gaditana]	Metabolism of cofactors and vitamins;Global and Overview	ko01200//Carbon metabolism;ko00670//One carbon pool by folate	K00297	Methylenetetrahydrofolate reductase 1 OS=Zea mays PE=2 SV=1	5,10-methylenetetrahydrofolate reductase
SJ00412	0.000700219	0.00284545	0.00412807	hypothetical protein Esi_0342_0020 [Ectocarpus siliculosus]	-	-	-	-	-
SJ00413	0.000491757	0.00204949	0.00336467	PREDICTED: E3 ubiquitin-protein ligase RING1-like [Fragaria vesca subsp. vesca] [Fragaria vesca]	-	-	-	E3 ubiquitin-protein ligase RING1 OS=Gossypium hirsutum GN=RING1 PE=1 SV=1	FOG: Predicted E3 ubiquitin ligase
SJ00414	0.000448963	0.00163353	0.00373157	conserved unknown protein [Ectocarpus siliculosus]	-	-	-	-	-
SJ00415	0	0.000210366	0.00201896	-	-	-	-	-	-
SJ00381	0	0.00064725	0.00331527	hypothetical protein VOLCADRAFT_90121 [Volvox carteri f. nagariensis]	-	-	-	Processed variable antigen (Fragment) OS=Plasmodium falciparum PE=2 SV=1	-
SJ00382	0.000348196	0.00194772	0.00328507	YLP motif containing 1 [Ectocarpus siliculosus]	-	-	-	YLP motif-containing protein 1 OS=Rattus norvegicus GN=Ylpm1 PE=1 SV=1	Nuclear protein ZAP
SJ00383	0.000512218	0.0013835	0.00445101	-	-	-	-	-	-
SJ00384	0.000859853	0.00330874	0.00601611	conserved unknown protein [Ectocarpus siliculosus]	-	-	-	-	-
SJ00387	0.000726508	0.00261189	0.00585069	kinesin-domain-containing protein, partial [Coccomyxa subellipsoidea C-169]	-	-	-	Kinesin-like protein K39 (Fragment) OS=Leishmania chagasi GN=KIN PE=2 SV=1	Kinesin-like protein
SJ00388	0.000863237	0.00355763	0.00645536	Polyketide cyclase/dehydrase [Nannochloropsis gaditana]	-	-	-	-	-
SJ00389	0.000739953	0.00408507	0.00467404	-	-	-	-	-	-
SJ00390	0.00127136	0.00398449	0.0060262	Predicted unusual protein kinase (ISS) [Ectocarpus siliculosus]	-	-	-	Uncharacterized aarF domain-containing protein kinase At1g71810, chloroplastic OS=Arabidopsis thaliana GN=At1g71810 PE=2 SV=1	Predicted unusual protein kinase
SJ00391	0.000622071	0.00346025	0.00546792	Predicted unusual protein kinase (ISS) [Ectocarpus siliculosus]	-	-	-	Uncharacterized aarF domain-containing protein kinase At1g79600, chloroplastic OS=Arabidopsis thaliana GN=At1g79600 PE=2 SV=1	Predicted unusual protein kinase
SJ00392	0.000548269	0.00153748	0.00472506	Ankyrin repeat protein [Ectocarpus siliculosus]	-	-	-	Ankyrin-1 OS=Mus musculus GN=Ank1 PE=1 SV=2	Ankyrin
SJ00393	0.00110878	0.00345758	0.00672783	expressed unknown protein [Ectocarpus siliculosus]	-	-	-	-	-
SJ00394	0.000680803	0.00263966	0.00501095	expressed unknown protein [Ectocarpus siliculosus]	-	-	-	-	-
SJ00395	0	0.000761964	0.00359241	-	-	-	-	-	-
SJ00396	0.00122874	0.00266255	0.00609486	conserved unknown protein [Ectocarpus siliculosus]	-	-	-	-	-
SJ00398	0.000445167	0.00205471	0.00323294	Zinc finger, RING/FYVE/PHD-type [Ostreococcus tauri]	-	-	-	Calbindin-32 OS=Drosophila melanogaster GN=Cbp53E PE=2 SV=1	Calmodulin and related proteins (EF-Hand superfamily)
SJ00399	0.000753865	0.00285676	0.00553029	expressed unknown protein [Ectocarpus siliculosus]	-	-	-	-	-
SJ00400	0.000732374	0.0039669	0.00515687	hypothetical protein Esi_0342_0007 [Ectocarpus siliculosus]	-	-	-	-	-
SJ00401	0.000627644	0.00243526	0.00382893	-	-	-	-	Nucleoporin Nup43 OS=Mus musculus GN=Nup43 PE=2 SV=2	Nucleoporin
SJ00402	0.00067757	0.0027951	0.00603459	conserved unknown protein [Ectocarpus siliculosus]	-	-	-	-	-
SJ00403	0.000871529	0.00394944	0.00675106	ubiquitin-conjugating enzyme e2 t-like protein [Chrysochromulina sp. CCMP291]	-	-	-	Ubiquitin-conjugating enzyme E2 T OS=Mus musculus GN=Ube2t PE=2 SV=1	Ubiquitin-protein ligase
SJ00404	0.000734673	0.00341327	0.00554786	conserved unknown protein [Ectocarpus siliculosus]	-	-	-	-	-
SJ00405	0.000841459	0.00336889	0.00572939	Fe-superoxide dismutase [Thalassiosira weissflogii]	Transport and catabolism	ko04146//Peroxisome	K04564	Superoxide dismutase [Mn] OS=Bacillus caldotenax GN=sodA PE=3 SV=2	Manganese superoxide dismutase
SJ00406	0.000553287	0.00367705	0.00565402	hypothetical protein Esi_0007_0041 [Ectocarpus siliculosus]	-	-	-	-	-
SJ00408	0.000624721	0.00241671	0.00460893	Coatomer protein complex, beta sub-unit [Ectocarpus siliculosus]	-	-	-	Beta-adaptin-like protein C OS=Arabidopsis thaliana GN=BETAC-AD PE=1 SV=2	Vesicle coat complex AP-1/AP-2/AP-4, beta subunit
SJ00409	0.000524149	0.00248209	0.00445729	expressed unknown protein [Ectocarpus siliculosus]	-	-	-	Reticulocyte-binding protein 2 homolog a OS=Plasmodium falciparum (isolate 3D7) GN=PF13_0198 PE=3 SV=1	-
SJ00410	0.0002833	0.00124338	0.00206036	expressed unknown protein [Ectocarpus siliculosus]	-	-	-	Brahma-associated protein of 60 kDa OS=Drosophila melanogaster GN=Bap60 PE=1 SV=1	SWI/SNF transcription activation complex subunit
SJ00411	0.000470867	0.00206159	0.00388038	Ribose-5-phosphate isomerase [Ectocarpus siliculosus]	Energy metabolism;Global and Overview;Carbohydrate metabolism	ko01200//Carbon metabolism;ko01230//Biosynthesis of amino acids;ko00710//Carbon fixation in photosynthetic organisms;ko00030//Pentose phosphate pathway	K01807	Probable ribose-5-phosphate isomerase 3, chloroplastic OS=Arabidopsis thaliana GN=RPI3 PE=1 SV=1	Ribose 5-phosphate isomerase
SJ20232	0.000605911	0.0025302	0.00563085	-	-	-	-	-	-
SJ20238	0.000879064	0.00245002	0.00424254	-	-	-	-	-	-
SJ20239	0.000827074	0.00352079	0.00553656	Ankyrin Repeat Transient Receptor Potential Channel [Ectocarpus siliculosus]	-	-	-	-	-
SJ20240	0.00118469	0.0044606	0.00732353	Ankyrin Repeat Transient Receptor Potential Channel [Ectocarpus siliculosus]	-	-	-	-	-
SJ20241	0.000823079	0.00211874	0.00588572	Ankyrin Repeat Transient Receptor Potential Channel [Ectocarpus siliculosus]	-	-	-	Short transient receptor potential channel 7 OS=Mus musculus GN=Trpc7 PE=2 SV=1	Ca2+-permeable cation channel OSM-9 and related channels (OTRPC family)
SJ20233	0.000502382	0.00285295	0.00311156	Asparaginyl-tRNA Synthetase [Ectocarpus siliculosus]	Translation	ko00970//Aminoacyl-tRNA biosynthesis	K01893	Asparagine--tRNA ligase OS=Cytophaga hutchinsonii (strain ATCC 33406 / NCIMB 9469) GN=asnS PE=3 SV=1	Asparaginyl-tRNA synthetase (mitochondrial)
SJ20234	0.000555516	0.00297644	0.00250562	Cytochrome c/c1 heme-lyase [Nannochloropsis gaditana]	Metabolism of cofactors and vitamins	ko00860//Porphyrin and chlorophyll metabolism	K01764	Probable cytochrome c-type heme lyase OS=Dictyostelium discoideum GN=cchl PE=3 SV=1	Holocytochrome c synthase/heme-lyase
SJ20235	0.000430416	0.00212543	0.00329485	-	-	-	-	-	-
SJ20236	0.000640328	0.00353537	0.00351084	Kinesin-like protein KIFC3 [Anthurium amnicola]	-	-	-	Kinesin-1 OS=Arabidopsis thaliana GN=ATK1 PE=2 SV=1	Kinesin (KAR3 subfamily)
SJ08743	0.0012668	0.00340975	0.00774123	Ankyrin Repeat Transient Receptor Potential Channel [Ectocarpus siliculosus]	-	-	-	Short transient receptor potential channel 7 OS=Mus musculus GN=Trpc7 PE=2 SV=1	Receptor-activated Ca2+-permeable cation channels (STRPC family)
SJ08744	0.000902045	0.00301526	0.00702391	Ankyrin Repeat Transient Receptor Potential Channel [Ectocarpus siliculosus]	-	-	-	-	-
SJ20226	0.000478414	0.00229611	0.00435424	Trigger factor (TF) [Ectocarpus siliculosus]	-	-	-	Trigger factor OS=Gloeobacter violaceus (strain PCC 7421) GN=tig PE=3 SV=1	-
SJ20227	0.000338509	0.00173702	0.00315801	DEAD box helicase [Ectocarpus siliculosus]	-	-	-	DEAD-box ATP-dependent RNA helicase 39 OS=Arabidopsis thaliana GN=RH39 PE=2 SV=2	ATP-dependent RNA helicase
SJ20228	0.000696169	0.00314436	0.00436435	expressed unknown protein [Ectocarpus siliculosus]	-	-	-	-	-
SJ20229	0.000703247	0.00357644	0.0053207	-	-	-	-	-	-
SJ20230	0.000506758	0.00267067	0.00362755	Pkinase-domain-containing protein [Fragilariopsis cylindrus CCMP1102]	Environmental adaptation	ko04626//Plant-pathogen interaction	K13412	Calcium/calmodulin-dependent protein kinase type 1D OS=Homo sapiens GN=CAMK1D PE=1 SV=1	Ca2+/calmodulin-dependent protein kinase, EF-Hand protein superfamily
SJ20220	0.000613443	0.00293991	0.00579185	tetrapyrrole-binding protein [Ectocarpus siliculosus]	-	-	-	Ycf53-like protein OS=Synechocystis sp. (strain PCC 6803 / Kazusa) GN=sll0558 PE=1 SV=1	-
SJ20221	0	8.35e-05	0.000381509	similar to phospholipase C, delta 4 [Ectocarpus siliculosus]	Signal transduction;Carbohydrate metabolism;Endocrine and metabolic diseases	ko04070//Phosphatidylinositol signaling system;ko00562//Inositol phosphate metabolism;ko04933//AGE-RAGE signaling pathway in diabetic complications	K05857	1-phosphatidylinositol 4,5-bisphosphate phosphodiesterase delta-4 OS=Macaca fascicularis GN=PLCD4 PE=2 SV=1	Phosphoinositide-specific phospholipase C
SJ20222	0.000269923	0.00193783	0.00331987	PREDICTED: probable protein S-acyltransferase 7 [Pyrus x bretschneideri]	-	-	-	Protein S-acyltransferase 8 OS=Arabidopsis thaliana GN=PAT08 PE=1 SV=2	DHHC-type Zn-finger proteins
SJ20223	0	0.000278519	0.000444535	-	-	-	-	-	-
SJ20224	0	0.000427849	0.00296716	-	-	-	-	-	-
SJ20225	0.0002166	0.00124183	0.00290674	conserved unknown protein [Ectocarpus siliculosus]	-	-	-	-	-
SJ17871	0.000398951	0.00169105	0.00335091	ATP-binding cassette, sub-family B (MDR/TAP), member 1A [Ectocarpus siliculosus]	Membrane transport	ko02010//ABC transporters	K05658	ABC transporter B family member 4 OS=Arabidopsis thaliana GN=ABCB4 PE=1 SV=1	Multidrug/pheromone exporter, ABC superfamily
SJ17872	0	0.000478326	0.00415972	-	-	-	-	-	-
SJ17873	0.000639022	0.00321043	0.00518751	Glutathione peroxidase [Ectocarpus siliculosus]	Lipid metabolism;Metabolism of other amino acids	ko00480//Glutathione metabolism;ko00590//Arachidonic acid metabolism	K00432	Probable glutathione peroxidase 2 OS=Arabidopsis thaliana GN=GPX2 PE=1 SV=1	Glutathione peroxidase
SJ17874	0.000500065	0.00293927	0.00525693	conserved unknown protein [Ectocarpus siliculosus]	-	-	-	-	-
SJ17875	0.000638509	0.0031649	0.00524938	-	-	-	-	-	-
SJ17869	0.000250642	0.000188	0.00326486	-	-	-	-	-	-
SJ17870	0	0	0.000164119	calponin domain-containing protein [Ectocarpus siliculosus]	-	-	-	-	-
SJ02646	0.000606254	0.00268503	0.00471985	zinc dhhc domain containing 3 [Nannochloropsis gaditana]	-	-	-	Palmitoyltransferase ZDHHC7 OS=Mus musculus GN=Zdhhc7 PE=1 SV=1	DHHC-type Zn-finger proteins
SJ02647	0.000812518	0.00332092	0.00579981	AhpC/TSA family protein [Ectocarpus siliculosus]	-	-	-	Peroxiredoxin Q, chloroplastic OS=Triticum aestivum GN=PRX1 PE=1 SV=1	Alkyl hydroperoxide reductase, thiol specific antioxidant and related enzymes
SJ02648	0.000255059	0.00237924	0.0036641	coproporphyrinogen III oxidase [Monoraphidium neglectum]	Metabolism of cofactors and vitamins	ko00860//Porphyrin and chlorophyll metabolism	K00228	Oxygen-dependent coproporphyrinogen-III oxidase, chloroplastic OS=Glycine max GN=CPX PE=2 SV=1	Coproporphyrinogen III oxidase CPO/HEM13
SJ02649	0.000280481	0.00150143	0.00262616	DNA topoisomerase IV subunit B [Ectocarpus siliculosus]	-	-	-	DNA gyrase subunit B, mitochondrial OS=Arabidopsis thaliana GN=GYRBM PE=2 SV=1	DNA topoisomerase type II
SJ02650	0.000690195	0.00336765	0.00569086	StAR-related lipid transfer protein 7, mitochondrial [Symbiodinium microadriaticum]	-	-	-	-	-
SJ02651	0.000822106	0.00374899	0.00573612	hnh endonuclease [Nannochloropsis gaditana]	-	-	-	DNA annealing helicase and endonuclease ZRANB3 OS=Mus musculus GN=Zranb3 PE=1 SV=1	Chromatin remodeling protein HARP/SMARCAL1, DEAD-box superfamily
SJ02652	0.000732941	0.00291255	0.00496219	TIC 20 plastid import protein [Ectocarpus siliculosus]	-	-	-	Protein TIC 20-v, chloroplastic OS=Arabidopsis thaliana GN=TIC20-V PE=2 SV=1	-
SJ06368	0.0009679	0.0041256	0.00467454	protein serine/threonine kinase [Ectocarpus siliculosus]	-	-	-	-	-
SJ06369	0.000682015	0.00355709	0.00537225	protein serine/threonine kinase [Ectocarpus siliculosus]	-	-	-	Spindle assembly checkpoint kinase OS=Ashbya gossypii (strain ATCC 10895 / CBS 109.51 / FGSC 9923 / NRRL Y-1056) GN=IPL1 PE=3 SV=1	Protein kinase PCTAIRE and related kinases
SJ06370	0.000373505	0.00213526	0.00353603	n/a [Ectocarpus siliculosus]	-	-	-	Peptidyl-prolyl cis-trans isomerase D OS=Amanita muscaria GN=Cyp40 PE=2 SV=1	Cyclophilin type peptidyl-prolyl cis-trans isomerase
SJ06371	0.000958304	0.00341367	0.00521538	conserved unknown protein [Ectocarpus siliculosus]	-	-	-	-	-
SJ01706	0.000434849	0.00372232	0.00233549	ARL1, ARF-like Ras superfamily GTPase [Ectocarpus siliculosus]	-	-	-	ADP-ribosylation factor 1 OS=Brassica rapa subsp. pekinensis GN=ARF1 PE=2 SV=3	GTP-binding ADP-ribosylation factor-like protein ARL1
SJ01710	0.000179051	0.000934688	0.00071727	expressed unknown protein [Ectocarpus siliculosus]	-	-	-	-	-
SJ01711	0.000432922	0.00196007	0.00333577	conserved unknown protein [Ectocarpus siliculosus]	-	-	-	-	-
SJ01712	0.000590425	0.00272286	0.00474934	Vacuolar protein sorting-associated protein 26 [Nannochloropsis gaditana]	Transport and catabolism	ko04144//Endocytosis	K18466	Vacuolar protein sorting-associated protein 26 OS=Dictyostelium discoideum GN=vps26 PE=2 SV=1	Membrane coat complex Retromer, subunit VPS26
SJ01713	0.00089358	0.00340141	0.00591275	Conserved Cys-containing small protein [Ectocarpus siliculosus]	-	-	-	-	-
SJ01707	0.000626402	0.00244253	0.00496099	Transcription factor IIB (ISS), partial [Ostreococcus tauri]	-	-	-	Cilia- and flagella-associated protein 20 OS=Danio rerio GN=cfap20 PE=2 SV=1	Transcription factor IIB
SJ01708	0.000370431	0.00227294	0.00379716	hypothetical protein Esi_0007_0103 [Ectocarpus siliculosus]	-	-	-	Protein PF14_0175 OS=Plasmodium falciparum (isolate 3D7) GN=PF14_0175 PE=3 SV=1	-
SJ01709	0.000468413	0.00259622	0.00428173	protein phosphatase 5, catalytic subunit variant [Ectocarpus siliculosus]	-	-	-	Serine/threonine-protein phosphatase rdgC OS=Drosophila melanogaster GN=rdgC PE=2 SV=1	Protein serine/threonine phosphatase RDGC/PPEF, contains STphosphatase and EF-hand domains
SJ13393	0.000846462	0.00387865	0.00604034	Sulfotransferase [Ectocarpus siliculosus]	-	-	-	Galactose-3-O-sulfotransferase 3 OS=Mus musculus GN=Gal3st3 PE=2 SV=1	-
SJ13400	0.000852417	0.00441121	0.00664949	Sulfotransferase [Ectocarpus siliculosus]	-	-	-	Galactose-3-O-sulfotransferase 3 OS=Mus musculus GN=Gal3st3 PE=2 SV=1	-
SJ13394	0.000626955	0.00302665	0.00483975	Sulfotransferase [Ectocarpus siliculosus]	-	-	-	Galactosylceramide sulfotransferase OS=Bos taurus GN=GAL3ST1 PE=2 SV=1	-
SJ13395	0.000652391	0.00205858	0.00569002	conserved unknown protein [Ectocarpus siliculosus]	-	-	-	-	-
SJ13396	0.000878505	0.00395519	0.00552088	Serine/threonine-protein kinase CTR1 [Ectocarpus siliculosus]	-	-	-	RGS domain-containing serine/threonine-protein kinase A OS=Dictyostelium discoideum GN=rckA PE=1 SV=1	Tyrosine kinase specific for activated (GTP-bound) p21cdc42Hs
SJ13397	0.00083736	0.00364132	0.0067956	Serine/threonine-protein kinase CTR1 [Ectocarpus siliculosus]	-	-	-	Probable serine/threonine-protein kinase DDB_G0267514 OS=Dictyostelium discoideum GN=DDB_G0267514 PE=3 SV=1	Tyrosine kinase specific for activated (GTP-bound) p21cdc42Hs
SJ09270	0.000902448	0.00386941	0.00658103	Sulfotransferase [Ectocarpus siliculosus]	-	-	-	Galactose-3-O-sulfotransferase 3 OS=Mus musculus GN=Gal3st3 PE=2 SV=1	-
SJ05141	0.00070466	0.0030834	0.00466439	MAP kinase phosphatase 6 [Chlamydomonas reinhardtii]	Global and Overview;Amino acid metabolism;Energy metabolism	ko01200//Carbon metabolism;ko01230//Biosynthesis of amino acids;ko00710//Carbon fixation in photosynthetic organisms;ko01210//2-Oxocarboxylic acid metabolism;ko00250//Alanine, aspartate and glutamate metabolism;ko00220//Arginine biosynthesis	K00814	Cyclin-dependent kinase inhibitor 3 OS=Sus scrofa GN=CDKN3 PE=2 SV=1	Protein tyrosine phosphatase CDC14
SJ05146	0.000870071	0.00381993	0.00549911	PREDICTED: EKC/KEOPS complex subunit TPRKB [Musa acuminata subsp. malaccensis] [Musa acuminata]	-	-	-	EKC/KEOPS complex subunit TPRKB OS=Homo sapiens GN=TPRKB PE=1 SV=1	Cell growth regulatory protein CGR11
SJ05158	0.000702198	0.00317713	0.00514043	hypothetical protein Esi_0007_0204 [Ectocarpus siliculosus]	-	-	-	-	-
SJ05159	0.000713764	0.00352458	0.00537049	katanin p60 atpase-containing subunit [Nannochloropsis gaditana]	-	-	-	Protein MSP1 OS=Saccharomyces cerevisiae (strain ATCC 204508 / S288c) GN=MSP1 PE=1 SV=2	AAA+-type ATPase
SJ05160	0.000480595	0.00225701	0.00434964	DEAD box helicase [Ectocarpus siliculosus]	Transcription	ko03040//Spliceosome	K12823	ATP-dependent RNA helicase dbp2 OS=Aspergillus clavatus (strain ATCC 1007 / CBS 513.65 / DSM 816 / NCTC 3887 / NRRL 1) GN=dbp2 PE=3 SV=1	ATP-dependent RNA helicase
SJ05136	0.00081804	0.00310562	0.00435787	cysteine-rich RLK [Lactuca sativa]	-	-	-	Retrovirus-related Pol polyprotein from transposon TNT 1-94 OS=Nicotiana tabacum PE=2 SV=1	FOG: Transposon-encoded proteins with TYA, reverse transcriptase, integrase domains in various combinations
SJ05137	0.000564041	0.00259793	0.0047978	Alpha-1,3-mannosyl-glycoprotein 2-beta-N-acetylglucosaminyltransferase, family GT13 [Ectocarpus siliculosus]	Glycan biosynthesis and metabolism	ko00510//N-Glycan biosynthesis	K00726	Alpha-1,3-mannosyl-glycoprotein 2-beta-N-acetylglucosaminyltransferase OS=Arabidopsis thaliana GN=GNTI PE=1 SV=1	N-acetylglucosaminyltransferase I
SJ05138	0.000491648	0.00207832	0.00421944	Vps8 [Ectocarpus siliculosus]	-	-	-	Vacuolar protein sorting-associated protein 8 homolog OS=Mus musculus GN=Vps8 PE=2 SV=1	Vacuolar assembly/sorting protein VPS8
SJ05139	0.000754583	0.00403631	0.0057784	fructosamine 3 kinase related protein [Ectocarpus siliculosus]	-	-	-	Fructosamine-3-kinase OS=Mus musculus GN=Fn3k PE=2 SV=1	Predicted kinase
SJ05140	0.000358839	0.00273892	0.00507402	-	-	-	-	-	-
SJ05144	0.000751832	0.00365714	0.00502864	expressed unknown protein [Ectocarpus siliculosus]	-	-	-	-	-
SJ05145	0.000560125	0.00255177	0.00454152	chromatin remodeling complex subunit [Medicago truncatula]	-	-	-	Transcriptional regulator ATRX homolog OS=Drosophila melanogaster GN=XNP PE=1 SV=2	Transcription regulator XNP/ATRX, DEAD-box superfamily
SJ05147	0.000764375	0.00353907	0.00643232	Harbinger transposase-derived protein, plant [Ostreococcus tauri]	-	-	-	-	Predicted transposase
SJ05148	0.000487637	0.00198509	0.00444033	Ran-GTPase activating protein [Ectocarpus siliculosus]	Translation	ko03013//RNA transport	K14319	RAN GTPase-activating protein 1 OS=Arabidopsis thaliana GN=RANGAP1 PE=1 SV=1	Ran GTPase-activating protein
SJ05149	0.000583384	0.00244467	0.00477656	AAA+-type ATPase (ISS) [Ostreococcus tauri]	-	-	-	-	-
SJ05150	0.000615951	0.00305051	0.00538064	Hydroxymethylglutaryl-CoA reductase (NADPH) [Ectocarpus siliculosus]	Metabolism of terpenoids and polyketides	ko00900//Terpenoid backbone biosynthesis	K00021	3-hydroxy-3-methylglutaryl-coenzyme A reductase 2 OS=Dictyostelium discoideum GN=hmgB PE=2 SV=2	3-hydroxy-3-methylglutaryl-CoA (HMG-CoA) reductase
SJ05151	0.000947559	0.00229513	0.00446018	Hydroxymethylglutaryl-CoA reductase (NADPH) [Ectocarpus siliculosus]	-	-	-	-	-
SJ05152	0.000959054	0.00397146	0.00584196	conserved unknown protein [Ectocarpus siliculosus]	-	-	-	-	-
SJ05153	0.0001725	0.00107303	0.00264911	eukaryotic translation initiation factor 2-alpha kinase [Nannochloropsis gaditana CCMP526]	-	-	-	Eukaryotic translation initiation factor 2-alpha kinase 3 OS=Rattus norvegicus GN=Eif2ak3 PE=1 SV=1	eIF-2alpha kinase PEK/EIF2AK3
SJ05154	0.00071662	0.00349442	0.00557662	26s proteasome regulatory subunit n7 [Nannochloropsis gaditana]	Folding, sorting and degradation	ko03050//Proteasome	K03037	26S proteasome non-ATPase regulatory subunit 6 OS=Drosophila melanogaster GN=Rpn7 PE=2 SV=1	26S proteasome regulatory complex, subunit RPN7/PSMD6
SJ05155	0.000444099	0.00248207	0.00401627	conserved unknown protein [Ectocarpus siliculosus]	-	-	-	E3 ubiquitin-protein ligase Nedd-4 OS=Drosophila melanogaster GN=Nedd4 PE=1 SV=2	Ubiquitin protein ligase RSP5/NEDD4
SJ05156	0.00075958	0.00293943	0.00547877	protease of the insulinase family [Thalassiosira pseudonana CCMP1335]	-	-	-	Insulin-degrading enzyme OS=Homo sapiens GN=IDE PE=1 SV=4	N-arginine dibasic convertase NRD1 and related Zn2+-dependent endopeptidases, insulinase superfamily
SJ05157	0.000253807	0.00119652	0.00485945	Ankyrin repeat-containing domain [Ostreococcus tauri]	-	-	-	-	-
SJ14134	0.00124629	0.00264093	0.00593498	-	-	-	-	-	-
SJ14142	0.000907195	0.00484996	0.00749487	Pyridoxamine 5'-phosphate oxidase-related [Ectocarpus siliculosus]	-	-	-	Glutamyl-tRNA reductase-binding protein, chloroplastic OS=Arabidopsis thaliana GN=GLUTRBP PE=1 SV=1	-
SJ14143	0.00108361	0.00414312	0.00709764	seryl-tRNA synthetase [Nannochloropsis gaditana CCMP526]	Translation	ko00970//Aminoacyl-tRNA biosynthesis	K01875	Serine--tRNA ligase OS=Brucella abortus biovar 1 (strain 9-941) GN=serS PE=3 SV=1	Seryl-tRNA synthetase
SJ14120	0.00130113	0.00440577	0.00665114	telomerase cajal body protein 1 [Nannochloropsis gaditana]	-	-	-	Telomerase Cajal body protein 1 OS=Bos taurus GN=WRAP53 PE=2 SV=1	Guanine nucleotide-binding protein
SJ14121	0.0010531	0.00439513	0.00545598	Peptidyl-prolyl cis-trans isomerase ESS1 [Symbiodinium microadriaticum]	-	-	-	-	-
SJ14122	0.000594312	0.0022088	0.00563961	-	-	-	-	-	-
SJ14123	0.00103402	0.00529618	0.00978483	conserved unknown protein [Ectocarpus siliculosus]	-	-	-	-	-
SJ14124	0.00101518	0.00436374	0.00760279	Kelch motif family protein [Ectocarpus siliculosus]	-	-	-	RING finger protein B OS=Dictyostelium discoideum GN=rngB PE=2 SV=2	Kelch repeat-containing proteins
SJ14125	0.000830001	0.00405224	0.00736296	mRNA binding protein [Ectocarpus siliculosus]	-	-	-	Chloroplast stem-loop binding protein of 41 kDa a, chloroplastic OS=Arabidopsis thaliana GN=CSP41A PE=1 SV=1	-
SJ14126	0.000323102	0.000869298	0.00363458	-	-	-	-	-	-
SJ14127	0.000343769	0.00150399	0.00472312	Peptidyl-prolyl cis-trans isomerase ESS1 [Symbiodinium microadriaticum]	-	-	-	-	-
SJ14128	0.00131314	0.00361261	0.00692367	weakly similar Glutamic acid-rich protein precursor [Ectocarpus siliculosus]	-	-	-	-	-
SJ14130	0.00109514	0.00433152	0.00661007	Crotonase superfamily [Corchorus olitorius]	Metabolism of other amino acids;Carbohydrate metabolism;Global and Overview;Amino acid metabolism	ko01200//Carbon metabolism;ko00280//Valine, leucine and isoleucine degradation;ko00640//Propanoate metabolism;ko00410//beta-Alanine metabolism	K05605	3-hydroxyisobutyryl-CoA hydrolase-like protein 2, mitochondrial OS=Arabidopsis thaliana GN=At4g31810 PE=2 SV=1	Enoyl-CoA hydratase
SJ14131	0.000841651	0.00430111	0.00716065	PREDICTED: rab9 effector protein with kelch motifs-like [Raphanus sativus]	-	-	-	Dynein alpha chain, flagellar outer arm OS=Chlamydomonas reinhardtii GN=ODA11 PE=3 SV=2	Kelch repeat-containing proteins
SJ14132	0.000752933	0.00351634	0.00488317	ca2 :cation antiporter family [Nannochloropsis gaditana]	-	-	-	Calmodulin-4 OS=Mus musculus GN=Calm4 PE=2 SV=2	Calmodulin and related proteins (EF-Hand superfamily)
SJ14133	0.000923934	0.00375231	0.00645961	charged multivesicular body protein [Nannochloropsis gaditana]	Transport and catabolism	ko04144//Endocytosis	K12191	Vacuolar protein sorting-associated protein 2 homolog 1 OS=Arabidopsis thaliana GN=VPS2.1 PE=1 SV=2	Vacuolar assembly/sorting protein DID4
SJ14135	0.00131597	0.00434803	0.0070451	expressed unknown protein [Ectocarpus siliculosus]	-	-	-	-	-
SJ14136	0.00107006	0.0039441	0.00669082	meiotic nuclear division protein 1 [Undaria pinnatifida]	-	-	-	Meiotic nuclear division protein 1 homolog OS=Xenopus laevis GN=mnd1 PE=2 SV=1	Protein involved in meiotic recombination/predicted coiled-coil protein
SJ14137	0.000924627	0.00435258	0.00604528	Novel Sm-like protein with long N-and C-terminal domains [Ectocarpus siliculosus]	-	-	-	Protein decapping 5 OS=Arabidopsis thaliana GN=DCP5 PE=1 SV=1	Uncharacterized mRNA-associated protein RAP55
SJ14138	0.00103647	0.00349846	0.00539541	Nuclear protein DGCR14 [Nannochloropsis gaditana]	-	-	-	ES2 similar protein 2 OS=Caenorhabditis elegans GN=ess-2 PE=3 SV=2	Nuclear protein ES2
SJ14139	0.000284647	0.00408705	0.0052741	-	-	-	-	-	-
SJ14140	0.000368899	0.000595914	0.00266427	Retrovirus-related Pol polyprotein from transposon 17.6, partial [Cajanus cajan]	-	-	-	-	FOG: Transposon-encoded proteins with TYA, reverse transcriptase, integrase domains in various combinations
SJ14141	0.0010869	0.00473859	0.00830059	Sulfotransferase [Ectocarpus siliculosus]	-	-	-	Galactose-3-O-sulfotransferase 3 OS=Mus musculus GN=Gal3st3 PE=2 SV=1	-
SJ10767	0.000606921	0.00332458	0.00644744	reverse transcriptase [Corchorus capsularis]	-	-	-	Retrovirus-related Pol polyprotein from transposon opus OS=Drosophila melanogaster GN=pol PE=3 SV=1	FOG: Transposon-encoded proteins with TYA, reverse transcriptase, integrase domains in various combinations
SJ10775	0.00136811	0.00332755	0.0104502	polyprotein [Hordeum vulgare subsp. vulgare] [Hordeum vulgare]	-	-	-	Pol polyprotein (Fragment) OS=Avian reticuloendotheliosis virus GN=pol PE=3 SV=1	FOG: Transposon-encoded proteins with TYA, reverse transcriptase, integrase domains in various combinations
SJ10778	0.000684734	0.00279912	0.00457009	phosphatidylinositol phosphatase [Ectocarpus siliculosus]	-	-	-	Phosphoinositide phosphatase SAC1 OS=Arabidopsis thaliana GN=SAC1 PE=1 SV=1	Putative phosphoinositide phosphatase
SJ10779	0.000754724	0.00287722	0.0069372	YihA2, YihA/EngB-like GTPase [Ectocarpus siliculosus]	-	-	-	GTP-binding protein EngB OS=Zymomonas mobilis subsp. mobilis (strain ATCC 31821 / ZM4 / CP4) GN=engB PE=3 SV=1	Predicted GTPase
SJ10780	0.00101462	0.00581579	0.00696556	phosphoglycerate kinase [Ectocarpus siliculosus]	Energy metabolism;Carbohydrate metabolism;Global and Overview	ko01200//Carbon metabolism;ko01230//Biosynthesis of amino acids;ko00010//Glycolysis / Gluconeogenesis;ko00710//Carbon fixation in photosynthetic organisms	K00927	Phosphoglycerate kinase OS=Synechococcus elongatus (strain PCC 7942) GN=pgk PE=3 SV=1	3-phosphoglycerate kinase
SJ10781	0.000720719	0.0046916	0.00722741	COX10 homolog, cytochrome c oxidase assembly protein [Ectocarpus siliculosus]	Energy metabolism;Metabolism of cofactors and vitamins	ko00190//Oxidative phosphorylation;ko00860//Porphyrin and chlorophyll metabolism	K02257	Protoheme IX farnesyltransferase, mitochondrial OS=Arabidopsis thaliana GN=COX10 PE=2 SV=4	Heme A farnesyltransferase
SJ10782	0.000993874	0.0041309	0.00686288	vacuolar iron family transporter [Nannochloropsis gaditana]	-	-	-	Vacuolar iron transporter 1.2 OS=Oryza sativa subsp. japonica GN=VIT1.2 PE=3 SV=2	Uncharacterized membrane protein
SJ10758	0.0010015	0.00424076	0.00731572	PREDICTED: cyclin-dependent kinase C-1-like [Daucus carota subsp. sativus] [Daucus carota]	-	-	-	Cyclin-dependent kinase C-1 OS=Oryza sativa subsp. japonica GN=CDKC-1 PE=2 SV=1	Cdc2-related protein kinase
SJ10759	0.00112653	0.00508741	0.0068955	MAP65_ASE1 [Phaeodactylum tricornutum CCAP 1055/1]	-	-	-	Protein regulator of cytokinesis 1 OS=Homo sapiens GN=PRC1 PE=1 SV=2	Microtubule-associated protein essential for anaphase spindle elongation
SJ10760	0.00133163	0.00496456	0.00771433	ubiquitin conjugating enzyme 12 [Ciliophrys infusionum]	Folding, sorting and degradation	ko04120//Ubiquitin mediated proteolysis	K10579	NEDD8-conjugating enzyme Ubc12 OS=Mus musculus GN=Ube2m PE=2 SV=1	Ubiquitin-protein ligase
SJ10761	0.000961464	0.00439975	0.00657323	MutS protein homolog 2B [Ectocarpus siliculosus]	Replication and repair	ko03430//Mismatch repair	K08735	DNA mismatch repair protein msh-2 OS=Neurospora crassa (strain ATCC 24698 / 74-OR23-1A / CBS 708.71 / DSM 1257 / FGSC 987) GN=msh-2 PE=3 SV=1	Mismatch repair ATPase MSH2 (MutS family)
SJ10762	0.00102632	0.00333322	0.00738147	Oxoglutarate/iron-dependent dioxygenase [Ostreococcus tauri]	-	-	-	Prolyl 4-hydroxylase 2 OS=Arabidopsis thaliana GN=P4H2 PE=1 SV=1	Prolyl 4-hydroxylase alpha subunit
SJ10763	0.00110795	0.00456223	0.00688834	similar to suppressor of ypt1 [Ectocarpus siliculosus]	-	-	-	Sec1 family domain-containing protein 1 OS=Mus musculus GN=Scfd1 PE=1 SV=1	Vesicle trafficking protein Sly1 (Sec1 family)
SJ10764	0.000970478	0.00537581	0.00667351	Protease precursor [Anthurium amnicola]	-	-	-	-	-
SJ10765	0.00109655	0.00474773	0.0063002	Transmembrane protein 205 [Auxenochlorella protothecoides]	-	-	-	Transmembrane protein 205 OS=Mus musculus GN=Tmem205 PE=2 SV=1	Uncharacterized conserved protein
SJ10766	0.000544759	0.00239153	0.00328116	conserved secreted protein [Ectocarpus siliculosus]	-	-	-	-	-
SJ10769	0.00112216	0.00475508	0.00643715	peptidase s8 and s53 [Nannochloropsis gaditana]	-	-	-	-	-
SJ10770	0.000896048	0.0035666	0.00632429	expressed unknown protein [Ectocarpus siliculosus]	-	-	-	-	-
SJ10771	0.000681736	0.00301065	0.00512668	translation factor (SUA5) [Blastocystis sp. ATCC 50177/Nand II]	-	-	-	Threonylcarbamoyl-AMP synthase OS=Pyrococcus abyssi (strain GE5 / Orsay) GN=sua5 PE=1 SV=1	RNA binding/translational regulation protein of the SUA5 family
SJ10772	0.00101261	0.00415007	0.00645567	20S proteasome beta subunit [Ectocarpus siliculosus]	Folding, sorting and degradation	ko03050//Proteasome	K02736	Proteasome subunit beta type-4 OS=Arabidopsis thaliana GN=PBG1 PE=1 SV=2	20S proteasome, regulatory subunit beta type PSMB4/PRE4
SJ10773	0.000704689	0.00395505	0.00598548	adenosine 3 -phospho 5 -phosphosulfate transporter 2 [Nannochloropsis gaditana]	-	-	-	Adenosine 3'-phospho 5'-phosphosulfate transporter 2 OS=Anopheles gambiae GN=Papst2 PE=3 SV=4	UDP-galactose transporter related protein
SJ10774	0.000791441	0.0035588	0.00596946	Imp1 homolog, Inner Membrane Peptidase complex subunit 1 [Ectocarpus siliculosus]	Folding, sorting and degradation	ko03060//Protein export	K09647	Mitochondrial inner membrane protease subunit 1 OS=Homo sapiens GN=IMMP1L PE=2 SV=1	Mitochondrial inner membrane protease, subunit IMP1
SJ10776	0.000812446	0.00401021	0.00625717	DnaJ Cysteine-Rich Domain-Containing Protein [Ectocarpus siliculosus]	-	-	-	Protein disulfide-isomerase LQY1, chloroplastic OS=Arabidopsis thaliana GN=LQY1 PE=1 SV=1	-
SJ10777	0.000374827	0.00255196	0.00462919	methyltransferase type 12 [Ectocarpus siliculosus]	-	-	-	-	-
SJ10014	0.000869619	0.00380847	0.00587281	catalytic LigB subunit OF aromatic ring-opening dioxygenase [Micromonas commoda]	-	-	-	4,5-DOPA dioxygenase extradiol OS=Beta vulgaris GN=DODA PE=1 SV=1	-
SJ10015	0.00180381	0.00453774	0.00490676	-	-	-	-	-	-
SJ02376	0.000548958	0.00267456	0.0042689	Tuf1, mitochondrial translation elongation factor EF-Tu [Ectocarpus siliculosus]	-	-	-	Elongation factor Tu OS=Rhodopseudomonas palustris (strain BisA53) GN=tuf1 PE=3 SV=1	Mitochondrial translation elongation factor Tu
SJ02378	0.00010989	0.00120249	0.00423403	expressed unknown protein [Ectocarpus siliculosus]	-	-	-	-	-
SJ02379	0.000309495	0.00183084	0.00260566	pseudouridylate synthase [Nannochloropsis gaditana]	-	-	-	tRNA pseudouridine synthase 1 OS=Kluyveromyces lactis (strain ATCC 8585 / CBS 2359 / DSM 70799 / NBRC 1267 / NRRL Y-1140 / WM37) GN=PUS1 PE=3 SV=1	Pseudouridylate synthase
SJ02380	0.000575072	0.00326609	0.00593481	Formylglycine-dependent sulfatase, C-terminal fragment [Ectocarpus siliculosus]	-	-	-	Arylsulfatase I OS=Mus musculus GN=Arsi PE=2 SV=1	Sulfatase
SJ02381	0.000636459	0.00322605	0.00581577	Formylglycine-dependent sulfatase, C-terminal fragment [Ectocarpus siliculosus]	-	-	-	Arylsulfatase B OS=Rattus norvegicus GN=Arsb PE=2 SV=2	Sulfatase
SJ02382	0.000794159	0.00412695	0.00624009	Formylglycine-dependent sulfatase [Ectocarpus siliculosus]	-	-	-	Arylsulfatase B OS=Homo sapiens GN=ARSB PE=1 SV=1	Sulfatase
SJ02377	0.000677541	0.00338943	0.00559662	Formylglycine-dependent sulfatase, C-terminal fragment [Ectocarpus siliculosus]	-	-	-	Arylsulfatase B OS=Homo sapiens GN=ARSB PE=1 SV=1	Sulfatase
SJ02499	0.000671553	0.0028901	0.00502676	ATP-binding cassette transporter, subfamily B, member 4, group TAP protein PpABCB4 MET type [Ectocarpus siliculosus]	-	-	-	ABC transporter B family member 25 OS=Oryza sativa subsp. japonica GN=OsABCB25 PE=2 SV=1	Peptide exporter, ABC superfamily
SJ02508	4.14e-05	0	0	DDHD-domain-containing protein [Fragilariopsis cylindrus CCMP1102]	-	-	-	-	-
SJ02511	0.000585564	0.00246005	0.00495994	DDHD domain-containing protein [Ectocarpus siliculosus]	-	-	-	Phospholipase DDHD1 OS=Bos taurus GN=DDHD1 PE=1 SV=1	Phosphatidic acid-preferring phospholipase A1, contains DDHD domain
SJ02513	0.00057783	0.00358747	0.00514676	conserved unknown protein [Ectocarpus siliculosus]	-	-	-	-	-
SJ02514	0.000984566	0.00348659	0.0048797	Light harvesting complex protein [Ectocarpus siliculosus]	Energy metabolism	ko00196//Photosynthesis - antenna proteins	K08907	Chlorophyll a-b binding protein 1B-21, chloroplastic OS=Hordeum vulgare GN=LHC Ib-21 PE=1 SV=1	-
SJ02515	0.000822302	0.00424393	0.0051427	expressed protein [Aureococcus anophagefferens]	-	-	-	-	-
SJ02516	0.000639437	0.00364922	0.00530773	-	-	-	-	-	-
SJ02495	0.000535561	0.00290353	0.00407961	carnitine/acylcarnitine carrier protein [Ectocarpus siliculosus]	-	-	-	Mitochondrial substrate carrier family protein G OS=Dictyostelium discoideum GN=mcfG PE=2 SV=1	Mitochondrial carrier protein
SJ02496	0.00074724	0.00215612	0.00392787	DNA topoisomerase I (Partial), partial [Ectocarpus siliculosus]	-	-	-	DNA topoisomerase 1 OS=Synechococcus elongatus (strain PCC 7942) GN=topA PE=3 SV=2	DNA topoisomerase III alpha
SJ02497	0	0.000244141	0.000984314	-	-	-	-	High mobility group protein B2 OS=Homo sapiens GN=HMGB2 PE=1 SV=2	HMG box-containing protein
SJ02498	0.000731693	0.00263115	0.00463176	crystal protein [Nannochloropsis gaditana]	Metabolism of terpenoids and polyketides	ko00900//Terpenoid backbone biosynthesis	K15889	Cholinesterase OS=Mus musculus GN=Bche PE=2 SV=2	Acetylcholinesterase/Butyrylcholinesterase
SJ02500	0.00101639	0.00331365	0.00717949	conserved unknown protein [Ectocarpus siliculosus]	-	-	-	-	-
SJ02502	0.0001178	0.000324781	0.000645489	conserved unknown protein [Ectocarpus siliculosus]	-	-	-	-	-
SJ02504	0.00134746	0.00548118	0.00690019	conserved unknown protein [Ectocarpus siliculosus]	-	-	-	-	-
SJ02505	0.0010084	0.00279201	0.00634835	expressed unknown protein [Ectocarpus siliculosus]	-	-	-	-	-
SJ05499	0.000651423	0.00343093	0.00591373	conserved unknown protein [Ectocarpus siliculosus]	-	-	-	-	-
SJ05500	0.000907149	0.00343855	0.00661493	conserved unknown protein [Ectocarpus siliculosus]	-	-	-	-	-
SJ08018	0.000571191	0.00302035	0.00501187	dioxygenase [Ectocarpus siliculosus]	-	-	-	Probable 2-oxoglutarate/Fe(II)-dependent dioxygenase OS=Papaver somniferum GN=DIOX2 PE=2 SV=1	Iron/ascorbate family oxidoreductases
SJ08023	0.00081495	0.00417803	0.00685358	hypothetical protein Esi_0126_0074 [Ectocarpus siliculosus]	-	-	-	-	-
SJ08032	0.000593538	0.00266233	0.00459916	hypothetical protein Esi_0126_0069 [Ectocarpus siliculosus]	-	-	-	-	-
SJ08033	0.000495619	0.00141485	0.00353844	hypothetical protein Esi_0126_0067 [Ectocarpus siliculosus]	-	-	-	-	-
SJ08034	0.000201613	0.000201613	0.00101086	conserved unknown protein [Ectocarpus siliculosus]	-	-	-	-	-
SJ08035	0.00062826	0.00280615	0.00478293	chromodomain-helicase-DNA-binding protein [Blastocystis sp. ATCC 50177/Nand II]	-	-	-	-	Chromodomain-helicase DNA-binding protein
SJ08036	0.000528363	0.00209257	0.00384872	myb domain-containing protein [Nannochloropsis gaditana]	-	-	-	Chromodomain-helicase-DNA-binding protein 8 OS=Homo sapiens GN=CHD8 PE=1 SV=5	Chromodomain-helicase DNA-binding protein
SJ08037	0.000584493	0.00232205	0.00433355	conserved unknown protein [Ectocarpus siliculosus]	-	-	-	-	-
SJ08019	0.000363796	0.00272115	0.00449719	hydrolase [Galdieria sulphuraria]	-	-	-	N-acyl-phosphatidylethanolamine-hydrolyzing phospholipase D OS=Rattus norvegicus GN=Napepld PE=1 SV=1	Predicted Zn-dependent hydrolase (beta-lactamase superfamily)
SJ08020	0.000602224	0.00336429	0.00447899	Hypothetical UPF0043 protein slr0305 [Ectocarpus siliculosus]	-	-	-	TVP38/TMEM64 family membrane protein slr0305 OS=Synechocystis sp. (strain PCC 6803 / Kazusa) GN=slr0305 PE=3 SV=1	Predicted membrane protein
SJ08022	0.000659283	0.00553929	0.00481706	conserved unknown protein [Ectocarpus siliculosus]	-	-	-	-	-
SJ08024	0.000796632	0.00332248	0.00506972	ATP-binding cassette transporter, subfamily G, member 9, group WBC protein PpABCG9 [Physcomitrella patens]	Membrane transport	ko02010//ABC transporters	K05681	ABC transporter G family member 16 OS=Arabidopsis thaliana GN=ABCG16 PE=2 SV=2	Transporter, ABC superfamily (Breast cancer resistance protein)
SJ08025	0.000528867	0.0023782	0.00417286	expressed unknown protein [Ectocarpus siliculosus]	-	-	-	-	-
SJ08026	0.00503882	0.00243089	0.00251037	Transposon Ty3-G Gag-Pol polyprotein, partial [Cajanus cajan]	-	-	-	-	-
SJ08027	0.000108743	0.00123747	0.00316748	-	-	-	-	-	-
SJ08029	0.000552235	0.00320682	0.00352346	Likely pseudogene [Ectocarpus siliculosus]	-	-	-	-	-
SJ08030	0.0001152	0.000643792	0.0005967	conserved unknown protein [Ectocarpus siliculosus]	-	-	-	-	-
SJ08031	7.07e-05	0.00249384	0.00158814	conserved unknown protein [Ectocarpus siliculosus]	-	-	-	-	-
SJ07659	0.0010992	0.00496801	0.0069072	Leucine rich repeat carbohydrate binding protein [Ectocarpus siliculosus]	-	-	-	-	beta-1,6-N-acetylglucosaminyltransferase, contains WSC domain
SJ07688	0.000250312	0.000944631	0.00333534	similar to ankyrin 2,3/unc44 [Ectocarpus siliculosus]	-	-	-	Ankyrin-3 OS=Homo sapiens GN=ANK3 PE=1 SV=3	Ankyrin
SJ07660	0.00122637	0.00413297	0.00544659	expressed unknown protein [Ectocarpus siliculosus]	-	-	-	-	-
SJ07661	0.000374303	0.00239849	0.00375562	pseudouridine synthase [Ectocarpus siliculosus]	-	-	-	Ribosomal large subunit pseudouridine synthase B OS=Bacillus subtilis (strain 168) GN=rluB PE=1 SV=2	-
SJ07662	0.000737957	0.0033453	0.00508282	hypothetical protein Esi_0187_0025 [Ectocarpus siliculosus]	-	-	-	-	-
SJ07663	0.000636494	0.00287737	0.00627201	Copper-transporting ATPase 1 [Symbiodinium microadriaticum]	-	-	-	-	-
SJ07664	0.000853499	0.00403384	0.00614628	hypothetical protein Esi_0187_0026 [Ectocarpus siliculosus]	-	-	-	-	-
SJ07665	0.00084075	0.00353745	0.00545545	triosephosphate isomerase/glyceraldehyde-3-phosphate dehydrogenase [Ectocarpus siliculosus]	Carbohydrate metabolism;Global and Overview;Energy metabolism	ko01200//Carbon metabolism;ko01230//Biosynthesis of amino acids;ko00010//Glycolysis / Gluconeogenesis;ko00710//Carbon fixation in photosynthetic organisms	K00134	Glyceraldehyde-3-phosphate dehydrogenase OS=Phytophthora infestans GN=GPDA PE=3 SV=1	Glyceraldehyde 3-phosphate dehydrogenase
SJ07666	0.000584635	0.00437203	0.0060856	flagellar associated protein [Ectocarpus siliculosus]	-	-	-	-	-
SJ07667	0.000617559	0.00266507	0.00466873	PREDICTED: acyl-CoA-binding domain-containing protein 5-like [Oryza brachyantha]	-	-	-	tRNA wybutosine-synthesizing protein 2/3/4 OS=Oryza sativa subsp. japonica GN=Os07g0515000 PE=2 SV=1	Kelch repeat-containing proteins
SJ07668	0.000616143	0.00199073	0.00719397	Cell surface glycoprotein 1 [Symbiodinium microadriaticum]	-	-	-	-	-
SJ07669	0.000454843	0.00260251	0.00399855	Glycosyltransferase, family GT8 [Ectocarpus siliculosus]	-	-	-	-	-
SJ07670	0.000648496	0.00322493	0.00477738	Glycosyltransferase, family GT8 [Ectocarpus siliculosus]	-	-	-	Inositol phosphorylceramide glucuronosyltransferase 1 OS=Arabidopsis thaliana GN=IPUT1 PE=1 SV=1	Glycosyl transferase, family 8 - glycogenin
SJ07671	0.000579141	0.00364386	0.00640208	-	-	-	-	-	-
SJ07672	0.000856779	0.00301031	0.00632567	PREDICTED: methyltransferase-like protein 22 isoform X2 [Solanum lycopersicum]	-	-	-	Methyltransferase-like protein 22 OS=Homo sapiens GN=METTL22 PE=1 SV=2	-
SJ07673	0.000601791	0.0040882	0.00540912	RS19, ribosomal protein 19 40S small ribosomal subunit [Thalassiosira pseudonana CCMP1335]	Translation	ko03010//Ribosome	K02966	40S ribosomal protein S19 OS=Branchiostoma belcheri GN=RPS19 PE=2 SV=1	40S ribosomal protein S19
SJ07674	0.000782839	0.00304076	0.0058501	hypothetical protein Esi_0187_0053 [Ectocarpus siliculosus]	-	-	-	-	-
SJ07676	0.00101069	0.0026703	0.00592941	PREDICTED: acyl-CoA-binding domain-containing protein 4-like isoform X3 [Musa acuminata subsp. malaccensis] [Musa acuminata]	-	-	-	Kelch domain-containing protein 10 OS=Homo sapiens GN=KLHDC10 PE=1 SV=1	Kelch repeat-containing proteins
SJ07677	0.000616311	0.00246618	0.00354995	CMGC family protein kinase [Blastocystis sp. ATCC 50177/Nand II]	-	-	-	Cell cycle serine/threonine-protein kinase hsk1 OS=Schizosaccharomyces pombe (strain 972 / ATCC 24843) GN=hsk1 PE=1 SV=1	Serine/threonine protein kinase of the CDC7 subfamily involved in DNA synthesis, repair and recombination
SJ07678	0.000939457	0.00412234	0.00611305	conserved unknown protein [Ectocarpus siliculosus]	-	-	-	-	-
SJ07679	0.000448673	0.00414298	0.00530876	conserved unknown protein [Ectocarpus siliculosus]	-	-	-	-	-
SJ07680	0.000767963	0.00370583	0.00569469	condensin-2 complex subunit d3 [Nannochloropsis gaditana]	-	-	-	Condensin-2 complex subunit D3 OS=Homo sapiens GN=NCAPD3 PE=1 SV=2	Uncharacterized conserved protein related to condensin complex subunit 1
SJ07681	0.00077196	0.0041375	0.00431149	conserved unknown protein [Ectocarpus siliculosus]	-	-	-	-	-
SJ07682	0.000800732	0.00374	0.00490732	phosphate acetyltransferase [Fragilariopsis cylindrus CCMP1102]	-	-	-	Phosphate acetyltransferase OS=Desulfovibrio vulgaris (strain Hildenborough / ATCC 29579 / NCIMB 8303) GN=pta PE=3 SV=1	-
SJ07683	0.00111982	0.00373977	0.00585469	translocation protein [Chrysochromulina sp. CCMP291]	-	-	-	-	Preprotein translocase subunit Sec66
SJ07684	0.000458789	0.00232472	0.00462574	PREDICTED: NADPH--cytochrome P450 reductase-like [Oryza brachyantha]	-	-	-	E3 ubiquitin-protein ligase ARIH2 OS=Homo sapiens GN=ARIH2 PE=1 SV=1	Predicted E3 ubiquitin ligase
SJ07685	0.000404035	0.00299319	0.00649581	-	-	-	-	-	-
SJ07686	0.000640732	0.0035428	0.00457133	conserved unknown protein [Ectocarpus siliculosus]	-	-	-	-	-
SJ17827	0.000820607	0.00336106	0.00507089	expressed unknown protein [Ectocarpus siliculosus]	-	-	-	Probable cation-transporting ATPase 1 OS=Plasmodium falciparum PE=3 SV=1	-
SJ17853	0.000773438	0.00265855	0.00498184	polymorphic outer membrane protein [Ectocarpus siliculosus]	-	-	-	Probable outer membrane protein pmp6 OS=Chlamydia pneumoniae GN=pmp6 PE=2 SV=2	-
SJ17862	0.000634116	0.00303994	0.00384262	TIC 20 plastid import protein [Ectocarpus siliculosus]	-	-	-	Protein TIC 20-II, chloroplastic OS=Arabidopsis thaliana GN=TIC20-II PE=2 SV=1	-
SJ17865	0.000968555	0.00504895	0.00467255	TIC 20 plastid import protein [Ectocarpus siliculosus]	-	-	-	Protein TIC 20-II, chloroplastic OS=Arabidopsis thaliana GN=TIC20-II PE=2 SV=1	-
SJ17866	0.000883602	0.00339716	0.00767523	TIC 20 plastid import protein [Ectocarpus siliculosus]	-	-	-	Protein TIC 20-II, chloroplastic OS=Arabidopsis thaliana GN=TIC20-II PE=2 SV=1	-
SJ17867	0.0012107	0.00340187	0.004295	TIC 20 related, plastid import [Ectocarpus siliculosus]	-	-	-	-	-
SJ17868	0	0	0	TIC 20 related, plastid import [Ectocarpus siliculosus]	-	-	-	-	-
SJ17828	0	0.000348654	0.00167859	TIC 20 plastid import protein [Ectocarpus siliculosus]	-	-	-	Protein TIC 20-II, chloroplastic OS=Arabidopsis thaliana GN=TIC20-II PE=2 SV=1	-
SJ17829	0.000767636	0.00241186	0.00464133	TIC 20 plastid import protein [Ectocarpus siliculosus]	-	-	-	Protein TIC 20-v, chloroplastic OS=Arabidopsis thaliana GN=TIC20-V PE=2 SV=1	-
SJ17830	0	0	0	TIC 20 plastid import protein [Ectocarpus siliculosus]	-	-	-	Protein TIC 20-II, chloroplastic OS=Arabidopsis thaliana GN=TIC20-II PE=2 SV=1	-
SJ17831	0	0	0	TIC 20 plastid import protein [Ectocarpus siliculosus]	-	-	-	Protein TIC 20-II, chloroplastic OS=Arabidopsis thaliana GN=TIC20-II PE=2 SV=1	-
SJ17832	0.000577311	0.00307553	0.00454152	TIC 20 plastid import protein [Ectocarpus siliculosus]	-	-	-	Protein TIC 20-II, chloroplastic OS=Arabidopsis thaliana GN=TIC20-II PE=2 SV=1	-
SJ17833	0.000807281	0.00247315	0.00477332	TIC 20 plastid import protein [Ectocarpus siliculosus]	-	-	-	Protein TIC 20-II, chloroplastic OS=Arabidopsis thaliana GN=TIC20-II PE=2 SV=1	-
SJ17834	0.00127494	0.00254165	0.00498384	TIC 20 plastid import protein [Ectocarpus siliculosus]	-	-	-	Protein TIC 20-II, chloroplastic OS=Arabidopsis thaliana GN=TIC20-II PE=2 SV=1	-
SJ17835	0.000526924	0.00199637	0.0051748	TIC 20 plastid import protein [Ectocarpus siliculosus]	-	-	-	Protein TIC 20-v, chloroplastic OS=Arabidopsis thaliana GN=TIC20-V PE=2 SV=1	-
SJ17836	0.000702224	0.00279254	0.00529935	TIC 20 plastid import protein [Ectocarpus siliculosus]	-	-	-	Protein TIC 20-v, chloroplastic OS=Arabidopsis thaliana GN=TIC20-V PE=2 SV=1	-
SJ17837	0.00108017	0.00221927	0.00439089	TIC 20 plastid import protein [Ectocarpus siliculosus]	-	-	-	Protein TIC 20-II, chloroplastic OS=Arabidopsis thaliana GN=TIC20-II PE=2 SV=1	-
SJ17838	0.000906073	0.00395413	0.00669687	PObg2, plastid Obg/CgtA-like GTPase 2 [Ectocarpus siliculosus]	-	-	-	GTPase Obg OS=Thermomicrobium roseum (strain ATCC 27502 / DSM 5159 / P-2) GN=obg PE=3 SV=1	Predicted GTP-binding protein (ODN superfamily)
SJ17839	0.000934026	0.00368366	0.00570052	adhesion regulating molecule 1 [Nannochloropsis gaditana]	-	-	-	Proteasomal ubiquitin receptor ADRM1 OS=Rattus norvegicus GN=Adrm1 PE=2 SV=2	Cell membrane glycoprotein
SJ17840	0.000637347	0.00329028	0.00642916	adhesion regulating molecule 1 [Nannochloropsis gaditana]	-	-	-	Proteasomal ubiquitin receptor ADRM1 OS=Danio rerio GN=adrm1b PE=1 SV=1	-
SJ17841	0.000806269	0.00338012	0.00580678	-	-	-	-	-	-
SJ17845	0.00114749	0.0046391	0.00693008	-	-	-	-	-	-
SJ17846	0.00087327	0.00373524	0.00639765	wd repeat-containing protein 76 [Nannochloropsis gaditana]	-	-	-	WD repeat-containing protein 76 OS=Xenopus laevis GN=wdr76 PE=2 SV=1	WD40 protein
SJ17847	4.51e-05	0.00155528	0.00246042	conserved unknown protein [Ectocarpus siliculosus]	-	-	-	Zinc finger BED domain-containing protein 1 OS=Homo sapiens GN=ZBED1 PE=1 SV=1	Tam3-transposase (Ac family)
SJ17848	0.000752282	0.00347099	0.00561791	-	-	-	-	-	-
SJ17849	0.000664427	0.00264828	0.00409095	dienelactone hydrolase family protein [Nannochloropsis gaditana]	-	-	-	Uncharacterized AIM2 family protein C30D10.14 OS=Schizosaccharomyces pombe (strain 972 / ATCC 24843) GN=SPBC30D10.14 PE=3 SV=1	Predicted hydrolase related to dienelactone hydrolase
SJ17850	0.000922113	0.00315029	0.0054123	bromodomain containing protein [Nannochloropsis gaditana CCMP526]	-	-	-	Transcription factor GTE10 OS=Arabidopsis thaliana GN=GTE10 PE=1 SV=2	Transcription initiation factor TFIID, subunit BDF1 and related bromodomain proteins
SJ17851	0.000806175	0.00389261	0.00574527	Multifunctional pyrimidine synthesis protein [Ectocarpus siliculosus]	Amino acid metabolism;Nucleotide metabolism	ko00240//Pyrimidine metabolism;ko00250//Alanine, aspartate and glutamate metabolism	K01955	Protein PYR1-3 OS=Dictyostelium discoideum GN=pyr1-3 PE=1 SV=3	Multifunctional pyrimidine synthesis protein CAD (includes carbamoyl-phophate synthetase, aspartate transcarbamylase, and glutamine amidotransferase)
SJ17852	0.0012078	0.00393313	0.0059677	glycosyl transferase family 2 [Chrysochromulina sp. CCMP291]	-	-	-	-	-
SJ17854	0.000781147	0.00345295	0.00573033	probable FKBP-type peptidyl-prolyl cis-trans isomerase [Cyanidioschyzon merolae strain 10D] [Cyanidioschyzon merolae]	-	-	-	Peptidyl-prolyl cis-trans isomerase FKBP16-3, chloroplastic OS=Arabidopsis thaliana GN=FKBP16-3 PE=1 SV=2	FKBP-type peptidyl-prolyl cis-trans isomerase
SJ17855	0.000780396	0.00348181	0.00541991	PsbB mRNA maturation factor Mbb1 [Ectocarpus siliculosus]	-	-	-	Protein high chlorophyll fluorescent 107 OS=Arabidopsis thaliana GN=HCF107 PE=1 SV=1	FOG: TPR repeat
SJ17856	0.000882891	0.00332439	0.00626219	PREDICTED: prolyl 4-hydroxylase 1-like [Gossypium hirsutum]	Amino acid metabolism	ko00330//Arginine and proline metabolism	K00472	Prolyl 4-hydroxylase 1 OS=Arabidopsis thaliana GN=P4H1 PE=1 SV=1	Prolyl 4-hydroxylase alpha subunit
SJ17857	0.000732704	0.00266722	0.00475446	expressed unknown protein [Ectocarpus siliculosus]	-	-	-	-	-
SJ17858	0.000686341	0.0034768	0.00504541	ring finger-like protein [Nannochloropsis gaditana]	-	-	-	F-box protein At3g54460 OS=Arabidopsis thaliana GN=At3g54460 PE=2 SV=1	Helicase-like transcription factor HLTF/DNA helicase RAD5, DEAD-box superfamily
SJ17859	0.0006235	0.00280978	0.00418862	DUF726-domain-containing protein [Fragilariopsis cylindrus CCMP1102]	-	-	-	Transmembrane and coiled-coil domain-containing protein 4 OS=Homo sapiens GN=TMCO4 PE=2 SV=1	Uncharacterized conserved protein
SJ17860	0.000744806	0.00349642	0.00627356	mitochondrial energy transfer protein [Ectocarpus siliculosus]	-	-	-	S-adenosylmethionine carrier 1, chloroplastic/mitochondrial OS=Arabidopsis thaliana GN=SAMC1 PE=1 SV=1	Mitochondrial carrier protein PET8
SJ17861	0.000825125	0.00402248	0.00621195	conserved unknown protein [Ectocarpus siliculosus]	-	-	-	-	-
SJ17863	0.000950918	0.00392259	0.00586006	endo alpha-1,4 polygalactosaminidase precusor [Ectocarpus siliculosus]	-	-	-	-	-
SJ17864	0.00149022	0.00192673	0.00738039	Sulfotransferase, C-terminal fragment Sulfotransferase, N-terminal fragment [Ectocarpus siliculosus]	-	-	-	-	-
SJ20831	0.00103995	0.00428369	0.00710298	polymorphic outer membrane protein [Ectocarpus siliculosus]	-	-	-	-	-
SJ20832	0.00131274	0.0044703	0.00700434	polymorphic outer membrane protein [Ectocarpus siliculosus]	-	-	-	-	-
SJ20833	0.0011662	0.00467929	0.00717731	polymorphic outer membrane protein [Ectocarpus siliculosus]	-	-	-	Probable outer membrane protein pmp6 OS=Chlamydia pneumoniae GN=pmp6 PE=2 SV=2	-
SJ20834	0.00103964	0.00352411	0.00634597	polymorphic outer membrane protein [Ectocarpus siliculosus]	-	-	-	-	-
SJ20835	0.000879705	0.00487894	0.00585928	polymorphic outer membrane protein [Ectocarpus siliculosus]	-	-	-	Probable outer membrane protein pmp6 OS=Chlamydia pneumoniae GN=pmp6 PE=2 SV=2	-
SJ20836	0.000305428	0.00127215	0.00166144	polymorphic outer membrane protein [Ectocarpus siliculosus]	-	-	-	-	-
SJ20837	0.000687285	0.00268501	0.00505228	polymorphic outer membrane protein [Ectocarpus siliculosus]	-	-	-	-	-
SJ20828	0.000835802	0.00271471	0.00493879	polymorphic outer membrane protein [Ectocarpus siliculosus]	-	-	-	Metabotropic glutamate receptor-like protein Q OS=Dictyostelium discoideum GN=grlQ PE=2 SV=2	-
SJ20829	0.000780428	0.0034036	0.00598263	Polymorphic membrane protein [Ectocarpus siliculosus]	-	-	-	Metabotropic glutamate receptor-like protein Q OS=Dictyostelium discoideum GN=grlQ PE=2 SV=2	-
SJ20830	0.00111368	0.0039534	0.00600239	conserved unknown protein [Ectocarpus siliculosus]	-	-	-	-	-
SJ09543	0.000620983	0.00252226	0.0116308	polymorphic outer membrane protein [Ectocarpus siliculosus]	-	-	-	-	-
SJ09544	0.000831471	0.00423297	0.00631837	polymorphic outer membrane protein [Ectocarpus siliculosus]	-	-	-	-	-
SJ09545	0.00031417	0.00452965	0.0057243	polymorphic outer membrane protein [Ectocarpus siliculosus]	-	-	-	-	-
SJ09546	0.000474806	0.00215393	0.00560787	-	-	-	-	-	-
SJ07021	0.000480404	0.00140223	0.00451677	-	-	-	-	-	-
SJ07022	0.00112606	0.00427748	0.00666024	Polymorphic membrane protein [Ectocarpus siliculosus]	-	-	-	-	-
SJ07023	0.000908563	0.00118287	0.00617905	polymorphic outer membrane protein [Ectocarpus siliculosus]	-	-	-	-	-
SJ07024	0.000928868	0.00369866	0.00635842	polymorphic outer membrane protein [Ectocarpus siliculosus]	-	-	-	-	-
SJ08324	0.00105297	0.0046332	0.00667004	polymorphic outer membrane protein [Ectocarpus siliculosus]	-	-	-	Probable outer membrane protein pmp20 OS=Chlamydia pneumoniae GN=pmp20 PE=2 SV=2	-
SJ08325	0.00144056	0.00422879	0.00642252	Polymorphic membrane protein [Ectocarpus siliculosus]	-	-	-	-	-
SJ16305	0.00066335	0.00296336	0.00670466	polymorphic outer membrane protein [Ectocarpus siliculosus]	-	-	-	-	-
SJ16312	0.00200066	0.00449548	0.00594915	Polymorphic membrane protein [Ectocarpus siliculosus]	-	-	-	-	-
SJ16315	0.000816161	0.00426254	0.00683234	Polymorphic membrane protein [Ectocarpus siliculosus]	-	-	-	-	-
SJ16317	0.00112272	0.00483054	0.00690052	polymorphic outer membrane protein [Ectocarpus siliculosus]	-	-	-	-	-
SJ16318	0.000794183	0.00347282	0.00675139	polymorphic outer membrane protein [Ectocarpus siliculosus]	-	-	-	-	-
SJ16306	0.00109044	0.00466533	0.00691839	polymorphic outer membrane protein [Ectocarpus siliculosus]	-	-	-	-	-
SJ16310	0.00120995	0.00448564	0.00727921	polymorphic outer membrane protein [Ectocarpus siliculosus]	-	-	-	-	-
SJ16311	0.000773449	0.00419675	0.00820936	polymorphic outer membrane protein [Ectocarpus siliculosus]	-	-	-	-	-
SJ16314	0.00118349	0.00472236	0.00737474	polymorphic outer membrane protein [Ectocarpus siliculosus]	-	-	-	-	-
SJ01110	0.00141058	0.00301761	0.00581184	tyrosine recombinase [Chrysochromulina sp. CCMP291]	-	-	-	-	-
SJ01120	0.00123599	0.00426767	0.00682042	Polymorphic membrane protein [Ectocarpus siliculosus]	-	-	-	-	-
SJ01131	0.00101175	0.00336856	0.00697466	polymorphic outer membrane protein [Ectocarpus siliculosus]	-	-	-	-	-
SJ01132	0.00133241	0.00464583	0.00689768	polymorphic outer membrane protein [Ectocarpus siliculosus]	-	-	-	-	-
SJ01092	0.00088053	0.00423517	0.00616877	imm downregulated 26 [Ectocarpus siliculosus]	Carbohydrate metabolism	ko00520//Amino sugar and nucleotide sugar metabolism;ko00500//Starch and sucrose metabolism	K08679	Protein CapI OS=Staphylococcus aureus GN=capI PE=3 SV=1	UDP-glucose 4-epimerase/UDP-sulfoquinovose synthase
SJ01093	0.000798141	0.00190194	0.00533606	Polymorphic membrane protein [Ectocarpus siliculosus]	-	-	-	-	-
SJ01094	0.00144332	0.00337378	0.00692706	polymorphic outer membrane protein [Ectocarpus siliculosus]	-	-	-	-	-
SJ01095	0.0012218	0.00463993	0.00766827	polymorphic outer membrane protein [Ectocarpus siliculosus]	-	-	-	-	-
SJ01097	0.00054021	0.00485698	0.00602139	polymorphic outer membrane protein [Ectocarpus siliculosus]	-	-	-	-	-
SJ01098	0.00107671	0.00401876	0.00549064	Polymorphic membrane protein [Ectocarpus siliculosus]	-	-	-	-	-
SJ01099	0.000903457	0.00535209	0.00651388	polymorphic outer membrane protein [Ectocarpus siliculosus]	-	-	-	-	-
SJ01100	0.000755788	0.00341997	0.00437205	TIC 20 related, plastid import [Ectocarpus siliculosus]	-	-	-	Protein TIC 20-v, chloroplastic OS=Arabidopsis thaliana GN=TIC20-V PE=2 SV=1	-
SJ01101	0.00110281	0.00347106	0.0073433	expressed unknown protein [Ectocarpus siliculosus]	-	-	-	-	-
SJ01102	0.000934867	0.00413534	0.00618926	ankyrin repeat protein [Ectocarpus siliculosus]	-	-	-	-	-
SJ01104	0.00104297	0.00539537	0.00654776	Hypothetical leucine rich repeat calcium binding protein [Ectocarpus siliculosus]	-	-	-	Leucine-rich repeat-containing protein 74A OS=Rattus norvegicus GN=Lrrc74a PE=2 SV=1	-
SJ01105	0.00131334	0.0049886	0.00670954	Hypothetical leucine rich repeat calcium binding protein [Ectocarpus siliculosus]	-	-	-	-	-
SJ01107	0.000838892	0.00340745	0.00549401	fad synthetase [Nannochloropsis gaditana]	Metabolism of cofactors and vitamins	ko00740//Riboflavin metabolism	K00953	FAD synthase OS=Danio rerio GN=flad1 PE=2 SV=1	3'-phosphoadenosine 5'-phosphosulfate sulfotransferase (PAPS reductase)/FAD synthetase and related enzymes
SJ01108	0.0013503	0.00401361	0.00566484	DnaJ homologue [Ectocarpus siliculosus]	-	-	-	DnaJ homolog subfamily C member 21 OS=Bos taurus GN=DNAJC21 PE=2 SV=2	Molecular chaperone (DnaJ superfamily)
SJ01109	0.000809473	0.00450432	0.00701248	-	-	-	-	-	-
SJ01111	0.00104932	0.00417312	0.00619955	rRNA biogenesis protein rrp5 [Ectocarpus siliculosus]	-	-	-	Protein RRP5 homolog OS=Bos taurus GN=PDCD11 PE=2 SV=1	rRNA processing protein Rrp5
SJ01112	0.000789133	0.00382005	0.00694496	asn/thr-rich large protein family protein [Ectocarpus siliculosus]	-	-	-	-	-
SJ01114	0.00110205	0.00483908	0.00685564	Endo-1,3-beta-glucanase, family GH81 [Ectocarpus siliculosus]	-	-	-	-	-
SJ01115	0.000944305	0.00517631	0.00757586	Endo-1,3-beta-glucanase, family GH81 [Ectocarpus siliculosus]	-	-	-	-	-
SJ01117	0.000810562	0.00436491	0.006502	Endo-1,3-beta-glucanase, family GH81 [Ectocarpus siliculosus]	-	-	-	-	-
SJ01118	0.000353357	0.00327781	0.0054391	-	-	-	-	-	-
SJ01119	0.00117823	0.00417341	0.00673959	conserved unknown protein [Ectocarpus siliculosus]	-	-	-	-	-
SJ01121	0.00142638	0.00549369	0.00731545	LRR-GTPase of the ROCO family [Ectocarpus siliculosus]	-	-	-	-	-
SJ01122	0.00115224	0.00498858	0.00756257	conserved unknown protein [Ectocarpus siliculosus]	-	-	-	-	-
SJ01123	0.00143539	0.00448647	0.00656715	conserved unknown protein [Ectocarpus siliculosus]	-	-	-	-	-
SJ01125	0.00111569	0.00551511	0.00758294	conserved unknown protein [Ectocarpus siliculosus]	-	-	-	-	-
SJ01126	0.001188	0.004194	0.00607796	-	-	-	-	-	-
SJ01127	0.000991464	0.00392309	0.00630736	conserved unknown protein [Ectocarpus siliculosus]	-	-	-	-	-
SJ01128	0.00114109	0.00454817	0.00658693	-	-	-	-	E3 ubiquitin-protein ligase NEDD4 OS=Mus musculus GN=Nedd4 PE=1 SV=3	Ubiquitin protein ligase RSP5/NEDD4
SJ01129	0.00105753	0.00468269	0.00657482	EsV-1-166 [Ectocarpus siliculosus]	-	-	-	Filamentous hemagglutinin OS=Bordetella pertussis (strain Tohama I / ATCC BAA-589 / NCTC 13251) GN=fhaB PE=1 SV=4	-

## Sheet: elements_location_on_chr4
Table S3-b. Elements that located in the methylated regions in green box in Fig.s3 of chromosome 4.
	method	class	start	end	///	DNA strand	///	desrciption
chr4	EVM	gene	7766576	7771361	.	-	.	evm.TU.SJ00397;NamEVM%20prediction%20SJ00397
chr4	Cufflinks	lncRNA	7775381	7775626	.	-	.	gene_id_"XLOC_001849";_transcript_id_"LNC_000473";_gene_type_"lincRNA";
chr4	EVM	gene	7777927	7794171	.	+	.	evm.TU.SJ00407;NamEVM%20prediction%20SJ00407
chr4	EVM	gene	7805242	7819322	.	-	.	evm.TU.SJ00412;NamEVM%20prediction%20SJ00412
chr4	EVM	gene	7829610	7839420	.	+	.	evm.TU.SJ00413;NamEVM%20prediction%20SJ00413
chr4	Cufflinks	lncRNA	7849564	7852304	.	-	.	gene_id_"XLOC_001851";_transcript_id_"LNC_000474";_gene_type_"lincRNA";
chr4	Cufflinks	lncRNA	7849564	7852304	.	-	.	gene_id_"XLOC_001851";_transcript_id_"LNC_000475";_gene_type_"lincRNA";
chr4	Cufflinks	lncRNA	7849564	7852304	.	-	.	gene_id_"XLOC_001851";_transcript_id_"LNC_000477";_gene_type_"lincRNA";
chr4	Cufflinks	lncRNA	7849564	7852307	.	-	.	gene_id_"XLOC_001851";_transcript_id_"LNC_000476";_gene_type_"lincRNA";
chr4	Cufflinks	lncRNA	7852403	7853607	.	-	.	gene_id_"XLOC_001851";_transcript_id_"LNC_000478";_gene_type_"lincRNA";
chr4	Cufflinks	lncRNA	7852403	7853607	.	-	.	gene_id_"XLOC_001851";_transcript_id_"LNC_000479";_gene_type_"lincRNA";
chr4	Cufflinks	lncRNA	7852694	7852753	.	-	.	gene_id_"XLOC_001851";_transcript_id_"LNC_000474";_gene_type_"lincRNA";
chr4	Cufflinks	lncRNA	7852694	7852753	.	-	.	gene_id_"XLOC_001851";_transcript_id_"LNC_000475";_gene_type_"lincRNA";
chr4	Cufflinks	lncRNA	7852694	7852753	.	-	.	gene_id_"XLOC_001851";_transcript_id_"LNC_000476";_gene_type_"lincRNA";
chr4	Cufflinks	lncRNA	7852694	7853607	.	-	.	gene_id_"XLOC_001851";_transcript_id_"LNC_000477";_gene_type_"lincRNA";
chr4	Cufflinks	lncRNA	7852880	7854380	.	-	.	gene_id_"XLOC_001851";_transcript_id_"LNC_000475";_gene_type_"lincRNA";
chr4	Cufflinks	lncRNA	7853202	7853607	.	-	.	gene_id_"XLOC_001851";_transcript_id_"LNC_000476";_gene_type_"lincRNA";
chr4	Cufflinks	lncRNA	7853202	7854380	.	-	.	gene_id_"XLOC_001851";_transcript_id_"LNC_000474";_gene_type_"lincRNA";
chr4	Cufflinks	lncRNA	7854215	7854374	.	-	.	gene_id_"XLOC_001851";_transcript_id_"LNC_000477";_gene_type_"lincRNA";
chr4	Cufflinks	lncRNA	7854215	7854380	.	-	.	gene_id_"XLOC_001851";_transcript_id_"LNC_000479";_gene_type_"lincRNA";
chr4	Cufflinks	lncRNA	7854215	7855348	.	-	.	gene_id_"XLOC_001851";_transcript_id_"LNC_000476";_gene_type_"lincRNA";
chr4	Cufflinks	lncRNA	7854215	7856321	.	-	.	gene_id_"XLOC_001851";_transcript_id_"LNC_000478";_gene_type_"lincRNA";
chr4	Cufflinks	lncRNA	7854413	7855348	.	-	.	gene_id_"XLOC_001851";_transcript_id_"LNC_000480";_gene_type_"lincRNA";
chr4	Cufflinks	lncRNA	7855192	7855348	.	-	.	gene_id_"XLOC_001851";_transcript_id_"LNC_000474";_gene_type_"lincRNA";
chr4	Cufflinks	lncRNA	7855192	7855348	.	-	.	gene_id_"XLOC_001851";_transcript_id_"LNC_000475";_gene_type_"lincRNA";
chr4	Cufflinks	lncRNA	7855192	7855348	.	-	.	gene_id_"XLOC_001851";_transcript_id_"LNC_000477";_gene_type_"lincRNA";
chr4	Cufflinks	lncRNA	7855192	7855348	.	-	.	gene_id_"XLOC_001851";_transcript_id_"LNC_000479";_gene_type_"lincRNA";
chr4	Cufflinks	lncRNA	7856403	7858350	.	-	.	gene_id_"XLOC_001851";_transcript_id_"LNC_000479";_gene_type_"lincRNA";
chr4	Cufflinks	lncRNA	7856403	7859993	.	-	.	gene_id_"XLOC_001851";_transcript_id_"LNC_000474";_gene_type_"lincRNA";
chr4	Cufflinks	lncRNA	7856403	7859993	.	-	.	gene_id_"XLOC_001851";_transcript_id_"LNC_000475";_gene_type_"lincRNA";
chr4	Cufflinks	lncRNA	7856403	7860008	.	-	.	gene_id_"XLOC_001851";_transcript_id_"LNC_000477";_gene_type_"lincRNA";
chr4	Cufflinks	lncRNA	7856403	7860088	.	-	.	gene_id_"XLOC_001851";_transcript_id_"LNC_000476";_gene_type_"lincRNA";
chr4	Cufflinks	lncRNA	7856403	7856625	.	-	.	gene_id_"XLOC_001851";_transcript_id_"LNC_000480";_gene_type_"lincRNA";
chr4	Cufflinks	lncRNA	7857273	7859993	.	-	.	gene_id_"XLOC_001851";_transcript_id_"LNC_000480";_gene_type_"lincRNA";
chr4	Cufflinks	lncRNA	7866960	7867027	.	-	.	gene_id_"XLOC_001851";_transcript_id_"LNC_000477";_gene_type_"lincRNA";
chr4	Cufflinks	lncRNA	7867219	7870278	.	-	.	gene_id_"XLOC_001853";_transcript_id_"LNC_000481";_gene_type_"lincRNA";
chr4	Cufflinks	lncRNA	7874459	7875830	.	-	.	gene_id_"XLOC_001853";_transcript_id_"LNC_000481";_gene_type_"lincRNA";
chr4	EVM	gene	7905642	7922234	.	-	.	evm.TU.SJ00414;NamEVM%20prediction%20SJ00414
chr4	EVM	gene	7927285	7929028	.	+	.	evm.TU.SJ00415;NamEVM%20prediction%20SJ00415
chr4	EVM	gene	7929142	7929966	.	-	.	evm.TU.SJ00381;NamEVM%20prediction%20SJ00381
chr4	EVM	gene	7931027	7941842	.	+	.	evm.TU.SJ00382;NamEVM%20prediction%20SJ00382
chr4	ngd_circ_0000121	circle	7932969	7934815	SJ00382;	+	lncRNA:175479-175656,intron:175656-177220,;SJ_FP1	_ngd_circ_0000121
chr4	EVM	gene	7947419	7950545	.	-	.	evm.TU.SJ00383;NamEVM%20prediction%20SJ00383
chr4	EVM	gene	7955910	7962338	.	-	.	evm.TU.SJ00384;NamEVM%20prediction%20SJ00384
chr4	EVM	gene	7971844	7980194	.	-	.	evm.TU.SJ00387;NamEVM%20prediction%20SJ00387
chr4	EVM	gene	7981349	7994240	.	+	.	evm.TU.SJ00388;NamEVM%20prediction%20SJ00388
chr4	ngd_circ_0000122	circle	7984920	7989125	SJ00388;	+	intron:227820-229257,intron:230734-231419,intron:229393-230582,lncRNA:231419-231635,;SJ_BZ1	_ngd_circ_0000122
chr4	Cufflinks	lncRNA	7996756	7997120	.	+	.	gene_id_"XLOC_001829";_transcript_id_"LNC_000471";_gene_type_"lincRNA";
chr4	EVM	gene	8008741	8018818	.	-	.	evm.TU.SJ00389;NamEVM%20prediction%20SJ00389
chr4	Cufflinks	lncRNA	8028845	8029165	.	-	.	gene_id_"XLOC_001864";_transcript_id_"LNC_000482";_gene_type_"lincRNA";
chr4	EVM	gene	8065811	8075042	.	-	.	evm.TU.SJ00390;NamEVM%20prediction%20SJ00390
chr4	EVM	gene	8078592	8084407	.	-	.	evm.TU.SJ00391;NamEVM%20prediction%20SJ00391
chr4	EVM	gene	8086368	8087969	.	+	.	evm.TU.SJ00392;NamEVM%20prediction%20SJ00392
chr4	EVM	gene	8088877	8093345	.	-	.	evm.TU.SJ00393;NamEVM%20prediction%20SJ00393
chr4	EVM	gene	8095293	8120449	.	+	.	evm.TU.SJ00394;NamEVM%20prediction%20SJ00394
chr4	ngd_circ_0000123	circle	8122015	8122379	+	SJ_MPZ3	_ngd_circ_0000123
chr4	ngd_circ_0000124	circle	8122050	8122379	+	SJ_MPZ3	_ngd_circ_0000124
chr4	Cufflinks	lncRNA	8126572	8127603	.	+	.	gene_id_"XLOC_001832";_transcript_id_"LNC_000472";_gene_type_"lincRNA";
chr4	EVM	gene	8133298	8134375	.	+	.	evm.TU.SJ00395;NamEVM%20prediction%20SJ00395
chr4	EVM	gene	8140038	8148836	.	+	.	evm.TU.SJ00396;NamEVM%20prediction%20SJ00396
chr4	Cufflinks	lncRNA	8149996	8150216	.	-	.	gene_id_"XLOC_001869";_transcript_id_"LNC_000483";_gene_type_"lincRNA";
chr4	EVM	gene	8157417	8172643	.	+	.	evm.TU.SJ00398;NamEVM%20prediction%20SJ00398
chr4	ngd_circ_0000125	circle	8160583	8160871	-	SJ_MPZ2	_ngd_circ_0000125
chr4	ngd_circ_0000126	circle	8172570	8172940	-	SJ_FP1	_ngd_circ_0000126
chr4	EVM	gene	8182819	8186052	.	-	.	evm.TU.SJ00399;NamEVM%20prediction%20SJ00399
chr4	EVM	gene	8186504	8197567	.	+	.	evm.TU.SJ00400;NamEVM%20prediction%20SJ00400
chr4	ngd_circ_0000127	circle	8201935	8202343	+	SJ_MPZ1	_ngd_circ_0000127
chr4	EVM	gene	8202456	8210379	.	-	.	evm.TU.SJ00401;NamEVM%20prediction%20SJ00401
chr4	ngd_circ_0000128	circle	8205099	8206284	SJ00401;	-	lncRNA:447609-447762,intron:447762-449171,;SJ_BZ2,SJ_MPZ2,SJ_MPZ3,SJ_FP1,SJ_FP2	_ngd_circ_0000128
chr4	EVM	gene	8210575	8215029	.	+	.	evm.TU.SJ00402;NamEVM%20prediction%20SJ00402
chr4	EVM	gene	8216909	8223818	.	+	.	evm.TU.SJ00403;NamEVM%20prediction%20SJ00403
chr4	EVM	gene	8225457	8234646	.	+	.	evm.TU.SJ00404;NamEVM%20prediction%20SJ00404
chr4	EVM	gene	8240460	8243805	.	+	.	evm.TU.SJ00405;NamEVM%20prediction%20SJ00405
chr4	EVM	gene	8245738	8254577	.	+	.	evm.TU.SJ00406;NamEVM%20prediction%20SJ00406
chr4	EVM	gene	8261051	8285436	.	+	.	evm.TU.SJ00408;NamEVM%20prediction%20SJ00408
chr4	EVM	gene	8289618	8298109	.	-	.	evm.TU.SJ00409;NamEVM%20prediction%20SJ00409
chr4	EVM	gene	8299836	8308362	.	-	.	evm.TU.SJ00410;NamEVM%20prediction%20SJ00410
chr4	EVM	gene	8318330	8323414	.	+	.	evm.TU.SJ00411;NamEVM%20prediction%20SJ00411
chr4	Cufflinks	lncRNA	1427977	1428184	.	-	.	gene_id_"XLOC_003179";_transcript_id_"LNC_000932";_gene_type_"lincRNA";
chr4	Cufflinks	lncRNA	1429146	1429742	.	+	.	gene_id_"XLOC_003169";_transcript_id_"LNC_000929";_gene_type_"lincRNA";
chr4	Cufflinks	lncRNA	1434854	1434993	.	-	.	gene_id_"XLOC_003182";_transcript_id_"LNC_000933";_gene_type_"lincRNA";
chr4	Cufflinks	lncRNA	1435085	1436769	.	-	.	gene_id_"XLOC_003182";_transcript_id_"LNC_000933";_gene_type_"lincRNA";
chr4	Cufflinks	lncRNA	1443680	1443900	.	-	.	gene_id_"XLOC_003184";_transcript_id_"LNC_000934";_gene_type_"lincRNA";
chr4	Cufflinks	lncRNA	1444489	1445022	.	+	.	gene_id_"XLOC_003172";_transcript_id_"LNC_000930";_gene_type_"lincRNA";
chr4	EVM	gene	1447742	1452384	.	-	.	evm.TU.SJ00747;NamEVM%20prediction%20SJ00747
chr4	EVM	gene	1468231	1473033	.	-	.	evm.TU.SJ00748;NamEVM%20prediction%20SJ00748
chr4	Cufflinks	lncRNA	1475289	1475677	.	-	.	gene_id_"XLOC_003187";_transcript_id_"LNC_000935";_gene_type_"lincRNA";
chr4	Cufflinks	lncRNA	1478989	1479220	.	-	.	gene_id_"XLOC_003188";_transcript_id_"LNC_000936";_gene_type_"lincRNA";
chr4	EVM	gene	1486909	1489362	.	+	.	evm.TU.SJ00749;NamEVM%20prediction%20SJ00749
chr4	EVM	gene	1499506	1505143	.	-	.	evm.TU.SJ00750;NamEVM%20prediction%20SJ00750
chr4	Cufflinks	lncRNA	1511872	1512504	.	+	.	gene_id_"XLOC_003174";_transcript_id_"LNC_000931";_gene_type_"lincRNA";
chr4	Cufflinks	lncRNA	1518925	1519442	.	-	.	gene_id_"XLOC_003190";_transcript_id_"LNC_000937";_gene_type_"lincRNA";
chr4	Cufflinks	lncRNA	1540751	1541086	.	-	.	gene_id_"XLOC_003191";_transcript_id_"LNC_000938";_gene_type_"lincRNA";
chr4	EVM	gene	1563867	1567945	.	+	.	evm.TU.SJ00746;NamEVM%20prediction%20SJ00746
chr4	Cufflinks	lncRNA	1567734	1568163	.	-	.	gene_id_"XLOC_003195";_transcript_id_"LNC_000939";_gene_type_"antisense_lncRNA";
chr4	Cufflinks	lncRNA	1569099	1569573	.	-	.	gene_id_"XLOC_003196";_transcript_id_"LNC_000940";_gene_type_"lincRNA";
chr4	Cufflinks	lncRNA	1575121	1575434	.	-	.	gene_id_"XLOC_003197";_transcript_id_"LNC_000941";_gene_type_"lincRNA";
chr4	Cufflinks	lncRNA	14021752	14022062	.	-	.	gene_id_"XLOC_004383";_transcript_id_"LNC_001333";_gene_type_"lincRNA";
chr4	Cufflinks	lncRNA	14036375	14041873	.	+	.	gene_id_"XLOC_004355";_transcript_id_"LNC_001320";_gene_type_"antisense_lncRNA";
chr4	Cufflinks	lncRNA	14036872	14039237	.	-	.	gene_id_"XLOC_004385";_transcript_id_"LNC_001334";_gene_type_"lincRNA";
chr4	EVM	gene	14041725	14042228	.	-	.	evm.TU.SJ01110;NamEVM%20prediction%20SJ01110
chr4	Cufflinks	lncRNA	14042081	14047014	.	+	.	gene_id_"XLOC_004356";_transcript_id_"LNC_001321";_gene_type_"antisense_lncRNA";
chr4	Cufflinks	lncRNA	14042393	14043119	.	-	.	gene_id_"XLOC_004387";_transcript_id_"LNC_001335";_gene_type_"lincRNA";
chr4	Cufflinks	lncRNA	14048207	14052713	.	+	.	gene_id_"XLOC_004357";_transcript_id_"LNC_001322";_gene_type_"lincRNA";
chr4	Cufflinks	lncRNA	14048222	14052712	.	-	.	gene_id_"XLOC_004390";_transcript_id_"LNC_001336";_gene_type_"lincRNA";
chr4	Cufflinks	lncRNA	14053312	14054055	.	+	.	gene_id_"XLOC_004358";_transcript_id_"LNC_001323";_gene_type_"lincRNA";
chr4	EVM	gene	14065750	14074037	.	-	.	evm.TU.SJ01120;NamEVM%20prediction%20SJ01120
chr4	EVM	gene	14132412	14134605	.	-	.	evm.TU.SJ01131;NamEVM%20prediction%20SJ01131
chr4	EVM	gene	14143297	14146852	.	-	.	evm.TU.SJ01132;NamEVM%20prediction%20SJ01132
chr4	Cufflinks	lncRNA	14155687	14155920	.	+	.	gene_id_"XLOC_004359";_transcript_id_"LNC_001324";_gene_type_"lincRNA";
chr4	EVM	gene	14178511	14183447	.	-	.	evm.TU.SJ01092;NamEVM%20prediction%20SJ01092
chr4	Cufflinks	lncRNA	14182459	14184571	.	+	.	gene_id_"XLOC_004360";_transcript_id_"LNC_001325";_gene_type_"antisense_lncRNA";
chr4	EVM	gene	14185157	14187532	.	+	.	evm.TU.SJ01093;NamEVM%20prediction%20SJ01093
chr4	EVM	gene	14194677	14197273	.	+	.	evm.TU.SJ01094;NamEVM%20prediction%20SJ01094
chr4	EVM	gene	14197616	14200732	.	+	.	evm.TU.SJ01095;NamEVM%20prediction%20SJ01095
chr4	EVM	gene	14224259	14226506	.	+	.	evm.TU.SJ01097;NamEVM%20prediction%20SJ01097
chr4	EVM	gene	14235248	14237278	.	+	.	evm.TU.SJ01098;NamEVM%20prediction%20SJ01098
chr4	EVM	gene	14237959	14243229	.	+	.	evm.TU.SJ01099;NamEVM%20prediction%20SJ01099
chr4	Cufflinks	lncRNA	14242821	14243092	.	-	.	gene_id_"XLOC_004398";_transcript_id_"LNC_001337";_gene_type_"antisense_lncRNA";
chr4	Cufflinks	lncRNA	14249543	14250081	.	-	.	gene_id_"XLOC_004401";_transcript_id_"LNC_001338";_gene_type_"lincRNA";
chr4	EVM	gene	14268085	14269678	.	-	.	evm.TU.SJ01100;NamEVM%20prediction%20SJ01100
chr4	EVM	gene	14272294	14282937	.	-	.	evm.TU.SJ01101;NamEVM%20prediction%20SJ01101
chr4	EVM	gene	14283326	14292643	.	-	.	evm.TU.SJ01102;NamEVM%20prediction%20SJ01102
chr4	EVM	gene	14299562	14303774	.	+	.	evm.TU.SJ01104;NamEVM%20prediction%20SJ01104
chr4	EVM	gene	14307503	14313050	.	+	.	evm.TU.SJ01105;NamEVM%20prediction%20SJ01105
chr4	ngd_circ_0000422	circle	14314643	14316902	-	SJ_BZ2	_ngd_circ_0000422
chr4	Cufflinks	lncRNA	14328717	14330867	.	-	.	gene_id_"XLOC_004425";_transcript_id_"LNC_001339";_gene_type_"lincRNA";
chr4	EVM	gene	14331122	14368105	.	+	.	evm.TU.SJ01107;NamEVM%20prediction%20SJ01107
chr4	ngd_circ_0000423	circle	14355142	14357210	SJ01107;	+	lncRNA:334104-334294,intron:333564-334104,intron:334294-335418,;SJ_MPZ2	_ngd_circ_0000423
chr4	EVM	gene	14372401	14386508	.	+	.	evm.TU.SJ01108;NamEVM%20prediction%20SJ01108
chr4	EVM	gene	14389012	14394737	.	+	.	evm.TU.SJ01109;NamEVM%20prediction%20SJ01109
chr4	EVM	gene	14402629	14448564	.	-	.	evm.TU.SJ01111;NamEVM%20prediction%20SJ01111
chr4	EVM	gene	14449766	14450320	.	+	.	evm.TU.SJ01112;NamEVM%20prediction%20SJ01112
chr4	Cufflinks	lncRNA	14472924	14473821	.	+	.	gene_id_"XLOC_004370";_transcript_id_"LNC_001326";_gene_type_"lincRNA";
chr4	EVM	gene	14479821	14492468	.	-	.	evm.TU.SJ01114;NamEVM%20prediction%20SJ01114
chr4	Cufflinks	lncRNA	14537621	14538003	.	-	.	gene_id_"XLOC_004430";_transcript_id_"LNC_001340";_gene_type_"lincRNA";
chr4	EVM	gene	14571008	14579643	.	-	.	evm.TU.SJ01115;NamEVM%20prediction%20SJ01115
chr4	Cufflinks	lncRNA	14573615	14573832	.	+	.	gene_id_"XLOC_004371";_transcript_id_"LNC_001327";_gene_type_"antisense_lncRNA";
chr4	Cufflinks	lncRNA	14596649	14597290	.	-	.	gene_id_"XLOC_004432";_transcript_id_"LNC_001341";_gene_type_"lincRNA";
chr4	Cufflinks	lncRNA	14602101	14602737	.	-	.	gene_id_"XLOC_004433";_transcript_id_"LNC_001342";_gene_type_"lincRNA";
chr4	Cufflinks	lncRNA	14657100	14657387	.	+	.	gene_id_"XLOC_004373";_transcript_id_"LNC_001328";_gene_type_"lincRNA";
chr4	Cufflinks	lncRNA	14661755	14662035	.	+	.	gene_id_"XLOC_004375";_transcript_id_"LNC_001329";_gene_type_"lincRNA";
chr4	Cufflinks	lncRNA	14665205	14665448	.	+	.	gene_id_"XLOC_004376";_transcript_id_"LNC_001330";_gene_type_"lincRNA";
chr4	Cufflinks	lncRNA	14669899	14670164	.	+	.	gene_id_"XLOC_004377";_transcript_id_"LNC_001331";_gene_type_"lincRNA";
chr4	EVM	gene	14685618	14695551	.	-	.	evm.TU.SJ01117;NamEVM%20prediction%20SJ01117
chr4	Cufflinks	lncRNA	14714802	14715228	.	+	.	gene_id_"XLOC_004378";_transcript_id_"LNC_001332";_gene_type_"lincRNA";
chr4	EVM	gene	14720009	14720575	.	+	.	evm.TU.SJ01118;NamEVM%20prediction%20SJ01118
chr4	Cufflinks	lncRNA	14725007	14725210	.	-	.	gene_id_"XLOC_004437";_transcript_id_"LNC_001343";_gene_type_"lincRNA";
chr4	EVM	gene	14747933	14764326	.	-	.	evm.TU.SJ01119;NamEVM%20prediction%20SJ01119
chr4	EVM	gene	14796309	14798854	.	-	.	evm.TU.SJ01121;NamEVM%20prediction%20SJ01121
chr4	EVM	gene	14807727	14819364	.	-	.	evm.TU.SJ01122;NamEVM%20prediction%20SJ01122
chr4	EVM	gene	14824864	14828232	.	-	.	evm.TU.SJ01123;NamEVM%20prediction%20SJ01123
chr4	EVM	gene	14836912	14842975	.	-	.	evm.TU.SJ01125;NamEVM%20prediction%20SJ01125
chr4	EVM	gene	14850948	14855342	.	+	.	evm.TU.SJ01126;NamEVM%20prediction%20SJ01126
chr4	EVM	gene	14862227	14885027	.	+	.	evm.TU.SJ01127;NamEVM%20prediction%20SJ01127
chr4	EVM	gene	14901992	14913806	.	+	.	evm.TU.SJ01128;NamEVM%20prediction%20SJ01128
chr4	Cufflinks	lncRNA	14925943	14926254	.	-	.	gene_id_"XLOC_004443";_transcript_id_"LNC_001344";_gene_type_"lincRNA";
chr4	EVM	gene	14945147	14952126	.	-	.	evm.TU.SJ01129;NamEVM%20prediction%20SJ01129
chr4	Cufflinks	lncRNA	15031644	15031862	.	-	.	gene_id_"XLOC_004445";_transcript_id_"LNC_001345";_gene_type_"lincRNA";
chr4	Cufflinks	lncRNA	9269479	9269717	.	+	.	gene_id_"XLOC_006584";_transcript_id_"LNC_002075";_gene_type_"lincRNA";
chr4	Cufflinks	lncRNA	9271005	9271243	.	-	.	gene_id_"XLOC_006603";_transcript_id_"LNC_002082";_gene_type_"lincRNA";
chr4	Cufflinks	lncRNA	9272056	9272435	.	-	.	gene_id_"XLOC_006604";_transcript_id_"LNC_002083";_gene_type_"lincRNA";
chr4	EVM	gene	9274551	9276106	.	-	.	evm.TU.SJ01706;NamEVM%20prediction%20SJ01706
chr4	Cufflinks	lncRNA	9289937	9290180	.	+	.	gene_id_"XLOC_006588";_transcript_id_"LNC_002076";_gene_type_"lincRNA";
chr4	EVM	gene	9290975	9292092	.	+	.	evm.TU.SJ01710;NamEVM%20prediction%20SJ01710
chr4	Cufflinks	lncRNA	9294627	9296081	.	+	.	gene_id_"XLOC_006589";_transcript_id_"LNC_002077";_gene_type_"lincRNA";
chr4	EVM	gene	9302134	9312989	.	-	.	evm.TU.SJ01711;NamEVM%20prediction%20SJ01711
chr4	Cufflinks	lncRNA	9313610	9313899	.	+	.	gene_id_"XLOC_006591";_transcript_id_"LNC_002078";_gene_type_"lincRNA";
chr4	Cufflinks	lncRNA	9319041	9319640	.	+	.	gene_id_"XLOC_006594";_transcript_id_"LNC_002079";_gene_type_"lincRNA";
chr4	EVM	gene	9324110	9334838	.	+	.	evm.TU.SJ01712;NamEVM%20prediction%20SJ01712
chr4	Cufflinks	lncRNA	9336925	9337452	.	+	.	gene_id_"XLOC_006596";_transcript_id_"LNC_002080";_gene_type_"lincRNA";
chr4	EVM	gene	9337790	9340189	.	-	.	evm.TU.SJ01713;NamEVM%20prediction%20SJ01713
chr4	Cufflinks	lncRNA	9337975	9338245	.	+	.	gene_id_"XLOC_006597";_transcript_id_"LNC_002081";_gene_type_"antisense_lncRNA";
chr4	EVM	gene	9340691	9352853	.	+	.	evm.TU.SJ01707;NamEVM%20prediction%20SJ01707
chr4	Cufflinks	lncRNA	9354434	9355099	.	-	.	gene_id_"XLOC_006611";_transcript_id_"LNC_002084";_gene_type_"lincRNA";
chr4	EVM	gene	9358144	9371103	.	-	.	evm.TU.SJ01708;NamEVM%20prediction%20SJ01708
chr4	EVM	gene	9381890	9404380	.	-	.	evm.TU.SJ01709;NamEVM%20prediction%20SJ01709
chr4	Cufflinks	lncRNA	9405490	9409852	.	-	.	gene_id_"XLOC_006618";_transcript_id_"LNC_002085";_gene_type_"lincRNA";
chr4	Cufflinks	lncRNA	7611419	7612083	.	-	.	gene_id_"XLOC_006633";_transcript_id_"LNC_002092";_gene_type_"lincRNA";
chr4	Cufflinks	lncRNA	7612771	7613100	.	-	.	gene_id_"XLOC_006634";_transcript_id_"LNC_002093";_gene_type_"lincRNA";
chr4	EVM	gene	7614269	7620725	.	+	.	evm.TU.SJ01716;NamEVM%20prediction%20SJ01716
chr4	Cufflinks	lncRNA	7617717	7618444	.	-	.	gene_id_"XLOC_006635";_transcript_id_"LNC_002094";_gene_type_"antisense_lncRNA";
chr4	Cufflinks	lncRNA	7657727	7658008	.	+	.	gene_id_"XLOC_006623";_transcript_id_"LNC_002087";_gene_type_"lincRNA";
chr4	Cufflinks	lncRNA	7677329	7677708	.	+	.	gene_id_"XLOC_006625";_transcript_id_"LNC_002088";_gene_type_"lincRNA";
chr4	EVM	gene	7699484	7700122	.	-	.	evm.TU.SJ01715;NamEVM%20prediction%20SJ01715
chr4	EVM	gene	7703396	7704733	.	-	.	evm.TU.SJ01717;NamEVM%20prediction%20SJ01717
chr4	EVM	gene	7715897	7716796	.	+	.	evm.TU.SJ01718;NamEVM%20prediction%20SJ01718
chr4	Cufflinks	lncRNA	7719195	7719568	.	+	.	gene_id_"XLOC_006627";_transcript_id_"LNC_002089";_gene_type_"lincRNA";
chr4	Cufflinks	lncRNA	7727782	7728046	.	+	.	gene_id_"XLOC_006629";_transcript_id_"LNC_002090";_gene_type_"lincRNA";
chr4	EVM	gene	7731534	7733071	.	-	.	evm.TU.SJ01719;NamEVM%20prediction%20SJ01719
chr4	Cufflinks	lncRNA	7735387	7736089	.	+	.	gene_id_"XLOC_006630";_transcript_id_"LNC_002091";_gene_type_"lincRNA";
chr4	Cufflinks	lncRNA	7735405	7736065	.	-	.	gene_id_"XLOC_006639";_transcript_id_"LNC_002095";_gene_type_"lincRNA";
chr4	EVM	gene	7741042	7742337	.	-	.	evm.TU.SJ01720;NamEVM%20prediction%20SJ01720
chr4	EVM	gene	7750218	7751096	.	+	.	evm.TU.SJ01721;NamEVM%20prediction%20SJ01721
chr4	Cufflinks	lncRNA	11038026	11040550	.	+	.	gene_id_"XLOC_009279";_transcript_id_"LNC_002999";_gene_type_"lincRNA";
chr4	EVM	gene	11044095	11058975	.	-	.	evm.TU.SJ02376;NamEVM%20prediction%20SJ02376
chr4	EVM	gene	11062732	11064552	.	-	.	evm.TU.SJ02378;NamEVM%20prediction%20SJ02378
chr4	Cufflinks	lncRNA	11065084	11066161	.	-	.	gene_id_"XLOC_009286";_transcript_id_"LNC_003003";_gene_type_"lincRNA";
chr4	EVM	gene	11067280	11082390	.	+	.	evm.TU.SJ02379;NamEVM%20prediction%20SJ02379
chr4	EVM	gene	11091179	11108796	.	-	.	evm.TU.SJ02380;NamEVM%20prediction%20SJ02380
chr4	EVM	gene	11117202	11123145	.	-	.	evm.TU.SJ02381;NamEVM%20prediction%20SJ02381
chr4	EVM	gene	11124329	11127298	.	-	.	evm.TU.SJ02382;NamEVM%20prediction%20SJ02382
chr4	EVM	gene	11135705	11148564	.	-	.	evm.TU.SJ02377;NamEVM%20prediction%20SJ02377
chr4	Cufflinks	lncRNA	11160506	11160936	.	+	.	gene_id_"XLOC_009282";_transcript_id_"LNC_003000";_gene_type_"lincRNA";
chr4	Cufflinks	lncRNA	11167244	11167557	.	-	.	gene_id_"XLOC_009291";_transcript_id_"LNC_003004";_gene_type_"lincRNA";
chr4	Cufflinks	lncRNA	11169464	11171171	.	+	.	gene_id_"XLOC_009283";_transcript_id_"LNC_003001";_gene_type_"lincRNA";
chr4	Cufflinks	lncRNA	11170904	11171421	.	-	.	gene_id_"XLOC_009292";_transcript_id_"LNC_003005";_gene_type_"lincRNA";
chr4	Cufflinks	lncRNA	11173714	11174345	.	+	.	gene_id_"XLOC_009284";_transcript_id_"LNC_003002";_gene_type_"lincRNA";
chr4	Cufflinks	lncRNA	11192741	11192946	.	-	.	gene_id_"XLOC_009671";_transcript_id_"LNC_003119";_gene_type_"lincRNA";
chr4	Cufflinks	lncRNA	11194560	11195499	.	-	.	gene_id_"XLOC_009672";_transcript_id_"LNC_003120";_gene_type_"lincRNA";
chr4	Cufflinks	lncRNA	11195347	11195958	.	+	.	gene_id_"XLOC_009654";_transcript_id_"LNC_003117";_gene_type_"lincRNA";
chr4	Cufflinks	lncRNA	11199854	11200386	.	-	.	gene_id_"XLOC_009674";_transcript_id_"LNC_003121";_gene_type_"lincRNA";
chr4	EVM	gene	11205858	11235354	.	-	.	evm.TU.SJ02499;NamEVM%20prediction%20SJ02499
chr4	ngd_circ_0000546	circle	11222394	11235381	SJ02499;	-	intron:48867-50020,intron:58015-59139,intron:51640-53094,intron:56173-57842,intron:50147-51496,intron:54282-55560,intron:59299-60571,;SJ_FP3	_ngd_circ_0000546
chr4	ngd_circ_0000547	circle	11227653	11232574	SJ02499;	-	intron:56173-57842,intron:54282-55560,intron:53166-54113,;SJ_MPZ3	_ngd_circ_0000547
chr4	ngd_circ_0000548	circle	11233480	11235381	SJ02499;	-	intron:58015-59139,lncRNA:60571-60795,intron:59299-60571,;SJ_MPZ1	_ngd_circ_0000548
chr4	Cufflinks	lncRNA	11239294	11244459	.	-	.	gene_id_"XLOC_009677";_transcript_id_"LNC_003123";_gene_type_"lincRNA";
chr4	Cufflinks	lncRNA	11245087	11246184	.	-	.	gene_id_"XLOC_009675";_transcript_id_"LNC_003122";_gene_type_"lincRNA";
chr4	EVM	gene	11253657	11258490	.	+	.	evm.TU.SJ02508;NamEVM%20prediction%20SJ02508
chr4	ngd_circ_0000549	circle	11256247	11258486	SJ02508;	+	lncRNA:83751-83931,intron:81827-83751,;SJ_BZ3,SJ_MPZ1,SJ_MPZ2,SJ_FP2	_ngd_circ_0000549
chr4	EVM	gene	11263208	11279174	.	+	.	evm.TU.SJ02511;NamEVM%20prediction%20SJ02511
chr4	ngd_circ_0000550	circle	11266593	11266839	+	SJ_MPZ2	_ngd_circ_0000550
chr4	EVM	gene	11300583	11309132	.	-	.	evm.TU.SJ02513;NamEVM%20prediction%20SJ02513
chr4	EVM	gene	11318255	11327212	.	-	.	evm.TU.SJ02514;NamEVM%20prediction%20SJ02514
chr4	EVM	gene	11327214	11336327	.	+	.	evm.TU.SJ02515;NamEVM%20prediction%20SJ02515
chr4	EVM	gene	11337151	11361032	.	-	.	evm.TU.SJ02516;NamEVM%20prediction%20SJ02516
chr4	EVM	gene	11374745	11395971	.	-	.	evm.TU.SJ02495;NamEVM%20prediction%20SJ02495
chr4	EVM	gene	11396279	11420970	.	+	.	evm.TU.SJ02496;NamEVM%20prediction%20SJ02496
chr4	ngd_circ_0000544	circle	11405185	11406949	SJ02496;	+	intron:230809-231245,;SJ_BZ1,SJ_MPZ1,SJ_MPZ2,SJ_MPZ3,SJ_FP1	_ngd_circ_0000544
chr4	EVM	gene	11421080	11421592	.	+	.	evm.TU.SJ02497;NamEVM%20prediction%20SJ02497
chr4	Cufflinks	lncRNA	11424587	11425076	.	-	.	gene_id_"XLOC_009682";_transcript_id_"LNC_003124";_gene_type_"lincRNA";
chr4	EVM	gene	11425441	11440046	.	+	.	evm.TU.SJ02498;NamEVM%20prediction%20SJ02498
chr4	ngd_circ_0000545	circle	11434483	11435713	SJ02498;	+	lncRNA:260691-261154,intron:260046-260691,;SJ_BZ1	_ngd_circ_0000545
chr4	EVM	gene	11510264	11517800	.	+	.	evm.TU.SJ02500;NamEVM%20prediction%20SJ02500
chr4	EVM	gene	11539050	11547079	.	-	.	evm.TU.SJ02502;NamEVM%20prediction%20SJ02502
chr4	EVM	gene	11580072	11586042	.	+	.	evm.TU.SJ02504;NamEVM%20prediction%20SJ02504
chr4	EVM	gene	11613022	11616248	.	-	.	evm.TU.SJ02505;NamEVM%20prediction%20SJ02505
chr4	Cufflinks	lncRNA	11714469	11714833	.	-	.	gene_id_"XLOC_009687";_transcript_id_"LNC_003125";_gene_type_"lincRNA";
chr4	Cufflinks	lncRNA	11714524	11714926	.	+	.	gene_id_"XLOC_009665";_transcript_id_"LNC_003118";_gene_type_"lincRNA";
chr4	EVM	gene	9053607	9059443	.	-	.	evm.TU.SJ02646;NamEVM%20prediction%20SJ02646
chr4	EVM	gene	9063842	9088940	.	+	.	evm.TU.SJ02647;NamEVM%20prediction%20SJ02647
chr4	EVM	gene	9099526	9106614	.	-	.	evm.TU.SJ02648;NamEVM%20prediction%20SJ02648
chr4	EVM	gene	9107231	9122341	.	+	.	evm.TU.SJ02649;NamEVM%20prediction%20SJ02649
chr4	ngd_circ_0000560	circle	9108677	9109767	+	SJ_MPZ1,SJ_MPZ2,SJ_FP2	_ngd_circ_0000560
chr4	EVM	gene	9124107	9134163	.	-	.	evm.TU.SJ02650;NamEVM%20prediction%20SJ02650
chr4	EVM	gene	9135167	9146364	.	+	.	evm.TU.SJ02651;NamEVM%20prediction%20SJ02651
chr4	ngd_circ_0000561	circle	9140010	9142222	SJ02651;	+	intron:88107-89129,intron:87239-88050,;SJ_FP2	_ngd_circ_0000561
chr4	ngd_circ_0000562	circle	9142090	9144345	SJ02651;	+	intron:89261-91312,;SJ_MPZ2	_ngd_circ_0000562
chr4	EVM	gene	9149261	9152653	.	-	.	evm.TU.SJ02652;NamEVM%20prediction%20SJ02652
chr4	Cufflinks	lncRNA	9153274	9153623	.	+	.	gene_id_"XLOC_010191";_transcript_id_"LNC_003313";_gene_type_"lincRNA";
chr4	Cufflinks	lncRNA	9153284	9153623	.	+	.	gene_id_"XLOC_010191";_transcript_id_"LNC_003314";_gene_type_"lincRNA";
chr4	Cufflinks	lncRNA	9154642	9155279	.	+	.	gene_id_"XLOC_010191";_transcript_id_"LNC_003313";_gene_type_"lincRNA";
chr4	Cufflinks	lncRNA	9154642	9155279	.	+	.	gene_id_"XLOC_010191";_transcript_id_"LNC_003314";_gene_type_"lincRNA";
chr4	Cufflinks	lncRNA	9156048	9156112	.	+	.	gene_id_"XLOC_010191";_transcript_id_"LNC_003314";_gene_type_"lincRNA";
chr4	Cufflinks	lncRNA	9156048	9156160	.	+	.	gene_id_"XLOC_010191";_transcript_id_"LNC_003313";_gene_type_"lincRNA";
chr4	Cufflinks	lncRNA	9157030	9157146	.	+	.	gene_id_"XLOC_010191";_transcript_id_"LNC_003314";_gene_type_"lincRNA";
chr4	Cufflinks	lncRNA	9157078	9157146	.	+	.	gene_id_"XLOC_010191";_transcript_id_"LNC_003313";_gene_type_"lincRNA";
chr4	Cufflinks	lncRNA	9158053	9159307	.	+	.	gene_id_"XLOC_010191";_transcript_id_"LNC_003313";_gene_type_"lincRNA";
chr4	Cufflinks	lncRNA	9158053	9159307	.	+	.	gene_id_"XLOC_010191";_transcript_id_"LNC_003314";_gene_type_"lincRNA";
chr4	Cufflinks	lncRNA	9160262	9161211	.	+	.	gene_id_"XLOC_010192";_transcript_id_"LNC_003315";_gene_type_"lincRNA";
chr4	Cufflinks	lncRNA	9161691	9163646	.	-	.	gene_id_"XLOC_010203";_transcript_id_"LNC_003317";_gene_type_"lincRNA";
chr4	Cufflinks	lncRNA	9161767	9162249	.	+	.	gene_id_"XLOC_010193";_transcript_id_"LNC_003316";_gene_type_"lincRNA";
chr4	Cufflinks	lncRNA	9166124	9166664	.	-	.	gene_id_"XLOC_010205";_transcript_id_"LNC_003318";_gene_type_"lincRNA";
chr4	EVM	gene	3608959	3630127	.	+	.	evm.TU.SJ05104;NamEVM%20prediction%20SJ05104
chr4	EVM	gene	3598739	3607440	.	+	.	evm.TU.SJ05105;NamEVM%20prediction%20SJ05105
chr4	ngd_circ_0001081	circle	3604585	3607437	SJ05105;	+	intron:32156-36949,lncRNA:32003-32156,;SJ_BZ1,SJ_BZ2,SJ_BZ3,SJ_MPZ1,SJ_MPZ2,SJ_MPZ3,SJ_FP1,SJ_FP2,SJ_FP3	_ngd_circ_0001081
chr4	EVM	gene	3590848	3598156	.	-	.	evm.TU.SJ05106;NamEVM%20prediction%20SJ05106
chr4	EVM	gene	3568529	3583248	.	-	.	evm.TU.SJ05107;NamEVM%20prediction%20SJ05107
chr4	EVM	gene	3563122	3564420	.	+	.	evm.TU.SJ05108;NamEVM%20prediction%20SJ05108
chr4	EVM	gene	9796238	9801096	.	+	.	evm.TU.SJ05141;NamEVM%20prediction%20SJ05141
chr4	EVM	gene	9803134	9808299	.	-	.	evm.TU.SJ05146;NamEVM%20prediction%20SJ05146
chr4	EVM	gene	9813979	9831096	.	+	.	evm.TU.SJ05158;NamEVM%20prediction%20SJ05158
chr4	ngd_circ_0001095	circle	9830019	9831066	SJ05158;	+	intron:36616-37839,;SJ_BZ1,SJ_BZ2,SJ_MPZ2,SJ_MPZ3,SJ_FP1	_ngd_circ_0001095
chr4	EVM	gene	9833100	9849825	.	+	.	evm.TU.SJ05159;NamEVM%20prediction%20SJ05159
chr4	ngd_circ_0001099	circle	9841787	9842823	SJ05159;	+	intron:49009-49788,lncRNA:48836-49009,;SJ_MPZ2	_ngd_circ_0001099
chr4	EVM	gene	9858029	9873677	.	+	.	evm.TU.SJ05160;NamEVM%20prediction%20SJ05160
chr4	ngd_circ_0001100	circle	9863867	9866444	SJ05160;	+	lncRNA:70916-71174,intron:71174-72681,;SJ_BZ1,SJ_BZ2,SJ_BZ3,SJ_MPZ1,SJ_MPZ2,SJ_MPZ3,SJ_FP1,SJ_FP2,SJ_FP3	_ngd_circ_0001100
chr4	ngd_circ_0001101	circle	9863867	9870945	SJ05160;	+	lncRNA:70916-71174,intron:71174-72681,exon:72681-72843,intron:73493-77156,;SJ_BZ3_ngd_circ_0001101
chr4	EVM	gene	9881118	9883251	.	+	.	evm.TU.SJ05136;NamEVM%20prediction%20SJ05136
chr4	EVM	gene	9887659	9904772	.	-	.	evm.TU.SJ05137;NamEVM%20prediction%20SJ05137
chr4	Cufflinks	lncRNA	9905437	9906145	.	-	.	gene_id_"XLOC_019393";_transcript_id_"LNC_006414";_gene_type_"lincRNA";
chr4	Cufflinks	lncRNA	9909789	9909986	.	-	.	gene_id_"XLOC_019393";_transcript_id_"LNC_006414";_gene_type_"lincRNA";
chr4	Cufflinks	lncRNA	9910284	9910630	.	-	.	gene_id_"XLOC_019394";_transcript_id_"LNC_006415";_gene_type_"lincRNA";
chr4	Cufflinks	lncRNA	9910284	9910630	.	-	.	gene_id_"XLOC_019394";_transcript_id_"LNC_006416";_gene_type_"lincRNA";
chr4	Cufflinks	lncRNA	9911273	9911329	.	-	.	gene_id_"XLOC_019394";_transcript_id_"LNC_006415";_gene_type_"lincRNA";
chr4	Cufflinks	lncRNA	9911273	9911329	.	-	.	gene_id_"XLOC_019394";_transcript_id_"LNC_006416";_gene_type_"lincRNA";
chr4	Cufflinks	lncRNA	9911760	9912000	.	-	.	gene_id_"XLOC_019394";_transcript_id_"LNC_006415";_gene_type_"lincRNA";
chr4	Cufflinks	lncRNA	9911760	9912000	.	-	.	gene_id_"XLOC_019394";_transcript_id_"LNC_006416";_gene_type_"lincRNA";
chr4	Cufflinks	lncRNA	9915759	9916901	.	-	.	gene_id_"XLOC_019397";_transcript_id_"LNC_006417";_gene_type_"lincRNA";
chr4	Cufflinks	lncRNA	9917478	9918680	.	-	.	gene_id_"XLOC_019398";_transcript_id_"LNC_006418";_gene_type_"lincRNA";
chr4	Cufflinks	lncRNA	9919425	9921230	.	-	.	gene_id_"XLOC_019399";_transcript_id_"LNC_006419";_gene_type_"lincRNA";
chr4	Cufflinks	lncRNA	9932515	9932620	.	-	.	gene_id_"XLOC_019394";_transcript_id_"LNC_006416";_gene_type_"lincRNA";
chr4	Cufflinks	lncRNA	9932515	9933352	.	-	.	gene_id_"XLOC_019394";_transcript_id_"LNC_006415";_gene_type_"lincRNA";
chr4	Cufflinks	lncRNA	9933157	9933370	.	-	.	gene_id_"XLOC_019394";_transcript_id_"LNC_006416";_gene_type_"lincRNA";
chr4	EVM	gene	9939998	9968236	.	-	.	evm.TU.SJ05138;NamEVM%20prediction%20SJ05138
chr4	ngd_circ_0001091	circle	9952556	9953129	SJ05138;	-	lncRNA:159605-160178,;SJ_BZ2	_ngd_circ_0001091
chr4	ngd_circ_0001092	circle	9952556	9964812	SJ05138;	-	intron:170441-171600,intron:161209-162152,lncRNA:163477-164469,intron:164469-165497,intron:160178-160933,exon:165497-165875,exon:167566-167763,intron:169095-170289,intron:165875-167566,intron:162314-162930,exon:171600-171861,intron:167763-168865,intron:163024-163477,exon:159605-160178,;SJ_FP1	_ngd_circ_0001092
chr4	EVM	gene	9971287	9977869	.	+	.	evm.TU.SJ05139;NamEVM%20prediction%20SJ05139
chr4	Cufflinks	lncRNA	9982537	9983472	.	+	.	gene_id_"XLOC_019381";_transcript_id_"LNC_006411";_gene_type_"lincRNA";
chr4	EVM	gene	9985069	9987399	.	-	.	evm.TU.SJ05140;NamEVM%20prediction%20SJ05140
chr4	EVM	gene	10004698	10006036	.	-	.	evm.TU.SJ05144;NamEVM%20prediction%20SJ05144
chr4	EVM	gene	10021280	10077128	.	-	.	evm.TU.SJ05145;NamEVM%20prediction%20SJ05145
chr4	ngd_circ_0001093	circle	10062833	10064514	SJ05145;	-	intron:269980-271125,lncRNA:271125-271563,;SJ_MPZ1	_ngd_circ_0001093
chr4	EVM	gene	10077962	10081984	.	+	.	evm.TU.SJ05147;NamEVM%20prediction%20SJ05147
chr4	EVM	gene	10086930	10093807	.	-	.	evm.TU.SJ05148;NamEVM%20prediction%20SJ05148
chr4	EVM	gene	10123625	10132759	.	+	.	evm.TU.SJ05149;NamEVM%20prediction%20SJ05149
chr4	EVM	gene	10134337	10141632	.	-	.	evm.TU.SJ05150;NamEVM%20prediction%20SJ05150
chr4	EVM	gene	10142650	10148791	.	-	.	evm.TU.SJ05151;NamEVM%20prediction%20SJ05151
chr4	EVM	gene	10149372	10154467	.	+	.	evm.TU.SJ05152;NamEVM%20prediction%20SJ05152
chr4	ngd_circ_0001094	circle	10149723	10150759	SJ05152;	+	intron:356476-358337,;SJ_FP2	_ngd_circ_0001094
chr4	EVM	gene	10173706	10186617	.	-	.	evm.TU.SJ05153;NamEVM%20prediction%20SJ05153
chr4	Cufflinks	lncRNA	10187633	10187811	.	-	.	gene_id_"XLOC_019425";_transcript_id_"LNC_006420";_gene_type_"lincRNA";
chr4	Cufflinks	lncRNA	10188544	10188882	.	-	.	gene_id_"XLOC_019425";_transcript_id_"LNC_006420";_gene_type_"lincRNA";
chr4	EVM	gene	10191244	10204949	.	-	.	evm.TU.SJ05154;NamEVM%20prediction%20SJ05154
chr4	EVM	gene	10205444	10225156	.	+	.	evm.TU.SJ05155;NamEVM%20prediction%20SJ05155
chr4	ngd_circ_0001096	circle	10217822	10220076	SJ05155;	+	intron:425029-427062,lncRNA:424871-425029,;SJ_MPZ1	_ngd_circ_0001096
chr4	ngd_circ_0001097	circle	10217822	10224820	SJ05155;	+	lncRNA:424871-425029,intron:427125-431716,intron:425029-427062,exon:431716-431869,;SJ_MPZ3	_ngd_circ_0001097
chr4	Cufflinks	lncRNA	10227156	10227459	.	-	.	gene_id_"XLOC_019427";_transcript_id_"LNC_006421";_gene_type_"lincRNA";
chr4	Cufflinks	lncRNA	10227159	10228010	.	+	.	gene_id_"XLOC_019388";_transcript_id_"LNC_006412";_gene_type_"lincRNA";
chr4	EVM	gene	10232048	10259918	.	-	.	evm.TU.SJ05156;NamEVM%20prediction%20SJ05156
chr4	ngd_circ_0001098	circle	10244809	10249895	SJ05156;	-	intron:453708-455874,intron:452994-453478,intron:452053-452822,;SJ_MPZ2	_ngd_circ_0001098
chr4	Cufflinks	lncRNA	10272682	10272963	.	+	.	gene_id_"XLOC_019389";_transcript_id_"LNC_006413";_gene_type_"lincRNA";
chr4	Cufflinks	lncRNA	10274838	10275125	.	-	.	gene_id_"XLOC_019429";_transcript_id_"LNC_006422";_gene_type_"lincRNA";
chr4	EVM	gene	10285024	10285812	.	+	.	evm.TU.SJ05157;NamEVM%20prediction%20SJ05157
chr4	Cufflinks	lncRNA	7110527	7110957	.	-	.	gene_id_"XLOC_019975";_transcript_id_"LNC_006592";_gene_type_"lincRNA";
chr4	EVM	gene	7112755	7130247	.	+	.	evm.TU.SJ05273;NamEVM%20prediction%20SJ05273
chr4	Cufflinks	lncRNA	7138770	7139895	.	-	.	gene_id_"XLOC_019978";_transcript_id_"LNC_006593";_gene_type_"lincRNA";
chr4	Cufflinks	lncRNA	7145269	7150831	.	-	.	gene_id_"XLOC_019979";_transcript_id_"LNC_006594";_gene_type_"lincRNA";
chr4	EVM	gene	7158772	7159680	.	-	.	evm.TU.SJ05274;NamEVM%20prediction%20SJ05274
chr4	Cufflinks	lncRNA	7160727	7162411	.	-	.	gene_id_"XLOC_019983";_transcript_id_"LNC_006595";_gene_type_"lincRNA";
chr4	Cufflinks	lncRNA	7163258	7166901	.	-	.	gene_id_"XLOC_019984";_transcript_id_"LNC_006596";_gene_type_"lincRNA";
chr4	EVM	gene	7168959	7169864	.	-	.	evm.TU.SJ05275;NamEVM%20prediction%20SJ05275
chr4	Cufflinks	lncRNA	7170168	7170421	.	+	.	gene_id_"XLOC_019967";_transcript_id_"LNC_006584";_gene_type_"antisense_lncRNA";
chr4	Cufflinks	lncRNA	7170187	7170421	.	+	.	gene_id_"XLOC_019967";_transcript_id_"LNC_006585";_gene_type_"antisense_lncRNA";
chr4	EVM	gene	7178874	7179743	.	-	.	evm.TU.SJ05276;NamEVM%20prediction%20SJ05276
chr4	Cufflinks	lncRNA	7179328	7179353	.	+	.	gene_id_"XLOC_019967";_transcript_id_"LNC_006585";_gene_type_"antisense_lncRNA";
chr4	Cufflinks	lncRNA	7179700	7181437	.	+	.	gene_id_"XLOC_019970";_transcript_id_"LNC_006587";_gene_type_"antisense_lncRNA";
chr4	Cufflinks	lncRNA	7180245	7180892	.	-	.	gene_id_"XLOC_019987";_transcript_id_"LNC_006597";_gene_type_"lincRNA";
chr4	Cufflinks	lncRNA	7181577	7186211	.	+	.	gene_id_"XLOC_019971";_transcript_id_"LNC_006588";_gene_type_"lincRNA";
chr4	Cufflinks	lncRNA	7182206	7182859	.	-	.	gene_id_"XLOC_019988";_transcript_id_"LNC_006598";_gene_type_"lincRNA";
chr4	Cufflinks	lncRNA	7186385	7190573	.	+	.	gene_id_"XLOC_019972";_transcript_id_"LNC_006589";_gene_type_"lincRNA";
chr4	Cufflinks	lncRNA	7190946	7191592	.	+	.	gene_id_"XLOC_019973";_transcript_id_"LNC_006590";_gene_type_"lincRNA";
chr4	Cufflinks	lncRNA	7192230	7194983	.	+	.	gene_id_"XLOC_019974";_transcript_id_"LNC_006591";_gene_type_"lincRNA";
chr4	Cufflinks	lncRNA	7195037	7198583	.	+	.	gene_id_"XLOC_019967";_transcript_id_"LNC_006586";_gene_type_"antisense_lncRNA";
chr4	Cufflinks	lncRNA	7197531	7198583	.	+	.	gene_id_"XLOC_019967";_transcript_id_"LNC_006584";_gene_type_"antisense_lncRNA";
chr4	EVM	gene	7198500	7199405	.	-	.	evm.TU.SJ05277;NamEVM%20prediction%20SJ05277
chr4	Cufflinks	lncRNA	11718026	11718275	.	+	.	gene_id_"XLOC_020982";_transcript_id_"LNC_006888";_gene_type_"lincRNA";
chr4	EVM	gene	11773546	11779271	.	-	.	evm.TU.SJ05499;NamEVM%20prediction%20SJ05499
chr4	EVM	gene	11779679	11786506	.	-	.	evm.TU.SJ05500;NamEVM%20prediction%20SJ05500
chr4	Cufflinks	lncRNA	11797811	11798262	.	-	.	gene_id_"XLOC_020986";_transcript_id_"LNC_006889";_gene_type_"lincRNA";
chr4	Cufflinks	lncRNA	11799047	11799124	.	-	.	gene_id_"XLOC_020986";_transcript_id_"LNC_006889";_gene_type_"lincRNA";
chr4	Cufflinks	lncRNA	11799774	11799800	.	-	.	gene_id_"XLOC_020986";_transcript_id_"LNC_006889";_gene_type_"lincRNA";
chr4	Cufflinks	lncRNA	11803890	11804470	.	-	.	gene_id_"XLOC_020988";_transcript_id_"LNC_006890";_gene_type_"lincRNA";
chr4	EVM	gene	2201959	2230850	.	-	.	evm.TU.SJ05636;NamEVM%20prediction%20SJ05636
chr4	EVM	gene	2231194	2233040	.	+	.	evm.TU.SJ05637;NamEVM%20prediction%20SJ05637
chr4	Cufflinks	lncRNA	2241305	2241520	.	+	.	gene_id_"XLOC_021445";_transcript_id_"LNC_007025";_gene_type_"lincRNA";
chr4	EVM	gene	2245209	2266550	.	-	.	evm.TU.SJ05638;NamEVM%20prediction%20SJ05638
chr4	EVM	gene	2266883	2272164	.	+	.	evm.TU.SJ05639;NamEVM%20prediction%20SJ05639
chr4	Cufflinks	lncRNA	2274523	2274957	.	-	.	gene_id_"XLOC_021453";_transcript_id_"LNC_007027";_gene_type_"antisense_lncRNA";
chr4	EVM	gene	2274865	2278024	.	+	.	evm.TU.SJ05640;NamEVM%20prediction%20SJ05640
chr4	Cufflinks	lncRNA	2281127	2281589	.	+	.	gene_id_"XLOC_021448";_transcript_id_"LNC_007026";_gene_type_"lincRNA";
chr4	EVM	gene	2285835	2287383	.	+	.	evm.TU.SJ05641;NamEVM%20prediction%20SJ05641
chr4	Cufflinks	lncRNA	2286357	2287738	.	-	.	gene_id_"XLOC_021457";_transcript_id_"LNC_007028";_gene_type_"antisense_lncRNA";
chr4	EVM	gene	9184201	9193342	.	-	.	evm.TU.SJ06368;NamEVM%20prediction%20SJ06368
chr4	EVM	gene	9207163	9220301	.	+	.	evm.TU.SJ06369;NamEVM%20prediction%20SJ06369
chr4	EVM	gene	9228550	9250825	.	-	.	evm.TU.SJ06370;NamEVM%20prediction%20SJ06370
chr4	EVM	gene	9252713	9262692	.	+	.	evm.TU.SJ06371;NamEVM%20prediction%20SJ06371
chr4	ngd_circ_0001338	circle	9260914	9262692	SJ06371;	+	intron:76859-77683,intron:77801-78391,;SJ_BZ1	_ngd_circ_0001338
chr4	Cufflinks	lncRNA	1590998	1591405	.	+	.	gene_id_"XLOC_024992";_transcript_id_"LNC_008118";_gene_type_"lincRNA";
chr4	EVM	gene	1596029	1598588	.	-	.	evm.TU.SJ06525;NamEVM%20prediction%20SJ06525
chr4	EVM	gene	1599689	1602709	.	-	.	evm.TU.SJ06526;NamEVM%20prediction%20SJ06526
chr4	Cufflinks	lncRNA	1616126	1616503	.	+	.	gene_id_"XLOC_024993";_transcript_id_"LNC_008119";_gene_type_"antisense_lncRNA";
chr4	EVM	gene	1625340	1630507	.	-	.	evm.TU.SJ06527;NamEVM%20prediction%20SJ06527
chr4	Cufflinks	lncRNA	1628506	1629301	.	+	.	gene_id_"XLOC_024993";_transcript_id_"LNC_008119";_gene_type_"antisense_lncRNA";
chr4	EVM	gene	1631068	1634975	.	-	.	evm.TU.SJ06528;NamEVM%20prediction%20SJ06528
chr4	Cufflinks	lncRNA	1639848	1640365	.	-	.	gene_id_"XLOC_025001";_transcript_id_"LNC_008120";_gene_type_"lincRNA";
chr4	Cufflinks	lncRNA	13609269	13609570	.	+	.	gene_id_"XLOC_027166";_transcript_id_"LNC_008853";_gene_type_"lincRNA";
chr4	Cufflinks	lncRNA	13609867	13610390	.	+	.	gene_id_"XLOC_027167";_transcript_id_"LNC_008854";_gene_type_"lincRNA";
chr4	EVM	gene	13618138	13619268	.	-	.	evm.TU.SJ07021;NamEVM%20prediction%20SJ07021
chr4	EVM	gene	13627629	13633733	.	-	.	evm.TU.SJ07022;NamEVM%20prediction%20SJ07022
chr4	Cufflinks	lncRNA	13634184	13634546	.	-	.	gene_id_"XLOC_027195";_transcript_id_"LNC_008858";_gene_type_"lincRNA";
chr4	Cufflinks	lncRNA	13635651	13636334	.	-	.	gene_id_"XLOC_027196";_transcript_id_"LNC_008859";_gene_type_"lincRNA";
chr4	ngd_circ_0001449	circle	13638866	13639241	+	SJ_BZ1,SJ_BZ3	_ngd_circ_0001449
chr4	Cufflinks	lncRNA	13643902	13646554	.	-	.	gene_id_"XLOC_027197";_transcript_id_"LNC_008860";_gene_type_"lincRNA";
chr4	Cufflinks	lncRNA	13652681	13653459	.	+	.	gene_id_"XLOC_027183";_transcript_id_"LNC_008855";_gene_type_"lincRNA";
chr4	Cufflinks	lncRNA	13653874	13654616	.	+	.	gene_id_"XLOC_027183";_transcript_id_"LNC_008855";_gene_type_"lincRNA";
chr4	EVM	gene	13663242	13664337	.	-	.	evm.TU.SJ07023;NamEVM%20prediction%20SJ07023
chr4	EVM	gene	13665683	13673745	.	-	.	evm.TU.SJ07024;NamEVM%20prediction%20SJ07024
chr4	Cufflinks	lncRNA	13666526	13667465	.	+	.	gene_id_"XLOC_027188";_transcript_id_"LNC_008856";_gene_type_"antisense_lncRNA";
chr4	Cufflinks	lncRNA	13680584	13680974	.	+	.	gene_id_"XLOC_027191";_transcript_id_"LNC_008857";_gene_type_"lincRNA";
chr4	EVM	gene	12255328	12276456	.	+	.	evm.TU.SJ07659;NamEVM%20prediction%20SJ07659
chr4	ngd_circ_0001591	circle	12257749	12260295	SJ07659;	+	intron:6523-8318,intron:6071-6461,;SJ_BZ1,SJ_BZ2	_ngd_circ_0001591
chr4	Cufflinks	lncRNA	12281019	12281417	.	-	.	gene_id_"XLOC_029291";_transcript_id_"LNC_009428";_gene_type_"lincRNA";
chr4	EVM	gene	12304045	12305643	.	+	.	evm.TU.SJ07688;NamEVM%20prediction%20SJ07688
chr4	Cufflinks	lncRNA	12311968	12312222	.	+	.	gene_id_"XLOC_029265";_transcript_id_"LNC_009424";_gene_type_"lincRNA";
chr4	Cufflinks	lncRNA	12317928	12318397	.	+	.	gene_id_"XLOC_029266";_transcript_id_"LNC_009425";_gene_type_"lincRNA";
chr4	EVM	gene	12339375	12347646	.	+	.	evm.TU.SJ07660;NamEVM%20prediction%20SJ07660
chr4	Cufflinks	lncRNA	12351667	12352722	.	-	.	gene_id_"XLOC_029292";_transcript_id_"LNC_009429";_gene_type_"lincRNA";
chr4	Cufflinks	lncRNA	12356378	12358465	.	+	.	gene_id_"XLOC_029268";_transcript_id_"LNC_009426";_gene_type_"lincRNA";
chr4	EVM	gene	12360619	12369935	.	-	.	evm.TU.SJ07661;NamEVM%20prediction%20SJ07661
chr4	Cufflinks	lncRNA	12372332	12372827	.	-	.	gene_id_"XLOC_029294";_transcript_id_"LNC_009430";_gene_type_"lincRNA";
chr4	EVM	gene	12373919	12380791	.	+	.	evm.TU.SJ07662;NamEVM%20prediction%20SJ07662
chr4	EVM	gene	12388167	12400928	.	-	.	evm.TU.SJ07663;NamEVM%20prediction%20SJ07663
chr4	EVM	gene	12407802	12427585	.	+	.	evm.TU.SJ07664;NamEVM%20prediction%20SJ07664
chr4	ngd_circ_0001587	circle	12423941	12424137	-	SJ_MPZ2	_ngd_circ_0001587
chr4	EVM	gene	12431095	12450573	.	-	.	evm.TU.SJ07665;NamEVM%20prediction%20SJ07665
chr4	ngd_circ_0001588	circle	12432909	12433132	+	SJ_FP3	_ngd_circ_0001588
chr4	EVM	gene	12457700	12466866	.	+	.	evm.TU.SJ07666;NamEVM%20prediction%20SJ07666
chr4	EVM	gene	12473466	12486107	.	+	.	evm.TU.SJ07667;NamEVM%20prediction%20SJ07667
chr4	ngd_circ_0001589	circle	12481818	12482397	SJ07667;	+	lncRNA:229996-230575,;SJ_FP1	_ngd_circ_0001589
chr4	Cufflinks	lncRNA	12491569	12491967	.	-	.	gene_id_"XLOC_029297";_transcript_id_"LNC_009431";_gene_type_"lincRNA";
chr4	EVM	gene	12494546	12495628	.	+	.	evm.TU.SJ07668;NamEVM%20prediction%20SJ07668
chr4	EVM	gene	12500192	12504569	.	-	.	evm.TU.SJ07669;NamEVM%20prediction%20SJ07669
chr4	EVM	gene	12505206	12515489	.	-	.	evm.TU.SJ07670;NamEVM%20prediction%20SJ07670
chr4	EVM	gene	12519069	12521770	.	-	.	evm.TU.SJ07671;NamEVM%20prediction%20SJ07671
chr4	Cufflinks	lncRNA	12523471	12523903	.	-	.	gene_id_"XLOC_029300";_transcript_id_"LNC_009432";_gene_type_"lincRNA";
chr4	EVM	gene	12525726	12528781	.	+	.	evm.TU.SJ07672;NamEVM%20prediction%20SJ07672
chr4	EVM	gene	12532218	12539540	.	-	.	evm.TU.SJ07673;NamEVM%20prediction%20SJ07673
chr4	EVM	gene	12542604	12546004	.	+	.	evm.TU.SJ07674;NamEVM%20prediction%20SJ07674
chr4	EVM	gene	12552779	12556668	.	-	.	evm.TU.SJ07676;NamEVM%20prediction%20SJ07676
chr4	EVM	gene	12557485	12561840	.	+	.	evm.TU.SJ07677;NamEVM%20prediction%20SJ07677
chr4	EVM	gene	12564516	12564995	.	+	.	evm.TU.SJ07678;NamEVM%20prediction%20SJ07678
chr4	Cufflinks	lncRNA	12567897	12568295	.	+	.	gene_id_"XLOC_029286";_transcript_id_"LNC_009427";_gene_type_"lincRNA";
chr4	Cufflinks	lncRNA	12568959	12569251	.	-	.	gene_id_"XLOC_029303";_transcript_id_"LNC_009433";_gene_type_"lincRNA";
chr4	EVM	gene	12571488	12577046	.	+	.	evm.TU.SJ07679;NamEVM%20prediction%20SJ07679
chr4	EVM	gene	12583655	12617481	.	-	.	evm.TU.SJ07680;NamEVM%20prediction%20SJ07680
chr4	EVM	gene	12618544	12620979	.	-	.	evm.TU.SJ07681;NamEVM%20prediction%20SJ07681
chr4	EVM	gene	12621301	12636024	.	+	.	evm.TU.SJ07682;NamEVM%20prediction%20SJ07682
chr4	ngd_circ_0001590	circle	12629211	12631675	SJ07682;	+	intron:379187-379734,intron:377524-378611,intron:378667-379026,;SJ_BZ1,SJ_FP1	_ngd_circ_0001590
chr4	EVM	gene	12640852	12646794	.	-	.	evm.TU.SJ07683;NamEVM%20prediction%20SJ07683
chr4	EVM	gene	12651558	12660076	.	+	.	evm.TU.SJ07684;NamEVM%20prediction%20SJ07684
chr4	EVM	gene	12678897	12681117	.	-	.	evm.TU.SJ07685;NamEVM%20prediction%20SJ07685
chr4	EVM	gene	12693957	12698592	.	-	.	evm.TU.SJ07686;NamEVM%20prediction%20SJ07686
chr4	EVM	gene	11817633	11824847	.	+	.	evm.TU.SJ08018;NamEVM%20prediction%20SJ08018
chr4	Cufflinks	lncRNA	11827596	11827811	.	-	.	gene_id_"XLOC_030817";_transcript_id_"LNC_009917";_gene_type_"lincRNA";
chr4	EVM	gene	11829992	11847618	.	+	.	evm.TU.SJ08023;NamEVM%20prediction%20SJ08023
chr4	EVM	gene	11857687	11870805	.	-	.	evm.TU.SJ08032;NamEVM%20prediction%20SJ08032
chr4	EVM	gene	11871343	11880041	.	+	.	evm.TU.SJ08033;NamEVM%20prediction%20SJ08033
chr4	Cufflinks	lncRNA	11882307	11883196	.	+	.	gene_id_"XLOC_030777";_transcript_id_"LNC_009903";_gene_type_"lincRNA";
chr4	Cufflinks	lncRNA	11889905	11890104	.	+	.	gene_id_"XLOC_030778";_transcript_id_"LNC_009904";_gene_type_"lincRNA";
chr4	Cufflinks	lncRNA	11891071	11891600	.	+	.	gene_id_"XLOC_030778";_transcript_id_"LNC_009904";_gene_type_"lincRNA";
chr4	EVM	gene	11894549	11895541	.	+	.	evm.TU.SJ08034;NamEVM%20prediction%20SJ08034
chr4	Cufflinks	lncRNA	11895808	11896751	.	+	.	gene_id_"XLOC_030782";_transcript_id_"LNC_009905";_gene_type_"lincRNA";
chr4	ngd_circ_0001666	circle	11896805	11897328	+	SJ_FP1	_ngd_circ_0001666
chr4	Cufflinks	lncRNA	11896945	11897752	.	+	.	gene_id_"XLOC_030782";_transcript_id_"LNC_009905";_gene_type_"lincRNA";
chr4	EVM	gene	11899461	11908177	.	+	.	evm.TU.SJ08035;NamEVM%20prediction%20SJ08035
chr4	EVM	gene	11909178	11953432	.	+	.	evm.TU.SJ08036;NamEVM%20prediction%20SJ08036
chr4	Cufflinks	lncRNA	11954650	11954913	.	-	.	gene_id_"XLOC_030821";_transcript_id_"LNC_009918";_gene_type_"lincRNA";
chr4	Cufflinks	lncRNA	11956801	11957058	.	-	.	gene_id_"XLOC_030822";_transcript_id_"LNC_009919";_gene_type_"lincRNA";
chr4	Cufflinks	lncRNA	11957261	11958027	.	+	.	gene_id_"XLOC_030785";_transcript_id_"LNC_009906";_gene_type_"lincRNA";
chr4	EVM	gene	11972448	11982037	.	+	.	evm.TU.SJ08037;NamEVM%20prediction%20SJ08037
chr4	EVM	gene	11988769	12003204	.	-	.	evm.TU.SJ08019;NamEVM%20prediction%20SJ08019
chr4	Cufflinks	lncRNA	12004288	12004883	.	-	.	gene_id_"XLOC_030824";_transcript_id_"LNC_009920";_gene_type_"lincRNA";
chr4	Cufflinks	lncRNA	12006119	12006499	.	-	.	gene_id_"XLOC_030825";_transcript_id_"LNC_009921";_gene_type_"lincRNA";
chr4	Cufflinks	lncRNA	12007302	12008840	.	+	.	gene_id_"XLOC_030793";_transcript_id_"LNC_009907";_gene_type_"lincRNA";
chr4	Cufflinks	lncRNA	12024137	12024743	.	-	.	gene_id_"XLOC_030827";_transcript_id_"LNC_009922";_gene_type_"lincRNA";
chr4	Cufflinks	lncRNA	12057010	12057084	.	+	.	gene_id_"XLOC_030794";_transcript_id_"LNC_009908";_gene_type_"lincRNA";
chr4	Cufflinks	lncRNA	12057010	12057084	.	+	.	gene_id_"XLOC_030794";_transcript_id_"LNC_009909";_gene_type_"lincRNA";
chr4	Cufflinks	lncRNA	12057520	12059415	.	+	.	gene_id_"XLOC_030794";_transcript_id_"LNC_009909";_gene_type_"lincRNA";
chr4	Cufflinks	lncRNA	12057520	12060396	.	+	.	gene_id_"XLOC_030794";_transcript_id_"LNC_009908";_gene_type_"lincRNA";
chr4	Cufflinks	lncRNA	12058173	12058185	.	+	.	gene_id_"XLOC_030794";_transcript_id_"LNC_009910";_gene_type_"lincRNA";
chr4	Cufflinks	lncRNA	12059243	12059415	.	+	.	gene_id_"XLOC_030794";_transcript_id_"LNC_009910";_gene_type_"lincRNA";
chr4	Cufflinks	lncRNA	12059942	12060102	.	+	.	gene_id_"XLOC_030794";_transcript_id_"LNC_009910";_gene_type_"lincRNA";
chr4	Cufflinks	lncRNA	12059942	12060396	.	+	.	gene_id_"XLOC_030794";_transcript_id_"LNC_009909";_gene_type_"lincRNA";
chr4	Cufflinks	lncRNA	12060653	12062769	.	+	.	gene_id_"XLOC_030794";_transcript_id_"LNC_009910";_gene_type_"lincRNA";
chr4	Cufflinks	lncRNA	12060799	12060893	.	+	.	gene_id_"XLOC_030794";_transcript_id_"LNC_009911";_gene_type_"lincRNA";
chr4	Cufflinks	lncRNA	12062866	12063172	.	+	.	gene_id_"XLOC_030794";_transcript_id_"LNC_009911";_gene_type_"lincRNA";
chr4	Cufflinks	lncRNA	12066068	12067858	.	+	.	gene_id_"XLOC_030794";_transcript_id_"LNC_009911";_gene_type_"lincRNA";
chr4	EVM	gene	12076590	12093014	.	-	.	evm.TU.SJ08020;NamEVM%20prediction%20SJ08020
chr4	Cufflinks	lncRNA	12093179	12094682	.	+	.	gene_id_"XLOC_030799";_transcript_id_"LNC_009912";_gene_type_"lincRNA";
chr4	Cufflinks	lncRNA	12095248	12096699	.	+	.	gene_id_"XLOC_030800";_transcript_id_"LNC_009913";_gene_type_"lincRNA";
chr4	Cufflinks	lncRNA	12095267	12095854	.	-	.	gene_id_"XLOC_030830";_transcript_id_"LNC_009923";_gene_type_"lincRNA";
chr4	EVM	gene	12135213	12135845	.	-	.	evm.TU.SJ08022;NamEVM%20prediction%20SJ08022
chr4	EVM	gene	12140149	12156906	.	+	.	evm.TU.SJ08024;NamEVM%20prediction%20SJ08024
chr4	ngd_circ_0001665	circle	12156762	12157228	+	SJ_BZ3,SJ_MPZ1	_ngd_circ_0001665
chr4	Cufflinks	lncRNA	12161183	12162245	.	+	.	gene_id_"XLOC_030809";_transcript_id_"LNC_009914";_gene_type_"lincRNA";
chr4	EVM	gene	12163807	12174108	.	-	.	evm.TU.SJ08025;NamEVM%20prediction%20SJ08025
chr4	Cufflinks	lncRNA	12178156	12178567	.	+	.	gene_id_"XLOC_030812";_transcript_id_"LNC_009915";_gene_type_"lincRNA";
chr4	EVM	gene	12180235	12181578	.	+	.	evm.TU.SJ08026;NamEVM%20prediction%20SJ08026
chr4	Cufflinks	lncRNA	12181862	12182274	.	-	.	gene_id_"XLOC_030833";_transcript_id_"LNC_009924";_gene_type_"lincRNA";
chr4	EVM	gene	12184331	12185167	.	-	.	evm.TU.SJ08027;NamEVM%20prediction%20SJ08027
chr4	Cufflinks	lncRNA	12204288	12204566	.	+	.	gene_id_"XLOC_030814";_transcript_id_"LNC_009916";_gene_type_"lincRNA";
chr4	EVM	gene	12206167	12231817	.	-	.	evm.TU.SJ08029;NamEVM%20prediction%20SJ08029
chr4	EVM	gene	12233288	12244092	.	+	.	evm.TU.SJ08030;NamEVM%20prediction%20SJ08030
chr4	EVM	gene	12245783	12248142	.	+	.	evm.TU.SJ08031;NamEVM%20prediction%20SJ08031
chr4	EVM	gene	1953875	1973604	.	+	.	evm.TU.SJ08231;NamEVM%20prediction%20SJ08231
chr4	Cufflinks	lncRNA	1975072	1979255	.	+	.	gene_id_"XLOC_031860";_transcript_id_"LNC_010264";_gene_type_"lincRNA";
chr4	Cufflinks	lncRNA	1980675	1985432	.	+	.	gene_id_"XLOC_031860";_transcript_id_"LNC_010265";_gene_type_"lincRNA";
chr4	Cufflinks	lncRNA	1980953	1985432	.	+	.	gene_id_"XLOC_031860";_transcript_id_"LNC_010264";_gene_type_"lincRNA";
chr4	Cufflinks	lncRNA	1993730	1994112	.	-	.	gene_id_"XLOC_031868";_transcript_id_"LNC_010267";_gene_type_"lincRNA";
chr4	Cufflinks	lncRNA	1994028	1994564	.	+	.	gene_id_"XLOC_031863";_transcript_id_"LNC_010266";_gene_type_"lincRNA";
chr4	Cufflinks	lncRNA	13728393	13730388	.	-	.	gene_id_"XLOC_032214";_transcript_id_"LNC_010398";_gene_type_"antisense_lncRNA";
chr4	EVM	gene	13711474	13728539	.	+	.	evm.TU.SJ08324;NamEVM%20prediction%20SJ08324
chr4	Cufflinks	lncRNA	13709967	13710508	.	-	.	gene_id_"XLOC_032219";_transcript_id_"LNC_010399";_gene_type_"lincRNA";
chr4	Cufflinks	lncRNA	13708522	13709054	.	-	.	gene_id_"XLOC_032220";_transcript_id_"LNC_010400";_gene_type_"lincRNA";
chr4	Cufflinks	lncRNA	13707126	13707655	.	-	.	gene_id_"XLOC_032221";_transcript_id_"LNC_010401";_gene_type_"lincRNA";
chr4	Cufflinks	lncRNA	13694165	13694587	.	-	.	gene_id_"XLOC_032229";_transcript_id_"LNC_010402";_gene_type_"antisense_lncRNA";
chr4	Cufflinks	lncRNA	13691310	13691590	.	-	.	gene_id_"XLOC_032231";_transcript_id_"LNC_010403";_gene_type_"lincRNA";
chr4	Cufflinks	lncRNA	13688904	13690670	.	-	.	gene_id_"XLOC_032232";_transcript_id_"LNC_010404";_gene_type_"lincRNA";
chr4	Cufflinks	lncRNA	13687287	13688724	.	-	.	gene_id_"XLOC_032229";_transcript_id_"LNC_010402";_gene_type_"antisense_lncRNA";
chr4	EVM	gene	13681421	13687434	.	+	.	evm.TU.SJ08325;NamEVM%20prediction%20SJ08325
chr4	EVM	gene	8546492	8554630	.	-	.	evm.TU.SJ08743;NamEVM%20prediction%20SJ08743
chr4	EVM	gene	8559577	8565363	.	-	.	evm.TU.SJ08744;NamEVM%20prediction%20SJ08744
chr4	Cufflinks	lncRNA	9791847	9792742	.	+	.	gene_id_"XLOC_035766";_transcript_id_"LNC_011448";_gene_type_"lincRNA";
chr4	Cufflinks	lncRNA	9791831	9792717	.	-	.	gene_id_"XLOC_035764";_transcript_id_"LNC_011447";_gene_type_"lincRNA";
chr4	EVM	gene	9757861	9789162	.	-	.	evm.TU.SJ09270;NamEVM%20prediction%20SJ09270
chr4	Cufflinks	lncRNA	9777053	9785361	.	+	.	gene_id_"XLOC_035767";_transcript_id_"LNC_011449";_gene_type_"antisense_lncRNA";
chr4	Cufflinks	lncRNA	9764740	9776801	.	+	.	gene_id_"XLOC_035767";_transcript_id_"LNC_011450";_gene_type_"antisense_lncRNA";
chr4	Cufflinks	lncRNA	9753901	9776801	.	+	.	gene_id_"XLOC_035767";_transcript_id_"LNC_011451";_gene_type_"antisense_lncRNA";
chr4	Cufflinks	lncRNA	9764740	9765879	.	+	.	gene_id_"XLOC_035767";_transcript_id_"LNC_011449";_gene_type_"antisense_lncRNA";
chr4	Cufflinks	lncRNA	9753901	9760183	.	+	.	gene_id_"XLOC_035767";_transcript_id_"LNC_011449";_gene_type_"antisense_lncRNA";
chr4	Cufflinks	lncRNA	9753544	9760183	.	+	.	gene_id_"XLOC_035767";_transcript_id_"LNC_011450";_gene_type_"antisense_lncRNA";
chr4	Cufflinks	lncRNA	9749864	9752612	.	+	.	gene_id_"XLOC_035767";_transcript_id_"LNC_011449";_gene_type_"antisense_lncRNA";
chr4	Cufflinks	lncRNA	9749864	9752612	.	+	.	gene_id_"XLOC_035767";_transcript_id_"LNC_011451";_gene_type_"antisense_lncRNA";
chr4	EVM	gene	13571712	13572737	.	-	.	evm.TU.SJ09543;NamEVM%20prediction%20SJ09543
chr4	EVM	gene	13582079	13587399	.	-	.	evm.TU.SJ09544;NamEVM%20prediction%20SJ09544
chr4	Cufflinks	lncRNA	13598655	13599311	.	+	.	gene_id_"XLOC_036676";_transcript_id_"LNC_011730";_gene_type_"lincRNA";
chr4	Cufflinks	lncRNA	13598659	13599659	.	-	.	gene_id_"XLOC_036680";_transcript_id_"LNC_011731";_gene_type_"lincRNA";
chr4	Cufflinks	lncRNA	13599582	13599687	.	+	.	gene_id_"XLOC_036676";_transcript_id_"LNC_011730";_gene_type_"lincRNA";
chr4	EVM	gene	13602307	13603368	.	-	.	evm.TU.SJ09545;NamEVM%20prediction%20SJ09545
chr4	EVM	gene	13607506	13608366	.	+	.	evm.TU.SJ09546;NamEVM%20prediction%20SJ09546
chr4	EVM	gene	7606477	7607796	.	+	.	evm.TU.SJ09666;NamEVM%20prediction%20SJ09666
chr4	EVM	gene	7595168	7602013	.	+	.	evm.TU.SJ09674;NamEVM%20prediction%20SJ09674
chr4	EVM	gene	7582618	7590115	.	+	.	evm.TU.SJ09678;NamEVM%20prediction%20SJ09678
chr4	Cufflinks	lncRNA	7571698	7571918	.	+	.	gene_id_"XLOC_036857";_transcript_id_"LNC_011801";_gene_type_"lincRNA";
chr4	Cufflinks	lncRNA	7571694	7571918	.	-	.	gene_id_"XLOC_036831";_transcript_id_"LNC_011793";_gene_type_"lincRNA";
chr4	EVM	gene	7543413	7551117	.	+	.	evm.TU.SJ09679;NamEVM%20prediction%20SJ09679
chr4	Cufflinks	lncRNA	7537976	7537989	.	+	.	gene_id_"XLOC_036859";_transcript_id_"LNC_011802";_gene_type_"lincRNA";
chr4	Cufflinks	lncRNA	7536240	7536290	.	+	.	gene_id_"XLOC_036859";_transcript_id_"LNC_011802";_gene_type_"lincRNA";
chr4	Cufflinks	lncRNA	7534297	7535631	.	+	.	gene_id_"XLOC_036859";_transcript_id_"LNC_011802";_gene_type_"lincRNA";
chr4	Cufflinks	lncRNA	7526144	7529467	.	+	.	gene_id_"XLOC_036859";_transcript_id_"LNC_011802";_gene_type_"lincRNA";
chr4	Cufflinks	lncRNA	7523327	7523586	.	+	.	gene_id_"XLOC_036859";_transcript_id_"LNC_011802";_gene_type_"lincRNA";
chr4	EVM	gene	7514478	7521420	.	+	.	evm.TU.SJ09661;NamEVM%20prediction%20SJ09661
chr4	Cufflinks	lncRNA	7501236	7501476	.	+	.	gene_id_"XLOC_036863";_transcript_id_"LNC_011803";_gene_type_"lincRNA";
chr4	EVM	gene	7470124	7474530	.	+	.	evm.TU.SJ09663;NamEVM%20prediction%20SJ09663
chr4	Cufflinks	lncRNA	7468692	7469476	.	+	.	gene_id_"XLOC_036865";_transcript_id_"LNC_011804";_gene_type_"lincRNA";
chr4	ngd_circ_0001973	circle	7464066	7465228	-	SJ_BZ1,SJ_BZ2,SJ_BZ3	_ngd_circ_0001973
chr4	Cufflinks	lncRNA	7460438	7460976	.	+	.	gene_id_"XLOC_036868";_transcript_id_"LNC_011805";_gene_type_"lincRNA";
chr4	ngd_circ_0001974	circle	7449099	7459367	-	SJ_BZ3	_ngd_circ_0001974
chr4	Cufflinks	lncRNA	7451811	7452132	.	+	.	gene_id_"XLOC_036870";_transcript_id_"LNC_011806";_gene_type_"lincRNA";
chr4	Cufflinks	lncRNA	7448431	7448915	.	+	.	gene_id_"XLOC_036871";_transcript_id_"LNC_011807";_gene_type_"lincRNA";
chr4	Cufflinks	lncRNA	7446356	7447049	.	+	.	gene_id_"XLOC_036872";_transcript_id_"LNC_011808";_gene_type_"lincRNA";
chr4	EVM	gene	7415104	7417323	.	+	.	evm.TU.SJ09664;NamEVM%20prediction%20SJ09664
chr4	EVM	gene	7412251	7413135	.	+	.	evm.TU.SJ09665;NamEVM%20prediction%20SJ09665
chr4	Cufflinks	lncRNA	7389385	7390837	.	+	.	gene_id_"XLOC_036882";_transcript_id_"LNC_011809";_gene_type_"lincRNA";
chr4	Cufflinks	lncRNA	7388148	7388822	.	+	.	gene_id_"XLOC_036883";_transcript_id_"LNC_011810";_gene_type_"lincRNA";
chr4	EVM	gene	7354672	7362328	.	-	.	evm.TU.SJ09668;NamEVM%20prediction%20SJ09668
chr4	EVM	gene	7331397	7349464	.	+	.	evm.TU.SJ09669;NamEVM%20prediction%20SJ09669
chr4	ngd_circ_0001975	circle	7335869	7336024	+	SJ_MPZ1	_ngd_circ_0001975
chr4	EVM	gene	7316482	7331190	.	-	.	evm.TU.SJ09670;NamEVM%20prediction%20SJ09670
chr4	EVM	gene	7296824	7311451	.	+	.	evm.TU.SJ09671;NamEVM%20prediction%20SJ09671
chr4	Cufflinks	lncRNA	7293311	7293668	.	-	.	gene_id_"XLOC_036837";_transcript_id_"LNC_011794";_gene_type_"lincRNA";
chr4	Cufflinks	lncRNA	7291864	7292338	.	-	.	gene_id_"XLOC_036838";_transcript_id_"LNC_011795";_gene_type_"lincRNA";
chr4	Cufflinks	lncRNA	7280507	7280775	.	-	.	gene_id_"XLOC_036843";_transcript_id_"LNC_011796";_gene_type_"lincRNA";
chr4	EVM	gene	7271668	7277981	.	-	.	evm.TU.SJ09672;NamEVM%20prediction%20SJ09672
chr4	Cufflinks	lncRNA	7268528	7268829	.	-	.	gene_id_"XLOC_036846";_transcript_id_"LNC_011797";_gene_type_"lincRNA";
chr4	EVM	gene	7254743	7261047	.	+	.	evm.TU.SJ09673;NamEVM%20prediction%20SJ09673
chr4	Cufflinks	lncRNA	7251116	7251349	.	+	.	gene_id_"XLOC_036889";_transcript_id_"LNC_011811";_gene_type_"lincRNA";
chr4	Cufflinks	lncRNA	7246565	7247123	.	+	.	gene_id_"XLOC_036890";_transcript_id_"LNC_011812";_gene_type_"lincRNA";
chr4	Cufflinks	lncRNA	7242905	7243253	.	+	.	gene_id_"XLOC_036891";_transcript_id_"LNC_011813";_gene_type_"lincRNA";
chr4	Cufflinks	lncRNA	7242532	7242782	.	-	.	gene_id_"XLOC_036848";_transcript_id_"LNC_011798";_gene_type_"antisense_lncRNA";
chr4	Cufflinks	lncRNA	7237610	7239068	.	-	.	gene_id_"XLOC_036849";_transcript_id_"LNC_011799";_gene_type_"lincRNA";
chr4	EVM	gene	7235891	7236923	.	+	.	evm.TU.SJ09675;NamEVM%20prediction%20SJ09675
chr4	Cufflinks	lncRNA	7233830	7236919	.	-	.	gene_id_"XLOC_036848";_transcript_id_"LNC_011798";_gene_type_"antisense_lncRNA";
chr4	EVM	gene	7229478	7230883	.	-	.	evm.TU.SJ09676;NamEVM%20prediction%20SJ09676
chr4	Cufflinks	lncRNA	7221968	7222338	.	-	.	gene_id_"XLOC_036852";_transcript_id_"LNC_011800";_gene_type_"lincRNA";
chr4	EVM	gene	7206197	7209941	.	+	.	evm.TU.SJ09677;NamEVM%20prediction%20SJ09677
chr4	Cufflinks	lncRNA	4358961	4359215	.	-	.	gene_id_"XLOC_038549";_transcript_id_"LNC_012350";_gene_type_"lincRNA";
chr4	Cufflinks	lncRNA	4359079	4359343	.	+	.	gene_id_"XLOC_038547";_transcript_id_"LNC_012349";_gene_type_"lincRNA";
chr4	Cufflinks	lncRNA	4371164	4371694	.	-	.	gene_id_"XLOC_038550";_transcript_id_"LNC_012351";_gene_type_"lincRNA";
chr4	EVM	gene	4372303	4382673	.	+	.	evm.TU.SJ09975;NamEVM%20prediction%20SJ09975
chr4	EVM	gene	11013210	11021009	.	+	.	evm.TU.SJ10014;NamEVM%20prediction%20SJ10014
chr4	ngd_circ_0002040	circle	11017349	11030225	SJ10014;SJ10015;	+	intron:16315-16857,intron:14000-16210,lncRNA:16857-17271,exon:13611-14000,;exon:22305-23283,;SJ_BZ1,SJ_BZ2,SJ_BZ3,SJ_MPZ1,SJ_MPZ2	;_ngd_circ_0002040
chr4	Cufflinks	lncRNA	11023098	11023410	.	-	.	gene_id_"XLOC_038751";_transcript_id_"LNC_012423";_gene_type_"lincRNA";
chr4	EVM	gene	11026044	11027021	.	+	.	evm.TU.SJ10015;NamEVM%20prediction%20SJ10015
chr4	Cufflinks	lncRNA	4327307	4328299	.	-	.	gene_id_"XLOC_040057";_transcript_id_"LNC_012819";_gene_type_"antisense_lncRNA";
chr4	EVM	gene	4327779	4330595	.	+	.	evm.TU.SJ10340;NamEVM%20prediction%20SJ10340
chr4	EVM	gene	4336038	4340257	.	+	.	evm.TU.SJ10341;NamEVM%20prediction%20SJ10341
chr4	Cufflinks	lncRNA	4340792	4341322	.	-	.	gene_id_"XLOC_040062";_transcript_id_"LNC_012820";_gene_type_"lincRNA";
chr4	Cufflinks	lncRNA	4343149	4343782	.	-	.	gene_id_"XLOC_040062";_transcript_id_"LNC_012821";_gene_type_"lincRNA";
chr4	Cufflinks	lncRNA	4343562	4343782	.	-	.	gene_id_"XLOC_040062";_transcript_id_"LNC_012820";_gene_type_"lincRNA";
chr4	Cufflinks	lncRNA	4352565	4352598	.	-	.	gene_id_"XLOC_040062";_transcript_id_"LNC_012821";_gene_type_"lincRNA";
chr4	Cufflinks	lncRNA	4352565	4352617	.	-	.	gene_id_"XLOC_040062";_transcript_id_"LNC_012820";_gene_type_"lincRNA";
chr4	EVM	gene	10624584	10625640	.	+	.	evm.TU.SJ10767;NamEVM%20prediction%20SJ10767
chr4	EVM	gene	10626477	10627346	.	+	.	evm.TU.SJ10775;NamEVM%20prediction%20SJ10775
chr4	EVM	gene	10639488	10679584	.	-	.	evm.TU.SJ10778;NamEVM%20prediction%20SJ10778
chr4	ngd_circ_0002152	circle	10665288	10667452	SJ10778;	-	intron:46570-46856,intron:47012-47804,lncRNA:48117-48302,exon:46856-47012,intron:47865-48117,exon:48436-48587,;SJ_MPZ1	_ngd_circ_0002152
chr4	ngd_circ_0002153	circle	10665721	10667452	SJ10778;	-	intron:47012-47804,intron:47865-48117,;SJ_FP2	_ngd_circ_0002153
chr4	EVM	gene	10691010	10691744	.	+	.	evm.TU.SJ10779;NamEVM%20prediction%20SJ10779
chr4	EVM	gene	10692275	10698846	.	-	.	evm.TU.SJ10780;NamEVM%20prediction%20SJ10780
chr4	EVM	gene	10699601	10706060	.	+	.	evm.TU.SJ10781;NamEVM%20prediction%20SJ10781
chr4	EVM	gene	10706649	10729537	.	-	.	evm.TU.SJ10782;NamEVM%20prediction%20SJ10782
chr4	EVM	gene	10729789	10739118	.	+	.	evm.TU.SJ10758;NamEVM%20prediction%20SJ10758
chr4	ngd_circ_0002149	circle	10731893	10733683	SJ10758;	+	intron:113663-114198,lncRNA:114593-114818,;SJ_MPZ1	_ngd_circ_0002149
chr4	EVM	gene	10740018	10748200	.	-	.	evm.TU.SJ10759;NamEVM%20prediction%20SJ10759
chr4	EVM	gene	10750021	10754478	.	-	.	evm.TU.SJ10760;NamEVM%20prediction%20SJ10760
chr4	EVM	gene	10754763	10769000	.	+	.	evm.TU.SJ10761;NamEVM%20prediction%20SJ10761
chr4	Cufflinks	lncRNA	10766839	10768730	.	-	.	gene_id_"XLOC_040952";_transcript_id_"LNC_013068";_gene_type_"antisense_lncRNA";
chr4	EVM	gene	10769337	10771686	.	-	.	evm.TU.SJ10762;NamEVM%20prediction%20SJ10762
chr4	ngd_circ_0002150	circle	10773610	10773793	-	SJ_FP3	_ngd_circ_0002150
chr4	EVM	gene	10773734	10783884	.	-	.	evm.TU.SJ10763;NamEVM%20prediction%20SJ10763
chr4	EVM	gene	10790145	10792717	.	+	.	evm.TU.SJ10764;NamEVM%20prediction%20SJ10764
chr4	EVM	gene	10796133	10800244	.	-	.	evm.TU.SJ10765;NamEVM%20prediction%20SJ10765
chr4	EVM	gene	10815628	10818505	.	-	.	evm.TU.SJ10766;NamEVM%20prediction%20SJ10766
chr4	EVM	gene	10849883	10854902	.	-	.	evm.TU.SJ10769;NamEVM%20prediction%20SJ10769
chr4	EVM	gene	10855679	10872510	.	+	.	evm.TU.SJ10770;NamEVM%20prediction%20SJ10770
chr4	EVM	gene	10874980	10882848	.	+	.	evm.TU.SJ10771;NamEVM%20prediction%20SJ10771
chr4	EVM	gene	10885444	10892849	.	-	.	evm.TU.SJ10772;NamEVM%20prediction%20SJ10772
chr4	ngd_circ_0002151	circle	10888415	10888960	+	SJ_MPZ1	_ngd_circ_0002151
chr4	EVM	gene	10912711	10935879	.	+	.	evm.TU.SJ10773;NamEVM%20prediction%20SJ10773
chr4	EVM	gene	10939829	10948988	.	-	.	evm.TU.SJ10774;NamEVM%20prediction%20SJ10774
chr4	EVM	gene	10951651	10960908	.	-	.	evm.TU.SJ10776;NamEVM%20prediction%20SJ10776
chr4	Cufflinks	lncRNA	10961926	10963185	.	-	.	gene_id_"XLOC_040968";_transcript_id_"LNC_013069";_gene_type_"lincRNA";
chr4	EVM	gene	10966115	10975103	.	-	.	evm.TU.SJ10777;NamEVM%20prediction%20SJ10777
chr4	Cufflinks	lncRNA	10978275	10978786	.	+	.	gene_id_"XLOC_040941";_transcript_id_"LNC_013066";_gene_type_"lincRNA";
chr4	Cufflinks	lncRNA	10980693	10980797	.	+	.	gene_id_"XLOC_040941";_transcript_id_"LNC_013066";_gene_type_"lincRNA";
chr4	Cufflinks	lncRNA	10982675	10982886	.	+	.	gene_id_"XLOC_040942";_transcript_id_"LNC_013067";_gene_type_"lincRNA";
chr4	EVM	gene	3649369	3657453	.	+	.	evm.TU.SJ10913;NamEVM%20prediction%20SJ10913
chr4	EVM	gene	3657462	3658742	.	+	.	evm.TU.SJ10922;NamEVM%20prediction%20SJ10922
chr4	Cufflinks	lncRNA	3661482	3663221	.	-	.	gene_id_"XLOC_041439";_transcript_id_"LNC_013249";_gene_type_"lincRNA";
chr4	EVM	gene	3666604	3682310	.	-	.	evm.TU.SJ10923;NamEVM%20prediction%20SJ10923
chr4	EVM	gene	3690511	3702381	.	+	.	evm.TU.SJ10924;NamEVM%20prediction%20SJ10924
chr4	EVM	gene	3712838	3726363	.	+	.	evm.TU.SJ10925;NamEVM%20prediction%20SJ10925
chr4	EVM	gene	3740904	3772454	.	-	.	evm.TU.SJ10909;NamEVM%20prediction%20SJ10909
chr4	EVM	gene	3817705	3835896	.	-	.	evm.TU.SJ10911;NamEVM%20prediction%20SJ10911
chr4	ngd_circ_0002206	circle	3831135	3835896	SJ10911;	-	intron:196007-196758,intron:192258-195951,;SJ_FP2	_ngd_circ_0002206
chr4	ngd_circ_0002207	circle	3844002	3844203	+	SJ_BZ1	_ngd_circ_0002207
chr4	EVM	gene	3854274	3895010	.	+	.	evm.TU.SJ10912;NamEVM%20prediction%20SJ10912
chr4	EVM	gene	3900652	3917876	.	-	.	evm.TU.SJ10914;NamEVM%20prediction%20SJ10914
chr4	Cufflinks	lncRNA	3919037	3919156	.	-	.	gene_id_"XLOC_041449";_transcript_id_"LNC_013250";_gene_type_"lincRNA";
chr4	Cufflinks	lncRNA	3921365	3921566	.	-	.	gene_id_"XLOC_041449";_transcript_id_"LNC_013250";_gene_type_"lincRNA";
chr4	Cufflinks	lncRNA	3923254	3923306	.	-	.	gene_id_"XLOC_041449";_transcript_id_"LNC_013250";_gene_type_"lincRNA";
chr4	EVM	gene	3923645	3927962	.	+	.	evm.TU.SJ10915;NamEVM%20prediction%20SJ10915
chr4	EVM	gene	3934415	3939126	.	-	.	evm.TU.SJ10916;NamEVM%20prediction%20SJ10916
chr4	EVM	gene	3943396	3949931	.	-	.	evm.TU.SJ10917;NamEVM%20prediction%20SJ10917
chr4	EVM	gene	3950163	3951041	.	-	.	evm.TU.SJ10918;NamEVM%20prediction%20SJ10918
chr4	EVM	gene	3951825	3962157	.	-	.	evm.TU.SJ10919;NamEVM%20prediction%20SJ10919
chr4	EVM	gene	3976259	3988664	.	-	.	evm.TU.SJ10920;NamEVM%20prediction%20SJ10920
chr4	EVM	gene	3989838	4020405	.	+	.	evm.TU.SJ10921;NamEVM%20prediction%20SJ10921
chr4	ngd_circ_0002208	circle	4010592	4020391	SJ10921;	+	lncRNA:371503-372143,intron:373416-375596,intron:372143-373290,exon:379924-380081,intron:375674-376076,intron:376172-379295,intron:380081-381224,;SJ_FP1	_ngd_circ_0002208
chr4	EVM	gene	7107354	7108246	.	-	.	evm.TU.SJ10808;NamEVM%20prediction%20SJ10808
chr4	Cufflinks	lncRNA	2940256	2940580	.	+	.	gene_id_"XLOC_044069";_transcript_id_"LNC_014040";_gene_type_"lincRNA";
chr4	Cufflinks	lncRNA	2940521	2940526	.	+	.	gene_id_"XLOC_044069";_transcript_id_"LNC_014041";_gene_type_"antisense_lncRNA";
chr4	Cufflinks	lncRNA	2941845	2942105	.	+	.	gene_id_"XLOC_044069";_transcript_id_"LNC_014040";_gene_type_"lincRNA";
chr4	Cufflinks	lncRNA	2945127	2949128	.	+	.	gene_id_"XLOC_044069";_transcript_id_"LNC_014040";_gene_type_"lincRNA";
chr4	EVM	gene	2954604	2956100	.	-	.	evm.TU.SJ11779;NamEVM%20prediction%20SJ11779
chr4	EVM	gene	2960993	2964671	.	-	.	evm.TU.SJ11780;NamEVM%20prediction%20SJ11780
chr4	Cufflinks	lncRNA	2968122	2968549	.	+	.	gene_id_"XLOC_044075";_transcript_id_"LNC_014049";_gene_type_"lincRNA";
chr4	Cufflinks	lncRNA	2974814	2975104	.	+	.	gene_id_"XLOC_044078";_transcript_id_"LNC_014050";_gene_type_"lincRNA";
chr4	Cufflinks	lncRNA	2975806	2976132	.	+	.	gene_id_"XLOC_044079";_transcript_id_"LNC_014051";_gene_type_"lincRNA";
chr4	EVM	gene	2981032	2986038	.	-	.	evm.TU.SJ11781;NamEVM%20prediction%20SJ11781
chr4	Cufflinks	lncRNA	2981734	2981787	.	+	.	gene_id_"XLOC_044083";_transcript_id_"LNC_014052";_gene_type_"antisense_lncRNA";
chr4	Cufflinks	lncRNA	2993086	2993345	.	+	.	gene_id_"XLOC_044069";_transcript_id_"LNC_014043";_gene_type_"antisense_lncRNA";
chr4	Cufflinks	lncRNA	2993086	2993420	.	+	.	gene_id_"XLOC_044069";_transcript_id_"LNC_014042";_gene_type_"lincRNA";
chr4	Cufflinks	lncRNA	2993087	2993420	.	+	.	gene_id_"XLOC_044069";_transcript_id_"LNC_014044";_gene_type_"antisense_lncRNA";
chr4	Cufflinks	lncRNA	2993113	2993420	.	+	.	gene_id_"XLOC_044069";_transcript_id_"LNC_014045";_gene_type_"antisense_lncRNA";
chr4	Cufflinks	lncRNA	2993137	2993420	.	+	.	gene_id_"XLOC_044069";_transcript_id_"LNC_014046";_gene_type_"antisense_lncRNA";
chr4	Cufflinks	lncRNA	2993137	2993420	.	+	.	gene_id_"XLOC_044069";_transcript_id_"LNC_014047";_gene_type_"antisense_lncRNA";
chr4	Cufflinks	lncRNA	2993137	2993420	.	+	.	gene_id_"XLOC_044069";_transcript_id_"LNC_014048";_gene_type_"antisense_lncRNA";
chr4	Cufflinks	lncRNA	2993367	2993420	.	+	.	gene_id_"XLOC_044069";_transcript_id_"LNC_014041";_gene_type_"antisense_lncRNA";
chr4	Cufflinks	lncRNA	2994564	2994824	.	+	.	gene_id_"XLOC_044069";_transcript_id_"LNC_014041";_gene_type_"antisense_lncRNA";
chr4	Cufflinks	lncRNA	2994564	2994824	.	+	.	gene_id_"XLOC_044069";_transcript_id_"LNC_014042";_gene_type_"lincRNA";
chr4	Cufflinks	lncRNA	2994564	2994824	.	+	.	gene_id_"XLOC_044069";_transcript_id_"LNC_014044";_gene_type_"antisense_lncRNA";
chr4	Cufflinks	lncRNA	2994564	2994824	.	+	.	gene_id_"XLOC_044069";_transcript_id_"LNC_014045";_gene_type_"antisense_lncRNA";
chr4	Cufflinks	lncRNA	2994564	2994824	.	+	.	gene_id_"XLOC_044069";_transcript_id_"LNC_014046";_gene_type_"antisense_lncRNA";
chr4	Cufflinks	lncRNA	2994564	2994824	.	+	.	gene_id_"XLOC_044069";_transcript_id_"LNC_014047";_gene_type_"antisense_lncRNA";
chr4	Cufflinks	lncRNA	2994564	2994824	.	+	.	gene_id_"XLOC_044069";_transcript_id_"LNC_014048";_gene_type_"antisense_lncRNA";
chr4	Cufflinks	lncRNA	2997263	2997351	.	+	.	gene_id_"XLOC_044069";_transcript_id_"LNC_014041";_gene_type_"antisense_lncRNA";
chr4	Cufflinks	lncRNA	2997263	2997351	.	+	.	gene_id_"XLOC_044069";_transcript_id_"LNC_014044";_gene_type_"antisense_lncRNA";
chr4	Cufflinks	lncRNA	2997263	2997351	.	+	.	gene_id_"XLOC_044069";_transcript_id_"LNC_014045";_gene_type_"antisense_lncRNA";
chr4	Cufflinks	lncRNA	2997263	2997351	.	+	.	gene_id_"XLOC_044069";_transcript_id_"LNC_014046";_gene_type_"antisense_lncRNA";
chr4	Cufflinks	lncRNA	2997263	2997351	.	+	.	gene_id_"XLOC_044069";_transcript_id_"LNC_014047";_gene_type_"antisense_lncRNA";
chr4	Cufflinks	lncRNA	2997263	2997351	.	+	.	gene_id_"XLOC_044069";_transcript_id_"LNC_014048";_gene_type_"antisense_lncRNA";
chr4	Cufflinks	lncRNA	2997263	2999348	.	+	.	gene_id_"XLOC_044069";_transcript_id_"LNC_014042";_gene_type_"lincRNA";
chr4	Cufflinks	lncRNA	3009578	3015067	.	+	.	gene_id_"XLOC_044090";_transcript_id_"LNC_014053";_gene_type_"lincRNA";
chr4	EVM	gene	3015085	3023073	.	-	.	evm.TU.SJ11782;NamEVM%20prediction%20SJ11782
chr4	Cufflinks	lncRNA	3015792	3016183	.	+	.	gene_id_"XLOC_044083";_transcript_id_"LNC_014052";_gene_type_"antisense_lncRNA";
chr4	Cufflinks	lncRNA	3023755	3024026	.	+	.	gene_id_"XLOC_044093";_transcript_id_"LNC_014054";_gene_type_"lincRNA";
chr4	EVM	gene	3025034	3026860	.	-	.	evm.TU.SJ11783;NamEVM%20prediction%20SJ11783
chr4	Cufflinks	lncRNA	3028837	3029152	.	+	.	gene_id_"XLOC_044069";_transcript_id_"LNC_014041";_gene_type_"antisense_lncRNA";
chr4	Cufflinks	lncRNA	3028837	3029152	.	+	.	gene_id_"XLOC_044069";_transcript_id_"LNC_014044";_gene_type_"antisense_lncRNA";
chr4	Cufflinks	lncRNA	3028837	3029152	.	+	.	gene_id_"XLOC_044069";_transcript_id_"LNC_014045";_gene_type_"antisense_lncRNA";
chr4	Cufflinks	lncRNA	3028837	3029152	.	+	.	gene_id_"XLOC_044069";_transcript_id_"LNC_014046";_gene_type_"antisense_lncRNA";
chr4	Cufflinks	lncRNA	3028837	3029152	.	+	.	gene_id_"XLOC_044069";_transcript_id_"LNC_014047";_gene_type_"antisense_lncRNA";
chr4	Cufflinks	lncRNA	3028837	3029152	.	+	.	gene_id_"XLOC_044069";_transcript_id_"LNC_014048";_gene_type_"antisense_lncRNA";
chr4	Cufflinks	lncRNA	3029078	3029152	.	+	.	gene_id_"XLOC_044069";_transcript_id_"LNC_014043";_gene_type_"antisense_lncRNA";
chr4	Cufflinks	lncRNA	3031276	3031540	.	+	.	gene_id_"XLOC_044069";_transcript_id_"LNC_014045";_gene_type_"antisense_lncRNA";
chr4	Cufflinks	lncRNA	3031276	3031540	.	+	.	gene_id_"XLOC_044069";_transcript_id_"LNC_014046";_gene_type_"antisense_lncRNA";
chr4	Cufflinks	lncRNA	3031276	3031540	.	+	.	gene_id_"XLOC_044069";_transcript_id_"LNC_014048";_gene_type_"antisense_lncRNA";
chr4	ngd_circ_0002361	circle	3042979	3065300	+	SJ_MPZ1,SJ_FP1,SJ_FP3	_ngd_circ_0002361
chr4	Cufflinks	lncRNA	3042980	3043320	.	+	.	gene_id_"XLOC_044069";_transcript_id_"LNC_014046";_gene_type_"antisense_lncRNA";
chr4	Cufflinks	lncRNA	3048907	3051074	.	+	.	gene_id_"XLOC_044102";_transcript_id_"LNC_014055";_gene_type_"antisense_lncRNA";
chr4	EVM	gene	3050977	3062560	.	-	.	evm.TU.SJ11784;NamEVM%20prediction%20SJ11784
chr4	Cufflinks	lncRNA	3065036	3065300	.	+	.	gene_id_"XLOC_044069";_transcript_id_"LNC_014041";_gene_type_"antisense_lncRNA";
chr4	Cufflinks	lncRNA	3065036	3065300	.	+	.	gene_id_"XLOC_044069";_transcript_id_"LNC_014047";_gene_type_"antisense_lncRNA";
chr4	Cufflinks	lncRNA	3065036	3072586	.	+	.	gene_id_"XLOC_044069";_transcript_id_"LNC_014043";_gene_type_"antisense_lncRNA";
chr4	Cufflinks	lncRNA	3065036	3072586	.	+	.	gene_id_"XLOC_044069";_transcript_id_"LNC_014044";_gene_type_"antisense_lncRNA";
chr4	Cufflinks	lncRNA	3065036	3072586	.	+	.	gene_id_"XLOC_044069";_transcript_id_"LNC_014045";_gene_type_"antisense_lncRNA";
chr4	Cufflinks	lncRNA	3072630	3076744	.	+	.	gene_id_"XLOC_044069";_transcript_id_"LNC_014041";_gene_type_"antisense_lncRNA";
chr4	Cufflinks	lncRNA	3072630	3076744	.	+	.	gene_id_"XLOC_044069";_transcript_id_"LNC_014047";_gene_type_"antisense_lncRNA";
chr4	Cufflinks	lncRNA	3072630	3076744	.	+	.	gene_id_"XLOC_044069";_transcript_id_"LNC_014048";_gene_type_"antisense_lncRNA";
chr4	EVM	gene	3078285	3085104	.	-	.	evm.TU.SJ11786;NamEVM%20prediction%20SJ11786
chr4	Cufflinks	lncRNA	3085518	3085903	.	+	.	gene_id_"XLOC_044105";_transcript_id_"LNC_014056";_gene_type_"lincRNA";
chr4	Cufflinks	lncRNA	3085556	3085903	.	+	.	gene_id_"XLOC_044105";_transcript_id_"LNC_014057";_gene_type_"lincRNA";
chr4	Cufflinks	lncRNA	3088019	3088381	.	+	.	gene_id_"XLOC_044107";_transcript_id_"LNC_014058";_gene_type_"lincRNA";
chr4	Cufflinks	lncRNA	3095950	3096005	.	+	.	gene_id_"XLOC_044105";_transcript_id_"LNC_014057";_gene_type_"lincRNA";
chr4	Cufflinks	lncRNA	3100172	3103518	.	+	.	gene_id_"XLOC_044105";_transcript_id_"LNC_014056";_gene_type_"lincRNA";
chr4	Cufflinks	lncRNA	3103569	3105020	.	+	.	gene_id_"XLOC_044108";_transcript_id_"LNC_014059";_gene_type_"lincRNA";
chr4	Cufflinks	lncRNA	3105159	3106034	.	-	.	gene_id_"XLOC_044128";_transcript_id_"LNC_014067";_gene_type_"lincRNA";
chr4	Cufflinks	lncRNA	3105651	3106514	.	+	.	gene_id_"XLOC_044109";_transcript_id_"LNC_014060";_gene_type_"lincRNA";
chr4	Cufflinks	lncRNA	3107181	3107900	.	+	.	gene_id_"XLOC_044110";_transcript_id_"LNC_014061";_gene_type_"lincRNA";
chr4	EVM	gene	3115223	3139759	.	+	.	evm.TU.SJ11787;NamEVM%20prediction%20SJ11787
chr4	ngd_circ_0002362	circle	3135369	3139180	SJ11787;	+	intron:225172-227994,;SJ_BZ1,SJ_BZ2,SJ_BZ3,SJ_MPZ1,SJ_MPZ2,SJ_MPZ3,SJ_FP1,SJ_FP2	_ngd_circ_0002362
chr4	Cufflinks	lncRNA	3141469	3141683	.	-	.	gene_id_"XLOC_044129";_transcript_id_"LNC_014068";_gene_type_"lincRNA";
chr4	EVM	gene	3146214	3152737	.	-	.	evm.TU.SJ11788;NamEVM%20prediction%20SJ11788
chr4	EVM	gene	3152966	3157492	.	+	.	evm.TU.SJ11789;NamEVM%20prediction%20SJ11789
chr4	Cufflinks	lncRNA	3163050	3163853	.	+	.	gene_id_"XLOC_044116";_transcript_id_"LNC_014062";_gene_type_"lincRNA";
chr4	EVM	gene	3164706	3200703	.	-	.	evm.TU.SJ11790;NamEVM%20prediction%20SJ11790
chr4	ngd_circ_0002363	circle	3167018	3167583	SJ11790;	-	lncRNA:256214-256779,;SJ_MPZ1,SJ_MPZ2,SJ_FP1	_ngd_circ_0002363
chr4	Cufflinks	lncRNA	3183015	3192072	.	+	.	gene_id_"XLOC_044117";_transcript_id_"LNC_014063";_gene_type_"antisense_lncRNA";
chr4	Cufflinks	lncRNA	3200917	3200960	.	-	.	gene_id_"XLOC_044132";_transcript_id_"LNC_014069";_gene_type_"lincRNA";
chr4	Cufflinks	lncRNA	3202067	3202237	.	-	.	gene_id_"XLOC_044132";_transcript_id_"LNC_014069";_gene_type_"lincRNA";
chr4	Cufflinks	lncRNA	3204947	3205402	.	+	.	gene_id_"XLOC_044118";_transcript_id_"LNC_014064";_gene_type_"lincRNA";
chr4	Cufflinks	lncRNA	3207349	3207387	.	+	.	gene_id_"XLOC_044117";_transcript_id_"LNC_014063";_gene_type_"antisense_lncRNA";
chr4	Cufflinks	lncRNA	3211044	3211328	.	+	.	gene_id_"XLOC_044119";_transcript_id_"LNC_014065";_gene_type_"lincRNA";
chr4	Cufflinks	lncRNA	3262275	3262547	.	+	.	gene_id_"XLOC_044120";_transcript_id_"LNC_014066";_gene_type_"lincRNA";
chr4	Cufflinks	lncRNA	1062496	1062703	.	-	.	gene_id_"XLOC_046360";_transcript_id_"LNC_014745";_gene_type_"lincRNA";
chr4	Cufflinks	lncRNA	1069721	1070179	.	-	.	gene_id_"XLOC_046362";_transcript_id_"LNC_014746";_gene_type_"lincRNA";
chr4	ngd_circ_0002471	circle	1076771	1077201	+	SJ_FP1	_ngd_circ_0002471
chr4	EVM	gene	1077064	1078913	.	-	.	evm.TU.SJ12537;NamEVM%20prediction%20SJ12537
chr4	EVM	gene	1079374	1103155	.	+	.	evm.TU.SJ12542;NamEVM%20prediction%20SJ12542
chr4	EVM	gene	1105541	1114860	.	+	.	evm.TU.SJ12546;NamEVM%20prediction%20SJ12546
chr4	Cufflinks	lncRNA	1115781	1119701	.	-	.	gene_id_"XLOC_046365";_transcript_id_"LNC_014747";_gene_type_"lincRNA";
chr4	Cufflinks	lncRNA	1121165	1121264	.	-	.	gene_id_"XLOC_046365";_transcript_id_"LNC_014747";_gene_type_"lincRNA";
chr4	Cufflinks	lncRNA	1124135	1124477	.	-	.	gene_id_"XLOC_046365";_transcript_id_"LNC_014747";_gene_type_"lincRNA";
chr4	ngd_circ_0002474	circle	1127080	1130679	SJ12547;	+	lncRNA:70381-70672,intron:71518-73670,intron:70672-71473,;SJ_BZ1,SJ_BZ3,SJ_MPZ1,SJ_FP1	_ngd_circ_0002474
chr4	EVM	gene	1127250	1147630	.	+	.	evm.TU.SJ12547;NamEVM%20prediction%20SJ12547
chr4	ngd_circ_0002475	circle	1137796	1142643	SJ12547;	+	intron:81135-85673,;SJ_FP1	_ngd_circ_0002475
chr4	EVM	gene	1154057	1163824	.	-	.	evm.TU.SJ12548;NamEVM%20prediction%20SJ12548
chr4	Cufflinks	lncRNA	1167892	1168433	.	-	.	gene_id_"XLOC_046366";_transcript_id_"LNC_014748";_gene_type_"lincRNA";
chr4	Cufflinks	lncRNA	1226375	1226651	.	+	.	gene_id_"XLOC_046338";_transcript_id_"LNC_014735";_gene_type_"lincRNA";
chr4	EVM	gene	1240879	1243212	.	+	.	evm.TU.SJ12538;NamEVM%20prediction%20SJ12538
chr4	Cufflinks	lncRNA	1250331	1250783	.	+	.	gene_id_"XLOC_046341";_transcript_id_"LNC_014736";_gene_type_"lincRNA";
chr4	Cufflinks	lncRNA	1251755	1252231	.	+	.	gene_id_"XLOC_046342";_transcript_id_"LNC_014737";_gene_type_"lincRNA";
chr4	Cufflinks	lncRNA	1260713	1263127	.	-	.	gene_id_"XLOC_046369";_transcript_id_"LNC_014749";_gene_type_"lincRNA";
chr4	Cufflinks	lncRNA	1286571	1286674	.	-	.	gene_id_"XLOC_046369";_transcript_id_"LNC_014749";_gene_type_"lincRNA";
chr4	EVM	gene	1299213	1306159	.	+	.	evm.TU.SJ12541;NamEVM%20prediction%20SJ12541
chr4	ngd_circ_0002472	circle	1301429	1345264	SJ12541;SJ12544;	+	intron:244828-246235,intron:247931-248319,lncRNA:244561-244828,intron:248350-249160,intron:246757-247862,intron:246378-246689,;intron:287316-287539,exon:286742-287316,;SJ_BZ1,SJ_BZ3	;_ngd_circ_0002472
chr4	ngd_circ_0002473	circle	1306028	1349528	SJ12544;	+	intron:288396-288850,intron:288095-288311,lncRNA:286742-287316,intron:287617-287975,exon:288850-289121,;SJ_BZ1	_ngd_circ_0002473
chr4	Cufflinks	lncRNA	1314429	1314834	.	+	.	gene_id_"XLOC_046344";_transcript_id_"LNC_014738";_gene_type_"lincRNA";
chr4	Cufflinks	lncRNA	1330516	1330850	.	+	.	gene_id_"XLOC_046349";_transcript_id_"LNC_014739";_gene_type_"lincRNA";
chr4	Cufflinks	lncRNA	1341343	1341686	.	+	.	gene_id_"XLOC_046353";_transcript_id_"LNC_014740";_gene_type_"lincRNA";
chr4	EVM	gene	1343611	1345989	.	+	.	evm.TU.SJ12544;NamEVM%20prediction%20SJ12544
chr4	Cufflinks	lncRNA	1355742	1380804	.	+	.	gene_id_"XLOC_046355";_transcript_id_"LNC_014741";_gene_type_"antisense_lncRNA";
chr4	Cufflinks	lncRNA	1372985	1374678	.	-	.	gene_id_"XLOC_046378";_transcript_id_"LNC_014750";_gene_type_"lincRNA";
chr4	Cufflinks	lncRNA	1375489	1375963	.	-	.	gene_id_"XLOC_046378";_transcript_id_"LNC_014750";_gene_type_"lincRNA";
chr4	EVM	gene	1380972	1381565	.	-	.	evm.TU.SJ12545;NamEVM%20prediction%20SJ12545
chr4	Cufflinks	lncRNA	1386342	1405741	.	+	.	gene_id_"XLOC_046355";_transcript_id_"LNC_014741";_gene_type_"antisense_lncRNA";
chr4	Cufflinks	lncRNA	1406020	1406493	.	-	.	gene_id_"XLOC_046379";_transcript_id_"LNC_014751";_gene_type_"lincRNA";
chr4	Cufflinks	lncRNA	1406518	1407991	.	+	.	gene_id_"XLOC_046357";_transcript_id_"LNC_014742";_gene_type_"lincRNA";
chr4	Cufflinks	lncRNA	1409888	1411894	.	+	.	gene_id_"XLOC_046358";_transcript_id_"LNC_014743";_gene_type_"lincRNA";
chr4	Cufflinks	lncRNA	1413958	1414583	.	+	.	gene_id_"XLOC_046359";_transcript_id_"LNC_014744";_gene_type_"lincRNA";
chr4	Cufflinks	lncRNA	6122401	6123029	.	-	.	gene_id_"XLOC_047930";_transcript_id_"LNC_015199";_gene_type_"lincRNA";
chr4	EVM	gene	6113708	6115216	.	+	.	evm.TU.SJ13045;NamEVM%20prediction%20SJ13045
chr4	ngd_circ_0002561	circle	6086666	6114185	SJ13045;	+	lncRNA:12714-13191,;SJ_BZ2	_ngd_circ_0002561
chr4	Cufflinks	lncRNA	6058522	6059492	.	+	.	gene_id_"XLOC_047941";_transcript_id_"LNC_015203";_gene_type_"lincRNA";
chr4	Cufflinks	lncRNA	6057055	6057295	.	+	.	gene_id_"XLOC_047941";_transcript_id_"LNC_015203";_gene_type_"lincRNA";
chr4	Cufflinks	lncRNA	6055571	6055894	.	+	.	gene_id_"XLOC_047941";_transcript_id_"LNC_015203";_gene_type_"lincRNA";
chr4	Cufflinks	lncRNA	5978161	5978449	.	+	.	gene_id_"XLOC_047942";_transcript_id_"LNC_015204";_gene_type_"lincRNA";
chr4	Cufflinks	lncRNA	5909209	5909428	.	-	.	gene_id_"XLOC_047933";_transcript_id_"LNC_015200";_gene_type_"lincRNA";
chr4	Cufflinks	lncRNA	5855318	5855742	.	-	.	gene_id_"XLOC_047937";_transcript_id_"LNC_015201";_gene_type_"lincRNA";
chr4	Cufflinks	lncRNA	5850186	5850423	.	-	.	gene_id_"XLOC_047939";_transcript_id_"LNC_015202";_gene_type_"lincRNA";
chr4	EVM	gene	5786891	5787327	.	+	.	evm.TU.SJ13050;NamEVM%20prediction%20SJ13050
chr4	Cufflinks	lncRNA	9747724	9748375	.	-	.	gene_id_"XLOC_049129";_transcript_id_"LNC_015588";_gene_type_"lincRNA";
chr4	EVM	gene	9718821	9745318	.	+	.	evm.TU.SJ13393;NamEVM%20prediction%20SJ13393
chr4	Cufflinks	lncRNA	9711721	9712588	.	-	.	gene_id_"XLOC_049130";_transcript_id_"LNC_015589";_gene_type_"lincRNA";
chr4	Cufflinks	lncRNA	9706884	9707120	.	-	.	gene_id_"XLOC_049131";_transcript_id_"LNC_015590";_gene_type_"lincRNA";
chr4	Cufflinks	lncRNA	9702929	9703195	.	-	.	gene_id_"XLOC_049132";_transcript_id_"LNC_015591";_gene_type_"lincRNA";
chr4	Cufflinks	lncRNA	9691199	9691510	.	+	.	gene_id_"XLOC_049148";_transcript_id_"LNC_015598";_gene_type_"lincRNA";
chr4	EVM	gene	9650623	9667571	.	-	.	evm.TU.SJ13400;NamEVM%20prediction%20SJ13400
chr4	Cufflinks	lncRNA	9634518	9635072	.	-	.	gene_id_"XLOC_049138";_transcript_id_"LNC_015592";_gene_type_"lincRNA";
chr4	Cufflinks	lncRNA	9631983	9632351	.	-	.	gene_id_"XLOC_049139";_transcript_id_"LNC_015593";_gene_type_"lincRNA";
chr4	Cufflinks	lncRNA	9629743	9630239	.	-	.	gene_id_"XLOC_049140";_transcript_id_"LNC_015594";_gene_type_"lincRNA";
chr4	Cufflinks	lncRNA	9626136	9626370	.	-	.	gene_id_"XLOC_049141";_transcript_id_"LNC_015595";_gene_type_"lincRNA";
chr4	EVM	gene	9566984	9603188	.	+	.	evm.TU.SJ13394;NamEVM%20prediction%20SJ13394
chr4	ngd_circ_0002618	circle	9594353	9594523	SJ13394;	+	lncRNA:155027-155197,;SJ_BZ1	_ngd_circ_0002618
chr4	Cufflinks	lncRNA	9562932	9563175	.	-	.	gene_id_"XLOC_049142";_transcript_id_"LNC_015596";_gene_type_"lincRNA";
chr4	EVM	gene	9555052	9558427	.	-	.	evm.TU.SJ13395;NamEVM%20prediction%20SJ13395
chr4	EVM	gene	9497222	9528348	.	+	.	evm.TU.SJ13396;NamEVM%20prediction%20SJ13396
chr4	EVM	gene	9455604	9477039	.	-	.	evm.TU.SJ13397;NamEVM%20prediction%20SJ13397
chr4	Cufflinks	lncRNA	9416947	9417482	.	-	.	gene_id_"XLOC_049145";_transcript_id_"LNC_015597";_gene_type_"lincRNA";
chr4	Cufflinks	lncRNA	6173074	6173092	.	+	.	gene_id_"XLOC_049363";_transcript_id_"LNC_015654";_gene_type_"lincRNA";
chr4	ngd_circ_0002626	circle	6175110	6183631	+	SJ_BZ1	_ngd_circ_0002626
chr4	ngd_circ_0002627	circle	6185707	6193910	+	SJ_BZ1,SJ_BZ2	_ngd_circ_0002627
chr4	Cufflinks	lncRNA	6185708	6186977	.	+	.	gene_id_"XLOC_049363";_transcript_id_"LNC_015654";_gene_type_"lincRNA";
chr4	Cufflinks	lncRNA	6201688	6202247	.	-	.	gene_id_"XLOC_049387";_transcript_id_"LNC_015661";_gene_type_"lincRNA";
chr4	Cufflinks	lncRNA	6201763	6202004	.	+	.	gene_id_"XLOC_049365";_transcript_id_"LNC_015655";_gene_type_"lincRNA";
chr4	EVM	gene	6222431	6231376	.	-	.	evm.TU.SJ13484;NamEVM%20prediction%20SJ13484
chr4	EVM	gene	6233627	6250584	.	-	.	evm.TU.SJ13485;NamEVM%20prediction%20SJ13485
chr4	Cufflinks	lncRNA	6252429	6252907	.	+	.	gene_id_"XLOC_049366";_transcript_id_"LNC_015656";_gene_type_"lincRNA";
chr4	EVM	gene	6271743	6275900	.	-	.	evm.TU.SJ13473;NamEVM%20prediction%20SJ13473
chr4	Cufflinks	lncRNA	6284377	6288646	.	+	.	gene_id_"XLOC_049367";_transcript_id_"LNC_015657";_gene_type_"lincRNA";
chr4	Cufflinks	lncRNA	6290699	6292187	.	+	.	gene_id_"XLOC_049369";_transcript_id_"LNC_015658";_gene_type_"lincRNA";
chr4	Cufflinks	lncRNA	6293093	6300097	.	+	.	gene_id_"XLOC_049367";_transcript_id_"LNC_015657";_gene_type_"lincRNA";
chr4	EVM	gene	6300752	6305616	.	+	.	evm.TU.SJ13474;NamEVM%20prediction%20SJ13474
chr4	Cufflinks	lncRNA	6314660	6315725	.	-	.	gene_id_"XLOC_049396";_transcript_id_"LNC_015662";_gene_type_"antisense_lncRNA";
chr4	EVM	gene	6315517	6331011	.	+	.	evm.TU.SJ13475;NamEVM%20prediction%20SJ13475
chr4	Cufflinks	lncRNA	6347097	6347557	.	+	.	gene_id_"XLOC_049379";_transcript_id_"LNC_015659";_gene_type_"lincRNA";
chr4	EVM	gene	6368754	6370917	.	-	.	evm.TU.SJ13476;NamEVM%20prediction%20SJ13476
chr4	Cufflinks	lncRNA	6405667	6405944	.	+	.	gene_id_"XLOC_049380";_transcript_id_"LNC_015660";_gene_type_"lincRNA";
chr4	EVM	gene	6422471	6424397	.	+	.	evm.TU.SJ13477;NamEVM%20prediction%20SJ13477
chr4	EVM	gene	6444024	6444965	.	+	.	evm.TU.SJ13479;NamEVM%20prediction%20SJ13479
chr4	EVM	gene	6473254	6474456	.	-	.	evm.TU.SJ13092;NamEVM%20prediction%20SJ13092
chr4	EVM	gene	6479099	6480001	.	-	.	evm.TU.SJ13093;NamEVM%20prediction%20SJ13093
chr4	Cufflinks	lncRNA	10301728	10301999	.	-	.	gene_id_"XLOC_051417";_transcript_id_"LNC_016249";_gene_type_"lincRNA";
chr4	EVM	gene	10302615	10303844	.	+	.	evm.TU.SJ14134;NamEVM%20prediction%20SJ14134
chr4	Cufflinks	lncRNA	10314030	10315021	.	-	.	gene_id_"XLOC_051421";_transcript_id_"LNC_016250";_gene_type_"lincRNA";
chr4	Cufflinks	lncRNA	10316526	10316793	.	+	.	gene_id_"XLOC_051389";_transcript_id_"LNC_016241";_gene_type_"lincRNA";
chr4	Cufflinks	lncRNA	10331563	10331657	.	+	.	gene_id_"XLOC_051390";_transcript_id_"LNC_016242";_gene_type_"lincRNA";
chr4	Cufflinks	lncRNA	10331792	10332628	.	+	.	gene_id_"XLOC_051390";_transcript_id_"LNC_016242";_gene_type_"lincRNA";
chr4	EVM	gene	10333678	10340051	.	+	.	evm.TU.SJ14142;NamEVM%20prediction%20SJ14142
chr4	EVM	gene	10340283	10349138	.	-	.	evm.TU.SJ14143;NamEVM%20prediction%20SJ14143
chr4	EVM	gene	10352010	10361476	.	-	.	evm.TU.SJ14120;NamEVM%20prediction%20SJ14120
chr4	EVM	gene	10361664	10362539	.	-	.	evm.TU.SJ14121;NamEVM%20prediction%20SJ14121
chr4	Cufflinks	lncRNA	10362401	10365842	.	+	.	gene_id_"XLOC_051395";_transcript_id_"LNC_016243";_gene_type_"antisense_lncRNA";
chr4	EVM	gene	10365980	10367704	.	-	.	evm.TU.SJ14122;NamEVM%20prediction%20SJ14122
chr4	EVM	gene	10371639	10375329	.	+	.	evm.TU.SJ14123;NamEVM%20prediction%20SJ14123
chr4	ngd_circ_0002778	circle	10375140	10375601	+	SJ_FP3	_ngd_circ_0002778
chr4	EVM	gene	10377881	10383946	.	+	.	evm.TU.SJ14124;NamEVM%20prediction%20SJ14124
chr4	EVM	gene	10386027	10390352	.	-	.	evm.TU.SJ14125;NamEVM%20prediction%20SJ14125
chr4	EVM	gene	10391732	10392970	.	+	.	evm.TU.SJ14126;NamEVM%20prediction%20SJ14126
chr4	EVM	gene	10396219	10397124	.	+	.	evm.TU.SJ14127;NamEVM%20prediction%20SJ14127
chr4	EVM	gene	10398262	10408917	.	+	.	evm.TU.SJ14128;NamEVM%20prediction%20SJ14128
chr4	EVM	gene	10409468	10414112	.	-	.	evm.TU.SJ14130;NamEVM%20prediction%20SJ14130
chr4	EVM	gene	10420210	10433424	.	+	.	evm.TU.SJ14131;NamEVM%20prediction%20SJ14131
chr4	Cufflinks	lncRNA	10432612	10433295	.	-	.	gene_id_"XLOC_051432";_transcript_id_"LNC_016251";_gene_type_"antisense_lncRNA";
chr4	Cufflinks	lncRNA	10436380	10437050	.	+	.	gene_id_"XLOC_051402";_transcript_id_"LNC_016244";_gene_type_"lincRNA";
chr4	Cufflinks	lncRNA	10437782	10447539	.	-	.	gene_id_"XLOC_051435";_transcript_id_"LNC_016252";_gene_type_"lincRNA";
chr4	Cufflinks	lncRNA	10447829	10448144	.	+	.	gene_id_"XLOC_051403";_transcript_id_"LNC_016245";_gene_type_"lincRNA";
chr4	Cufflinks	lncRNA	10447988	10448302	.	-	.	gene_id_"XLOC_051436";_transcript_id_"LNC_016253";_gene_type_"lincRNA";
chr4	EVM	gene	10449514	10483627	.	+	.	evm.TU.SJ14132;NamEVM%20prediction%20SJ14132
chr4	EVM	gene	10505345	10508309	.	+	.	evm.TU.SJ14133;NamEVM%20prediction%20SJ14133
chr4	EVM	gene	10508841	10516561	.	-	.	evm.TU.SJ14135;NamEVM%20prediction%20SJ14135
chr4	ngd_circ_0002777	circle	10525879	10526732	SJ14136;	-	intron:231498-231910,;SJ_BZ1	_ngd_circ_0002777
chr4	EVM	gene	10526104	10530609	.	-	.	evm.TU.SJ14136;NamEVM%20prediction%20SJ14136
chr4	EVM	gene	10532998	10543902	.	-	.	evm.TU.SJ14137;NamEVM%20prediction%20SJ14137
chr4	EVM	gene	10544407	10552734	.	+	.	evm.TU.SJ14138;NamEVM%20prediction%20SJ14138
chr4	Cufflinks	lncRNA	10560058	10560922	.	-	.	gene_id_"XLOC_051441";_transcript_id_"LNC_016254";_gene_type_"lincRNA";
chr4	Cufflinks	lncRNA	10562666	10563108	.	-	.	gene_id_"XLOC_051442";_transcript_id_"LNC_016255";_gene_type_"lincRNA";
chr4	EVM	gene	10563424	10563987	.	+	.	evm.TU.SJ14139;NamEVM%20prediction%20SJ14139
chr4	EVM	gene	10573113	10573994	.	+	.	evm.TU.SJ14140;NamEVM%20prediction%20SJ14140
chr4	Cufflinks	lncRNA	10580397	10581024	.	+	.	gene_id_"XLOC_051410";_transcript_id_"LNC_016246";_gene_type_"lincRNA";
chr4	EVM	gene	10582402	10587718	.	-	.	evm.TU.SJ14141;NamEVM%20prediction%20SJ14141
chr4	Cufflinks	lncRNA	10589315	10590392	.	-	.	gene_id_"XLOC_051444";_transcript_id_"LNC_016256";_gene_type_"lincRNA";
chr4	Cufflinks	lncRNA	10591299	10592062	.	-	.	gene_id_"XLOC_051445";_transcript_id_"LNC_016257";_gene_type_"lincRNA";
chr4	Cufflinks	lncRNA	10609596	10612806	.	+	.	gene_id_"XLOC_051414";_transcript_id_"LNC_016247";_gene_type_"lincRNA";
chr4	Cufflinks	lncRNA	10613525	10613633	.	+	.	gene_id_"XLOC_051414";_transcript_id_"LNC_016247";_gene_type_"lincRNA";
chr4	Cufflinks	lncRNA	10615573	10615814	.	-	.	gene_id_"XLOC_051448";_transcript_id_"LNC_016258";_gene_type_"lincRNA";
chr4	Cufflinks	lncRNA	10616768	10618050	.	+	.	gene_id_"XLOC_051415";_transcript_id_"LNC_016248";_gene_type_"lincRNA";
chr4	Cufflinks	lncRNA	10616913	10617767	.	-	.	gene_id_"XLOC_051449";_transcript_id_"LNC_016259";_gene_type_"lincRNA";
chr4	Cufflinks	lncRNA	10618311	10618580	.	-	.	gene_id_"XLOC_051450";_transcript_id_"LNC_016260";_gene_type_"lincRNA";
chr4	Cufflinks	lncRNA	4025836	4026619	.	-	.	gene_id_"XLOC_053836";_transcript_id_"LNC_017028";_gene_type_"lincRNA";
chr4	Cufflinks	lncRNA	4026879	4027150	.	-	.	gene_id_"XLOC_053837";_transcript_id_"LNC_017029";_gene_type_"lincRNA";
chr4	Cufflinks	lncRNA	4027240	4027528	.	+	.	gene_id_"XLOC_053817";_transcript_id_"LNC_017022";_gene_type_"lincRNA";
chr4	EVM	gene	4043882	4056342	.	+	.	evm.TU.SJ14958;NamEVM%20prediction%20SJ14958
chr4	Cufflinks	lncRNA	4057810	4058022	.	-	.	gene_id_"XLOC_053838";_transcript_id_"LNC_017030";_gene_type_"lincRNA";
chr4	Cufflinks	lncRNA	4070505	4070760	.	-	.	gene_id_"XLOC_053839";_transcript_id_"LNC_017031";_gene_type_"lincRNA";
chr4	Cufflinks	lncRNA	4076483	4076916	.	-	.	gene_id_"XLOC_053840";_transcript_id_"LNC_017032";_gene_type_"lincRNA";
chr4	Cufflinks	lncRNA	4077686	4077950	.	-	.	gene_id_"XLOC_053841";_transcript_id_"LNC_017033";_gene_type_"lincRNA";
chr4	Cufflinks	lncRNA	4088988	4089445	.	-	.	gene_id_"XLOC_053842";_transcript_id_"LNC_017034";_gene_type_"lincRNA";
chr4	Cufflinks	lncRNA	4095743	4095969	.	+	.	gene_id_"XLOC_053819";_transcript_id_"LNC_017023";_gene_type_"lincRNA";
chr4	Cufflinks	lncRNA	4095905	4096132	.	-	.	gene_id_"XLOC_053843";_transcript_id_"LNC_017035";_gene_type_"lincRNA";
chr4	EVM	gene	4102502	4104129	.	+	.	evm.TU.SJ14974;NamEVM%20prediction%20SJ14974
chr4	Cufflinks	lncRNA	4105744	4105947	.	-	.	gene_id_"XLOC_053844";_transcript_id_"LNC_017036";_gene_type_"lincRNA";
chr4	EVM	gene	4108129	4110971	.	-	.	evm.TU.SJ14975;NamEVM%20prediction%20SJ14975
chr4	Cufflinks	lncRNA	4117805	4118103	.	+	.	gene_id_"XLOC_053821";_transcript_id_"LNC_017024";_gene_type_"lincRNA";
chr4	Cufflinks	lncRNA	4129159	4129638	.	-	.	gene_id_"XLOC_053854";_transcript_id_"LNC_017037";_gene_type_"lincRNA";
chr4	Cufflinks	lncRNA	4130607	4130828	.	-	.	gene_id_"XLOC_053855";_transcript_id_"LNC_017038";_gene_type_"lincRNA";
chr4	Cufflinks	lncRNA	4131715	4132703	.	-	.	gene_id_"XLOC_053856";_transcript_id_"LNC_017039";_gene_type_"lincRNA";
chr4	Cufflinks	lncRNA	4140280	4140555	.	-	.	gene_id_"XLOC_053857";_transcript_id_"LNC_017040";_gene_type_"lincRNA";
chr4	EVM	gene	4141568	4147677	.	+	.	evm.TU.SJ14976;NamEVM%20prediction%20SJ14976
chr4	EVM	gene	4148488	4149066	.	+	.	evm.TU.SJ14977;NamEVM%20prediction%20SJ14977
chr4	EVM	gene	4153628	4162432	.	-	.	evm.TU.SJ14959;NamEVM%20prediction%20SJ14959
chr4	EVM	gene	4162510	4172523	.	-	.	evm.TU.SJ14960;NamEVM%20prediction%20SJ14960
chr4	EVM	gene	4173277	4187411	.	+	.	evm.TU.SJ14961;NamEVM%20prediction%20SJ14961
chr4	ngd_circ_0002933	circle	4186999	4188569	SJ14961;	+	lncRNA:165935-166193,;SJ_FP2	_ngd_circ_0002933
chr4	EVM	gene	4187900	4189125	.	+	.	evm.TU.SJ14962;NamEVM%20prediction%20SJ14962
chr4	EVM	gene	4195260	4198149	.	-	.	evm.TU.SJ14963;NamEVM%20prediction%20SJ14963
chr4	EVM	gene	4203259	4208561	.	-	.	evm.TU.SJ14964;NamEVM%20prediction%20SJ14964
chr4	Cufflinks	lncRNA	4208798	4209303	.	+	.	gene_id_"XLOC_053826";_transcript_id_"LNC_017025";_gene_type_"lincRNA";
chr4	Cufflinks	lncRNA	4208798	4209303	.	+	.	gene_id_"XLOC_053826";_transcript_id_"LNC_017026";_gene_type_"lincRNA";
chr4	Cufflinks	lncRNA	4217409	4219370	.	+	.	gene_id_"XLOC_053830";_transcript_id_"LNC_017027";_gene_type_"lincRNA";
chr4	Cufflinks	lncRNA	4219408	4219479	.	+	.	gene_id_"XLOC_053826";_transcript_id_"LNC_017025";_gene_type_"lincRNA";
chr4	Cufflinks	lncRNA	4220205	4220277	.	+	.	gene_id_"XLOC_053826";_transcript_id_"LNC_017026";_gene_type_"lincRNA";
chr4	EVM	gene	4221880	4240096	.	+	.	evm.TU.SJ14965;NamEVM%20prediction%20SJ14965
chr4	ngd_circ_0002934	circle	4233986	4237508	SJ14965;	+	intron:213017-214188,intron:214312-216291,;SJ_FP2	_ngd_circ_0002934
chr4	ngd_circ_0002935	circle	4237355	4237958	SJ14965;	+	lncRNA:216291-216444,;SJ_MPZ1	_ngd_circ_0002935
chr4	ngd_circ_0002936	circle	4237898	4260036	SJ14966;SJ14965;SJ14967;	+	intron:219714-220910,lncRNA:221417-221606,intron:227858-230237,exon:223589-223773,intron:221051-221417,intron:223773-227763,;intron:216894-218724,;intron:233451-233932,intron:232690-233306,intron:237823-238705,exon:238705-238972,exon:232444-232690,intron:234045-237694,;SJ_MPZ1	;;_ngd_circ_0002936
chr4	EVM	gene	4240737	4251531	.	+	.	evm.TU.SJ14966;NamEVM%20prediction%20SJ14966
chr4	ngd_circ_0002937	circle	4241974	4242670	SJ14966;	+	intron:221051-221417,lncRNA:221417-221606,;SJ_FP3	_ngd_circ_0002937
chr4	ngd_circ_0002938	circle	4250338	4251391	SJ14966;	+	intron:227858-230237,;SJ_BZ1,SJ_BZ2,SJ_BZ3,SJ_MPZ1,SJ_MPZ2,SJ_MPZ3,SJ_FP1,SJ_FP2,SJ_FP3	_ngd_circ_0002938
chr4	EVM	gene	4252559	4265428	.	+	.	evm.TU.SJ14967;NamEVM%20prediction%20SJ14967
chr4	EVM	gene	4265954	4277805	.	+	.	evm.TU.SJ14968;NamEVM%20prediction%20SJ14968
chr4	EVM	gene	4288699	4291458	.	-	.	evm.TU.SJ14969;NamEVM%20prediction%20SJ14969
chr4	EVM	gene	4292715	4300731	.	-	.	evm.TU.SJ14970;NamEVM%20prediction%20SJ14970
chr4	EVM	gene	4300984	4301505	.	+	.	evm.TU.SJ14971;NamEVM%20prediction%20SJ14971
chr4	EVM	gene	4305640	4309717	.	+	.	evm.TU.SJ14972;NamEVM%20prediction%20SJ14972
chr4	EVM	gene	4313059	4321223	.	+	.	evm.TU.SJ14973;NamEVM%20prediction%20SJ14973
chr4	EVM	gene	5074510	5075070	.	-	.	evm.TU.SJ15565;NamEVM%20prediction%20SJ15565
chr4	Cufflinks	lncRNA	5142354	5142635	.	-	.	gene_id_"XLOC_055675";_transcript_id_"LNC_017613";_gene_type_"lincRNA";
chr4	Cufflinks	lncRNA	5143221	5143700	.	-	.	gene_id_"XLOC_055676";_transcript_id_"LNC_017614";_gene_type_"lincRNA";
chr4	Cufflinks	lncRNA	5147612	5148532	.	-	.	gene_id_"XLOC_055677";_transcript_id_"LNC_017615";_gene_type_"lincRNA";
chr4	ngd_circ_0003073	circle	5159136	5161795	+	SJ_MPZ2,SJ_MPZ3	_ngd_circ_0003073
chr4	Cufflinks	lncRNA	5159522	5160101	.	+	.	gene_id_"XLOC_055651";_transcript_id_"LNC_017607";_gene_type_"lincRNA";
chr4	Cufflinks	lncRNA	5161099	5161779	.	-	.	gene_id_"XLOC_055677";_transcript_id_"LNC_017615";_gene_type_"lincRNA";
chr4	Cufflinks	lncRNA	5259083	5259564	.	-	.	gene_id_"XLOC_055685";_transcript_id_"LNC_017616";_gene_type_"lincRNA";
chr4	Cufflinks	lncRNA	5259249	5259495	.	+	.	gene_id_"XLOC_055653";_transcript_id_"LNC_017608";_gene_type_"lincRNA";
chr4	Cufflinks	lncRNA	5290127	5290515	.	-	.	gene_id_"XLOC_055686";_transcript_id_"LNC_017617";_gene_type_"lincRNA";
chr4	Cufflinks	lncRNA	5291788	5292280	.	+	.	gene_id_"XLOC_055654";_transcript_id_"LNC_017609";_gene_type_"lincRNA";
chr4	ngd_circ_0003033	circle	5334761	5349442	-	SJ_BZ3	_ngd_circ_0003033
chr4	EVM	gene	5340192	5342696	.	+	.	evm.TU.SJ15566;NamEVM%20prediction%20SJ15566
chr4	EVM	gene	5347675	5351886	.	-	.	evm.TU.SJ15567;NamEVM%20prediction%20SJ15567
chr4	EVM	gene	5356805	5359806	.	+	.	evm.TU.SJ15568;NamEVM%20prediction%20SJ15568
chr4	EVM	gene	5396038	5398461	.	+	.	evm.TU.SJ15570;NamEVM%20prediction%20SJ15570
chr4	ngd_circ_0003034	circle	5410902	5426305	-	SJ_BZ1,SJ_BZ2,SJ_BZ3	_ngd_circ_0003034
chr4	EVM	gene	5415049	5418462	.	+	.	evm.TU.SJ15571;NamEVM%20prediction%20SJ15571
chr4	ngd_circ_0003035	circle	5427115	5445569	-	SJ_BZ1,SJ_BZ2,SJ_BZ3	_ngd_circ_0003035
chr4	EVM	gene	5434010	5434760	.	+	.	evm.TU.SJ15572;NamEVM%20prediction%20SJ15572
chr4	ngd_circ_0003036	circle	5447125	5464014	SJ15574;	-	lncRNA:389218-389652,;SJ_BZ1,SJ_BZ2,SJ_BZ3	_ngd_circ_0003036
chr4	EVM	gene	5450756	5457245	.	+	.	evm.TU.SJ15573;NamEVM%20prediction%20SJ15573
chr4	EVM	gene	5463581	5466563	.	-	.	evm.TU.SJ15574;NamEVM%20prediction%20SJ15574
chr4	EVM	gene	5470142	5471975	.	+	.	evm.TU.SJ15576;NamEVM%20prediction%20SJ15576
chr4	ngd_circ_0003037	circle	5471526	5489685	SJ15576;	+	lncRNA:397164-397613,;SJ_BZ1,SJ_BZ2,SJ_BZ3	_ngd_circ_0003037
chr4	ngd_circ_0003038	circle	5471526	5506732	SJ15576;SJ15577;	+	lncRNA:397164-397613,;intron:415323-416680,exon:416680-417150,;SJ_BZ1,SJ_BZ2	;_ngd_circ_0003038
chr4	ngd_circ_0003039	circle	5471526	5516556	SJ15577;SJ15576;	+	lncRNA:416680-417150,;exon:397164-397613,;SJ_BZ3	;_ngd_circ_0003039
chr4	ngd_circ_0003040	circle	5474042	5491479	SJ15577;	+	lncRNA:416680-417150,;SJ_BZ1,SJ_BZ2,SJ_BZ3	_ngd_circ_0003040
chr4	ngd_circ_0003041	circle	5474042	5508508	SJ15577;	+	lncRNA:416680-417150,;SJ_BZ1,SJ_BZ2,SJ_BZ3	_ngd_circ_0003041
chr4	ngd_circ_0003042	circle	5474042	5518313	SJ15579;SJ15577;	+	intron:442194-443514,lncRNA:443514-443951,;exon:416680-417150,;SJ_BZ1,SJ_BZ2,SJ_BZ3	;_ngd_circ_0003042
chr4	EVM	gene	5489628	5491512	.	+	.	evm.TU.SJ15577;NamEVM%20prediction%20SJ15577
chr4	ngd_circ_0003043	circle	5491042	5516556	SJ15577;	+	lncRNA:416680-417150,;SJ_BZ3	_ngd_circ_0003043
chr4	ngd_circ_0003044	circle	5493316	5508508	+	SJ_BZ2	_ngd_circ_0003044
chr4	ngd_circ_0003045	circle	5493316	5518313	SJ15579;	+	lncRNA:443514-443951,intron:442194-443514,;SJ_BZ1,SJ_BZ2	_ngd_circ_0003045
chr4	EVM	gene	5499841	5500595	.	-	.	evm.TU.SJ15578;NamEVM%20prediction%20SJ15578
chr4	ngd_circ_0003046	circle	5510334	5518313	SJ15579;	+	intron:442194-443514,lncRNA:443514-443951,;SJ_BZ2,SJ_BZ3	_ngd_circ_0003046
chr4	EVM	gene	5516499	5520160	.	+	.	evm.TU.SJ15579;NamEVM%20prediction%20SJ15579
chr4	Cufflinks	lncRNA	5530179	5530547	.	+	.	gene_id_"XLOC_055665";_transcript_id_"LNC_017610";_gene_type_"lincRNA";
chr4	EVM	gene	5532455	5535484	.	+	.	evm.TU.SJ15580;NamEVM%20prediction%20SJ15580
chr4	EVM	gene	5571053	5576428	.	-	.	evm.TU.SJ15581;NamEVM%20prediction%20SJ15581
chr4	ngd_circ_0003047	circle	5607039	5618123	-	SJ_BZ1,SJ_BZ2,SJ_BZ3	_ngd_circ_0003047
chr4	ngd_circ_0003048	circle	5607039	5629086	SJ15582;	-	lncRNA:554287-554724,intron:553024-554287,;SJ_BZ1,SJ_BZ2,SJ_BZ3	_ngd_circ_0003048
chr4	ngd_circ_0003049	circle	5607039	5653100	SJ15584;SJ15582;SJ15583;	-	lncRNA:578301-578738,;intron:553024-554287,intron:554724-557874,exon:554287-554724,;intron:564926-565498,intron:565935-568985,exon:565498-565935,;SJ_BZ1,SJ_BZ2,SJ_BZ3	;;_ngd_circ_0003049
chr4	ngd_circ_0003050	circle	5607039	5664921	SJ15583;SJ15585;SJ15582;SJ15584;	-	intron:564926-565498,intron:565935-568985,lncRNA:565498-565935,;exon:588594-588786,exon:590122-590559,intron:588786-590122,;exon:554287-554724,intron:554724-557874,intron:553024-554287,;exon:578301-578738,intron:578738-582623,;SJ_BZ1,SJ_BZ2,SJ_BZ3	;;;_ngd_circ_0003050
chr4	ngd_circ_0003051	circle	5607039	5686425	SJ15584;SJ15582;SJ15588;SJ15585;SJ15583;	-	lncRNA:578301-578738,intron:578738-582623,;exon:554287-554724,intron:554724-557874,intron:553024-554287,;exon:611626-612063,intron:610169-611626,;intron:588786-590122,exon:588594-588786,exon:590122-590559,intron:590559-594581,;exon:565498-565935,intron:564926-565498,intron:565935-568985,;SJ_BZ1,SJ_BZ2,SJ_BZ3	;;;;_ngd_circ_0003051
chr4	EVM	gene	5627366	5632294	.	-	.	evm.TU.SJ15582;NamEVM%20prediction%20SJ15582
chr4	ngd_circ_0003052	circle	5628649	5651099	SJ15582;SJ15583;	-	lncRNA:554287-554724,intron:554724-557874,;exon:565498-565935,intron:565935-568985,intron:564926-565498,;SJ_BZ3	;_ngd_circ_0003052
chr4	ngd_circ_0003053	circle	5628649	5684655	SJ15584;SJ15582;SJ15585;SJ15583;	-	lncRNA:578301-578738,intron:578738-582623,;intron:554724-557874,exon:554287-554724,;intron:588786-590122,intron:590559-594581,exon:590122-590559,exon:588594-588786,;exon:565498-565935,intron:565935-568985,intron:564926-565498,;SJ_BZ3	;;;_ngd_circ_0003053
chr4	ngd_circ_0003054	circle	5632236	5640297	SJ15583;	-	lncRNA:565498-565935,intron:564926-565498,;SJ_BZ1,SJ_BZ2,SJ_BZ3	_ngd_circ_0003054
chr4	ngd_circ_0003055	circle	5632236	5653100	SJ15583;SJ15584;	-	intron:564926-565498,intron:565935-568985,lncRNA:565498-565935,;exon:578301-578738,;SJ_BZ2,SJ_BZ3	;_ngd_circ_0003055
chr4	ngd_circ_0003056	circle	5632236	5664921	SJ15583;SJ15585;SJ15584;	-	intron:564926-565498,intron:565935-568985,lncRNA:565498-565935,;exon:590122-590559,exon:588594-588786,intron:588786-590122,;intron:578738-582623,exon:578301-578738,;SJ_BZ1,SJ_BZ2,SJ_BZ3	;;_ngd_circ_0003056
chr4	ngd_circ_0003057	circle	5632236	5686425	SJ15584;SJ15588;SJ15585;SJ15583;	-	lncRNA:578301-578738,intron:578738-582623,;intron:610169-611626,exon:611626-612063,;intron:588786-590122,intron:590559-594581,exon:588594-588786,exon:590122-590559,;exon:565498-565935,intron:565935-568985,intron:564926-565498,;SJ_BZ1,SJ_BZ2	;;;_ngd_circ_0003057
chr4	Cufflinks	lncRNA	5634736	5635390	.	-	.	gene_id_"XLOC_055706";_transcript_id_"LNC_017618";_gene_type_"lincRNA";
chr4	EVM	gene	5639268	5643405	.	-	.	evm.TU.SJ15583;NamEVM%20prediction%20SJ15583
chr4	ngd_circ_0003058	circle	5643347	5653100	SJ15584;	-	lncRNA:578301-578738,;SJ_BZ2	_ngd_circ_0003058
chr4	ngd_circ_0003059	circle	5643347	5664921	SJ15585;SJ15584;	-	lncRNA:590122-590559,intron:588786-590122,exon:588594-588786,;intron:578738-582623,exon:578301-578738,;SJ_BZ1	;_ngd_circ_0003059
chr4	ngd_circ_0003060	circle	5643347	5686425	SJ15584;SJ15585;SJ15588;	-	lncRNA:578301-578738,intron:578738-582623,;exon:590122-590559,exon:588594-588786,intron:590559-594581,intron:588786-590122,;exon:611626-612063,intron:610169-611626,;SJ_BZ1	;;_ngd_circ_0003060
chr4	Cufflinks	lncRNA	5648756	5650135	.	-	.	gene_id_"XLOC_055708";_transcript_id_"LNC_017619";_gene_type_"lincRNA";
chr4	EVM	gene	5652664	5657043	.	-	.	evm.TU.SJ15584;NamEVM%20prediction%20SJ15584
chr4	ngd_circ_0003061	circle	5656985	5664921	SJ15585;	-	intron:588786-590122,lncRNA:588594-588786,exon:590122-590559,;SJ_BZ1,SJ_BZ2,SJ_BZ3	_ngd_circ_0003061
chr4	ngd_circ_0003062	circle	5656985	5686425	SJ15588;SJ15585;	-	intron:610169-611626,lncRNA:611626-612063,;exon:588594-588786,intron:590559-594581,exon:590122-590559,intron:588786-590122,;SJ_BZ1,SJ_BZ2,SJ_BZ3	;_ngd_circ_0003062
chr4	EVM	gene	5662957	5669001	.	-	.	evm.TU.SJ15585;NamEVM%20prediction%20SJ15585
chr4	ngd_circ_0003063	circle	5668943	5686425	SJ15588;	-	intron:610169-611626,lncRNA:611626-612063,;SJ_BZ1,SJ_BZ2,SJ_BZ3	_ngd_circ_0003063
chr4	EVM	gene	5671662	5676395	.	+	.	evm.TU.SJ15587;NamEVM%20prediction%20SJ15587
chr4	EVM	gene	5684442	5691477	.	-	.	evm.TU.SJ15588;NamEVM%20prediction%20SJ15588
chr4	ngd_circ_0003064	circle	5691419	5727771	SJ15590;SJ15589;	-	lncRNA:652972-653409,intron:651424-652972,;intron:626135-628122,exon:625698-626135,intron:624107-625698,;SJ_BZ3	;_ngd_circ_0003064
chr4	EVM	gene	5698449	5702542	.	-	.	evm.TU.SJ15589;NamEVM%20prediction%20SJ15589
chr4	ngd_circ_0003065	circle	5702484	5742290	SJ15591;SJ15590;	-	lncRNA:667491-667928,intron:665894-667491,;exon:652972-653409,intron:651424-652972,intron:653409-655672,;SJ_BZ1,SJ_BZ2,SJ_BZ3	;_ngd_circ_0003065
chr4	ngd_circ_0003066	circle	5715641	5725786	-	SJ_BZ3	_ngd_circ_0003066
chr4	ngd_circ_0003067	circle	5715641	5740256	SJ15590;	-	intron:653409-655672,intron:651424-652972,lncRNA:652972-653409,;SJ_BZ1,SJ_BZ2,SJ_BZ3	_ngd_circ_0003067
chr4	ngd_circ_0003068	circle	5715641	5752339	SJ15590;SJ15591;	-	intron:653409-655672,intron:651424-652972,lncRNA:652972-653409,;intron:665894-667491,intron:667928-669945,exon:667491-667928,;SJ_BZ1,SJ_BZ2,SJ_BZ3	;_ngd_circ_0003068
chr4	ngd_circ_0003069	circle	5718252	5727771	SJ15590;	-	lncRNA:652972-653409,;SJ_BZ1,SJ_BZ2,SJ_BZ3,SJ_MPZ3,SJ_FP3	_ngd_circ_0003069
chr4	EVM	gene	5725766	5730092	.	-	.	evm.TU.SJ15590;NamEVM%20prediction%20SJ15590
chr4	ngd_circ_0003070	circle	5730034	5742290	SJ15591;	-	intron:665894-667491,lncRNA:667491-667928,;SJ_BZ1,SJ_BZ2,SJ_BZ3	_ngd_circ_0003070
chr4	ngd_circ_0003071	circle	5730034	5754358	SJ15591;	-	intron:665894-667491,intron:667928-669945,lncRNA:667491-667928,;SJ_BZ1,SJ_BZ2,SJ_BZ3	_ngd_circ_0003071
chr4	EVM	gene	5740236	5744365	.	-	.	evm.TU.SJ15591;NamEVM%20prediction%20SJ15591
chr4	ngd_circ_0003072	circle	5744307	5754358	-	SJ_BZ1,SJ_BZ2,SJ_BZ3,SJ_FP3	_ngd_circ_0003072
chr4	EVM	gene	5762434	5762928	.	-	.	evm.TU.SJ15592;NamEVM%20prediction%20SJ15592
chr4	Cufflinks	lncRNA	5775119	5776045	.	+	.	gene_id_"XLOC_055669";_transcript_id_"LNC_017611";_gene_type_"lincRNA";
chr4	Cufflinks	lncRNA	5779665	5780067	.	+	.	gene_id_"XLOC_055672";_transcript_id_"LNC_017612";_gene_type_"lincRNA";
chr4	Cufflinks	lncRNA	5779674	5779874	.	-	.	gene_id_"XLOC_055720";_transcript_id_"LNC_017620";_gene_type_"lincRNA";
chr4	EVM	gene	13742114	13742918	.	+	.	evm.TU.SJ16305;NamEVM%20prediction%20SJ16305
chr4	Cufflinks	lncRNA	13745855	13746366	.	+	.	gene_id_"XLOC_057862";_transcript_id_"LNC_018247";_gene_type_"lincRNA";
chr4	Cufflinks	lncRNA	13753967	13754793	.	+	.	gene_id_"XLOC_057865";_transcript_id_"LNC_018248";_gene_type_"lincRNA";
chr4	Cufflinks	lncRNA	13755712	13756403	.	+	.	gene_id_"XLOC_057866";_transcript_id_"LNC_018249";_gene_type_"lincRNA";
chr4	Cufflinks	lncRNA	13763537	13763884	.	+	.	gene_id_"XLOC_057867";_transcript_id_"LNC_018250";_gene_type_"lincRNA";
chr4	EVM	gene	13765006	13766638	.	+	.	evm.TU.SJ16312;NamEVM%20prediction%20SJ16312
chr4	EVM	gene	13769524	13774898	.	+	.	evm.TU.SJ16315;NamEVM%20prediction%20SJ16315
chr4	ngd_circ_0003169	circle	13773873	13812977	SJ16315;SJ16318;	+	lncRNA:37708-37899,exon:38235-38733,intron:37899-38235,;exon:76598-76812,;SJ_BZ1,SJ_BZ2,SJ_BZ3	;_ngd_circ_0003169
chr4	Cufflinks	lncRNA	13778077	13778280	.	-	.	gene_id_"XLOC_057874";_transcript_id_"LNC_018253";_gene_type_"lincRNA";
chr4	Cufflinks	lncRNA	13778077	13778290	.	+	.	gene_id_"XLOC_057868";_transcript_id_"LNC_018251";_gene_type_"lincRNA";
chr4	Cufflinks	lncRNA	13778895	13779337	.	-	.	gene_id_"XLOC_057875";_transcript_id_"LNC_018254";_gene_type_"lincRNA";
chr4	EVM	gene	13800373	13802270	.	+	.	evm.TU.SJ16317;NamEVM%20prediction%20SJ16317
chr4	EVM	gene	13808005	13814445	.	+	.	evm.TU.SJ16318;NamEVM%20prediction%20SJ16318
chr4	EVM	gene	13821018	13828413	.	-	.	evm.TU.SJ16306;NamEVM%20prediction%20SJ16306
chr4	Cufflinks	lncRNA	13841847	13842258	.	-	.	gene_id_"XLOC_057877";_transcript_id_"LNC_018255";_gene_type_"lincRNA";
chr4	EVM	gene	13877666	13886634	.	-	.	evm.TU.SJ16310;NamEVM%20prediction%20SJ16310
chr4	EVM	gene	13934297	13937377	.	-	.	evm.TU.SJ16311;NamEVM%20prediction%20SJ16311
chr4	EVM	gene	13981959	13988110	.	+	.	evm.TU.SJ16314;NamEVM%20prediction%20SJ16314
chr4	Cufflinks	lncRNA	14017040	14017485	.	-	.	gene_id_"XLOC_057881";_transcript_id_"LNC_018256";_gene_type_"lincRNA";
chr4	Cufflinks	lncRNA	14017042	14017518	.	+	.	gene_id_"XLOC_057873";_transcript_id_"LNC_018252";_gene_type_"lincRNA";
chr4	EVM	gene	1661972	1665034	.	+	.	evm.TU.SJ16324;NamEVM%20prediction%20SJ16324
chr4	EVM	gene	1704456	1707218	.	+	.	evm.TU.SJ16335;NamEVM%20prediction%20SJ16335
chr4	EVM	gene	1710428	1723807	.	+	.	evm.TU.SJ16336;NamEVM%20prediction%20SJ16336
chr4	Cufflinks	lncRNA	1727900	1729745	.	+	.	gene_id_"XLOC_057893";_transcript_id_"LNC_018261";_gene_type_"lincRNA";
chr4	EVM	gene	1734076	1738095	.	+	.	evm.TU.SJ16337;NamEVM%20prediction%20SJ16337
chr4	EVM	gene	1764302	1765588	.	-	.	evm.TU.SJ16339;NamEVM%20prediction%20SJ16339
chr4	EVM	gene	1769267	1769848	.	-	.	evm.TU.SJ16325;NamEVM%20prediction%20SJ16325
chr4	Cufflinks	lncRNA	1769964	1770515	.	+	.	gene_id_"XLOC_057895";_transcript_id_"LNC_018262";_gene_type_"lincRNA";
chr4	Cufflinks	lncRNA	1774156	1774176	.	+	.	gene_id_"XLOC_057895";_transcript_id_"LNC_018262";_gene_type_"lincRNA";
chr4	Cufflinks	lncRNA	1787258	1787539	.	+	.	gene_id_"XLOC_057910";_transcript_id_"LNC_018263";_gene_type_"lincRNA";
chr4	Cufflinks	lncRNA	1789888	1790182	.	+	.	gene_id_"XLOC_057911";_transcript_id_"LNC_018264";_gene_type_"lincRNA";
chr4	Cufflinks	lncRNA	1791528	1791760	.	+	.	gene_id_"XLOC_057912";_transcript_id_"LNC_018265";_gene_type_"lincRNA";
chr4	Cufflinks	lncRNA	1793688	1793980	.	+	.	gene_id_"XLOC_057913";_transcript_id_"LNC_018266";_gene_type_"lincRNA";
chr4	Cufflinks	lncRNA	1795907	1796295	.	+	.	gene_id_"XLOC_057914";_transcript_id_"LNC_018267";_gene_type_"lincRNA";
chr4	EVM	gene	1797879	1805522	.	+	.	evm.TU.SJ16326;NamEVM%20prediction%20SJ16326
chr4	EVM	gene	1812136	1820662	.	-	.	evm.TU.SJ16327;NamEVM%20prediction%20SJ16327
chr4	EVM	gene	1828373	1842082	.	-	.	evm.TU.SJ16328;NamEVM%20prediction%20SJ16328
chr4	ngd_circ_0003170	circle	1831309	1833203	SJ16328;	-	intron:171969-174453,;SJ_BZ1,SJ_BZ2,SJ_BZ3,SJ_MPZ1,SJ_MPZ2,SJ_MPZ3,SJ_FP1,SJ_FP2	_ngd_circ_0003170
chr4	EVM	gene	1842559	1849918	.	+	.	evm.TU.SJ16329;NamEVM%20prediction%20SJ16329
chr4	Cufflinks	lncRNA	1856522	1856637	.	+	.	gene_id_"XLOC_057918";_transcript_id_"LNC_018268";_gene_type_"lincRNA";
chr4	Cufflinks	lncRNA	1856522	1856637	.	+	.	gene_id_"XLOC_057918";_transcript_id_"LNC_018269";_gene_type_"lincRNA";
chr4	Cufflinks	lncRNA	1856895	1856997	.	+	.	gene_id_"XLOC_057918";_transcript_id_"LNC_018268";_gene_type_"lincRNA";
chr4	Cufflinks	lncRNA	1856895	1856997	.	+	.	gene_id_"XLOC_057918";_transcript_id_"LNC_018269";_gene_type_"lincRNA";
chr4	Cufflinks	lncRNA	1859031	1859146	.	+	.	gene_id_"XLOC_057918";_transcript_id_"LNC_018268";_gene_type_"lincRNA";
chr4	Cufflinks	lncRNA	1859031	1859146	.	+	.	gene_id_"XLOC_057918";_transcript_id_"LNC_018269";_gene_type_"lincRNA";
chr4	Cufflinks	lncRNA	1860812	1862848	.	+	.	gene_id_"XLOC_057918";_transcript_id_"LNC_018268";_gene_type_"lincRNA";
chr4	Cufflinks	lncRNA	1860841	1862848	.	+	.	gene_id_"XLOC_057918";_transcript_id_"LNC_018269";_gene_type_"lincRNA";
chr4	EVM	gene	1863955	1865682	.	-	.	evm.TU.SJ16330;NamEVM%20prediction%20SJ16330
chr4	EVM	gene	1868158	1877000	.	+	.	evm.TU.SJ16331;NamEVM%20prediction%20SJ16331
chr4	EVM	gene	1886495	1899120	.	-	.	evm.TU.SJ16332;NamEVM%20prediction%20SJ16332
chr4	EVM	gene	1912367	1915537	.	-	.	evm.TU.SJ16333;NamEVM%20prediction%20SJ16333
chr4	EVM	gene	1916239	1937230	.	+	.	evm.TU.SJ16334;NamEVM%20prediction%20SJ16334
chr4	Cufflinks	lncRNA	3288017	3288287	.	+	.	gene_id_"XLOC_061081";_transcript_id_"LNC_019190";_gene_type_"lincRNA";
chr4	EVM	gene	3297106	3297750	.	-	.	evm.TU.SJ17336;NamEVM%20prediction%20SJ17336
chr4	Cufflinks	lncRNA	3328494	3328868	.	-	.	gene_id_"XLOC_061099";_transcript_id_"LNC_019195";_gene_type_"lincRNA";
chr4	Cufflinks	lncRNA	3329779	3329943	.	-	.	gene_id_"XLOC_061099";_transcript_id_"LNC_019195";_gene_type_"lincRNA";
chr4	EVM	gene	3348002	3363104	.	-	.	evm.TU.SJ17339;NamEVM%20prediction%20SJ17339
chr4	Cufflinks	lncRNA	3363146	3363278	.	+	.	gene_id_"XLOC_061084";_transcript_id_"LNC_019191";_gene_type_"lincRNA";
chr4	Cufflinks	lncRNA	3364307	3368426	.	+	.	gene_id_"XLOC_061084";_transcript_id_"LNC_019191";_gene_type_"lincRNA";
chr4	Cufflinks	lncRNA	3368576	3369050	.	+	.	gene_id_"XLOC_061086";_transcript_id_"LNC_019192";_gene_type_"lincRNA";
chr4	Cufflinks	lncRNA	3380338	3380577	.	+	.	gene_id_"XLOC_061087";_transcript_id_"LNC_019193";_gene_type_"lincRNA";
chr4	EVM	gene	3385953	3395284	.	-	.	evm.TU.SJ17340;NamEVM%20prediction%20SJ17340
chr4	Cufflinks	lncRNA	3403634	3403990	.	+	.	gene_id_"XLOC_061088";_transcript_id_"LNC_019194";_gene_type_"lincRNA";
chr4	EVM	gene	3410428	3436501	.	+	.	evm.TU.SJ17332;NamEVM%20prediction%20SJ17332
chr4	EVM	gene	3443402	3451874	.	+	.	evm.TU.SJ17333;NamEVM%20prediction%20SJ17333
chr4	EVM	gene	3465498	3468037	.	+	.	evm.TU.SJ17334;NamEVM%20prediction%20SJ17334
chr4	Cufflinks	lncRNA	3488358	3492488	.	-	.	gene_id_"XLOC_061117";_transcript_id_"LNC_019196";_gene_type_"antisense_lncRNA";
chr4	EVM	gene	3491447	3493691	.	+	.	evm.TU.SJ17335;NamEVM%20prediction%20SJ17335
chr4	Cufflinks	lncRNA	3493547	3495830	.	-	.	gene_id_"XLOC_061118";_transcript_id_"LNC_019197";_gene_type_"antisense_lncRNA";
chr4	EVM	gene	3525697	3526995	.	+	.	evm.TU.SJ17337;NamEVM%20prediction%20SJ17337
chr4	Cufflinks	lncRNA	3526847	3530488	.	-	.	gene_id_"XLOC_061121";_transcript_id_"LNC_019198";_gene_type_"antisense_lncRNA";
chr4	Cufflinks	lncRNA	3532137	3532776	.	-	.	gene_id_"XLOC_061122";_transcript_id_"LNC_019199";_gene_type_"lincRNA";
chr4	Cufflinks	lncRNA	3532137	3532776	.	-	.	gene_id_"XLOC_061122";_transcript_id_"LNC_019200";_gene_type_"lincRNA";
chr4	Cufflinks	lncRNA	3533658	3541976	.	-	.	gene_id_"XLOC_061122";_transcript_id_"LNC_019200";_gene_type_"lincRNA";
chr4	Cufflinks	lncRNA	3533707	3541976	.	-	.	gene_id_"XLOC_061122";_transcript_id_"LNC_019199";_gene_type_"lincRNA";
chr4	EVM	gene	4435540	4467745	.	-	.	evm.TU.SJ17379;NamEVM%20prediction%20SJ17379
chr4	EVM	gene	4469748	4479416	.	+	.	evm.TU.SJ17386;NamEVM%20prediction%20SJ17386
chr4	ngd_circ_0003390	circle	4474338	4477594	SJ17386;	+	intron:71284-75969,intron:76109-77268,;SJ_BZ1,SJ_BZ2,SJ_MPZ1,SJ_MPZ3,SJ_FP1,SJ_FP_ngd_circ_0003390
chr4	Cufflinks	lncRNA	4481565	4482227	.	+	.	gene_id_"XLOC_061231";_transcript_id_"LNC_019236";_gene_type_"lincRNA";
chr4	Cufflinks	lncRNA	4482829	4484085	.	+	.	gene_id_"XLOC_061232";_transcript_id_"LNC_019237";_gene_type_"lincRNA";
chr4	EVM	gene	4484264	4509870	.	-	.	evm.TU.SJ17389;NamEVM%20prediction%20SJ17389
chr4	ngd_circ_0003391	circle	4493414	4495351	SJ17389;	-	intron:93439-98844,lncRNA:93224-93439,;SJ_BZ1,SJ_BZ2,SJ_MPZ1,SJ_MPZ2	_ngd_circ_0003391
chr4	Cufflinks	lncRNA	4512331	4512638	.	-	.	gene_id_"XLOC_061259";_transcript_id_"LNC_019243";_gene_type_"lincRNA";
chr4	Cufflinks	lncRNA	4513642	4514003	.	-	.	gene_id_"XLOC_061259";_transcript_id_"LNC_019243";_gene_type_"lincRNA";
chr4	Cufflinks	lncRNA	4514251	4515040	.	-	.	gene_id_"XLOC_061260";_transcript_id_"LNC_019244";_gene_type_"lincRNA";
chr4	Cufflinks	lncRNA	4517425	4517663	.	+	.	gene_id_"XLOC_061235";_transcript_id_"LNC_019238";_gene_type_"lincRNA";
chr4	Cufflinks	lncRNA	4519659	4519909	.	+	.	gene_id_"XLOC_061236";_transcript_id_"LNC_019239";_gene_type_"lincRNA";
chr4	Cufflinks	lncRNA	4524644	4524897	.	+	.	gene_id_"XLOC_061237";_transcript_id_"LNC_019240";_gene_type_"lincRNA";
chr4	EVM	gene	4531026	4532460	.	+	.	evm.TU.SJ17390;NamEVM%20prediction%20SJ17390
chr4	EVM	gene	4535642	4545442	.	-	.	evm.TU.SJ17391;NamEVM%20prediction%20SJ17391
chr4	EVM	gene	4546519	4567499	.	+	.	evm.TU.SJ17392;NamEVM%20prediction%20SJ17392
chr4	ngd_circ_0003389	circle	4555112	4556580	SJ17392;	+	intron:153678-156217,;SJ_MPZ1,SJ_MPZ2,SJ_MPZ3,SJ_FP1,SJ_FP2	_ngd_circ_0003389
chr4	Cufflinks	lncRNA	4574313	4574914	.	-	.	gene_id_"XLOC_061264";_transcript_id_"LNC_019245";_gene_type_"lincRNA";
chr4	Cufflinks	lncRNA	4580243	4581521	.	-	.	gene_id_"XLOC_061266";_transcript_id_"LNC_019246";_gene_type_"lincRNA";
chr4	EVM	gene	4582034	4586707	.	+	.	evm.TU.SJ17393;NamEVM%20prediction%20SJ17393
chr4	EVM	gene	4595371	4596290	.	+	.	evm.TU.SJ17380;NamEVM%20prediction%20SJ17380
chr4	EVM	gene	4612139	4614958	.	-	.	evm.TU.SJ17381;NamEVM%20prediction%20SJ17381
chr4	Cufflinks	lncRNA	4616668	4616886	.	-	.	gene_id_"XLOC_061269";_transcript_id_"LNC_019247";_gene_type_"lincRNA";
chr4	Cufflinks	lncRNA	4626439	4626751	.	-	.	gene_id_"XLOC_061270";_transcript_id_"LNC_019248";_gene_type_"lincRNA";
chr4	EVM	gene	4629502	4631376	.	+	.	evm.TU.SJ17383;NamEVM%20prediction%20SJ17383
chr4	EVM	gene	4633651	4637178	.	-	.	evm.TU.SJ17384;NamEVM%20prediction%20SJ17384
chr4	EVM	gene	4637593	4651696	.	+	.	evm.TU.SJ17385;NamEVM%20prediction%20SJ17385
chr4	Cufflinks	lncRNA	4654041	4655702	.	+	.	gene_id_"XLOC_061243";_transcript_id_"LNC_019241";_gene_type_"lincRNA";
chr4	EVM	gene	4663651	4664310	.	+	.	evm.TU.SJ17387;NamEVM%20prediction%20SJ17387
chr4	Cufflinks	lncRNA	4703537	4703812	.	+	.	gene_id_"XLOC_061247";_transcript_id_"LNC_019242";_gene_type_"lincRNA";
chr4	Cufflinks	lncRNA	4708761	4709011	.	-	.	gene_id_"XLOC_061277";_transcript_id_"LNC_019249";_gene_type_"lincRNA";
chr4	Cufflinks	lncRNA	4724289	4724539	.	+	.	gene_id_"XLOC_061247";_transcript_id_"LNC_019242";_gene_type_"lincRNA";
chr4	Cufflinks	lncRNA	4726008	4726157	.	+	.	gene_id_"XLOC_061247";_transcript_id_"LNC_019242";_gene_type_"lincRNA";
chr4	EVM	gene	13333325	13362857	.	-	.	evm.TU.SJ17827;NamEVM%20prediction%20SJ17827
chr4	ngd_circ_0003477	circle	13339830	13341355	SJ17827;	-	lncRNA:25193-25827,exon:26028-26718,;SJ_FP1	_ngd_circ_0003477
chr4	ngd_circ_0003478	circle	13337177	13341355	SJ17827;	-	lncRNA:26028-26718,exon:28183-29371,intron:26718-28183,exon:25193-25827,;SJ_FP1,SJ_FP2	_ngd_circ_0003478
chr4	ngd_circ_0003479	circle	13337395	13337753	SJ17827;	-	lncRNA:28183-29371,;SJ_FP1	_ngd_circ_0003479
chr4	EVM	gene	13283593	13305193	.	-	.	evm.TU.SJ17853;NamEVM%20prediction%20SJ17853
chr4	EVM	gene	13276921	13279090	.	+	.	evm.TU.SJ17862;NamEVM%20prediction%20SJ17862
chr4	EVM	gene	13273580	13275973	.	-	.	evm.TU.SJ17865;NamEVM%20prediction%20SJ17865
chr4	EVM	gene	13265750	13268296	.	+	.	evm.TU.SJ17866;NamEVM%20prediction%20SJ17866
chr4	ngd_circ_0003476	circle	13234006	13266209	SJ17866;SJ17829;SJ17832;	+	lncRNA:100339-100798,;exon:116045-116828,exon:117755-118214,;exon:131759-132542,;SJ_MPZ2	;;_ngd_circ_0003476
chr4	EVM	gene	13263099	13264823	.	-	.	evm.TU.SJ17867;NamEVM%20prediction%20SJ17867
chr4	EVM	gene	13261815	13262306	.	-	.	evm.TU.SJ17868;NamEVM%20prediction%20SJ17868
chr4	EVM	gene	13254944	13256122	.	-	.	evm.TU.SJ17828;NamEVM%20prediction%20SJ17828
chr4	EVM	gene	13248334	13250502	.	+	.	evm.TU.SJ17829;NamEVM%20prediction%20SJ17829
chr4	EVM	gene	13245058	13247513	.	-	.	evm.TU.SJ17830;NamEVM%20prediction%20SJ17830
chr4	EVM	gene	13240911	13243366	.	-	.	evm.TU.SJ17831;NamEVM%20prediction%20SJ17831
chr4	EVM	gene	13232490	13234788	.	+	.	evm.TU.SJ17832;NamEVM%20prediction%20SJ17832
chr4	EVM	gene	13229224	13231704	.	-	.	evm.TU.SJ17833;NamEVM%20prediction%20SJ17833
chr4	EVM	gene	13222758	13224969	.	+	.	evm.TU.SJ17834;NamEVM%20prediction%20SJ17834
chr4	EVM	gene	13219100	13221983	.	-	.	evm.TU.SJ17835;NamEVM%20prediction%20SJ17835
chr4	EVM	gene	13212244	13214557	.	+	.	evm.TU.SJ17836;NamEVM%20prediction%20SJ17836
chr4	EVM	gene	13206706	13208867	.	-	.	evm.TU.SJ17837;NamEVM%20prediction%20SJ17837
chr4	EVM	gene	13188983	13202518	.	+	.	evm.TU.SJ17838;NamEVM%20prediction%20SJ17838
chr4	EVM	gene	13172056	13188759	.	-	.	evm.TU.SJ17839;NamEVM%20prediction%20SJ17839
chr4	EVM	gene	13162716	13166900	.	-	.	evm.TU.SJ17840;NamEVM%20prediction%20SJ17840
chr4	EVM	gene	13155584	13159801	.	+	.	evm.TU.SJ17841;NamEVM%20prediction%20SJ17841
chr4	Cufflinks	lncRNA	13144206	13146744	.	+	.	gene_id_"XLOC_062403";_transcript_id_"LNC_019532";_gene_type_"lincRNA";
chr4	Cufflinks	lncRNA	13144187	13146179	.	-	.	gene_id_"XLOC_062369";_transcript_id_"LNC_019522";_gene_type_"lincRNA";
chr4	EVM	gene	13085235	13088262	.	+	.	evm.TU.SJ17845;NamEVM%20prediction%20SJ17845
chr4	EVM	gene	13023286	13068158	.	+	.	evm.TU.SJ17846;NamEVM%20prediction%20SJ17846
chr4	ngd_circ_0003480	circle	13023235	13027417	SJ17846;	+	lncRNA:339131-339359,intron:339359-340104,intron:341104-341800,intron:342011-342828,intron:340219-341018,exon:342828-343262,;SJ_MPZ3,SJ_FP1	_ngd_circ_0003480
chr4	EVM	gene	13016352	13019523	.	-	.	evm.TU.SJ17847;NamEVM%20prediction%20SJ17847
chr4	Cufflinks	lncRNA	13017261	13017574	.	+	.	gene_id_"XLOC_062408";_transcript_id_"LNC_019533";_gene_type_"antisense_lncRNA";
chr4	Cufflinks	lncRNA	13015611	13016341	.	+	.	gene_id_"XLOC_062409";_transcript_id_"LNC_019534";_gene_type_"lincRNA";
chr4	Cufflinks	lncRNA	13014499	13014996	.	+	.	gene_id_"XLOC_062410";_transcript_id_"LNC_019535";_gene_type_"lincRNA";
chr4	Cufflinks	lncRNA	13011903	13012428	.	-	.	gene_id_"XLOC_062373";_transcript_id_"LNC_019523";_gene_type_"lincRNA";
chr4	EVM	gene	12993629	13010547	.	+	.	evm.TU.SJ17848;NamEVM%20prediction%20SJ17848
chr4	Cufflinks	lncRNA	12992993	12993277	.	-	.	gene_id_"XLOC_062374";_transcript_id_"LNC_019524";_gene_type_"lincRNA";
chr4	Cufflinks	lncRNA	12982569	12982828	.	-	.	gene_id_"XLOC_062375";_transcript_id_"LNC_019525";_gene_type_"lincRNA";
chr4	Cufflinks	lncRNA	12980422	12980629	.	-	.	gene_id_"XLOC_062376";_transcript_id_"LNC_019526";_gene_type_"lincRNA";
chr4	Cufflinks	lncRNA	12979447	12979740	.	-	.	gene_id_"XLOC_062377";_transcript_id_"LNC_019527";_gene_type_"lincRNA";
chr4	EVM	gene	12967880	12975685	.	-	.	evm.TU.SJ17849;NamEVM%20prediction%20SJ17849
chr4	EVM	gene	12958464	12963221	.	+	.	evm.TU.SJ17850;NamEVM%20prediction%20SJ17850
chr4	EVM	gene	12904872	12944542	.	+	.	evm.TU.SJ17851;NamEVM%20prediction%20SJ17851
chr4	ngd_circ_0003481	circle	12906705	12907115	+	SJ_MPZ2	_ngd_circ_0003481
chr4	EVM	gene	12898507	12903929	.	-	.	evm.TU.SJ17852;NamEVM%20prediction%20SJ17852
chr4	EVM	gene	12888433	12894576	.	+	.	evm.TU.SJ17854;NamEVM%20prediction%20SJ17854
chr4	EVM	gene	12865918	12888180	.	-	.	evm.TU.SJ17855;NamEVM%20prediction%20SJ17855
chr4	Cufflinks	lncRNA	12864128	12864451	.	+	.	gene_id_"XLOC_062415";_transcript_id_"LNC_019536";_gene_type_"lincRNA";
chr4	Cufflinks	lncRNA	12862009	12863632	.	-	.	gene_id_"XLOC_062383";_transcript_id_"LNC_019528";_gene_type_"lincRNA";
chr4	EVM	gene	12853883	12861232	.	+	.	evm.TU.SJ17856;NamEVM%20prediction%20SJ17856
chr4	EVM	gene	12846027	12848638	.	-	.	evm.TU.SJ17857;NamEVM%20prediction%20SJ17857
chr4	Cufflinks	lncRNA	12844495	12844730	.	+	.	gene_id_"XLOC_062417";_transcript_id_"LNC_019537";_gene_type_"lincRNA";
chr4	Cufflinks	lncRNA	12840752	12843827	.	-	.	gene_id_"XLOC_062388";_transcript_id_"LNC_019529";_gene_type_"lincRNA";
chr4	Cufflinks	lncRNA	12838168	12838671	.	+	.	gene_id_"XLOC_062418";_transcript_id_"LNC_019538";_gene_type_"lincRNA";
chr4	Cufflinks	lncRNA	12832661	12836626	.	+	.	gene_id_"XLOC_062420";_transcript_id_"LNC_019539";_gene_type_"lincRNA";
chr4	Cufflinks	lncRNA	12832464	12836626	.	+	.	gene_id_"XLOC_062420";_transcript_id_"LNC_019540";_gene_type_"lincRNA";
chr4	Cufflinks	lncRNA	12832140	12832522	.	+	.	gene_id_"XLOC_062420";_transcript_id_"LNC_019539";_gene_type_"lincRNA";
chr4	Cufflinks	lncRNA	12829342	12829861	.	+	.	gene_id_"XLOC_062420";_transcript_id_"LNC_019540";_gene_type_"lincRNA";
chr4	EVM	gene	12798052	12823259	.	-	.	evm.TU.SJ17858;NamEVM%20prediction%20SJ17858
chr4	ngd_circ_0003482	circle	12805043	12813630	SJ17858;	-	intron:558244-559427,intron:554024-554740,intron:557649-558122,intron:555634-557579,intron:560925-561427,intron:553042-553854,intron:560148-560874,;SJ_MPZ1	_ngd_circ_0003482
chr4	Cufflinks	lncRNA	12795123	12797267	.	-	.	gene_id_"XLOC_062391";_transcript_id_"LNC_019530";_gene_type_"antisense_lncRNA";
chr4	EVM	gene	12779501	12796056	.	+	.	evm.TU.SJ17859;NamEVM%20prediction%20SJ17859
chr4	EVM	gene	12764996	12772728	.	+	.	evm.TU.SJ17860;NamEVM%20prediction%20SJ17860
chr4	EVM	gene	12753763	12764081	.	-	.	evm.TU.SJ17861;NamEVM%20prediction%20SJ17861
chr4	Cufflinks	lncRNA	12748925	12751547	.	-	.	gene_id_"XLOC_062393";_transcript_id_"LNC_019531";_gene_type_"lincRNA";
chr4	EVM	gene	12733006	12740677	.	-	.	evm.TU.SJ17863;NamEVM%20prediction%20SJ17863
chr4	EVM	gene	12707248	12707808	.	-	.	evm.TU.SJ17864;NamEVM%20prediction%20SJ17864
chr4	Cufflinks	lncRNA	12706818	12707052	.	+	.	gene_id_"XLOC_062424";_transcript_id_"LNC_019541";_gene_type_"lincRNA";
chr4	Cufflinks	lncRNA	8810881	8811265	.	-	.	gene_id_"XLOC_062508";_transcript_id_"LNC_019559";_gene_type_"lincRNA";
chr4	Cufflinks	lncRNA	8812471	8813247	.	+	.	gene_id_"XLOC_062488";_transcript_id_"LNC_019555";_gene_type_"lincRNA";
chr4	Cufflinks	lncRNA	8812910	8813144	.	-	.	gene_id_"XLOC_062509";_transcript_id_"LNC_019560";_gene_type_"lincRNA";
chr4	EVM	gene	8814089	8829667	.	+	.	evm.TU.SJ17871;NamEVM%20prediction%20SJ17871
chr4	Cufflinks	lncRNA	8828120	8829284	.	-	.	gene_id_"XLOC_062510";_transcript_id_"LNC_019561";_gene_type_"antisense_lncRNA";
chr4	Cufflinks	lncRNA	8833700	8835350	.	+	.	gene_id_"XLOC_062490";_transcript_id_"LNC_019556";_gene_type_"lincRNA";
chr4	EVM	gene	8842135	8843250	.	+	.	evm.TU.SJ17872;NamEVM%20prediction%20SJ17872
chr4	Cufflinks	lncRNA	8886268	8893071	.	-	.	gene_id_"XLOC_062519";_transcript_id_"LNC_019562";_gene_type_"antisense_lncRNA";
chr4	EVM	gene	8892524	8916846	.	+	.	evm.TU.SJ17873;NamEVM%20prediction%20SJ17873
chr4	Cufflinks	lncRNA	8919596	8921315	.	+	.	gene_id_"XLOC_062493";_transcript_id_"LNC_019557";_gene_type_"lincRNA";
chr4	Cufflinks	lncRNA	8924303	8929551	.	+	.	gene_id_"XLOC_062493";_transcript_id_"LNC_019557";_gene_type_"lincRNA";
chr4	EVM	gene	8930776	8946682	.	+	.	evm.TU.SJ17874;NamEVM%20prediction%20SJ17874
chr4	Cufflinks	lncRNA	8952319	8954341	.	+	.	gene_id_"XLOC_062497";_transcript_id_"LNC_019558";_gene_type_"lincRNA";
chr4	EVM	gene	8962443	8965625	.	+	.	evm.TU.SJ17875;NamEVM%20prediction%20SJ17875
chr4	EVM	gene	8989771	8991899	.	+	.	evm.TU.SJ17869;NamEVM%20prediction%20SJ17869
chr4	Cufflinks	lncRNA	9029101	9029361	.	-	.	gene_id_"XLOC_062532";_transcript_id_"LNC_019563";_gene_type_"lincRNA";
chr4	EVM	gene	9033276	9036651	.	+	.	evm.TU.SJ17870;NamEVM%20prediction%20SJ17870
chr4	Cufflinks	lncRNA	9036539	9037952	.	-	.	gene_id_"XLOC_062533";_transcript_id_"LNC_019564";_gene_type_"antisense_lncRNA";
chr4	Cufflinks	lncRNA	9043710	9044202	.	-	.	gene_id_"XLOC_062536";_transcript_id_"LNC_019565";_gene_type_"lincRNA";
chr4	Cufflinks	lncRNA	1580104	1581221	.	-	.	gene_id_"XLOC_064509";_transcript_id_"LNC_020157";_gene_type_"lincRNA";
chr4	EVM	gene	6128157	6130199	.	-	.	evm.TU.SJ17394;NamEVM%20prediction%20SJ17394
chr4	Cufflinks	lncRNA	8332	8829	.	+	.	gene_id_"XLOC_067177";_transcript_id_"LNC_020919";_gene_type_"lincRNA";
chr4	Cufflinks	lncRNA	11669	12172	.	+	.	gene_id_"XLOC_067178";_transcript_id_"LNC_020920";_gene_type_"lincRNA";
chr4	EVM	gene	17702	23315	.	+	.	evm.TU.SJ19075;NamEVM%20prediction%20SJ19075
chr4	EVM	gene	42827	49018	.	+	.	evm.TU.SJ19079;NamEVM%20prediction%20SJ19079
chr4	EVM	gene	65546	70030	.	+	.	evm.TU.SJ19080;NamEVM%20prediction%20SJ19080
chr4	EVM	gene	78680	83618	.	+	.	evm.TU.SJ19081;NamEVM%20prediction%20SJ19081
chr4	EVM	gene	95741	100546	.	+	.	evm.TU.SJ19082;NamEVM%20prediction%20SJ19082
chr4	EVM	gene	107580	113339	.	-	.	evm.TU.SJ19066;NamEVM%20prediction%20SJ19066
chr4	EVM	gene	121016	126831	.	-	.	evm.TU.SJ19067;NamEVM%20prediction%20SJ19067
chr4	EVM	gene	135617	140701	.	-	.	evm.TU.SJ19068;NamEVM%20prediction%20SJ19068
chr4	Cufflinks	lncRNA	164064	165399	.	+	.	gene_id_"XLOC_067184";_transcript_id_"LNC_020921";_gene_type_"lincRNA";
chr4	EVM	gene	175869	179305	.	+	.	evm.TU.SJ19074;NamEVM%20prediction%20SJ19074
chr4	Cufflinks	lncRNA	180396	180413	.	+	.	gene_id_"XLOC_067186";_transcript_id_"LNC_020922";_gene_type_"lincRNA";
chr4	Cufflinks	lncRNA	180888	181454	.	+	.	gene_id_"XLOC_067186";_transcript_id_"LNC_020922";_gene_type_"lincRNA";
chr4	EVM	gene	200515	202022	.	+	.	evm.TU.SJ19076;NamEVM%20prediction%20SJ19076
chr4	EVM	gene	203268	206717	.	+	.	evm.TU.SJ19077;NamEVM%20prediction%20SJ19077
chr4	EVM	gene	215341	220780	.	-	.	evm.TU.SJ19078;NamEVM%20prediction%20SJ19078
chr4	Cufflinks	lncRNA	434422	434774	.	-	.	gene_id_"XLOC_068730";_transcript_id_"LNC_021341";_gene_type_"lincRNA";
chr4	Cufflinks	lncRNA	471646	471973	.	-	.	gene_id_"XLOC_068731";_transcript_id_"LNC_021342";_gene_type_"lincRNA";
chr4	Cufflinks	lncRNA	487784	488173	.	-	.	gene_id_"XLOC_068733";_transcript_id_"LNC_021343";_gene_type_"lincRNA";
chr4	Cufflinks	lncRNA	490542	491003	.	-	.	gene_id_"XLOC_068734";_transcript_id_"LNC_021344";_gene_type_"lincRNA";
chr4	Cufflinks	lncRNA	501239	501933	.	-	.	gene_id_"XLOC_068735";_transcript_id_"LNC_021345";_gene_type_"lincRNA";
chr4	EVM	gene	509287	509762	.	-	.	evm.TU.SJ19680;NamEVM%20prediction%20SJ19680
chr4	EVM	gene	576732	577514	.	-	.	evm.TU.SJ19687;NamEVM%20prediction%20SJ19687
chr4	EVM	gene	658162	661102	.	+	.	evm.TU.SJ19664;NamEVM%20prediction%20SJ19664
chr4	EVM	gene	671669	683085	.	-	.	evm.TU.SJ19665;NamEVM%20prediction%20SJ19665
chr4	EVM	gene	698899	724118	.	-	.	evm.TU.SJ19666;NamEVM%20prediction%20SJ19666
chr4	Cufflinks	lncRNA	745262	745816	.	-	.	gene_id_"XLOC_068747";_transcript_id_"LNC_021346";_gene_type_"lincRNA";
chr4	EVM	gene	750541	759644	.	-	.	evm.TU.SJ19668;NamEVM%20prediction%20SJ19668
chr4	Cufflinks	lncRNA	770394	770633	.	-	.	gene_id_"XLOC_068749";_transcript_id_"LNC_021347";_gene_type_"lincRNA";
chr4	Cufflinks	lncRNA	770653	770877	.	+	.	gene_id_"XLOC_068718";_transcript_id_"LNC_021335";_gene_type_"lincRNA";
chr4	EVM	gene	776059	794385	.	-	.	evm.TU.SJ19669;NamEVM%20prediction%20SJ19669
chr4	Cufflinks	lncRNA	813631	813924	.	-	.	gene_id_"XLOC_068751";_transcript_id_"LNC_021348";_gene_type_"lincRNA";
chr4	EVM	gene	828058	836082	.	+	.	evm.TU.SJ19671;NamEVM%20prediction%20SJ19671
chr4	EVM	gene	878542	884220	.	-	.	evm.TU.SJ19676;NamEVM%20prediction%20SJ19676
chr4	Cufflinks	lncRNA	889518	889828	.	+	.	gene_id_"XLOC_068720";_transcript_id_"LNC_021336";_gene_type_"lincRNA";
chr4	Cufflinks	lncRNA	892458	892755	.	+	.	gene_id_"XLOC_068721";_transcript_id_"LNC_021337";_gene_type_"lincRNA";
chr4	EVM	gene	913131	920130	.	-	.	evm.TU.SJ19677;NamEVM%20prediction%20SJ19677
chr4	EVM	gene	931431	932357	.	-	.	evm.TU.SJ19678;NamEVM%20prediction%20SJ19678
chr4	Cufflinks	lncRNA	934683	934977	.	+	.	gene_id_"XLOC_068722";_transcript_id_"LNC_021338";_gene_type_"lincRNA";
chr4	EVM	gene	941526	942950	.	+	.	evm.TU.SJ19681;NamEVM%20prediction%20SJ19681
chr4	EVM	gene	984155	988365	.	+	.	evm.TU.SJ19682;NamEVM%20prediction%20SJ19682
chr4	Cufflinks	lncRNA	988652	988677	.	+	.	gene_id_"XLOC_068725";_transcript_id_"LNC_021339";_gene_type_"lincRNA";
chr4	Cufflinks	lncRNA	989158	991389	.	+	.	gene_id_"XLOC_068725";_transcript_id_"LNC_021339";_gene_type_"lincRNA";
chr4	Cufflinks	lncRNA	997412	998034	.	+	.	gene_id_"XLOC_068726";_transcript_id_"LNC_021340";_gene_type_"lincRNA";
chr4	Cufflinks	lncRNA	997413	998014	.	-	.	gene_id_"XLOC_068758";_transcript_id_"LNC_021349";_gene_type_"lincRNA";
chr4	EVM	gene	1001220	1002740	.	+	.	evm.TU.SJ19683;NamEVM%20prediction%20SJ19683
chr4	EVM	gene	1019105	1025673	.	+	.	evm.TU.SJ19684;NamEVM%20prediction%20SJ19684
chr4	EVM	gene	1049623	1050408	.	+	.	evm.TU.SJ19686;NamEVM%20prediction%20SJ19686
chr4	EVM	gene	8600201	8623479	.	-	.	evm.TU.SJ20226;NamEVM%20prediction%20SJ20226
chr4	ngd_circ_0003911	circle	8618980	8619680	+	SJ_MPZ2	_ngd_circ_0003911
chr4	EVM	gene	8624773	8641839	.	+	.	evm.TU.SJ20227;NamEVM%20prediction%20SJ20227
chr4	EVM	gene	8647474	8663614	.	-	.	evm.TU.SJ20228;NamEVM%20prediction%20SJ20228
chr4	Cufflinks	lncRNA	8674072	8675843	.	+	.	gene_id_"XLOC_070621";_transcript_id_"LNC_021921";_gene_type_"lincRNA";
chr4	Cufflinks	lncRNA	8679018	8679246	.	+	.	gene_id_"XLOC_070622";_transcript_id_"LNC_021922";_gene_type_"lincRNA";
chr4	EVM	gene	8680397	8688250	.	+	.	evm.TU.SJ20229;NamEVM%20prediction%20SJ20229
chr4	Cufflinks	lncRNA	8690631	8691593	.	+	.	gene_id_"XLOC_070624";_transcript_id_"LNC_021923";_gene_type_"lincRNA";
chr4	Cufflinks	lncRNA	8697249	8698806	.	-	.	gene_id_"XLOC_070634";_transcript_id_"LNC_021925";_gene_type_"lincRNA";
chr4	EVM	gene	8702067	8731981	.	-	.	evm.TU.SJ20230;NamEVM%20prediction%20SJ20230
chr4	Cufflinks	lncRNA	8732594	8732947	.	+	.	gene_id_"XLOC_070625";_transcript_id_"LNC_021924";_gene_type_"lincRNA";
chr4	EVM	gene	8735229	8742679	.	-	.	evm.TU.SJ20220;NamEVM%20prediction%20SJ20220
chr4	EVM	gene	8751350	8753060	.	+	.	evm.TU.SJ20221;NamEVM%20prediction%20SJ20221
chr4	Cufflinks	lncRNA	8751420	8751716	.	-	.	gene_id_"XLOC_070642";_transcript_id_"LNC_021926";_gene_type_"antisense_lncRNA";
chr4	EVM	gene	8753669	8768617	.	-	.	evm.TU.SJ20222;NamEVM%20prediction%20SJ20222
chr4	ngd_circ_0003909	circle	8753672	8758878	SJ20222;	-	intron:167429-170435,intron:170533-171632,lncRNA:167259-167429,intron:171720-176061,;SJ_BZ1,SJ_BZ2,SJ_BZ3,SJ_MPZ1,SJ_MPZ2,SJ_MPZ3,SJ_FP1,SJ_FP2	_ngd_circ_0003909
chr4	EVM	gene	8768783	8770014	.	-	.	evm.TU.SJ20223;NamEVM%20prediction%20SJ20223
chr4	EVM	gene	8787818	8788675	.	+	.	evm.TU.SJ20224;NamEVM%20prediction%20SJ20224
chr4	EVM	gene	8790466	8797590	.	+	.	evm.TU.SJ20225;NamEVM%20prediction%20SJ20225
chr4	ngd_circ_0003910	circle	8796981	8797543	SJ20225;	+	lncRNA:210572-211181,;SJ_BZ1,SJ_BZ2,SJ_BZ3,SJ_MPZ1,SJ_MPZ2,SJ_MPZ3,SJ_FP1,SJ_FP3	_ngd_circ_0003910
chr4	EVM	gene	8328440	8329892	.	+	.	evm.TU.SJ20232;NamEVM%20prediction%20SJ20232
chr4	EVM	gene	8346356	8347396	.	+	.	evm.TU.SJ20238;NamEVM%20prediction%20SJ20238
chr4	Cufflinks	lncRNA	8354891	8355275	.	+	.	gene_id_"XLOC_070661";_transcript_id_"LNC_021933";_gene_type_"lincRNA";
chr4	Cufflinks	lncRNA	8364400	8365022	.	+	.	gene_id_"XLOC_070662";_transcript_id_"LNC_021934";_gene_type_"lincRNA";
chr4	EVM	gene	8384424	8388286	.	+	.	evm.TU.SJ20239;NamEVM%20prediction%20SJ20239
chr4	EVM	gene	8401453	8403726	.	+	.	evm.TU.SJ20240;NamEVM%20prediction%20SJ20240
chr4	EVM	gene	8404650	8407129	.	+	.	evm.TU.SJ20241;NamEVM%20prediction%20SJ20241
chr4	Cufflinks	lncRNA	8412189	8412911	.	-	.	gene_id_"XLOC_070670";_transcript_id_"LNC_021936";_gene_type_"lincRNA";
chr4	Cufflinks	lncRNA	8412232	8412890	.	+	.	gene_id_"XLOC_070666";_transcript_id_"LNC_021935";_gene_type_"lincRNA";
chr4	Cufflinks	lncRNA	8414488	8416044	.	-	.	gene_id_"XLOC_070671";_transcript_id_"LNC_021937";_gene_type_"lincRNA";
chr4	Cufflinks	lncRNA	8416194	8419981	.	-	.	gene_id_"XLOC_070671";_transcript_id_"LNC_021937";_gene_type_"lincRNA";
chr4	Cufflinks	lncRNA	8420101	8420311	.	-	.	gene_id_"XLOC_070672";_transcript_id_"LNC_021938";_gene_type_"lincRNA";
chr4	Cufflinks	lncRNA	8420830	8421240	.	-	.	gene_id_"XLOC_070673";_transcript_id_"LNC_021939";_gene_type_"lincRNA";
chr4	EVM	gene	8424129	8437663	.	-	.	evm.TU.SJ20233;NamEVM%20prediction%20SJ20233
chr4	ngd_circ_0003913	circle	8430707	8431380	SJ20233;	-	lncRNA:105155-105828,;SJ_MPZ2	_ngd_circ_0003913
chr4	EVM	gene	8438953	8449390	.	+	.	evm.TU.SJ20234;NamEVM%20prediction%20SJ20234
chr4	Cufflinks	lncRNA	8454119	8454374	.	-	.	gene_id_"XLOC_070675";_transcript_id_"LNC_021940";_gene_type_"lincRNA";
chr4	EVM	gene	8457251	8457948	.	-	.	evm.TU.SJ20235;NamEVM%20prediction%20SJ20235
chr4	Cufflinks	lncRNA	8465518	8465792	.	-	.	gene_id_"XLOC_070678";_transcript_id_"LNC_021941";_gene_type_"lincRNA";
chr4	ngd_circ_0003914	circle	8467052	8467542	-	SJ_MPZ2,SJ_FP1,SJ_FP3	_ngd_circ_0003914
chr4	Cufflinks	lncRNA	8487350	8487894	.	-	.	gene_id_"XLOC_070684";_transcript_id_"LNC_021942";_gene_type_"lincRNA";
chr4	EVM	gene	8489427	8506538	.	+	.	evm.TU.SJ20236;NamEVM%20prediction%20SJ20236
chr4	Cufflinks	lncRNA	8507466	8507578	.	-	.	gene_id_"XLOC_070686";_transcript_id_"LNC_021943";_gene_type_"lincRNA";
chr4	Cufflinks	lncRNA	8514072	8514454	.	-	.	gene_id_"XLOC_070688";_transcript_id_"LNC_021944";_gene_type_"lincRNA";
chr4	Cufflinks	lncRNA	8515782	8516388	.	-	.	gene_id_"XLOC_070689";_transcript_id_"LNC_021945";_gene_type_"lincRNA";
chr4	Cufflinks	lncRNA	8519786	8520463	.	-	.	gene_id_"XLOC_070692";_transcript_id_"LNC_021946";_gene_type_"lincRNA";
chr4	Cufflinks	lncRNA	8523171	8523595	.	-	.	gene_id_"XLOC_070694";_transcript_id_"LNC_021947";_gene_type_"lincRNA";
chr4	Cufflinks	lncRNA	8524872	8525441	.	-	.	gene_id_"XLOC_070695";_transcript_id_"LNC_021948";_gene_type_"lincRNA";
chr4	Cufflinks	lncRNA	8525659	8525746	.	-	.	gene_id_"XLOC_070686";_transcript_id_"LNC_021943";_gene_type_"lincRNA";
chr4	Cufflinks	lncRNA	2298711	2299651	.	+	.	gene_id_"XLOC_070847";_transcript_id_"LNC_021992";_gene_type_"lincRNA";
chr4	ngd_circ_0003958	circle	2299349	2315156	-	SJ_BZ1,SJ_BZ3	_ngd_circ_0003958
chr4	Cufflinks	lncRNA	2301782	2302259	.	+	.	gene_id_"XLOC_070848";_transcript_id_"LNC_021993";_gene_type_"lincRNA";
chr4	Cufflinks	lncRNA	2304868	2305725	.	+	.	gene_id_"XLOC_070850";_transcript_id_"LNC_021994";_gene_type_"lincRNA";
chr4	Cufflinks	lncRNA	2315057	2315156	.	-	.	gene_id_"XLOC_070886";_transcript_id_"LNC_022001";_gene_type_"lincRNA";
chr4	Cufflinks	lncRNA	2315867	2316035	.	-	.	gene_id_"XLOC_070886";_transcript_id_"LNC_022001";_gene_type_"lincRNA";
chr4	Cufflinks	lncRNA	2316230	2316325	.	-	.	gene_id_"XLOC_070887";_transcript_id_"LNC_022002";_gene_type_"lincRNA";
chr4	Cufflinks	lncRNA	2317284	2317496	.	-	.	gene_id_"XLOC_070887";_transcript_id_"LNC_022002";_gene_type_"lincRNA";
chr4	Cufflinks	lncRNA	2326452	2326759	.	-	.	gene_id_"XLOC_070890";_transcript_id_"LNC_022003";_gene_type_"lincRNA";
chr4	EVM	gene	2326939	2340667	.	+	.	evm.TU.SJ20318;NamEVM%20prediction%20SJ20318
chr4	EVM	gene	2343201	2373384	.	+	.	evm.TU.SJ20321;NamEVM%20prediction%20SJ20321
chr4	EVM	gene	2398316	2401355	.	+	.	evm.TU.SJ20322;NamEVM%20prediction%20SJ20322
chr4	EVM	gene	2403770	2407914	.	+	.	evm.TU.SJ20323;NamEVM%20prediction%20SJ20323
chr4	EVM	gene	2412344	2425065	.	-	.	evm.TU.SJ20324;NamEVM%20prediction%20SJ20324
chr4	ngd_circ_0003954	circle	2421026	2421865	SJ20324;	-	intron:131216-131837,;SJ_BZ1,SJ_BZ3	_ngd_circ_0003954
chr4	EVM	gene	2425387	2435177	.	+	.	evm.TU.SJ20293;NamEVM%20prediction%20SJ20293
chr4	EVM	gene	2436256	2437956	.	+	.	evm.TU.SJ20294;NamEVM%20prediction%20SJ20294
chr4	EVM	gene	2446068	2457113	.	-	.	evm.TU.SJ20295;NamEVM%20prediction%20SJ20295
chr4	ngd_circ_0003955	circle	2447576	2447779	+	SJ_MPZ1	_ngd_circ_0003955
chr4	ngd_circ_0003956	circle	2447712	2448017	+	SJ_FP2	_ngd_circ_0003956
chr4	Cufflinks	lncRNA	2461776	2463935	.	+	.	gene_id_"XLOC_070863";_transcript_id_"LNC_021995";_gene_type_"antisense_lncRNA";
chr4	EVM	gene	2463925	2476889	.	-	.	evm.TU.SJ20296;NamEVM%20prediction%20SJ20296
chr4	Cufflinks	lncRNA	2465490	2466416	.	+	.	gene_id_"XLOC_070864";_transcript_id_"LNC_021996";_gene_type_"antisense_lncRNA";
chr4	Cufflinks	lncRNA	2480963	2481201	.	+	.	gene_id_"XLOC_070865";_transcript_id_"LNC_021997";_gene_type_"lincRNA";
chr4	EVM	gene	2482916	2499116	.	-	.	evm.TU.SJ20297;NamEVM%20prediction%20SJ20297
chr4	EVM	gene	2505455	2518437	.	-	.	evm.TU.SJ20298;NamEVM%20prediction%20SJ20298
chr4	EVM	gene	2519290	2519697	.	+	.	evm.TU.SJ20299;NamEVM%20prediction%20SJ20299
chr4	EVM	gene	2535236	2549125	.	+	.	evm.TU.SJ20300;NamEVM%20prediction%20SJ20300
chr4	EVM	gene	2556145	2571955	.	-	.	evm.TU.SJ20301;NamEVM%20prediction%20SJ20301
chr4	ngd_circ_0003957	circle	2563915	2565793	SJ20301;	-	intron:274166-275741,;SJ_MPZ3	_ngd_circ_0003957
chr4	EVM	gene	2574889	2581076	.	-	.	evm.TU.SJ20302;NamEVM%20prediction%20SJ20302
chr4	EVM	gene	2583166	2604381	.	-	.	evm.TU.SJ20304;NamEVM%20prediction%20SJ20304
chr4	EVM	gene	2605075	2632677	.	+	.	evm.TU.SJ20305;NamEVM%20prediction%20SJ20305
chr4	Cufflinks	lncRNA	2636387	2636882	.	+	.	gene_id_"XLOC_070875";_transcript_id_"LNC_021998";_gene_type_"lincRNA";
chr4	EVM	gene	2644558	2648734	.	-	.	evm.TU.SJ20306;NamEVM%20prediction%20SJ20306
chr4	EVM	gene	2654800	2664831	.	+	.	evm.TU.SJ20307;NamEVM%20prediction%20SJ20307
chr4	EVM	gene	2678078	2692771	.	-	.	evm.TU.SJ20308;NamEVM%20prediction%20SJ20308
chr4	Cufflinks	lncRNA	2702028	2704128	.	+	.	gene_id_"XLOC_070878";_transcript_id_"LNC_021999";_gene_type_"lincRNA";
chr4	Cufflinks	lncRNA	2704339	2704568	.	+	.	gene_id_"XLOC_070879";_transcript_id_"LNC_022000";_gene_type_"lincRNA";
chr4	EVM	gene	2707486	2732876	.	-	.	evm.TU.SJ20309;NamEVM%20prediction%20SJ20309
chr4	EVM	gene	2735404	2749076	.	-	.	evm.TU.SJ20310;NamEVM%20prediction%20SJ20310
chr4	EVM	gene	2751532	2770401	.	-	.	evm.TU.SJ20311;NamEVM%20prediction%20SJ20311
chr4	EVM	gene	2771744	2798144	.	+	.	evm.TU.SJ20312;NamEVM%20prediction%20SJ20312
chr4	EVM	gene	2802053	2821526	.	+	.	evm.TU.SJ20313;NamEVM%20prediction%20SJ20313
chr4	EVM	gene	2827980	2842078	.	-	.	evm.TU.SJ20314;NamEVM%20prediction%20SJ20314
chr4	Cufflinks	lncRNA	2843688	2843937	.	-	.	gene_id_"XLOC_070908";_transcript_id_"LNC_022004";_gene_type_"lincRNA";
chr4	EVM	gene	2844574	2854748	.	+	.	evm.TU.SJ20315;NamEVM%20prediction%20SJ20315
chr4	Cufflinks	lncRNA	2862607	2863250	.	-	.	gene_id_"XLOC_070912";_transcript_id_"LNC_022005";_gene_type_"lincRNA";
chr4	Cufflinks	lncRNA	2866084	2866370	.	-	.	gene_id_"XLOC_070914";_transcript_id_"LNC_022006";_gene_type_"lincRNA";
chr4	EVM	gene	2873667	2878883	.	+	.	evm.TU.SJ20316;NamEVM%20prediction%20SJ20316
chr4	EVM	gene	2880138	2883523	.	+	.	evm.TU.SJ20317;NamEVM%20prediction%20SJ20317
chr4	Cufflinks	lncRNA	2884028	2887817	.	-	.	gene_id_"XLOC_070920";_transcript_id_"LNC_022007";_gene_type_"lincRNA";
chr4	Cufflinks	lncRNA	2887852	2890495	.	-	.	gene_id_"XLOC_070920";_transcript_id_"LNC_022008";_gene_type_"lincRNA";
chr4	Cufflinks	lncRNA	2890409	2890495	.	-	.	gene_id_"XLOC_070920";_transcript_id_"LNC_022007";_gene_type_"lincRNA";
chr4	Cufflinks	lncRNA	2890544	2893941	.	-	.	gene_id_"XLOC_070920";_transcript_id_"LNC_022009";_gene_type_"lincRNA";
chr4	Cufflinks	lncRNA	2893682	2893941	.	-	.	gene_id_"XLOC_070920";_transcript_id_"LNC_022007";_gene_type_"lincRNA";
chr4	Cufflinks	lncRNA	2893682	2893941	.	-	.	gene_id_"XLOC_070920";_transcript_id_"LNC_022008";_gene_type_"lincRNA";
chr4	Cufflinks	lncRNA	2895390	2895714	.	-	.	gene_id_"XLOC_070920";_transcript_id_"LNC_022007";_gene_type_"lincRNA";
chr4	Cufflinks	lncRNA	2895390	2895714	.	-	.	gene_id_"XLOC_070920";_transcript_id_"LNC_022008";_gene_type_"lincRNA";
chr4	Cufflinks	lncRNA	2895390	2895714	.	-	.	gene_id_"XLOC_070920";_transcript_id_"LNC_022009";_gene_type_"lincRNA";
chr4	Cufflinks	lncRNA	13565138	13566128	.	-	.	gene_id_"XLOC_072679";_transcript_id_"LNC_022499";_gene_type_"lincRNA";
chr4	Cufflinks	lncRNA	13563197	13563893	.	-	.	gene_id_"XLOC_072680";_transcript_id_"LNC_022500";_gene_type_"lincRNA";
chr4	EVM	gene	13554192	13561066	.	-	.	evm.TU.SJ20831;NamEVM%20prediction%20SJ20831
chr4	ngd_circ_0004046	circle	13549915	13557733	SJ20831;SJ20832;	-	lncRNA:13219-14529,;exon:17731-18760,;SJ_FP2	;_ngd_circ_0004046
chr4	EVM	gene	13547810	13551594	.	-	.	evm.TU.SJ20832;NamEVM%20prediction%20SJ20832
chr4	Cufflinks	lncRNA	13537563	13541583	.	-	.	gene_id_"XLOC_072683";_transcript_id_"LNC_022501";_gene_type_"lincRNA";
chr4	EVM	gene	13513140	13536801	.	-	.	evm.TU.SJ20833;NamEVM%20prediction%20SJ20833
chr4	ngd_circ_0004048	circle	13520028	13520191	+	SJ_MPZ2	_ngd_circ_0004048
chr4	ngd_circ_0004049	circle	13518668	13519305	+	SJ_MPZ1	_ngd_circ_0004049
chr4	EVM	gene	13489854	13495128	.	+	.	evm.TU.SJ20834;NamEVM%20prediction%20SJ20834
chr4	EVM	gene	13482593	13489602	.	+	.	evm.TU.SJ20835;NamEVM%20prediction%20SJ20835
chr4	EVM	gene	13470292	13472556	.	+	.	evm.TU.SJ20836;NamEVM%20prediction%20SJ20836
chr4	EVM	gene	13457536	13467852	.	+	.	evm.TU.SJ20837;NamEVM%20prediction%20SJ20837
chr4	Cufflinks	lncRNA	13440506	13441522	.	+	.	gene_id_"XLOC_072694";_transcript_id_"LNC_022502";_gene_type_"lincRNA";
chr4	EVM	gene	13423789	13427011	.	+	.	evm.TU.SJ20828;NamEVM%20prediction%20SJ20828
chr4	Cufflinks	lncRNA	13407984	13408249	.	+	.	gene_id_"XLOC_072696";_transcript_id_"LNC_022503";_gene_type_"lincRNA";
chr4	EVM	gene	13393896	13404034	.	+	.	evm.TU.SJ20829;NamEVM%20prediction%20SJ20829
chr4	Cufflinks	lncRNA	13390067	13391994	.	+	.	gene_id_"XLOC_072698";_transcript_id_"LNC_022504";_gene_type_"lincRNA";
chr4	Cufflinks	lncRNA	13389002	13389480	.	+	.	gene_id_"XLOC_072699";_transcript_id_"LNC_022505";_gene_type_"lincRNA";
chr4	ngd_circ_0004047	circle	13384582	13385144	+	SJ_MPZ2	_ngd_circ_0004047
chr4	EVM	gene	13382719	13384729	.	-	.	evm.TU.SJ20830;NamEVM%20prediction%20SJ20830
chr4	EVM	gene	2186949	2197538	.	-	.	evm.TU.SJ21082;NamEVM%20prediction%20SJ21082
chr4	EVM	gene	2143661	2151630	.	+	.	evm.TU.SJ21088;NamEVM%20prediction%20SJ21088
chr4	EVM	gene	2131215	2142546	.	-	.	evm.TU.SJ21089;NamEVM%20prediction%20SJ21089
chr4	EVM	gene	2121942	2130082	.	+	.	evm.TU.SJ21090;NamEVM%20prediction%20SJ21090
chr4	EVM	gene	2111031	2120020	.	-	.	evm.TU.SJ21091;NamEVM%20prediction%20SJ21091
chr4	ngd_circ_0004109	circle	2115082	2119919	SJ21091;	-	intron:79958-83052,intron:83175-84370,;SJ_FP2	_ngd_circ_0004109
chr4	EVM	gene	2072743	2087749	.	+	.	evm.TU.SJ21092;NamEVM%20prediction%20SJ21092
chr4	EVM	gene	2060175	2072268	.	-	.	evm.TU.SJ21093;NamEVM%20prediction%20SJ21093
chr4	ngd_circ_0004107	circle	2062231	2065755	SJ21093;	-	intron:133999-135825,lncRNA:137165-137349,exon:133825-133999,intron:135911-137165,;SJ_BZ1	_ngd_circ_0004107
chr4	EVM	gene	2034011	2054266	.	-	.	evm.TU.SJ21083;NamEVM%20prediction%20SJ21083
chr4	ngd_circ_0004108	circle	2034009	2036093	SJ21083;	-	intron:164293-165353,lncRNA:165353-165569,intron:163609-164233,;SJ_FP1	_ngd_circ_0004108
chr4	EVM	gene	2015943	2023660	.	+	.	evm.TU.SJ21084;NamEVM%20prediction%20SJ21084
chr4	EVM	gene	2012463	2013734	.	-	.	evm.TU.SJ21085;NamEVM%20prediction%20SJ21085
chr4	Cufflinks	lncRNA	2010165	2010398	.	+	.	gene_id_"XLOC_073591";_transcript_id_"LNC_022799";_gene_type_"lincRNA";
chr4	EVM	gene	2002925	2004335	.	+	.	evm.TU.SJ21086;NamEVM%20prediction%20SJ21086
chr4	EVM	gene	6485340	6486737	.	+	.	evm.TU.SJ21303;NamEVM%20prediction%20SJ21303
chr4	EVM	gene	6491904	6492800	.	+	.	evm.TU.SJ21312;NamEVM%20prediction%20SJ21312
chr4	Cufflinks	lncRNA	6503172	6504496	.	-	.	gene_id_"XLOC_074486";_transcript_id_"LNC_023068";_gene_type_"lincRNA";
chr4	EVM	gene	6509378	6510280	.	+	.	evm.TU.SJ21322;NamEVM%20prediction%20SJ21322
chr4	Cufflinks	lncRNA	6517344	6518131	.	+	.	gene_id_"XLOC_074426";_transcript_id_"LNC_023053";_gene_type_"lincRNA";
chr4	Cufflinks	lncRNA	6517678	6518025	.	-	.	gene_id_"XLOC_074487";_transcript_id_"LNC_023069";_gene_type_"lincRNA";
chr4	EVM	gene	6531409	6565190	.	-	.	evm.TU.SJ21332;NamEVM%20prediction%20SJ21332
chr4	Cufflinks	lncRNA	6540718	6540793	.	+	.	gene_id_"XLOC_074430";_transcript_id_"LNC_023054";_gene_type_"antisense_lncRNA";
chr4	Cufflinks	lncRNA	6546686	6550872	.	+	.	gene_id_"XLOC_074430";_transcript_id_"LNC_023054";_gene_type_"antisense_lncRNA";
chr4	EVM	gene	6566991	6588159	.	+	.	evm.TU.SJ21333;NamEVM%20prediction%20SJ21333
chr4	ngd_circ_0004199	circle	6577216	6583034	SJ21333;	+	lncRNA:99449-99604,intron:99604-101117,intron:98272-99449,intron:96351-97460,intron:101208-101794,intron:97568-98122,exon:96054-96351,;SJ_MPZ1,SJ_MPZ2,SJ_MPZ3	_ngd_circ_0004199
chr4	ngd_circ_0004200	circle	6577216	6577513	SJ21333;	+	lncRNA:96054-96351,;SJ_MPZ2,SJ_FP1	_ngd_circ_0004200
chr4	ngd_circ_0004201	circle	6577216	6578730	SJ21333;	+	lncRNA:96054-96351,intron:96351-97460,;SJ_MPZ1	_ngd_circ_0004201
chr4	ngd_circ_0004202	circle	6580611	6581245	SJ21333;	+	lncRNA:99449-99604,intron:99604-101117,;SJ_BZ1,SJ_BZ2,SJ_BZ3,SJ_MPZ1,SJ_MPZ2,SJ_MPZ3,SJ_FP1,SJ_FP2	_ngd_circ_0004202
chr4	EVM	gene	6608128	6614669	.	+	.	evm.TU.SJ21334;NamEVM%20prediction%20SJ21334
chr4	EVM	gene	6618275	6621241	.	+	.	evm.TU.SJ21335;NamEVM%20prediction%20SJ21335
chr4	EVM	gene	6627198	6633047	.	-	.	evm.TU.SJ21304;NamEVM%20prediction%20SJ21304
chr4	EVM	gene	6633808	6639266	.	-	.	evm.TU.SJ21305;NamEVM%20prediction%20SJ21305
chr4	EVM	gene	6640713	6643131	.	+	.	evm.TU.SJ21306;NamEVM%20prediction%20SJ21306
chr4	EVM	gene	6643275	6646779	.	+	.	evm.TU.SJ21307;NamEVM%20prediction%20SJ21307
chr4	ngd_circ_0004192	circle	6644772	6648405	SJ21307;	+	intron:163785-165246,;SJ_MPZ2,SJ_FP3	_ngd_circ_0004192
chr4	Cufflinks	lncRNA	6653452	6655240	.	+	.	gene_id_"XLOC_074436";_transcript_id_"LNC_023055";_gene_type_"lincRNA";
chr4	Cufflinks	lncRNA	6656945	6657083	.	+	.	gene_id_"XLOC_074436";_transcript_id_"LNC_023055";_gene_type_"lincRNA";
chr4	EVM	gene	6663831	6667289	.	-	.	evm.TU.SJ21308;NamEVM%20prediction%20SJ21308
chr4	EVM	gene	6693807	6703755	.	-	.	evm.TU.SJ21309;NamEVM%20prediction%20SJ21309
chr4	ngd_circ_0004193	circle	6699449	6700875	-	SJ_BZ1,SJ_BZ3,SJ_MPZ2,SJ_FP1,SJ_FP2,SJ_FP3	_ngd_circ_0004193
chr4	EVM	gene	6704173	6711843	.	-	.	evm.TU.SJ21310;NamEVM%20prediction%20SJ21310
chr4	EVM	gene	6712352	6714556	.	-	.	evm.TU.SJ21311;NamEVM%20prediction%20SJ21311
chr4	Cufflinks	lncRNA	6732254	6732587	.	+	.	gene_id_"XLOC_074445";_transcript_id_"LNC_023056";_gene_type_"lincRNA";
chr4	ngd_circ_0004194	circle	6744308	6745342	+	SJ_BZ1,SJ_BZ2,SJ_BZ3,SJ_MPZ1,SJ_FP1	_ngd_circ_0004194
chr4	Cufflinks	lncRNA	6744315	6744516	.	+	.	gene_id_"XLOC_074448";_transcript_id_"LNC_023057";_gene_type_"lincRNA";
chr4	Cufflinks	lncRNA	6747988	6750009	.	+	.	gene_id_"XLOC_074448";_transcript_id_"LNC_023057";_gene_type_"lincRNA";
chr4	Cufflinks	lncRNA	6750103	6750537	.	+	.	gene_id_"XLOC_074450";_transcript_id_"LNC_023058";_gene_type_"lincRNA";
chr4	EVM	gene	6755712	6771882	.	-	.	evm.TU.SJ21313;NamEVM%20prediction%20SJ21313
chr4	EVM	gene	6780311	6795692	.	-	.	evm.TU.SJ21314;NamEVM%20prediction%20SJ21314
chr4	Cufflinks	lncRNA	6787138	6787720	.	+	.	gene_id_"XLOC_074453";_transcript_id_"LNC_023059";_gene_type_"antisense_lncRNA";
chr4	Cufflinks	lncRNA	6794641	6794722	.	+	.	gene_id_"XLOC_074453";_transcript_id_"LNC_023059";_gene_type_"antisense_lncRNA";
chr4	EVM	gene	6796424	6800070	.	+	.	evm.TU.SJ21315;NamEVM%20prediction%20SJ21315
chr4	EVM	gene	6805233	6810459	.	-	.	evm.TU.SJ21316;NamEVM%20prediction%20SJ21316
chr4	Cufflinks	lncRNA	6813560	6814697	.	-	.	gene_id_"XLOC_074502";_transcript_id_"LNC_023070";_gene_type_"lincRNA";
chr4	EVM	gene	6817229	6818463	.	+	.	evm.TU.SJ21317;NamEVM%20prediction%20SJ21317
chr4	EVM	gene	6823903	6832420	.	-	.	evm.TU.SJ21318;NamEVM%20prediction%20SJ21318
chr4	Cufflinks	lncRNA	6833057	6834474	.	+	.	gene_id_"XLOC_074457";_transcript_id_"LNC_023060";_gene_type_"lincRNA";
chr4	Cufflinks	lncRNA	6834575	6835637	.	+	.	gene_id_"XLOC_074458";_transcript_id_"LNC_023061";_gene_type_"antisense_lncRNA";
chr4	ngd_circ_0004195	circle	6834718	6837288	SJ21319;	-	intron:355511-355931,lncRNA:354525-355511,exon:355931-356126,intron:353678-354525,;SJ_MPZ_ngd_circ_0004195
chr4	EVM	gene	6834822	6846650	.	-	.	evm.TU.SJ21319;NamEVM%20prediction%20SJ21319
chr4	Cufflinks	lncRNA	6856088	6856679	.	+	.	gene_id_"XLOC_074461";_transcript_id_"LNC_023062";_gene_type_"lincRNA";
chr4	EVM	gene	6857229	6860241	.	-	.	evm.TU.SJ21320;NamEVM%20prediction%20SJ21320
chr4	Cufflinks	lncRNA	6861569	6862025	.	+	.	gene_id_"XLOC_074463";_transcript_id_"LNC_023063";_gene_type_"lincRNA";
chr4	EVM	gene	6863037	6871038	.	-	.	evm.TU.SJ21321;NamEVM%20prediction%20SJ21321
chr4	EVM	gene	6871924	6889272	.	+	.	evm.TU.SJ21323;NamEVM%20prediction%20SJ21323
chr4	ngd_circ_0004196	circle	6876000	6883262	SJ21323;	+	lncRNA:396148-396435,intron:394971-396148,intron:401134-402013,;SJ_MPZ2	_ngd_circ_0004196
chr4	Cufflinks	lncRNA	6894402	6894973	.	-	.	gene_id_"XLOC_074507";_transcript_id_"LNC_023071";_gene_type_"lincRNA";
chr4	Cufflinks	lncRNA	6894594	6894943	.	+	.	gene_id_"XLOC_074467";_transcript_id_"LNC_023064";_gene_type_"lincRNA";
chr4	Cufflinks	lncRNA	6912230	6912593	.	+	.	gene_id_"XLOC_074471";_transcript_id_"LNC_023065";_gene_type_"lincRNA";
chr4	EVM	gene	6916288	6932396	.	+	.	evm.TU.SJ21324;NamEVM%20prediction%20SJ21324
chr4	EVM	gene	6934458	6942806	.	+	.	evm.TU.SJ21325;NamEVM%20prediction%20SJ21325
chr4	Cufflinks	lncRNA	6946203	6946735	.	+	.	gene_id_"XLOC_074475";_transcript_id_"LNC_023066";_gene_type_"lincRNA";
chr4	EVM	gene	6957553	6971425	.	-	.	evm.TU.SJ21326;NamEVM%20prediction%20SJ21326
chr4	EVM	gene	6979646	6995998	.	+	.	evm.TU.SJ21327;NamEVM%20prediction%20SJ21327
chr4	ngd_circ_0004197	circle	6983259	6984661	SJ21327;	+	intron:502209-507364,;SJ_BZ1,SJ_BZ2,SJ_BZ3,SJ_MPZ1,SJ_MPZ2,SJ_MPZ3,SJ_FP1,SJ_FP3	_ngd_circ_0004197
chr4	EVM	gene	7002192	7018497	.	-	.	evm.TU.SJ21328;NamEVM%20prediction%20SJ21328
chr4	ngd_circ_0004198	circle	7011059	7015337	SJ21328;	-	intron:531583-533057,intron:533144-533984,intron:529984-531511,lncRNA:533984-534175,;SJ_FP1	_ngd_circ_0004198
chr4	EVM	gene	7018788	7037636	.	+	.	evm.TU.SJ21329;NamEVM%20prediction%20SJ21329
chr4	Cufflinks	lncRNA	7040528	7040837	.	+	.	gene_id_"XLOC_074478";_transcript_id_"LNC_023067";_gene_type_"lincRNA";
chr4	EVM	gene	7043028	7048361	.	-	.	evm.TU.SJ21331;NamEVM%20prediction%20SJ21331
chr4	Cufflinks	lncRNA	7063158	7063763	.	-	.	gene_id_"XLOC_074513";_transcript_id_"LNC_023072";_gene_type_"lincRNA";
chr4	Cufflinks	lncRNA	7065155	7065456	.	-	.	gene_id_"XLOC_074513";_transcript_id_"LNC_023072";_gene_type_"lincRNA";
chr4	Cufflinks	lncRNA	7069648	7069710	.	-	.	gene_id_"XLOC_074513";_transcript_id_"LNC_023072";_gene_type_"lincRNA";
chr4	EVM	gene	370859	375402	.	-	.	evm.TU.SJ21429;NamEVM%20prediction%20SJ21429
chr4	EVM	gene	357358	358931	.	+	.	evm.TU.SJ21430;NamEVM%20prediction%20SJ21430
chr4	Cufflinks	lncRNA	330022	330448	.	-	.	gene_id_"XLOC_074880";_transcript_id_"LNC_023184";_gene_type_"lincRNA";
chr4	Cufflinks	lncRNA	329972	330370	.	+	.	gene_id_"XLOC_074885";_transcript_id_"LNC_023185";_gene_type_"lincRNA";
chr4	EVM	gene	310118	311358	.	+	.	evm.TU.SJ21432;NamEVM%20prediction%20SJ21432
chr4	EVM	gene	259191	264062	.	+	.	evm.TU.SJ21427;NamEVM%20prediction%20SJ21427
chr4	EVM	gene	256857	258645	.	+	.	evm.TU.SJ21428;NamEVM%20prediction%20SJ21428

## Sheet: chr7
Table S3-c. Genes and their predicted functions that located in the methylated regions in blue box in Fig.s3 of chromosome 7.
gene	SP_methylaiton(MLgf)	FG_methylaiton(MLgf)	MG_methylation(MLgf)	Description	KEGG_annotations	KEGG_Pathway	KO_ID	Swissprot-annotation	KOG-Function-Description
SJ22033	0.000256411	0.00043956	0.000835164	conserved unknown protein [Ectocarpus siliculosus]	-	-	-	-	-
SJ22038	0.00101283	0.00384305	0.00396341	Ribosomal protein L7A/L8 [Nannochloropsis gaditana]	Translation	ko03010//Ribosome	K02936	60S ribosomal protein L7a-2 OS=Arabidopsis thaliana GN=RPL7AB PE=1 SV=1	60S ribosomal protein L7A
SJ22039	0.000668631	0.00338087	0.00260317	FAD dependent oxidoreductase [Ectocarpus siliculosus]	-	-	-	L-2-hydroxyglutarate dehydrogenase, mitochondrial OS=Nematostella vectensis GN=v1g172254 PE=3 SV=1	Predicted FAD-dependent oxidoreductase
SJ22040	0.000739334	0.00361234	0.00277035	PREDICTED: anaphase-promoting complex subunit 6-like isoform X2 [Citrus sinensis]	Folding, sorting and degradation	ko04120//Ubiquitin mediated proteolysis	K03353	Anaphase-promoting complex subunit 6 OS=Arabidopsis thaliana GN=APC6 PE=2 SV=1	Anaphase-promoting complex (APC), Cdc16 subunit
SJ22041	0.000709656	0.00398551	0.0033349	plant/F12B17-70 protein [Medicago truncatula]	-	-	-	-	-
SJ22042	0.00099528	0.00544522	0.00388172	BnaA02g32420D [Brassica napus]	-	-	-	-	-
SJ22043	0.000485659	0.00396532	0.00271745	Ribosomal protein L7A/L8 [Nannochloropsis gaditana]	Translation	ko03010//Ribosome	K02936	60S ribosomal protein L7a-2 OS=Arabidopsis thaliana GN=RPL7AB PE=1 SV=1	60S ribosomal protein L7A
SJ22034	0.000745714	0.00320957	0.00251594	RNB-domain-containing protein, partial [Fragilariopsis cylindrus CCMP1102]	Folding, sorting and degradation	ko03018//RNA degradation	K12585	DIS3-like exonuclease 1 OS=Mus musculus GN=Dis3l PE=2 SV=2	Exosomal 3'-5' exoribonuclease complex, subunit Rrp44/Dis3
SJ22035	0.00099888	0.00445844	0.00312868	conserved unknown protein [Ectocarpus siliculosus]	-	-	-	-	-
SJ06278	0.00112533	0.00399161	0.00413594	EsV-1-166 [Ectocarpus siliculosus]	-	-	-	Xylosyltransferase oxt OS=Drosophila pseudoobscura pseudoobscura GN=oxt PE=2 SV=1	beta-1,6-N-acetylglucosaminyltransferase, contains WSC domain
SJ06279	0.00125023	0.00509714	0.00324195	Mannuronan C-5-epimerase 4 [Ectocarpus siliculosus]	-	-	-	Xylosyltransferase sqv-6 OS=Caenorhabditis elegans GN=sqv-6 PE=1 SV=3	beta-1,6-N-acetylglucosaminyltransferase, contains WSC domain
SJ06280	0.000809151	0.00441613	0.00315142	EsV-1-166 [Ectocarpus siliculosus]	-	-	-	WSC domain-containing protein 1 OS=Xenopus tropicalis GN=wscd1 PE=2 SV=1	beta-1,6-N-acetylglucosaminyltransferase, contains WSC domain
SJ06937	0.00134389	0.00517104	0.00329354	polymorphic outer membrane protein G/I family protein [Ectocarpus siliculosus]	-	-	-	-	-
SJ06938	0.000481793	0.00434267	0.0022479	polymorphic outer membrane protein [Ectocarpus siliculosus]	-	-	-	-	-
SJ06941	0.000581395	0.00143173	0.000221484	-	-	-	-	-	-
SJ06942	0.000987831	0.00467269	0.00383844	hypothetical protein Esi_0043_0077 [Ectocarpus siliculosus]	-	-	-	-	-
SJ06943	0.00111997	0.00398135	0.00294507	Whsc1 protein [Ectocarpus siliculosus]	Amino acid metabolism	ko00310//Lysine degradation	K11423	Histone-lysine N-methyltransferase, H3 lysine-36 and H4 lysine-20 specific OS=Mus musculus GN=Nsd1 PE=1 SV=1	Transcription factor NSD1 and related SET domain proteins
SJ06944	0.000839508	0.00465282	0.00336457	malonyl-CoA:ACP transacylase [Ectocarpus siliculosus]	Global and Overview;Lipid metabolism	ko01212//Fatty acid metabolism;ko00061//Fatty acid biosynthesis	K00645	Malonyl-CoA-acyl carrier protein transacylase, mitochondrial OS=Mus musculus GN=Mcat PE=1 SV=3	Malonyl-CoA:ACP transacylase
SJ06945	0.000865992	0.00404749	0.00331009	coiled-coil and c2 domain-containing protein 2a [Chrysochromulina sp. CCMP291]	-	-	-	Centrosomal protein of 76 kDa OS=Mus musculus GN=Cep76 PE=2 SV=1	-
SJ19476	0.000773674	0.00282583	0.00187791	expressed unknown protein [Ectocarpus siliculosus]	-	-	-	-	-
SJ19480	0.000373313	0.0030729	0.00200738	L-aspartate oxidase [Ectocarpus siliculosus]	Metabolism of cofactors and vitamins;Amino acid metabolism	ko00250//Alanine, aspartate and glutamate metabolism;ko00760//Nicotinate and nicotinamide metabolism	K00278	L-aspartate oxidase OS=Escherichia coli (strain K12) GN=nadB PE=1 SV=4	Succinate dehydrogenase, flavoprotein subunit
SJ19483	0.000644511	0.00471374	0.00285986	BnaA05g01590D [Brassica napus]	-	-	-	-	-
SJ19484	0.000687409	0.00379927	0.00291478	-	-	-	-	-	-
SJ19485	0.00152698	0.00389333	0.00243894	hypothetical protein Esi_0079_0094 [Ectocarpus siliculosus]	-	-	-	-	-
SJ19478	0.000951259	0.00425601	0.00307106	EsV-1-166 [Ectocarpus siliculosus]	-	-	-	WSC domain-containing protein 2 OS=Danio rerio GN=wscd2 PE=3 SV=1	beta-1,6-N-acetylglucosaminyltransferase, contains WSC domain
SJ19479	0.000932926	0.00575876	0.00375492	EsV-1-166 [Ectocarpus siliculosus]	-	-	-	WSC domain-containing protein 2 OS=Danio rerio GN=wscd2 PE=3 SV=1	beta-1,6-N-acetylglucosaminyltransferase, contains WSC domain
SJ08321	0.000920348	0.00410493	0.00363396	bcs1 aaa-type [Chrysochromulina sp. CCMP291]	Lipid metabolism	ko00561//Glycerolipid metabolism	K00679	Mitochondrial chaperone BCS1 OS=Danio rerio GN=bcs1l PE=2 SV=2	AAA+-type ATPase
SJ08322	0.00107233	0.00365914	0.00237349	ascorbate-dependent monooxygenase [Thalassiosira oceanica]	-	-	-	Dopamine beta-hydroxylase OS=Rattus norvegicus GN=Dbh PE=1 SV=1	Dopamine beta-monooxygenase
SJ05301	0.000214365	0.00122787	0.000784871	-	-	-	-	-	-
SJ05306	0.000647197	0.0045777	0.00347728	conserved unknown protein [Ectocarpus siliculosus]	-	-	-	-	-
SJ05307	0.000792749	0.00362034	0.00302875	Glutaredoxin [Ectocarpus siliculosus]	-	-	-	Monothiol glutaredoxin-S15, mitochondrial OS=Arabidopsis thaliana GN=GRXS15 PE=1 SV=2	Glutaredoxin-related protein
SJ05308	0.00068832	0.00380606	0.00334946	Non-structural maintenance of chromosomes element 4-like protein A [Dichanthelium oligosanthes]	-	-	-	Non-structural maintenance of chromosomes element 4 homolog A OS=Arabidopsis thaliana GN=NSE4A PE=2 SV=1	Uncharacterized conserved protein
SJ05309	0.000852767	0.00253729	0.0011191	-	-	-	-	-	-
SJ05310	0.000779945	0.00378617	0.00263166	conserved unknown protein [Ectocarpus siliculosus]	-	-	-	-	-
SJ05292	0.000608183	0.00420209	0.00303318	expressed unknown protein [Ectocarpus siliculosus]	-	-	-	-	-
SJ05293	0.000881808	0.0041751	0.00333369	Arginase/deacetylase [Fragilariopsis cylindrus CCMP1102]	-	-	-	Type-2 histone deacetylase 1 OS=Dictyostelium discoideum GN=hdaD PE=2 SV=1	Histone deacetylase complex, catalytic component HDA1
SJ05294	0.000724242	0.00298342	0.00247551	histone deacetylase [Nannochloropsis gaditana]	-	-	-	Type-2 histone deacetylase 1 OS=Dictyostelium discoideum GN=hdaD PE=2 SV=1	Histone deacetylase complex, catalytic component HDA1
SJ05295	0.000275417	0.00130664	0.000922315	histone deacetylase superfamily [Ectocarpus siliculosus]	-	-	-	-	Histone deacetylase complex, catalytic component HDA1
SJ05296	0.000360729	0.00134188	0.0015021	-	-	-	-	Histone-lysine N-methyltransferase 2A OS=Homo sapiens GN=KMT2A PE=1 SV=5	Transcription factor TCF20
SJ05297	0.0001929	0.000998371	0.00100758	hypothetical protein Esi_0395_0001 [Ectocarpus siliculosus]	-	-	-	-	-
SJ05298	0.00050534	0.00289907	0.00205728	oligomeric Golgi complex component 3 [Klebsormidium flaccidum]	-	-	-	Conserved oligomeric Golgi complex subunit 3 OS=Homo sapiens GN=COG3 PE=1 SV=3	Subunit of cis-Golgi transport vesicle tethering complex - Sec34p
SJ05299	0.000636445	0.00290821	0.00225967	Tyrosine kinase specific for activated (GTP-bound) p21cdc42Hs [Ectocarpus siliculosus]	-	-	-	Probable serine/threonine-protein kinase drkB OS=Dictyostelium discoideum GN=drkB PE=3 SV=1	Tyrosine kinase specific for activated (GTP-bound) p21cdc42Hs
SJ05300	0	0	0	-	-	-	-	-	-
SJ05302	0.000798685	0.00142958	0	expressed unknown protein [Ectocarpus siliculosus]	-	-	-	-	-
SJ05303	0.000691053	0.00352234	0.00253291	tbc domain-containing protein kinase-like isoform 3, partial [Nannochloropsis gaditana]	-	-	-	TBC1 domain family member 23 OS=Pongo abelii GN=TBC1D23 PE=2 SV=1	Uncharacterized conserved protein, contains TBC and Rhodanese domains
SJ05304	0.000520811	0.0023471	0.0018113	tetratricopeptide repeat domain containing protein [Chrysochromulina sp. CCMP291]	-	-	-	TPR-containing protein DDB_G0280363 OS=Dictyostelium discoideum GN=DDB_G0280363 PE=4 SV=2	HAT repeat protein
SJ05305	0.000701274	0.00328301	0.0023924	Protein AIG2 [Dichanthelium oligosanthes]	-	-	-	AIG2-like protein OS=Arabidopsis thaliana GN=At5g39720 PE=1 SV=1	-
SJ11271	0.000756923	0.00209671	0.00175679	-	-	-	-	-	-
SJ11272	0	0.000919639	0.00176224	-	-	-	-	-	-
SJ21751	0.00109874	0.0040511	0.0033227	Polymorphic membrane protein [Ectocarpus siliculosus]	-	-	-	-	-
SJ21752	0.000379401	0.00404659	0.00344654	Acetyltransferase (isoleucine patch superfamily protein) [Ectocarpus siliculosus]	-	-	-	-	-
SJ21754	0.00104569	0.00506849	0.00520167	-	-	-	-	-	-
SJ03889	0.000754753	0.00425661	0.00355782	Citrate lyase, beta subunit [Blastocystis sp. ATCC 50177/Nand II]	-	-	-	(3S)-malyl-CoA thioesterase OS=Rhodobacter sphaeroides (strain ATCC 17025 / ATH 2.4.3) GN=mcl2 PE=3 SV=1	-
SJ03890	0.000690742	0.00407781	0.00340494	COG2860: Predicted membrane protein (ISS) [Ostreococcus tauri]	-	-	-	UPF0126 membrane protein OS=Aeromonas caviae GN=yadS PE=3 SV=1	-
SJ03891	0.000587123	0.00333707	0.00297343	-	-	-	-	-	-
SJ21908	0.000806884	0.00389773	0.00301939	UDP-N-acetylglucosamine transporter-like protein [Fragilariopsis cylindrus CCMP1102]	-	-	-	UDP-N-acetylglucosamine transporter OS=Mus musculus GN=Slc35a3 PE=2 SV=1	Predicted UDP-galactose transporter
SJ21909	0.000989724	0.00390782	0.00283391	tpr domain protein [Nannochloropsis gaditana]	-	-	-	Probable assembly chaperone of rpl4 OS=Schizosaccharomyces pombe (strain 972 / ATCC 24843) GN=SPBC16D10.01c PE=3 SV=2	-
SJ21910	0.000903704	0.00333071	0.00261728	hypothetical protein KFL_004840030 [Klebsormidium flaccidum]	-	-	-	-	-
SJ21911	0.000629205	0.00331179	0.00427532	RNA recognition motif. (a.k.a. RRM, RBD, or RNP domain) containing protein [Ectocarpus siliculosus]	Translation	ko03015//mRNA surveillance pathway	K14411	Ribonucleoprotein RB97D OS=Drosophila melanogaster GN=Rb97D PE=2 SV=1	RNA-binding protein musashi/mRNA cleavage and polyadenylation factor I complex, subunit HRP1
SJ02164	0.00123441	0.0043166	0.00481465	vanadium-dependent iodoperoxidase 1 [Laminaria digitata]	-	-	-	Vanadium-dependent bromoperoxidase OS=Ascophyllum nodosum PE=1 SV=1	-
SJ02173	0.00102492	0.00380004	0.0024389	vanadium-dependent iodoperoxidase 1 [Laminaria digitata]	-	-	-	Vanadium-dependent bromoperoxidase OS=Ascophyllum nodosum PE=1 SV=1	-
SJ02183	0.000657105	0.00349089	0.00289824	vanadium-dependent iodoperoxidase 1 [Laminaria digitata]	-	-	-	Vanadium-dependent bromoperoxidase OS=Ascophyllum nodosum PE=1 SV=1	-
SJ02199	0.000680204	0.00318084	0.00242709	vanadium-dependent iodoperoxidase 1 [Laminaria digitata]	-	-	-	Vanadium-dependent bromoperoxidase OS=Ascophyllum nodosum PE=1 SV=1	-
SJ02200	0.000566224	0.00239811	0.00191312	vanadium-dependent iodoperoxidase 1 [Laminaria digitata]	-	-	-	Vanadium-dependent bromoperoxidase OS=Ascophyllum nodosum PE=1 SV=1	-
SJ02202	0.000714265	0.0026222	0.0021411	vanadium-dependent iodoperoxidase 1 [Laminaria digitata]	-	-	-	Vanadium-dependent bromoperoxidase OS=Ascophyllum nodosum PE=1 SV=1	-
SJ02165	0.00123061	0.00370258	0.00247361	vanadium-dependent iodoperoxidase 1 [Laminaria digitata]	-	-	-	Vanadium-dependent bromoperoxidase OS=Ascophyllum nodosum PE=1 SV=1	-
SJ02166	0.000751242	0.00456872	0.00429803	vanadium-dependent iodoperoxidase 1 [Laminaria digitata]	-	-	-	Vanadium-dependent bromoperoxidase OS=Ascophyllum nodosum PE=1 SV=1	-
SJ02167	0.00104287	0.00351143	0.00317544	vanadium-dependent iodoperoxidase 1 [Laminaria digitata]	-	-	-	Vanadium-dependent bromoperoxidase OS=Ascophyllum nodosum PE=1 SV=1	-
SJ02168	0.000818938	0.00332054	0.00281631	vanadium-dependent iodoperoxidase 1 [Laminaria digitata]	-	-	-	Vanadium-dependent bromoperoxidase OS=Ascophyllum nodosum PE=1 SV=1	-
SJ02170	0.00101832	0.00372433	0.00305697	vanadium-dependent iodoperoxidase 1 [Laminaria digitata]	-	-	-	Vanadium-dependent bromoperoxidase OS=Ascophyllum nodosum PE=1 SV=1	-
SJ02171	0.000547722	0.00504462	0.00359045	vanadium-dependent iodoperoxidase 1 [Laminaria digitata]	-	-	-	Vanadium-dependent bromoperoxidase OS=Ascophyllum nodosum PE=1 SV=1	-
SJ02174	0.000910582	0.00361001	0.00358698	vanadium-dependent iodoperoxidase 1 [Laminaria digitata]	-	-	-	Vanadium-dependent bromoperoxidase OS=Ascophyllum nodosum PE=1 SV=1	-
SJ02175	0.00090634	0.00357077	0.00403412	vanadium-dependent iodoperoxidase 1 [Laminaria digitata]	-	-	-	Vanadium-dependent bromoperoxidase OS=Ascophyllum nodosum PE=1 SV=1	-
SJ02176	0.000894349	0.00403534	0.00257498	DNA-directed RNA polymerase III subunit RPC2 [Nannochloropsis gaditana CCMP526]	Transcription;Nucleotide metabolism	ko00230//Purine metabolism;ko00240//Pyrimidine metabolism;ko03020//RNA polymerase	K03021	DNA-directed RNA polymerase III subunit RPC2 OS=Homo sapiens GN=POLR3B PE=1 SV=2	RNA polymerase III, second largest subunit
SJ02177	0.000559823	0.00394661	0.0023363	hypothetical protein Esi_0129_0064 [Ectocarpus siliculosus]	-	-	-	-	-
SJ02178	0.000624633	0.00389952	0.00232374	hypothetical protein Esi_0129_0064 [Ectocarpus siliculosus]	-	-	-	-	-
SJ02179	0.000940957	0.00395767	0.00318841	parkin co-regulated gene (PACRG) protein [Marchantia polymorpha]	-	-	-	Parkin coregulated gene protein homolog OS=Mus musculus GN=Pacrg PE=1 SV=1	Uncharacterized conserved protein
SJ02180	0.000925931	0.00478991	0.00378726	calmodulin, calmodulin-like protein [Thalassiosira pseudonana CCMP1335]	Environmental adaptation	ko04626//Plant-pathogen interaction	K13448	Calmodulin-like protein 11 OS=Arabidopsis thaliana GN=CML11 PE=2 SV=1	Calmodulin and related proteins (EF-Hand superfamily)
SJ02182	0.000806098	0.00403334	0.00342881	SANT/Myb domain protein [Nannochloropsis gaditana]	Environmental adaptation	ko04712//Circadian rhythm - plant	K12133	2,5-diamino-6-ribosylamino-4(3H)-pyrimidinone 5'-phosphate reductase OS=Saccharomyces cerevisiae (strain ATCC 204508 / S288c) GN=RIB7 PE=1 SV=1	Zuotin and related molecular chaperones (DnaJ superfamily), contains DNA-binding domains
SJ02184	0.00159908	0.00456683	0.00386855	-	-	-	-	-	-
SJ02185	0.000914122	0.00390962	0.00357787	echinoderm microtubule-associated 6 [Chrysochromulina sp. CCMP291]	-	-	-	Echinoderm microtubule-associated protein-like 6 OS=Mus musculus GN=Eml6 PE=2 SV=1	Uncharacterized conserved protein, contains HELP and WD40 domains
SJ02186	0.00110057	0.0050439	0.00340961	n/a [Ectocarpus siliculosus]	-	-	-	Echinoderm microtubule-associated protein-like 6 OS=Mus musculus GN=Eml6 PE=2 SV=1	Uncharacterized conserved protein, contains HELP and WD40 domains
SJ02187	0.000895811	0.00475755	0.00407078	n/a [Ectocarpus siliculosus]	-	-	-	Echinoderm microtubule-associated protein-like 6 OS=Mus musculus GN=Eml6 PE=2 SV=1	Uncharacterized conserved protein, contains HELP and WD40 domains
SJ02188	0.00100745	0.0056069	0.00292808	echinoderm microtubule-associated 6 [Chrysochromulina sp. CCMP291]	-	-	-	Echinoderm microtubule-associated protein-like 5 OS=Rattus norvegicus GN=Eml5 PE=1 SV=2	Uncharacterized conserved protein, contains HELP and WD40 domains
SJ02190	0.00101512	0.00315283	0.00382855	expressed unknown protein [Ectocarpus siliculosus]	-	-	-	-	-
SJ02191	0.00115792	0.00474639	0.00435109	Thiaminase II [Ectocarpus siliculosus]	-	-	-	Probable aminopyrimidine aminohydrolase, mitochondrial OS=Arabidopsis thaliana GN=TNEA_C PE=2 SV=1	Phosphomethylpyrimidine kinase
SJ02192	0.00100467	0.00428365	0.00365857	Mitochondrial import receptor subunit tom-70, partial [Anthurium amnicola]	-	-	-	Probable mitochondrial import receptor subunit tom70 OS=Schizosaccharomyces pombe (strain 972 / ATCC 24843) GN=tom70 PE=1 SV=1	Translocase of outer mitochondrial membrane complex, subunit TOM70/TOM72
SJ02193	0.000922983	0.00361656	0.00402281	tyrosine recombinase [Chrysochromulina sp. CCMP291]	-	-	-	-	-
SJ02195	0.000308379	0.00139429	0.00190416	-	-	-	-	-	-
SJ02196	0.00109516	0.00424886	0.00282983	ATG2 Autophagy-related protein homolog [Ectocarpus siliculosus]	-	-	-	Autophagy-related protein 2 OS=Cryptococcus neoformans var. neoformans serotype D (strain JEC21 / ATCC MYA-565) GN=ATG2 PE=3 SV=1	Cytoplasm to vacuole targeting protein
SJ02197	0.00163033	0.00260088	0.000430292	-	-	-	-	-	-
SJ22628	0.00102607	0.00494995	0.00305292	conserved unknown protein [Ectocarpus siliculosus]	-	-	-	-	-
SJ22630	0.00102131	0.00415521	0.00289729	expressed unknown protein (Partial), partial [Ectocarpus siliculosus]	-	-	-	-	-
SJ22631	0.000461112	0.00250257	0.00169238	hypothetical protein Esi_0129_0070 [Ectocarpus siliculosus]	-	-	-	-	-
SJ22632	0.000872337	0.00361833	0.0030205	hypothetical protein Esi_0129_0070 [Ectocarpus siliculosus]	-	-	-	Proteoglycan 4 OS=Mus musculus GN=Prg4 PE=1 SV=2	-
SJ22629	0.000579014	0.00371806	0.00365584	hypothetical protein Esi_0129_0070 [Ectocarpus siliculosus]	-	-	-	-	Serine carboxypeptidases (lysosomal cathepsin A)
SJ00737	0.000674306	0.00391901	0.00315465	conserved unknown protein [Ectocarpus siliculosus]	-	-	-	-	-
SJ00738	0.000307859	0.00303006	0.00218657	conserved unknown protein [Ectocarpus siliculosus]	-	-	-	Zinc finger CCCH domain-containing protein 50 OS=Oryza sativa subsp. japonica GN=Os07g0568300 PE=2 SV=1	CCCH-type Zn-finger protein
SJ00739	0.0008872	0.00174271	0.00118143	Calmodulin-binding protein CmbB [Symbiodinium microadriaticum]	-	-	-	Calmodulin-binding protein CmbB OS=Dictyostelium discoideum GN=cmbB PE=1 SV=1	-
SJ00740	0.000831065	0.00432922	0.00306757	PREDICTED: malignant T-cell-amplified sequence 1 homolog [Ricinus communis]	-	-	-	Malignant T-cell-amplified sequence 1 OS=Mus musculus GN=Mcts1 PE=2 SV=1	Predicted RNA-binding protein with PUA domain
SJ00741	0.000665713	0.00267984	0.00181524	tubulin [Ectocarpus siliculosus]	-	-	-	-	-
SJ00742	0.000423087	0.00262564	0.00135722	expressed unknown protein [Ectocarpus siliculosus]	-	-	-	-	-
SJ00736	0.000420628	0.00260996	0.00173821	conserved unknown protein [Ectocarpus siliculosus]	-	-	-	-	-
SJ06654	0.00043456	0.00136941	0.000671925	132 kDa protein [Symbiodinium microadriaticum]	-	-	-	-	-
SJ06657	0.000542955	0.00274333	0.00196436	Biotin/lipoate A/B protein ligase family [Ectocarpus siliculosus]	-	-	-	Lipoate-protein ligase A OS=Enterobacter sp. (strain 638) GN=lplA PE=3 SV=1	Lipoate-protein ligase A
SJ06658	0.000675512	0.0029045	0.00192195	expressed unknown protein [Ectocarpus siliculosus]	-	-	-	-	-
SJ06659	0.000719762	0.00262246	0.00205634	flagellar/basal body protein [Chlamydomonas reinhardtii]	-	-	-	Enkurin domain-containing protein 1 OS=Mus musculus GN=Enkd1 PE=2 SV=1	-
SJ06660	0.000500405	0.002906	0.00238851	hypothetical protein Esi_0229_0002 [Ectocarpus siliculosus]	-	-	-	-	-
SJ06645	0.000863209	0.00482583	0.00378447	ef hand family protein [Chrysochromulina sp. CCMP291]	-	-	-	-	-
SJ06646	0.000884449	0.00356288	0.00327143	ef hand family protein [Chrysochromulina sp. CCMP291]	-	-	-	-	-
SJ06647	0.000960356	0.0045081	0.00349911	dynein heavy chain [Ectocarpus siliculosus]	-	-	-	Dynein heavy chain 1, axonemal OS=Rattus norvegicus GN=Dnah1 PE=2 SV=2	Dyneins, heavy chain
SJ06648	0.00064925	0.0037994	0.0036007	dynein heavy chain [Ectocarpus siliculosus]	-	-	-	Dynein heavy chain 1, axonemal OS=Homo sapiens GN=DNAH1 PE=2 SV=4	Dyneins, heavy chain
SJ06649	0.000771483	0.00337962	0.00229236	dynein heavy chain [Ectocarpus siliculosus]	-	-	-	Dynein heavy chain 1, axonemal OS=Homo sapiens GN=DNAH1 PE=2 SV=4	Dyneins, heavy chain
SJ06650	0.000664048	0.00261533	0.00184099	dynein heavy chain [Ectocarpus siliculosus]	-	-	-	Dynein heavy chain 1, axonemal OS=Homo sapiens GN=DNAH1 PE=2 SV=4	Dyneins, heavy chain
SJ06651	0.00060788	0.00347017	0.00258724	conserved unknown protein [Ectocarpus siliculosus]	-	-	-	-	-
SJ06652	0.000535216	0.00180022	0.00166252	expressed unknown protein [Ectocarpus siliculosus]	-	-	-	-	-
SJ06653	0.000500468	0.0049351	0.0027803	conserved unknown protein [Ectocarpus siliculosus]	-	-	-	-	-
SJ06655	0.000509383	0.0022251	0.00195804	PREDICTED: protein RRC1-like isoform X2 [Cucumis melo]	Transcription	ko03040//Spliceosome	K12842	U2 snRNP-associated SURP motif-containing protein OS=Mus musculus GN=U2surp PE=2 SV=3	Predicted splicing regulator, contains RRM, SWAP and RPR domains
SJ06656	0.000282698	0.00216675	0.0015727	polymorphic outer membrane protein [Ectocarpus siliculosus]	-	-	-	Probable outer membrane protein pmp6 OS=Chlamydia pneumoniae GN=pmp6 PE=2 SV=2	-
SJ22352	0.000726408	0.00391135	0.00255703	PREDICTED: transcription initiation factor TFIID subunit 13 isoform X1 [Vitis vinifera]	Transcription	ko03022//Basal transcription factors	K03127	Transcription initiation factor TFIID subunit 13 OS=Dictyostelium discoideum GN=taf13 PE=3 SV=1	Transcription initiation factor IID subunit
SJ22353	0.000799516	0.00366392	0.00263225	histidine acid phosphatase [Guillardia theta CCMP2712]	-	-	-	Testicular acid phosphatase homolog OS=Xenopus laevis GN=acpt PE=2 SV=1	Lysosomal & prostatic acid phosphatases
SJ22354	0.00141938	0.00283537	0.00259198	conserved unknown protein [Ectocarpus siliculosus]	-	-	-	-	-
SJ22355	0.000675166	0.00269446	0.00219616	PREDICTED: plant UBX domain-containing protein 7 isoform X2 [Ipomoea nil]	-	-	-	UBX domain-containing protein 7 OS=Pongo abelii GN=UBXN7 PE=2 SV=2	Predicted ubiquitin regulatory protein, contains UAS and UBX domains
SJ22356	0.000584245	0.00236933	0.00220529	hypothetical protein Esi_0323_0035 [Ectocarpus siliculosus]	-	-	-	-	-
SJ22357	0.000427351	0.000615384	0.00117949	hypothetical protein L484_002109 [Morus notabilis]	-	-	-	-	-
SJ22358	0.000372854	0.00265069	0.00186228	conserved unknown protein [Ectocarpus siliculosus]	-	-	-	Proline-rich transmembrane protein 2 OS=Mus musculus GN=Prrt2 PE=1 SV=1	-
SJ22359	0.000553704	0.00198129	0.00138441	expressed unknown protein [Ectocarpus siliculosus]	-	-	-	-	-
SJ22360	0.000404174	0.00129581	0.000768746	PREDICTED: cuticle collagen 2C-like isoform X2 [Vigna radiata var. radiata] [Vigna radiata]	-	-	-	Accumulation-associated protein OS=Staphylococcus epidermidis (strain ATCC 12228) GN=SE_0175 PE=3 SV=1	Collagens (type IV and type XIII), and related proteins
SJ22361	0.000619508	0.00319431	0.00228597	Ca2+-activated K+ channel Slowpoke, alpha subunit [Klebsormidium flaccidum]	-	-	-	Calcium-activated potassium channel subunit alpha-1 OS=Bos taurus GN=KCNMA1 PE=1 SV=2	Ca2+-activated K+ channel Slowpoke, alpha subunit
SJ22363	0.000914934	0.00384119	0.00282701	hypothetical protein Esi_0323_0031 [Ectocarpus siliculosus]	-	-	-	-	-
SJ22364	0.000789396	0.00386348	0.00303305	hypothetical protein Esi_0323_0031 [Ectocarpus siliculosus]	-	-	-	-	-
SJ22366	0.000514437	0.00323807	0.00273767	conserved unknown protein [Ectocarpus siliculosus]	-	-	-	-	-
SJ22367	0.000906218	0.00383364	0.00274087	light harvesting complex protein, partial [Nannochloropsis gaditana CCMP526]	-	-	-	-	-
SJ22368	0.000549766	0.00312607	0.00209071	expressed unknown protein [Ectocarpus siliculosus]	-	-	-	-	-
SJ22369	0.000695965	0.0028526	0.00256126	expressed unknown protein [Ectocarpus siliculosus]	-	-	-	-	-
SJ01975	0.000439103	0.00249788	0.00222397	hypothetical protein Esi_0229_0013 [Ectocarpus siliculosus]	-	-	-	-	-
SJ01976	0.000758111	0.00389469	0.00279754	ferric reductase [Ectocarpus siliculosus]	-	-	-	Ferric reduction oxidase 7, chloroplastic OS=Arabidopsis thaliana GN=FRO7 PE=2 SV=1	Ferric reductase, NADH/NADPH oxidase and related proteins
SJ07431	0.000637462	0.0028096	0.00134998	putative ubiquitin fusion-degradation protein [Ectocarpus siliculosus]	-	-	-	-	-
SJ19780	0.000284438	0.0017054	0.00137734	glycosylase [Thalassiosira pseudonana CCMP1335]	Replication and repair	ko03410//Base excision repair	K03648	Uracil-DNA glycosylase OS=Azobacteroides pseudotrichonymphae genomovar. CFP2 GN=ung PE=3 SV=1	Uracil DNA glycosylase
SJ19790	0.000444522	0.00217334	0.00155104	phosducin-like protein 3 [Blastocystis sp. ATCC 50177/Nand II]	-	-	-	Phosducin-like protein 3 OS=Rattus norvegicus GN=Pdcl3 PE=2 SV=1	Conserved phosducin-like protein
SJ19791	0.000683931	0.00357722	0.0031122	hypothetical protein Esi_0152_0037 [Ectocarpus siliculosus]	-	-	-	-	-
SJ19792	0.000592121	0.00180187	0.00187967	PREDICTED: TATA box-binding protein-associated factor RNA polymerase I subunit B isoform X3 [Tarenaya hassleriana]	-	-	-	TATA box-binding protein-associated factor RNA polymerase I subunit B OS=Arabidopsis thaliana GN=MEE12 PE=1 SV=1	-
SJ19781	0.000412745	0.00150358	0.000933111	hypothetical protein Esi_0152_0037 [Ectocarpus siliculosus]	-	-	-	-	-
SJ19782	0.000650502	0.00288643	0.00252052	uracil-DNA glycosylase [Blastocystis sp. ATCC 50177/Nand II]	Replication and repair	ko03410//Base excision repair	K03648	Uracil-DNA glycosylase OS=Azobacteroides pseudotrichonymphae genomovar. CFP2 GN=ung PE=3 SV=1	Uracil DNA glycosylase
SJ19784	0.000511701	0.00322156	0.00202401	polymorphic Outer membrane protein G/I family [Ectocarpus siliculosus]	-	-	-	Probable outer membrane protein PmpI OS=Chlamydia muridarum (strain MoPn / Nigg) GN=pmpI PE=2 SV=1	-
SJ19786	0.000583116	0.00242907	0.00254722	expressed unknown protein [Ectocarpus siliculosus]	-	-	-	-	-
SJ19787	0.000850921	0.00505576	0.00387529	Transmembrane receptor kinase [Ectocarpus siliculosus]	Signal transduction	ko04075//Plant hormone signal transduction	K14510	Serine/threonine-protein kinase CTR1 OS=Arabidopsis thaliana GN=CTR1 PE=1 SV=1	Tyrosine kinase specific for activated (GTP-bound) p21cdc42Hs
SJ19788	0.00105601	0.00459054	0.00254127	-	-	-	-	-	-
SJ19789	0.000881934	0.00513336	0.00365541	Transmembrane receptor kinase [Ectocarpus siliculosus]	-	-	-	Probable LIM domain-containing serine/threonine-protein kinase DDB_G0287001 OS=Dictyostelium discoideum GN=DDB_G0287001 PE=3 SV=1	Tyrosine kinase specific for activated (GTP-bound) p21cdc42Hs
SJ19451	0.000693772	0.00288376	0.00285823	chitinase-domain containing protein [Ectocarpus siliculosus]	-	-	-	Chitinase domain-containing protein 1 OS=Xenopus laevis GN=chid1 PE=2 SV=1	Predicted member of glycosyl hydrolase family 18
SJ19444	0.000304353	0.00194718	0.00169484	similar to Protein misato homolog 1 [Ectocarpus siliculosus]	-	-	-	Protein misato homolog 1 OS=Danio rerio GN=msto1 PE=2 SV=1	Members of tubulin/FtsZ family
SJ19445	0.00100698	0.0036693	0.00298157	heat shock protein 20 [Fucus serratus]	Folding, sorting and degradation	ko04141//Protein processing in endoplasmic reticulum	K13993	17.6 kDa class I heat shock protein 3 OS=Arabidopsis thaliana GN=HSP17.6C PE=2 SV=2	Molecular chaperone (small heat-shock protein Hsp26/Hsp42)
SJ19446	0.000713189	0.00334849	0.000921658	C2H2 zinc finger protein [Ectocarpus siliculosus]	-	-	-	-	-
SJ19447	0.000824175	0.00298382	0.00150241	C2H2 zinc finger protein [Ectocarpus siliculosus]	-	-	-	-	-
SJ19448	0.00110771	0.00493861	0.0040269	heat shock protein 20 [Fucus serratus]	Folding, sorting and degradation	ko04141//Protein processing in endoplasmic reticulum	K13993	18.5 kDa class I heat shock protein OS=Glycine max GN=HSP18.5-C PE=3 SV=1	Molecular chaperone (small heat-shock protein Hsp26/Hsp42)
SJ19449	0.000854054	0.00394387	0.00296025	expressed unknown protein [Ectocarpus siliculosus]	-	-	-	-	-
SJ03098	0.000832908	0.00437047	0.00318122	P-loop containing nucleoside triphosphate hydrolase [Ostreococcus tauri]	-	-	-	Stage III sporulation protein AA OS=Bacillus subtilis (strain 168) GN=spoIIIAA PE=4 SV=1	-
SJ03099	0.00114591	0.00428159	0.00321271	P-loop containing nucleoside triphosphate hydrolase [Ostreococcus tauri]	-	-	-	Stage III sporulation protein AA OS=Bacillus subtilis (strain 168) GN=spoIIIAA PE=4 SV=1	-
SJ03100	0.00110498	0.00466733	0.00354434	P-loop containing nucleoside triphosphate hydrolase [Ostreococcus tauri]	-	-	-	Uncharacterized protein ycf45 OS=Porphyra purpurea GN=ycf45 PE=3 SV=1	-
SJ03101	0.00112477	0.00444792	0.00326501	Ribonuclease H-like domain containing protein [Klebsormidium flaccidum]	-	-	-	Uncharacterized protein ycf45 OS=Porphyra purpurea GN=ycf45 PE=3 SV=1	-
SJ07246	0.001503	0.00598912	0.00516447	mannuronan C-5-epimerase [Laminaria digitata]	-	-	-	Poly(beta-D-mannuronate) C5 epimerase OS=Azotobacter vinelandii GN=algG PE=2 SV=1	-
SJ07277	0.00105608	0.00424094	0.00404743	mannuronan C-5-epimerase [Laminaria digitata]	-	-	-	Poly(beta-D-mannuronate) C5 epimerase OS=Azotobacter vinelandii GN=algG PE=2 SV=1	-
SJ07285	0.00121204	0.00423239	0.00319388	mannuronan C-5-epimerase [Laminaria digitata]	-	-	-	Poly(beta-D-mannuronate) C5 epimerase OS=Azotobacter vinelandii GN=algG PE=2 SV=1	-
SJ07296	0.000937219	0.00545423	0.00403108	mannuronan C-5-epimerase [Laminaria digitata]	-	-	-	Poly(beta-D-mannuronate) C5 epimerase OS=Azotobacter vinelandii GN=algG PE=2 SV=1	-
SJ07297	0.000924286	0.00413105	0.00353381	mannuronan C-5-epimerase [Laminaria digitata]	-	-	-	-	-
SJ07298	0.00140753	0.00630653	0.00294034	mannuronan C-5-epimerase, partial [Laminaria digitata]	-	-	-	-	-
SJ07247	0.00111573	0.00453217	0.0028259	imm upregulated 3 [Ectocarpus siliculosus]	-	-	-	Tenascin-X OS=Homo sapiens GN=TNXB PE=1 SV=4	Teneurin-1 and related extracellular matrix proteins, contain EGF-like repeats
SJ07248	0.00144276	0.00477645	0.00298334	mannuronan C-5-epimerase [Laminaria digitata]	-	-	-	Poly(beta-D-mannuronate) C5 epimerase OS=Azotobacter vinelandii GN=algG PE=2 SV=1	-
SJ07249	0.00104208	0.00493604	0.00321445	mannuronan C-5-epimerase [Laminaria digitata]	-	-	-	Poly(beta-D-mannuronate) C5 epimerase OS=Azotobacter vinelandii GN=algG PE=2 SV=1	-
SJ07250	8.31e-05	0.0001246	0.000317082	mannuronan C-5-epimerase [Laminaria digitata]	-	-	-	Poly(beta-D-mannuronate) C5 epimerase OS=Azotobacter vinelandii GN=algG PE=2 SV=1	-
SJ07251	0.00127098	0.00479422	0.00312323	mannuronan C-5-epimerase [Laminaria digitata]	-	-	-	Poly(beta-D-mannuronate) C5 epimerase OS=Azotobacter vinelandii GN=algG PE=2 SV=1	-
SJ07252	0.001066	0.00435428	0.00409144	mannuronan C-5-epimerase [Laminaria digitata]	-	-	-	Poly(beta-D-mannuronate) C5 epimerase OS=Azotobacter vinelandii GN=algG PE=2 SV=1	-
SJ07253	0.00126563	0.00409681	0.00135148	mannuronan C-5-epimerase [Laminaria digitata]	-	-	-	-	-
SJ07254	0.00128565	0.00570733	0.00440566	mannuronan C-5-epimerase [Laminaria digitata]	-	-	-	Poly(beta-D-mannuronate) C5 epimerase OS=Azotobacter vinelandii GN=algG PE=2 SV=1	-
SJ07255	0.00143379	0.00484706	0.0033964	mannuronan C-5-epimerase [Laminaria digitata]	-	-	-	Poly(beta-D-mannuronate) C5 epimerase OS=Azotobacter vinelandii GN=algG PE=2 SV=1	-
SJ07256	0.000813793	0.00411264	0.00355144	mannuronan C-5-epimerase [Laminaria digitata]	-	-	-	Poly(beta-D-mannuronate) C5 epimerase OS=Azotobacter vinelandii GN=algG PE=2 SV=1	-
SJ07257	0.0015494	0.00532203	0.00283506	mannuronan C-5-epimerase [Laminaria digitata]	-	-	-	Poly(beta-D-mannuronate) C5 epimerase OS=Azotobacter vinelandii GN=algG PE=2 SV=1	-
SJ07258	0.00106051	0.00406098	0.0023904	mannuronan C-5-epimerase [Laminaria digitata]	-	-	-	Poly(beta-D-mannuronate) C5 epimerase OS=Azotobacter vinelandii GN=algG PE=2 SV=1	-
SJ07259	0.00142465	0.00442852	0.00273808	mannuronan C-5-epimerase [Laminaria digitata]	-	-	-	Poly(beta-D-mannuronate) C5 epimerase OS=Azotobacter vinelandii GN=algG PE=2 SV=1	-
SJ07260	0.00112312	0.00463844	0.00300255	mannuronan C-5-epimerase [Laminaria digitata]	-	-	-	Poly(beta-D-mannuronate) C5 epimerase OS=Azotobacter vinelandii GN=algG PE=2 SV=1	-
SJ07261	0.00115864	0.00412515	0.00250618	n/a [Ectocarpus siliculosus]	-	-	-	-	-
SJ07262	0.00144443	0.0024674	0.000603318	PREDICTED: phosphoenolpyruvate/phosphate translocator 1, chloroplastic [Vitis vinifera]	-	-	-	Phosphoenolpyruvate/phosphate translocator 1, chloroplastic OS=Arabidopsis thaliana GN=PPT1 PE=1 SV=1	Glucose-6-phosphate/phosphate and phosphoenolpyruvate/phosphate antiporter
SJ07263	0.000775113	0.00388061	0.00277636	Likely pseudogene [Ectocarpus siliculosus]	-	-	-	-	-
SJ07264	0.000687428	0.00355304	0.00304266	n/a [Ectocarpus siliculosus]	-	-	-	-	-
SJ07265	0.000766362	0.00394455	0.00247643	-	-	-	-	-	-
SJ07266	0.000951844	0.00378078	0.00302346	-	-	-	-	-	-
SJ07267	0.00112632	0.00381011	0.0027917	-	-	-	-	-	-
SJ07268	0	0.00139395	0.000204408	-	-	-	-	-	-
SJ07269	0.000556259	0.00213567	0.00189457	conserved unknown protein [Ectocarpus siliculosus]	-	-	-	VHS domain-containing protein At3g16270 OS=Arabidopsis thaliana GN=At3g16270 PE=1 SV=1	-
SJ07270	0.000537481	0.00209653	0.00159806	ccaat-box dna binding protein subunit b, partial [Nannochloropsis gaditana CCMP526]	-	-	-	AP-4 complex accessory subunit tepsin OS=Rattus norvegicus GN=Enthd2 PE=2 SV=1	-
SJ07272	0.00110599	0.00418109	0.00320265	mismatch repair protein 5 [Nannochloropsis gaditana]	-	-	-	-	-
SJ07273	0.000962982	0.00506853	0.00327587	MutS protein homolog 5 [Ectocarpus siliculosus]	-	-	-	DNA mismatch repair protein MSH5 OS=Oryza sativa subsp. japonica GN=MSH5 PE=2 SV=1	Mismatch repair ATPase MSH5 (MutS family)
SJ07274	0.000907415	0.00324302	0.00264825	conserved unknown protein [Ectocarpus siliculosus]	-	-	-	-	-
SJ07276	0.000759902	0.00364842	0.0024539	conserved unknown protein [Ectocarpus siliculosus]	-	-	-	-	-
SJ07280	0.000440188	0.00208768	0.00197908	molecular chaperone, putative [Ectocarpus siliculosus]	-	-	-	-	-
SJ07281	0.000506672	0.00264719	0.00229357	Coatomer protein complex, alpha sub-unit [Ectocarpus siliculosus]	Transport and catabolism	ko04144//Endocytosis	K11824	AP-2 complex subunit alpha-1 OS=Arabidopsis thaliana GN=ALPHA-ADR PE=1 SV=1	Vesicle coat complex AP-2, alpha subunit
SJ07282	0.000328198	0.0030714	0.00175642	Coatomer protein complex, alpha sub-unit [Ectocarpus siliculosus]	Transport and catabolism	ko04144//Endocytosis	K11824	AP-2 complex subunit alpha-2 OS=Dictyostelium discoideum GN=ap2a1-1 PE=3 SV=1	Vesicle coat complex AP-2, alpha subunit
SJ07283	0.000192684	0.00106161	0.000254223	-	-	-	-	-	-
SJ07284	0.000548059	0.00248904	0.00238314	ap-2 complex subunit [Nannochloropsis gaditana]	Transport and catabolism	ko04144//Endocytosis	K11824	AP-2 complex subunit alpha-2 OS=Dictyostelium discoideum GN=ap2a1-1 PE=3 SV=1	Vesicle coat complex AP-2, alpha subunit
SJ07286	0.000549659	0.00132135	0.000657966	ankyrin [Ectocarpus siliculosus]	-	-	-	Ankyrin-1 OS=Homo sapiens GN=ANK1 PE=1 SV=3	Ankyrin
SJ07287	0.000779368	0.00265811	0.00102642	hypothetical protein Ctob_011689 [Chrysochromulina sp. CCMP291]	-	-	-	-	-
SJ07288	0.000541379	0.0030168	0.00172828	expressed unknown protein [Ectocarpus siliculosus]	-	-	-	-	-
SJ07289	0.000466466	0.00179922	0.000832074	ankyrin [Ectocarpus siliculosus]	-	-	-	Ankyrin-3 OS=Homo sapiens GN=ANK3 PE=1 SV=3	Ankyrin
SJ07290	0.000672119	0.00315474	0.0023514	tetratricopeptide repeat containing protein 4 [Nannochloropsis gaditana]	-	-	-	Tetratricopeptide repeat protein 4 homolog OS=Dictyostelium discoideum GN=ttc4 PE=3 SV=1	Hsp90 co-chaperone CNS1 (contains TPR repeats)
SJ07291	0.000592235	0.00236868	0.00215473	hypothetical protein Esi_0143_0071 [Ectocarpus siliculosus]	-	-	-	-	-
SJ07292	0.00105699	0.00493905	0.00399271	P-loop containing nucleoside triphosphate hydrolase [Ostreococcus tauri]	-	-	-	Uncharacterized protein ycf45 OS=Odontella sinensis GN=ycf45 PE=3 SV=1	-
SJ07293	0.000872023	0.00384186	0.00269369	Ycf45 (chloroplast) [Phaeocystis globosa]	-	-	-	Uncharacterized protein ycf45 OS=Porphyra purpurea GN=ycf45 PE=3 SV=1	-
SJ14276	0.000334242	0.00131689	0.00134358	conserved unknown protein [Ectocarpus siliculosus]	-	-	-	-	-
SJ14286	0.000522675	0.00263603	0.00233965	mitochondrion protein [Nannochloropsis gaditana CCMP526]	-	-	-	MICOS complex subunit MIC60 OS=Yarrowia lipolytica (strain CLIB 122 / E 150) GN=MIC60 PE=3 SV=1	Mitochondrial inner membrane protein (mitofilin)
SJ14288	5.99e-05	0.000611684	0.000419463	Pentatricopeptide repeat-containing protein, chloroplastic [Symbiodinium microadriaticum]	-	-	-	Pentatricopeptide repeat-containing protein At5g02860 OS=Arabidopsis thaliana GN=At5g02860 PE=2 SV=1	FOG: PPR repeat
SJ14289	0.000636549	0.00300334	0.00274835	leukotriene a4 hydrolase [Nannochloropsis gaditana]	Lipid metabolism	ko00590//Arachidonic acid metabolism	K01254	Leukotriene A-4 hydrolase OS=Bos taurus GN=LTA4H PE=2 SV=3	Bifunctional leukotriene A4 hydrolase/aminopeptidase LTA4H
SJ14290	0.000459293	0.0027459	0.00182553	conserved unknown protein [Ectocarpus siliculosus]	-	-	-	-	-
SJ14291	0.000371843	0.00213767	0.00174956	SPRY-domain-containing protein [Fragilariopsis cylindrus CCMP1102]	-	-	-	Ran-binding proteins 9/10 homolog OS=Drosophila melanogaster GN=RanBPM PE=1 SV=1	SPRY domain-containing proteins
SJ14292	0.000231693	0.00137345	0.000903876	expressed unknown protein [Ectocarpus siliculosus]	-	-	-	-	-
SJ14277	0.00066266	0.00290785	0.00164029	proteasome maturation factor ump1 family protein [Nannochloropsis gaditana]	Folding, sorting and degradation	ko03050//Proteasome	K11599	Proteasome maturation protein homolog OS=Dictyostelium discoideum GN=pomp PE=3 SV=1	Proteasome maturation factor
SJ14278	0.0001115	0.000404965	0.0002242	Pentatricopeptide repeat-containing protein, chloroplastic [Symbiodinium microadriaticum]	-	-	-	Pentatricopeptide repeat-containing protein At5g02860 OS=Arabidopsis thaliana GN=At5g02860 PE=2 SV=1	FOG: PPR repeat
SJ14279	0.000683706	0.0031309	0.00278748	expressed unknown protein [Ectocarpus siliculosus]	-	-	-	-	-
SJ14280	0.000636515	0.00380105	0.0030336	-	-	-	-	-	-
SJ14281	0.0005858	0.003401	0.00187928	-	-	-	-	-	-
SJ14282	0	0.000812585	0.000471743	mitochondrial carrier family [Ectocarpus siliculosus]	-	-	-	Mitochondrial phosphate carrier protein OS=Saccharomyces cerevisiae (strain ATCC 204508 / S288c) GN=MIR1 PE=1 SV=1	Mitochondrial phosphate carrier protein
SJ14283	0.000789163	0.00279894	0.00224144	Sin3 complex component [Coccomyxa subellipsoidea C-169]	Translation	ko03013//RNA transport;ko03015//mRNA surveillance pathway	K14324	Histone deacetylase complex subunit SAP18 OS=Arabidopsis thaliana GN=At2g45640 PE=1 SV=1	Transcriptional co-repressor component
SJ14284	0.000164573	0.00203189	0.00105762	-	-	-	-	-	-
SJ14285	0.000429503	0.00235272	0.00180462	white-brown-complex ABC transporter family (Partial), partial [Ectocarpus siliculosus]	-	-	-	RNA-binding protein 34 OS=Homo sapiens GN=RBM34 PE=1 SV=2	FOG: RRM domain
SJ14287	0.000453953	0.00276855	0.00214397	oligopeptidase b [Nannochloropsis gaditana]	-	-	-	Dipeptidyl aminopeptidase BI OS=Pseudoxanthomonas mexicana GN=dapb1 PE=1 SV=1	Predicted serine protease
SJ21532	0.00183305	0.00332678	0.00282823	-	-	-	-	-	-
SJ21533	0.00161874	0.00220645	0.00163494	integrase [Boechera divaricarpa]	-	-	-	Retrovirus-related Pol polyprotein from transposon TNT 1-94 OS=Nicotiana tabacum PE=2 SV=1	FOG: Transposon-encoded proteins with TYA, reverse transcriptase, integrase domains in various combinations
SJ21526	0.000349305	0.00187091	0.00144981	PREDICTED: pre-rRNA-processing protein ESF1 [Daucus carota subsp. sativus] [Daucus carota]	-	-	-	Pre-rRNA-processing protein ESF1 OS=Ashbya gossypii (strain ATCC 10895 / CBS 109.51 / FGSC 9923 / NRRL Y-1056) GN=ESF1 PE=3 SV=2	Uncharacterized conserved protein
SJ21527	0.000427208	0.00220441	0.00174118	atpase family aaa domain-containing protein 3 [Nannochloropsis gaditana CCMP526]	-	-	-	ATPase family AAA domain-containing protein 3 OS=Xenopus tropicalis GN=atad3 PE=2 SV=1	AAA+-type ATPase
SJ21529	0.000834729	0.00439774	0.0033829	OSJNBa0091D06.9 [Oryza sativa Japonica Group]	-	-	-	Retrovirus-related Pol polyprotein from transposon 297 OS=Drosophila melanogaster GN=pol PE=3 SV=1	FOG: Transposon-encoded proteins with TYA, reverse transcriptase, integrase domains in various combinations
SJ21530	0	0.000229358	0	ankyrin containing protein (ISS), partial [Ostreococcus tauri]	-	-	-	-	FOG: Ankyrin repeat
SJ07748	0.00186557	0.00205492	0.00197103	conserved unknown protein [Ectocarpus siliculosus]	-	-	-	-	-
SJ07757	0.000860602	0.00222784	0.00064357	conserved unknown protein [Ectocarpus siliculosus]	-	-	-	-	-
SJ07758	0.000912772	0.00397947	0.00272026	WSC domain containing protein [Ectocarpus siliculosus]	-	-	-	WSC domain-containing protein 2 OS=Danio rerio GN=wscd2 PE=3 SV=1	beta-1,6-N-acetylglucosaminyltransferase, contains WSC domain
SJ07759	0.000841744	0.00383486	0.00301749	alcohol dehydrogenase [Klebsormidium flaccidum]	Biosynthesis of other secondary metabolites	ko00940//Phenylpropanoid biosynthesis	K00083	Alcohol dehydrogenase OS=Geobacillus stearothermophilus GN=adh PE=1 SV=1	Alcohol dehydrogenase, class V
SJ07749	0.00095077	0.00367422	0.00286036	had-superfamily subfamily iia hydrolase [Nannochloropsis gaditana]	-	-	-	Cat eye syndrome critical region protein 5 OS=Homo sapiens GN=CECR5 PE=1 SV=1	Predicted phosphatase
SJ07750	0.000752792	0.00331034	0.00283888	tpr domain protein [Chrysochromulina sp. CCMP291]	-	-	-	-	-
SJ07752	0.000676999	0.00363592	0.0030845	alpha/beta hydrolase fold [Ectocarpus siliculosus]	-	-	-	Lysophospholipase L2 OS=Escherichia coli (strain K12) GN=pldB PE=1 SV=4	Lysophospholipase
SJ07754	0.00043318	0.00261394	0.00172948	calcium homeostasis endoplasmic reticulum protein [Ectocarpus siliculosus]	-	-	-	Calcium homeostasis endoplasmic reticulum protein OS=Mus musculus GN=Cherp PE=1 SV=1	Predicted Zn-finger protein
SJ07755	0.00070553	0.00332256	0.00240941	conserved unknown protein [Ectocarpus siliculosus]	-	-	-	U2 snRNP-associated SURP motif-containing protein OS=Pongo abelii GN=U2SURP PE=2 SV=1	Predicted splicing regulator, contains RRM, SWAP and RPR domains
SJ19752	0.000722872	0.00386791	0.00332931	Hypothetical leucine rich repeat calcium binding protein [Ectocarpus siliculosus]	-	-	-	-	-
SJ19753	0.000781872	0.00411284	0.00347395	Hypothetical leucine rich repeat calcium binding protein [Ectocarpus siliculosus]	Signal transduction;Environmental adaptation	ko04626//Plant-pathogen interaction;ko04070//Phosphatidylinositol signaling system	K02183	Calmodulin-like protein 1 OS=Oryza sativa subsp. indica GN=CML1 PE=1 SV=1	Calmodulin and related proteins (EF-Hand superfamily)
SJ19754	0.000829119	0.00430675	0.00273185	Hypothetical leucine rich repeat calcium binding protein [Ectocarpus siliculosus]	-	-	-	-	-
SJ19755	0.000978441	0.0029948	0.00284589	-	-	-	-	-	-
SJ11851	0.000992367	0.00613848	0.00151297	-	-	-	-	-	-
SJ11852	0.000682309	0.00343395	0.00217151	LINE-1 retrotransposable element ORF2 protein [Symbiodinium microadriaticum]	-	-	-	-	FOG: Reverse transcriptase
SJ11841	0.000586152	0.00258322	0.00207414	tata element modulatory factor 1 [Nannochloropsis gaditana]	-	-	-	TATA element modulatory factor OS=Mus musculus GN=Tmf1 PE=1 SV=2	Transcription factor TMF, TATA element modulatory factor
SJ11843	0.000819986	0.00412625	0.00291321	expressed unknown protein [Ectocarpus siliculosus]	-	-	-	-	-
SJ11844	0	0.000540694	0	expressed unknown protein [Ectocarpus siliculosus]	-	-	-	-	-
SJ11845	0.000552873	0.00284039	0.0025215	expressed unknown protein [Ectocarpus siliculosus]	-	-	-	-	-
SJ11846	0.000659752	0.00300817	0.00198384	DENN (ISS) [Ectocarpus siliculosus]	-	-	-	-	-
SJ11848	0.000484262	0.00127119	0.00242131	conserved unknown protein [Ectocarpus siliculosus]	-	-	-	-	-
SJ11849	0.000817546	0.00330118	0.00256699	conserved unknown protein [Ectocarpus siliculosus]	-	-	-	-	-
SJ01165	0.00153646	0.00536982	0.00401099	conserved unknown protein [Ectocarpus siliculosus]	-	-	-	-	-
SJ01542	0.000609951	0.00300071	0.00168539	imm upregulated 3 [Ectocarpus siliculosus]	-	-	-	-	-
SJ01543	0.000711738	0.00393235	0.00150175	imm upregulated 3 [Ectocarpus siliculosus]	-	-	-	-	-
SJ15738	0	0.00372462	0.00264574	hypothetical protein Esi_0254_0001 [Ectocarpus siliculosus]	-	-	-	-	-
SJ15739	0.00111293	0.00530941	0.00282592	Vesicle-fusing ATPase [Symbiodinium microadriaticum]	-	-	-	-	-
SJ15740	0.00077124	0.00315936	0.00325588	Vesicle-fusing ATPase [Symbiodinium microadriaticum]	-	-	-	-	-
SJ04689	0.000735589	0.00369039	0.00287585	similar to vacuolar protein sorting 24 homolog [Ectocarpus siliculosus]	Transport and catabolism	ko04144//Endocytosis	K12193	Charged multivesicular body protein 3 OS=Xenopus tropicalis GN=chmp3 PE=2 SV=4	Vacuolar sorting protein VPS24
SJ04692	0.000839615	0.0043314	0.00300603	hypothetical protein Esi_0083_0040 [Ectocarpus siliculosus]	-	-	-	-	-
SJ04694	0.00103705	0.0026805	0.00215894	Ribosomal L11 methyltransferase, PrmA [Nannochloropsis gaditana]	-	-	-	Protein arginine N-methyltransferase PRMT10 OS=Oryza sativa subsp. japonica GN=PRMT10 PE=2 SV=1	Protein arginine N-methyltransferase PRMT1 and related enzymes
SJ04690	0.00138434	0.00462844	0.00453857	-	-	-	-	-	-
SJ04691	0.000465831	0.00188141	0.00174961	Retrovirus-related Pol polyprotein from transposon 17.6, partial [Anthurium amnicola]	-	-	-	Transposon Ty3-G Gag-Pol polyprotein OS=Saccharomyces cerevisiae (strain ATCC 204508 / S288c) GN=TY3B-G PE=1 SV=3	FOG: Transposon-encoded proteins with TYA, reverse transcriptase, integrase domains in various combinations
SJ22255	0.000219877	0.00115592	0.00246263	-	-	-	-	-	-
SJ22256	0.000650777	0.00343701	0.00247596	Cellulose synthase (UDP-forming), family GT2 [Ectocarpus siliculosus]	-	-	-	Cellulose synthase catalytic subunit [UDP-forming] OS=Pseudomonas fluorescens (strain SBW25) GN=bcsA PE=3 SV=2	-
SJ22257	0.000683534	0.00366389	0.00315772	41 kDa flavoprotein [Scytosiphon lomentaria]	Lipid metabolism	ko00592//alpha-Linolenic acid metabolism	K05894	N-ethylmaleimide reductase OS=Escherichia coli (strain K12) GN=nemA PE=2 SV=1	NADH:flavin oxidoreductase/12-oxophytodienoate reductase
SJ22258	0.000500368	0.00226945	0.00187019	Soluble NSF Attachment Protein (SNAP) Receptor (SNARE) [Ectocarpus siliculosus]	Folding, sorting and degradation	ko04130//SNARE interactions in vesicular transport	K08495	Golgi SNAP receptor complex member 1-1 OS=Arabidopsis thaliana GN=GOS11 PE=2 SV=1	SNARE protein GS28
SJ22259	0.000446108	0.00303778	0.0023623	-	-	-	-	-	-
SJ22260	0.000650562	0.00312708	0.00238761	conserved unknown protein [Ectocarpus siliculosus]	-	-	-	-	-
SJ22261	0.00080414	0.00315052	0.0030321	conserved unknown protein [Ectocarpus siliculosus]	-	-	-	DNA (cytosine-5)-methyltransferase PliMCI OS=Paracentrotus lividus GN=DNMT PE=2 SV=1	Transcription factor TCF20
SJ22262	0.000414938	0.00130409	0.000645459	-	-	-	-	-	-
SJ22263	0.000525284	0.00213836	0.00173611	Arginase/deacetylase, partial [Fragilariopsis cylindrus CCMP1102]	-	-	-	Type-2 histone deacetylase 2 OS=Dictyostelium discoideum GN=hdaC PE=2 SV=1	Histone deacetylase complex, catalytic component HDA1
SJ22264	0.000582688	0.00387676	0.00260474	delta-1-pyrroline-5-carboxylate reductase [Ectocarpus siliculosus]	Amino acid metabolism;Global and Overview	ko01230//Biosynthesis of amino acids;ko00330//Arginine and proline metabolism	K00286	Pyrroline-5-carboxylate reductase OS=Methanosarcina acetivorans (strain ATCC 35395 / DSM 2834 / JCM 12185 / C2A) GN=proC PE=3 SV=1	Pyrroline-5-carboxylate reductase
SJ22265	0.0001424	0.000635173	0.000403819	similar to ring finger protein 167 isoform 1 [Ectocarpus siliculosus]	-	-	-	E3 ubiquitin-protein ligase RNF167 OS=Mus musculus GN=Rnf167 PE=2 SV=1	Predicted E3 ubiquitin ligase
SJ22266	0.000419152	0.00260832	0.00214553	acetyl-CoA synthetase-like protein [Coccomyxa subellipsoidea C-169]	-	-	-	Long-chain-fatty-acid--AMP ligase FadD32 OS=Mycobacterium tuberculosis (strain ATCC 25618 / H37Rv) GN=fadD32 PE=1 SV=1	Predicted AMP-binding protein
SJ22267	0.00061275	0.00314357	0.00271355	2-cys peroxiredoxin [Ectocarpus siliculosus]	Transport and catabolism	ko04146//Peroxisome	K13279	Peroxiredoxin OS=Ascaris suum PE=2 SV=1	Alkyl hydroperoxide reductase, thiol specific antioxidant and related enzymes
SJ22268	0.0007782	0.00390927	0.00356578	expressed unknown protein [Ectocarpus siliculosus]	-	-	-	-	-
SJ22269	0.000375739	0.00177858	0.00121719	conserved unknown protein [Ectocarpus siliculosus]	-	-	-	-	-
SJ22270	0.000520862	0.00405258	0.00336403	WSC domain containing protein [Ectocarpus siliculosus]	-	-	-	Xylosyltransferase oxt OS=Drosophila pseudoobscura pseudoobscura GN=oxt PE=2 SV=1	beta-1,6-N-acetylglucosaminyltransferase, contains WSC domain
SJ22271	0.000880371	0.00492379	0.00333172	132 kDa protein [Symbiodinium microadriaticum]	-	-	-	-	-
SJ22272	0.000551734	0.00407099	0.00280245	EsV-1-166 [Ectocarpus siliculosus]	-	-	-	Xylosyltransferase oxt OS=Drosophila pseudoobscura pseudoobscura GN=oxt PE=2 SV=1	beta-1,6-N-acetylglucosaminyltransferase, contains WSC domain
SJ22274	0.000296711	0.000687885	0.000576467	Peptidyl-prolyl cis-trans isomerase ESS1 [Symbiodinium microadriaticum]	-	-	-	-	-
SJ09246	0.00085386	0.00421665	0.00198913	hypothetical protein Esi_0229_0002 [Ectocarpus siliculosus]	-	-	-	-	-
SJ09253	0.000711663	0.00396499	0.00289523	galactose-4-epimerase, UDP [Ectocarpus siliculosus]	Carbohydrate metabolism	ko00520//Amino sugar and nucleotide sugar metabolism;ko00052//Galactose metabolism	K01784	UDP-glucose 4-epimerase OS=Mus musculus GN=Gale PE=2 SV=1	UDP-glucose 4-epimerase/UDP-sulfoquinovose synthase
SJ09256	0.000585142	0.00331333	0.00246539	calcium-binding endonuclease exonuclease phosphatase family protein [Nannochloropsis gaditana]	-	-	-	Uncharacterized calcium-binding protein At1g02270 OS=Arabidopsis thaliana GN=At1g02270 PE=2 SV=2	Transcriptional effector CCR4-related protein
SJ09247	0.000881983	0.00406131	0.00428099	Cytochrome b6-f complex iron-sulfur subunit [Ectocarpus siliculosus]	Energy metabolism	ko00195//Photosynthesis	K02636	Cytochrome b6-f complex iron-sulfur subunit, chloroplastic OS=Oryza sativa subsp. japonica GN=petC PE=1 SV=1	Ubiquinol cytochrome c reductase, subunit RIP1
SJ09248	0.000829016	0.00368246	0.00110536	Kua-ubiquitin conjugating enzyme hybrid, localization [Nannochloropsis gaditana]	-	-	-	-	-
SJ09249	0.000743695	0.00320444	0.00261655	WD40 repeat containing protein [Ectocarpus siliculosus]	-	-	-	Protein LST8 homolog OS=Dictyostelium discoideum GN=lst8 PE=1 SV=1	G-protein beta subunit-like protein (contains WD40 repeats)
SJ09250	0.000777778	0.00295751	0.00223256	Cystathionine beta-lyase [Ectocarpus siliculosus]	Amino acid metabolism;Global and Overview;Metabolism of other amino acids	ko01230//Biosynthesis of amino acids;ko00270//Cysteine and methionine metabolism;ko00450//Selenocompound metabolism	K01760	Cystathionine beta-lyase, chloroplastic OS=Arabidopsis thaliana GN=At3g57050 PE=1 SV=1	Cystathionine beta-lyases/cystathionine gamma-synthases
SJ09251	0.000684663	0.00301667	0.00221066	expressed unknown protein [Ectocarpus siliculosus]	-	-	-	-	-
SJ09252	9.73e-05	0.000518807	0.000194553	PREDICTED: tenascin-X-like [Lupinus angustifolius]	-	-	-	-	Syntrophins (type gamma)
SJ09254	0.000107204	0.00259434	0.00089439	Ankyrin repeat-containing domain [Ostreococcus tauri]	-	-	-	-	-
SJ09255	0.000880971	0.00389206	0.00281546	DUF1692-domain-containing protein [Fragilariopsis cylindrus CCMP1102]	-	-	-	Endoplasmic reticulum-Golgi intermediate compartment protein 3 OS=Xenopus laevis GN=ergic3 PE=2 SV=1	COPII vesicle protein
SJ16649	0.00132949	0.00501039	0.00363927	PREDICTED: protein arginine N-methyltransferase PRMT10-like [Brassica napus]	-	-	-	Protein arginine N-methyltransferase PRMT10 OS=Arabidopsis thaliana GN=PRMT10 PE=1 SV=1	Protein arginine N-methyltransferase PRMT1 and related enzymes
SJ16650	0.00103326	0.00333878	0.00242726	-	-	-	-	-	-
SJ16651	0.0010474	0.00394253	0.00358192	protein tyrosine phosphatase 1 [Chlamydomonas reinhardtii]	Carbohydrate metabolism;Signal transduction;Endocrine and metabolic diseases	ko04931//Insulin resistance;ko04070//Phosphatidylinositol signaling system;ko00562//Inositol phosphate metabolism	K01110	Protein tyrosine phosphatase domain-containing protein 1 OS=Mus musculus GN=Ptpdc1 PE=2 SV=1	Protein tyrosine phosphatase CDC14
SJ16652	0.000862794	0.00372169	0.0029753	Hypoxia-inducible factor 1 alpha inhibitor (Hypoxia-inducible factor asparagine hydroxylase) [Ectocarpus siliculosus]	-	-	-	Hypoxia-inducible factor 1-alpha inhibitor OS=Danio rerio GN=hif1an PE=2 SV=2	Uncharacterized conserved protein, contains JmjC domain
SJ16653	0.00101239	0.00423579	0.0035022	midasin-like protein [Ectocarpus siliculosus]	Translation	ko03008//Ribosome biogenesis in eukaryotes	K14572	Midasin OS=Homo sapiens GN=MDN1 PE=1 SV=2	AAA ATPase containing von Willebrand factor type A (vWA) domain
SJ16654	0.000511102	0.0016309	0.00237505	-	-	-	-	-	-
SJ16655	0.000882137	0.00373856	0.00450463	Hpt domain protein [Ectocarpus siliculosus]	-	-	-	-	-
SJ19984	0.00215186	0.00715472	0.00758601	ankyrin repeat protein [Ectocarpus siliculosus]	-	-	-	Ankyrin-2 OS=Homo sapiens GN=ANK2 PE=1 SV=4	Ankyrin
SJ19985	0.000393804	0.00130993	0.00279563	similar to ankyrin 2,3/unc44 [Ectocarpus siliculosus]	-	-	-	Ankyrin-3 OS=Homo sapiens GN=ANK3 PE=1 SV=3	Ankyrin
SJ19986	0.000602714	0.00232604	0.0030757	importin subunit beta-1 [Nannochloropsis gaditana]	Translation	ko03013//RNA transport	K14293	Importin subunit beta-1 OS=Homo sapiens GN=KPNB1 PE=1 SV=2	Karyopherin (importin) beta 1
SJ19987	0.000785214	0.00280998	0.00152669	Copia protein [Cajanus cajan]	-	-	-	-	-
SJ19982	0.000710043	0.00261909	0.00234068	imm downregulated 26 [Ectocarpus siliculosus]	Carbohydrate metabolism	ko00520//Amino sugar and nucleotide sugar metabolism;ko00500//Starch and sucrose metabolism	K08679	Protein CapI OS=Staphylococcus aureus GN=capI PE=3 SV=1	UDP-glucose 4-epimerase/UDP-sulfoquinovose synthase
SJ20784	0.000890296	0.00458866	0.00198372	morc family cw-type zinc finger protein 4 isoform 2 [Nannochloropsis gaditana]	-	-	-	MORC family CW-type zinc finger protein 3 OS=Homo sapiens GN=MORC3 PE=1 SV=3	MORC family ATPases
SJ20785	0.000945678	0.00347326	0.00255043	PREDICTED: cysteine-rich receptor-like protein kinase 42 [Juglans regia]	-	-	-	Probable L-type lectin-domain containing receptor kinase V.3 OS=Arabidopsis thaliana GN=LECRK53 PE=3 SV=1	Serine/threonine protein kinase
SJ20786	0.000751447	0.00336972	0.00268921	EsV-1-166 [Ectocarpus siliculosus]	-	-	-	Xylosyltransferase oxt OS=Drosophila pseudoobscura pseudoobscura GN=oxt PE=2 SV=1	beta-1,6-N-acetylglucosaminyltransferase, contains WSC domain
SJ20787	0.00058406	0.00231823	0.00225579	C2H2 zinc finger protein [Ectocarpus siliculosus]	-	-	-	-	-
SJ20783	0.0011021	0.00505477	0.00352295	Tyrosine kinase specific for activated (GTP-bound) p21cdc42Hs/ leucine rich repeat protein [Ectocarpus siliculosus]	-	-	-	Carboxypeptidase N subunit 2 OS=Mus musculus GN=Cpn2 PE=1 SV=2	FOG: Leucine rich repeat
SJ22417	0.000823525	0.00457633	0.00345777	asn/thr-rich large protein family protein [Ectocarpus siliculosus]	-	-	-	Probable outer membrane protein pmp6 OS=Chlamydia pneumoniae GN=pmp6 PE=2 SV=2	-
SJ22418	0.000997983	0.0047976	0.00403283	asn/thr-rich large protein family protein [Ectocarpus siliculosus]	-	-	-	-	-
SJ22415	0.000284747	0.000898019	0.000331598	hypothetical protein VITISV_031643 [Vitis vinifera]	-	-	-	-	-
SJ22416	0.000786898	0.00419918	0.0036079	Unsaturated glucuronyl hydrolase, family GH88 [Ectocarpus siliculosus]	-	-	-	-	-
SJ20955	0.00133038	0.00349536	0.00105761	imm upregulated 3 [Ectocarpus siliculosus]	-	-	-	-	-
SJ20956	0.00108273	0.00492637	0.00327066	Tyrosine kinase specific for activated (GTP-bound) p21cdc42Hs/ leucine rich repeat protein [Ectocarpus siliculosus]	-	-	-	Carboxypeptidase N subunit 2 OS=Homo sapiens GN=CPN2 PE=1 SV=3	FOG: Leucine rich repeat
SJ20957	0.001041	0.0042662	0.00299144	conserved unknown protein [Ectocarpus siliculosus]	-	-	-	-	-
SJ20958	0.000925505	0.00435457	0.00286642	conserved unknown protein [Ectocarpus siliculosus]	-	-	-	-	-
SJ12805	0.00101681	0.00242021	0.00321215	-	-	-	-	-	-
SJ03679	0.000871242	0.00446395	0.00284671	EsV-1-166 [Ectocarpus siliculosus]	-	-	-	Xylosyltransferase oxt OS=Drosophila pseudoobscura pseudoobscura GN=oxt PE=2 SV=1	beta-1,6-N-acetylglucosaminyltransferase, contains WSC domain
SJ03680	0.000877648	0.00395944	0.00328169	chaperonin [Ectocarpus siliculosus]	-	-	-	20 kDa chaperonin, chloroplastic OS=Arabidopsis thaliana GN=CPN21 PE=1 SV=2	Mitochondrial chaperonin
SJ03681	0.000682009	0.00328202	0.00233654	superfamily I DNA/RNA helicase-like protein [Ectocarpus siliculosus]	-	-	-	F-box only protein 18 OS=Homo sapiens GN=FBXO18 PE=1 SV=2	3'-5' DNA helicase
SJ03682	0.00159127	0.00333334	0.00145642	hypothetical protein F511_31377 [Dorcoceras hygrometricum]	-	-	-	-	-
SJ03683	0.000493562	0.00239281	0.00170265	conserved unknown protein [Ectocarpus siliculosus]	Transcription	ko03040//Spliceosome	K12818	-	Predicted E3 ubiquitin ligase

## Sheet: elements_location_on_chr7
Table S3-d. Elements that located in the methylated regions in blue box in Fig.s3 of chromosome 7.
chromosome	method	class	start	end	///	DNA strand	///	desrciption
chr7	EVM	gene	2819192	2850104	.	+	.	evm.TU.SJ00737;NamEVM%20prediction%20SJ00737
chr7	Cufflinks	lncRNA	2852584	2852816	.	+	.	gene_id_"XLOC_003147";_transcript_id_"LNC_000922";_gene_type_"lincRNA";
chr7	EVM	gene	2854563	2873663	.	+	.	evm.TU.SJ00738;NamEVM%20prediction%20SJ00738
chr7	Cufflinks	lncRNA	2880342	2880902	.	-	.	gene_id_"XLOC_003159";_transcript_id_"LNC_000924";_gene_type_"lincRNA";
chr7	EVM	gene	2891533	2892585	.	+	.	evm.TU.SJ00739;NamEVM%20prediction%20SJ00739
chr7	Cufflinks	lncRNA	2895642	2898094	.	+	.	gene_id_"XLOC_003154";_transcript_id_"LNC_000923";_gene_type_"lincRNA";
chr7	Cufflinks	lncRNA	2904150	2904550	.	-	.	gene_id_"XLOC_003161";_transcript_id_"LNC_000925";_gene_type_"lincRNA";
chr7	EVM	gene	2914290	2923268	.	-	.	evm.TU.SJ00740;NamEVM%20prediction%20SJ00740
chr7	EVM	gene	2927718	2933199	.	+	.	evm.TU.SJ00741;NamEVM%20prediction%20SJ00741
chr7	EVM	gene	2937278	2941097	.	+	.	evm.TU.SJ00742;NamEVM%20prediction%20SJ00742
chr7	Cufflinks	lncRNA	2945123	2945702	.	-	.	gene_id_"XLOC_003165";_transcript_id_"LNC_000926";_gene_type_"lincRNA";
chr7	EVM	gene	2951860	2965430	.	-	.	evm.TU.SJ00736;NamEVM%20prediction%20SJ00736
chr7	Cufflinks	lncRNA	8247926	8249123	.	-	.	gene_id_"XLOC_004558";_transcript_id_"LNC_001381";_gene_type_"lincRNA";
chr7	Cufflinks	lncRNA	8249526	8249613	.	+	.	gene_id_"XLOC_004540";_transcript_id_"LNC_001374";_gene_type_"lincRNA";
chr7	Cufflinks	lncRNA	8252868	8253877	.	+	.	gene_id_"XLOC_004540";_transcript_id_"LNC_001374";_gene_type_"lincRNA";
chr7	Cufflinks	lncRNA	8254771	8255756	.	+	.	gene_id_"XLOC_004542";_transcript_id_"LNC_001375";_gene_type_"lincRNA";
chr7	Cufflinks	lncRNA	8256785	8257254	.	+	.	gene_id_"XLOC_004543";_transcript_id_"LNC_001376";_gene_type_"lincRNA";
chr7	Cufflinks	lncRNA	8264584	8264821	.	-	.	gene_id_"XLOC_004561";_transcript_id_"LNC_001383";_gene_type_"lincRNA";
chr7	Cufflinks	lncRNA	8265517	8266924	.	-	.	gene_id_"XLOC_004559";_transcript_id_"LNC_001382";_gene_type_"lincRNA";
chr7	Cufflinks	lncRNA	8334809	8335619	.	+	.	gene_id_"XLOC_004547";_transcript_id_"LNC_001377";_gene_type_"lincRNA";
chr7	Cufflinks	lncRNA	8336547	8337306	.	+	.	gene_id_"XLOC_004548";_transcript_id_"LNC_001378";_gene_type_"lincRNA";
chr7	Cufflinks	lncRNA	8338728	8339237	.	+	.	gene_id_"XLOC_004549";_transcript_id_"LNC_001379";_gene_type_"lincRNA";
chr7	Cufflinks	lncRNA	8345140	8345636	.	+	.	gene_id_"XLOC_004550";_transcript_id_"LNC_001380";_gene_type_"lincRNA";
chr7	ngd_circ_0000266	circle	8373098	8375303	-	SJ_BZ3	_ngd_circ_0000266
chr7	EVM	gene	8373119	8375431	.	-	.	evm.TU.SJ01165;NamEVM%20prediction%20SJ01165
chr7	Cufflinks	lncRNA	8376609	8377172	.	-	.	gene_id_"XLOC_005966";_transcript_id_"LNC_001847";_gene_type_"lincRNA";
chr7	Cufflinks	lncRNA	8377305	8377916	.	-	.	gene_id_"XLOC_005967";_transcript_id_"LNC_001848";_gene_type_"lincRNA";
chr7	Cufflinks	lncRNA	8390257	8390922	.	-	.	gene_id_"XLOC_005971";_transcript_id_"LNC_001849";_gene_type_"lincRNA";
chr7	ngd_circ_0000330	circle	8404468	8404934	-	SJ_FP1	_ngd_circ_0000330
chr7	EVM	gene	8446003	8446893	.	+	.	evm.TU.SJ01542;NamEVM%20prediction%20SJ01542
chr7	Cufflinks	lncRNA	8489768	8489935	.	+	.	gene_id_"XLOC_005964";_transcript_id_"LNC_001846";_gene_type_"lincRNA";
chr7	Cufflinks	lncRNA	8505143	8505251	.	+	.	gene_id_"XLOC_005964";_transcript_id_"LNC_001846";_gene_type_"lincRNA";
chr7	Cufflinks	lncRNA	8506282	8506542	.	+	.	gene_id_"XLOC_005964";_transcript_id_"LNC_001846";_gene_type_"lincRNA";
chr7	EVM	gene	8510765	8511637	.	+	.	evm.TU.SJ01543;NamEVM%20prediction%20SJ01543
chr7	Cufflinks	lncRNA	8518561	8518874	.	-	.	gene_id_"XLOC_005974";_transcript_id_"LNC_001850";_gene_type_"lincRNA";
chr7	EVM	gene	4018996	4024247	.	+	.	evm.TU.SJ01975;NamEVM%20prediction%20SJ01975
chr7	EVM	gene	4024812	4046350	.	+	.	evm.TU.SJ01976;NamEVM%20prediction%20SJ01976
chr7	Cufflinks	lncRNA	4053294	4053683	.	+	.	gene_id_"XLOC_007561";_transcript_id_"LNC_002410";_gene_type_"lincRNA";
chr7	Cufflinks	lncRNA	4054394	4055387	.	+	.	gene_id_"XLOC_007562";_transcript_id_"LNC_002411";_gene_type_"lincRNA";
chr7	Cufflinks	lncRNA	4076880	4077769	.	+	.	gene_id_"XLOC_007574";_transcript_id_"LNC_002412";_gene_type_"lincRNA";
chr7	Cufflinks	lncRNA	4109668	4109985	.	+	.	gene_id_"XLOC_007575";_transcript_id_"LNC_002413";_gene_type_"lincRNA";
chr7	ngd_circ_0000419	circle	4137919	4138172	-	SJ_FP2	_ngd_circ_0000419
chr7	Cufflinks	lncRNA	4157310	4157588	.	+	.	gene_id_"XLOC_007586";_transcript_id_"LNC_002414";_gene_type_"lincRNA";
chr7	Cufflinks	lncRNA	2086809	2092844	.	+	.	gene_id_"XLOC_008405";_transcript_id_"LNC_002691";_gene_type_"antisense_lncRNA";
chr7	EVM	gene	2090049	2094870	.	-	.	evm.TU.SJ02164;NamEVM%20prediction%20SJ02164
chr7	Cufflinks	lncRNA	2094678	2098430	.	+	.	gene_id_"XLOC_008405";_transcript_id_"LNC_002691";_gene_type_"antisense_lncRNA";
chr7	Cufflinks	lncRNA	2095545	2095966	.	+	.	gene_id_"XLOC_008405";_transcript_id_"LNC_002692";_gene_type_"antisense_lncRNA";
chr7	EVM	gene	2095685	2097890	.	-	.	evm.TU.SJ02173;NamEVM%20prediction%20SJ02173
chr7	EVM	gene	2108298	2113122	.	-	.	evm.TU.SJ02183;NamEVM%20prediction%20SJ02183
chr7	Cufflinks	lncRNA	2109971	2110450	.	+	.	gene_id_"XLOC_008410";_transcript_id_"LNC_002694";_gene_type_"antisense_lncRNA";
chr7	Cufflinks	lncRNA	2112335	2127302	.	+	.	gene_id_"XLOC_008405";_transcript_id_"LNC_002693";_gene_type_"antisense_lncRNA";
chr7	Cufflinks	lncRNA	2112870	2112956	.	+	.	gene_id_"XLOC_008405";_transcript_id_"LNC_002692";_gene_type_"antisense_lncRNA";
chr7	EVM	gene	2125249	2133868	.	-	.	evm.TU.SJ02199;NamEVM%20prediction%20SJ02199
chr7	Cufflinks	lncRNA	2127393	2129034	.	+	.	gene_id_"XLOC_008411";_transcript_id_"LNC_002695";_gene_type_"antisense_lncRNA";
chr7	Cufflinks	lncRNA	2130985	2132830	.	+	.	gene_id_"XLOC_008412";_transcript_id_"LNC_002696";_gene_type_"antisense_lncRNA";
chr7	EVM	gene	2148167	2155849	.	-	.	evm.TU.SJ02200;NamEVM%20prediction%20SJ02200
chr7	Cufflinks	lncRNA	2149008	2149357	.	+	.	gene_id_"XLOC_008416";_transcript_id_"LNC_002697";_gene_type_"antisense_lncRNA";
chr7	Cufflinks	lncRNA	2153943	2154177	.	+	.	gene_id_"XLOC_008418";_transcript_id_"LNC_002698";_gene_type_"antisense_lncRNA";
chr7	Cufflinks	lncRNA	2155684	2155706	.	+	.	gene_id_"XLOC_008405";_transcript_id_"LNC_002692";_gene_type_"antisense_lncRNA";
chr7	Cufflinks	lncRNA	2166455	2167801	.	+	.	gene_id_"XLOC_008422";_transcript_id_"LNC_002699";_gene_type_"lincRNA";
chr7	EVM	gene	2171817	2179935	.	-	.	evm.TU.SJ02202;NamEVM%20prediction%20SJ02202
chr7	Cufflinks	lncRNA	2177177	2177679	.	+	.	gene_id_"XLOC_008423";_transcript_id_"LNC_002700";_gene_type_"antisense_lncRNA";
chr7	Cufflinks	lncRNA	2179038	2179719	.	+	.	gene_id_"XLOC_008424";_transcript_id_"LNC_002701";_gene_type_"antisense_lncRNA";
chr7	Cufflinks	lncRNA	2191429	2191747	.	+	.	gene_id_"XLOC_008427";_transcript_id_"LNC_002702";_gene_type_"lincRNA";
chr7	EVM	gene	2202446	2206725	.	-	.	evm.TU.SJ02165;NamEVM%20prediction%20SJ02165
chr7	Cufflinks	lncRNA	2207134	2207164	.	+	.	gene_id_"XLOC_008423";_transcript_id_"LNC_002700";_gene_type_"antisense_lncRNA";
chr7	EVM	gene	2208973	2213065	.	-	.	evm.TU.SJ02166;NamEVM%20prediction%20SJ02166
chr7	EVM	gene	2224227	2232720	.	-	.	evm.TU.SJ02167;NamEVM%20prediction%20SJ02167
chr7	ngd_circ_0000485	circle	2233557	2251357	SJ02168;	-	lncRNA:159244-159452,intron:158292-158780,intron:157268-158208,;SJ_BZ1	_ngd_circ_0000485
chr7	EVM	gene	2242867	2247744	.	-	.	evm.TU.SJ02168;NamEVM%20prediction%20SJ02168
chr7	ngd_circ_0000486	circle	2252151	2269821	SJ02170;SJ02171;	-	lncRNA:177724-177932,intron:175743-176688,exon:177260-177422,;exon:182817-183054,;SJ_BZ3	;_ngd_circ_0000486
chr7	EVM	gene	2261343	2266254	.	-	.	evm.TU.SJ02170;NamEVM%20prediction%20SJ02170
chr7	EVM	gene	2267860	2269783	.	-	.	evm.TU.SJ02171;NamEVM%20prediction%20SJ02171
chr7	Cufflinks	lncRNA	2270957	2271324	.	+	.	gene_id_"XLOC_008438";_transcript_id_"LNC_002703";_gene_type_"lincRNA";
chr7	Cufflinks	lncRNA	2282784	2283218	.	+	.	gene_id_"XLOC_008440";_transcript_id_"LNC_002704";_gene_type_"lincRNA";
chr7	EVM	gene	2286816	2294843	.	+	.	evm.TU.SJ02174;NamEVM%20prediction%20SJ02174
chr7	EVM	gene	2308510	2316891	.	+	.	evm.TU.SJ02175;NamEVM%20prediction%20SJ02175
chr7	Cufflinks	lncRNA	2324721	2325883	.	-	.	gene_id_"XLOC_008467";_transcript_id_"LNC_002710";_gene_type_"lincRNA";
chr7	EVM	gene	2326576	2361414	.	+	.	evm.TU.SJ02176;NamEVM%20prediction%20SJ02176
chr7	EVM	gene	2366912	2373024	.	-	.	evm.TU.SJ02177;NamEVM%20prediction%20SJ02177
chr7	EVM	gene	2373125	2374637	.	-	.	evm.TU.SJ02178;NamEVM%20prediction%20SJ02178
chr7	EVM	gene	2376395	2385729	.	+	.	evm.TU.SJ02179;NamEVM%20prediction%20SJ02179
chr7	EVM	gene	2391684	2402742	.	-	.	evm.TU.SJ02180;NamEVM%20prediction%20SJ02180
chr7	Cufflinks	lncRNA	2402924	2403135	.	+	.	gene_id_"XLOC_008446";_transcript_id_"LNC_002705";_gene_type_"lincRNA";
chr7	Cufflinks	lncRNA	2404194	2404439	.	-	.	gene_id_"XLOC_008472";_transcript_id_"LNC_002711";_gene_type_"lincRNA";
chr7	Cufflinks	lncRNA	2426489	2426693	.	-	.	gene_id_"XLOC_008473";_transcript_id_"LNC_002712";_gene_type_"lincRNA";
chr7	EVM	gene	2427046	2456589	.	+	.	evm.TU.SJ02182;NamEVM%20prediction%20SJ02182
chr7	EVM	gene	2467254	2476169	.	-	.	evm.TU.SJ02184;NamEVM%20prediction%20SJ02184
chr7	EVM	gene	2486563	2496268	.	-	.	evm.TU.SJ02185;NamEVM%20prediction%20SJ02185
chr7	EVM	gene	2497013	2506052	.	-	.	evm.TU.SJ02186;NamEVM%20prediction%20SJ02186
chr7	EVM	gene	2506784	2511469	.	-	.	evm.TU.SJ02187;NamEVM%20prediction%20SJ02187
chr7	Cufflinks	lncRNA	2512432	2512653	.	-	.	gene_id_"XLOC_008479";_transcript_id_"LNC_002713";_gene_type_"lincRNA";
chr7	EVM	gene	2516047	2522765	.	-	.	evm.TU.SJ02188;NamEVM%20prediction%20SJ02188
chr7	EVM	gene	2537613	2541717	.	+	.	evm.TU.SJ02190;NamEVM%20prediction%20SJ02190
chr7	Cufflinks	lncRNA	2545143	2545786	.	+	.	gene_id_"XLOC_008449";_transcript_id_"LNC_002706";_gene_type_"lincRNA";
chr7	EVM	gene	2550262	2556864	.	+	.	evm.TU.SJ02191;NamEVM%20prediction%20SJ02191
chr7	EVM	gene	2557364	2571323	.	-	.	evm.TU.SJ02192;NamEVM%20prediction%20SJ02192
chr7	Cufflinks	lncRNA	2573615	2577329	.	+	.	gene_id_"XLOC_008453";_transcript_id_"LNC_002707";_gene_type_"antisense_lncRNA";
chr7	EVM	gene	2577263	2578274	.	-	.	evm.TU.SJ02193;NamEVM%20prediction%20SJ02193
chr7	Cufflinks	lncRNA	2580028	2580383	.	+	.	gene_id_"XLOC_008456";_transcript_id_"LNC_002708";_gene_type_"lincRNA";
chr7	Cufflinks	lncRNA	2580924	2581404	.	+	.	gene_id_"XLOC_008457";_transcript_id_"LNC_002709";_gene_type_"antisense_lncRNA";
chr7	EVM	gene	2581391	2583217	.	-	.	evm.TU.SJ02195;NamEVM%20prediction%20SJ02195
chr7	EVM	gene	2583912	2607631	.	+	.	evm.TU.SJ02196;NamEVM%20prediction%20SJ02196
chr7	EVM	gene	2616948	2617529	.	-	.	evm.TU.SJ02197;NamEVM%20prediction%20SJ02197
chr7	Cufflinks	lncRNA	2620033	2620238	.	-	.	gene_id_"XLOC_008485";_transcript_id_"LNC_002714";_gene_type_"lincRNA";
chr7	EVM	gene	5087317	5099487	.	+	.	evm.TU.SJ03098;NamEVM%20prediction%20SJ03098
chr7	Cufflinks	lncRNA	5103078	5103378	.	-	.	gene_id_"XLOC_011893";_transcript_id_"LNC_003884";_gene_type_"lincRNA";
chr7	Cufflinks	lncRNA	5104417	5104899	.	-	.	gene_id_"XLOC_011894";_transcript_id_"LNC_003885";_gene_type_"lincRNA";
chr7	EVM	gene	5106791	5121761	.	+	.	evm.TU.SJ03099;NamEVM%20prediction%20SJ03099
chr7	Cufflinks	lncRNA	5124765	5125551	.	-	.	gene_id_"XLOC_011896";_transcript_id_"LNC_003886";_gene_type_"lincRNA";
chr7	Cufflinks	lncRNA	5128636	5129296	.	-	.	gene_id_"XLOC_011897";_transcript_id_"LNC_003887";_gene_type_"lincRNA";
chr7	Cufflinks	lncRNA	5130266	5131386	.	-	.	gene_id_"XLOC_011898";_transcript_id_"LNC_003888";_gene_type_"lincRNA";
chr7	EVM	gene	5132269	5171185	.	+	.	evm.TU.SJ03100;NamEVM%20prediction%20SJ03100
chr7	Cufflinks	lncRNA	5162798	5163545	.	-	.	gene_id_"XLOC_011899";_transcript_id_"LNC_003889";_gene_type_"antisense_lncRNA";
chr7	ngd_circ_0000666	circle	5164006	5171603	-	SJ_FP3	_ngd_circ_0000666
chr7	Cufflinks	lncRNA	5180411	5182669	.	-	.	gene_id_"XLOC_011900";_transcript_id_"LNC_003890";_gene_type_"lincRNA";
chr7	EVM	gene	5188499	5206129	.	-	.	evm.TU.SJ03101;NamEVM%20prediction%20SJ03101
chr7	Cufflinks	lncRNA	5208009	5208433	.	+	.	gene_id_"XLOC_011891";_transcript_id_"LNC_003882";_gene_type_"lincRNA";
chr7	Cufflinks	lncRNA	5209927	5210366	.	+	.	gene_id_"XLOC_011892";_transcript_id_"LNC_003883";_gene_type_"lincRNA";
chr7	Cufflinks	lncRNA	11255601	11255894	.	-	.	gene_id_"XLOC_013703";_transcript_id_"LNC_004494";_gene_type_"lincRNA";
chr7	Cufflinks	lncRNA	11259315	11259857	.	+	.	gene_id_"XLOC_013697";_transcript_id_"LNC_004493";_gene_type_"lincRNA";
chr7	EVM	gene	11262868	11277611	.	+	.	evm.TU.SJ03679;NamEVM%20prediction%20SJ03679
chr7	EVM	gene	11291895	11302894	.	+	.	evm.TU.SJ03680;NamEVM%20prediction%20SJ03680
chr7	EVM	gene	11305039	11331945	.	+	.	evm.TU.SJ03681;NamEVM%20prediction%20SJ03681
chr7	EVM	gene	11333021	11333521	.	+	.	evm.TU.SJ03682;NamEVM%20prediction%20SJ03682
chr7	EVM	gene	11339614	11356964	.	-	.	evm.TU.SJ03683;NamEVM%20prediction%20SJ03683
chr7	ngd_circ_0000802	circle	11343924	11348144	SJ03683;	-	lncRNA:90937-91674,intron:90574-90937,intron:87440-90430,intron:91674-92524,;SJ_FP1	_ngd_circ_0000802
chr7	Cufflinks	lncRNA	11360869	11361317	.	-	.	gene_id_"XLOC_013707";_transcript_id_"LNC_004495";_gene_type_"lincRNA";
chr7	Cufflinks	lncRNA	11362112	11362351	.	-	.	gene_id_"XLOC_013708";_transcript_id_"LNC_004496";_gene_type_"lincRNA";
chr7	Cufflinks	lncRNA	11363133	11363984	.	-	.	gene_id_"XLOC_013709";_transcript_id_"LNC_004497";_gene_type_"lincRNA";
chr7	Cufflinks	lncRNA	11371767	11373009	.	-	.	gene_id_"XLOC_013714";_transcript_id_"LNC_004498";_gene_type_"lincRNA";
chr7	Cufflinks	lncRNA	2802812	2803356	.	-	.	gene_id_"XLOC_014005";_transcript_id_"LNC_004626";_gene_type_"lincRNA";
chr7	Cufflinks	lncRNA	1787525	1788375	.	-	.	gene_id_"XLOC_014516";_transcript_id_"LNC_004792";_gene_type_"lincRNA";
chr7	EVM	gene	1794679	1829729	.	-	.	evm.TU.SJ03889;NamEVM%20prediction%20SJ03889
chr7	EVM	gene	1837055	1852777	.	-	.	evm.TU.SJ03890;NamEVM%20prediction%20SJ03890
chr7	EVM	gene	1866084	1869164	.	-	.	evm.TU.SJ03891;NamEVM%20prediction%20SJ03891
chr7	Cufflinks	lncRNA	1872094	1872220	.	+	.	gene_id_"XLOC_014503";_transcript_id_"LNC_004784";_gene_type_"lincRNA";
chr7	Cufflinks	lncRNA	1872131	1872220	.	+	.	gene_id_"XLOC_014503";_transcript_id_"LNC_004785";_gene_type_"lincRNA";
chr7	Cufflinks	lncRNA	1872133	1872220	.	+	.	gene_id_"XLOC_014503";_transcript_id_"LNC_004786";_gene_type_"lincRNA";
chr7	Cufflinks	lncRNA	1872184	1872220	.	+	.	gene_id_"XLOC_014503";_transcript_id_"LNC_004787";_gene_type_"lincRNA";
chr7	Cufflinks	lncRNA	1883738	1883858	.	+	.	gene_id_"XLOC_014503";_transcript_id_"LNC_004785";_gene_type_"lincRNA";
chr7	Cufflinks	lncRNA	1883738	1884976	.	+	.	gene_id_"XLOC_014503";_transcript_id_"LNC_004786";_gene_type_"lincRNA";
chr7	Cufflinks	lncRNA	1885062	1886138	.	+	.	gene_id_"XLOC_014507";_transcript_id_"LNC_004788";_gene_type_"lincRNA";
chr7	Cufflinks	lncRNA	1886221	1886927	.	+	.	gene_id_"XLOC_014507";_transcript_id_"LNC_004788";_gene_type_"lincRNA";
chr7	Cufflinks	lncRNA	1888442	1888775	.	+	.	gene_id_"XLOC_014510";_transcript_id_"LNC_004789";_gene_type_"lincRNA";
chr7	Cufflinks	lncRNA	1889135	1890439	.	+	.	gene_id_"XLOC_014510";_transcript_id_"LNC_004789";_gene_type_"lincRNA";
chr7	Cufflinks	lncRNA	1890522	1891057	.	+	.	gene_id_"XLOC_014510";_transcript_id_"LNC_004789";_gene_type_"lincRNA";
chr7	Cufflinks	lncRNA	1893808	1895096	.	+	.	gene_id_"XLOC_014512";_transcript_id_"LNC_004790";_gene_type_"lincRNA";
chr7	Cufflinks	lncRNA	1899846	1899987	.	+	.	gene_id_"XLOC_014503";_transcript_id_"LNC_004787";_gene_type_"lincRNA";
chr7	Cufflinks	lncRNA	1899849	1899987	.	+	.	gene_id_"XLOC_014503";_transcript_id_"LNC_004784";_gene_type_"lincRNA";
chr7	Cufflinks	lncRNA	1899849	1899987	.	+	.	gene_id_"XLOC_014503";_transcript_id_"LNC_004785";_gene_type_"lincRNA";
chr7	Cufflinks	lncRNA	1900238	1900340	.	+	.	gene_id_"XLOC_014503";_transcript_id_"LNC_004784";_gene_type_"lincRNA";
chr7	Cufflinks	lncRNA	1900238	1900340	.	+	.	gene_id_"XLOC_014503";_transcript_id_"LNC_004785";_gene_type_"lincRNA";
chr7	Cufflinks	lncRNA	1900238	1900340	.	+	.	gene_id_"XLOC_014503";_transcript_id_"LNC_004787";_gene_type_"lincRNA";
chr7	Cufflinks	lncRNA	1900666	1900859	.	+	.	gene_id_"XLOC_014503";_transcript_id_"LNC_004784";_gene_type_"lincRNA";
chr7	Cufflinks	lncRNA	1900666	1900859	.	+	.	gene_id_"XLOC_014503";_transcript_id_"LNC_004785";_gene_type_"lincRNA";
chr7	Cufflinks	lncRNA	1900666	1900859	.	+	.	gene_id_"XLOC_014503";_transcript_id_"LNC_004787";_gene_type_"lincRNA";
chr7	Cufflinks	lncRNA	1901152	1901772	.	+	.	gene_id_"XLOC_014515";_transcript_id_"LNC_004791";_gene_type_"lincRNA";
chr7	EVM	gene	8819357	8825610	.	+	.	evm.TU.SJ04689;NamEVM%20prediction%20SJ04689
chr7	EVM	gene	8837250	8844012	.	+	.	evm.TU.SJ04692;NamEVM%20prediction%20SJ04692
chr7	Cufflinks	lncRNA	8844587	8844915	.	-	.	gene_id_"XLOC_017789";_transcript_id_"LNC_005917";_gene_type_"lincRNA";
chr7	EVM	gene	8856470	8865061	.	+	.	evm.TU.SJ04694;NamEVM%20prediction%20SJ04694
chr7	EVM	gene	8910846	8912369	.	+	.	evm.TU.SJ04690;NamEVM%20prediction%20SJ04690
chr7	EVM	gene	8913952	8919293	.	+	.	evm.TU.SJ04691;NamEVM%20prediction%20SJ04691
chr7	Cufflinks	lncRNA	8919173	8920095	.	-	.	gene_id_"XLOC_017790";_transcript_id_"LNC_005918";_gene_type_"antisense_lncRNA";
chr7	ngd_circ_0001035	circle	11096341	11114607	+	SJ_BZ2,SJ_MPZ1,SJ_FP2,SJ_FP3	_ngd_circ_0001035
chr7	Cufflinks	lncRNA	11097148	11097676	.	+	.	gene_id_"XLOC_018498";_transcript_id_"LNC_006132";_gene_type_"lincRNA";
chr7	Cufflinks	lncRNA	11077818	11078214	.	+	.	gene_id_"XLOC_018502";_transcript_id_"LNC_006133";_gene_type_"lincRNA";
chr7	Cufflinks	lncRNA	11074449	11075174	.	+	.	gene_id_"XLOC_018503";_transcript_id_"LNC_006134";_gene_type_"lincRNA";
chr7	Cufflinks	lncRNA	11071994	11073245	.	-	.	gene_id_"XLOC_018484";_transcript_id_"LNC_006131";_gene_type_"lincRNA";
chr7	Cufflinks	lncRNA	11071342	11071640	.	+	.	gene_id_"XLOC_018505";_transcript_id_"LNC_006135";_gene_type_"lincRNA";
chr7	Cufflinks	lncRNA	11158372	11159891	.	+	.	gene_id_"XLOC_019244";_transcript_id_"LNC_006373";_gene_type_"lincRNA";
chr7	Cufflinks	lncRNA	11203952	11204070	.	+	.	gene_id_"XLOC_019265";_transcript_id_"LNC_006374";_gene_type_"lincRNA";
chr7	Cufflinks	lncRNA	11205283	11206692	.	+	.	gene_id_"XLOC_019265";_transcript_id_"LNC_006374";_gene_type_"lincRNA";
chr7	Cufflinks	lncRNA	11239935	11240201	.	-	.	gene_id_"XLOC_019270";_transcript_id_"LNC_006375";_gene_type_"lincRNA";
chr7	EVM	gene	1504377	1509800	.	-	.	evm.TU.SJ05301;NamEVM%20prediction%20SJ05301
chr7	EVM	gene	1495245	1500885	.	+	.	evm.TU.SJ05306;NamEVM%20prediction%20SJ05306
chr7	EVM	gene	1488311	1492484	.	-	.	evm.TU.SJ05307;NamEVM%20prediction%20SJ05307
chr7	EVM	gene	1464217	1484525	.	+	.	evm.TU.SJ05308;NamEVM%20prediction%20SJ05308
chr7	Cufflinks	lncRNA	1457041	1457520	.	+	.	gene_id_"XLOC_020018";_transcript_id_"LNC_006599";_gene_type_"lincRNA";
chr7	EVM	gene	1442767	1444029	.	+	.	evm.TU.SJ05309;NamEVM%20prediction%20SJ05309
chr7	EVM	gene	1396634	1407627	.	+	.	evm.TU.SJ05310;NamEVM%20prediction%20SJ05310
chr7	EVM	gene	1353220	1386088	.	-	.	evm.TU.SJ05292;NamEVM%20prediction%20SJ05292
chr7	Cufflinks	lncRNA	1348682	1348894	.	+	.	gene_id_"XLOC_020022";_transcript_id_"LNC_006600";_gene_type_"lincRNA";
chr7	Cufflinks	lncRNA	1347365	1348071	.	+	.	gene_id_"XLOC_020023";_transcript_id_"LNC_006601";_gene_type_"lincRNA";
chr7	EVM	gene	1314468	1336333	.	-	.	evm.TU.SJ05293;NamEVM%20prediction%20SJ05293
chr7	EVM	gene	1309289	1313196	.	-	.	evm.TU.SJ05294;NamEVM%20prediction%20SJ05294
chr7	EVM	gene	1277413	1305469	.	+	.	evm.TU.SJ05295;NamEVM%20prediction%20SJ05295
chr7	EVM	gene	1262698	1268482	.	+	.	evm.TU.SJ05296;NamEVM%20prediction%20SJ05296
chr7	EVM	gene	1253247	1261611	.	+	.	evm.TU.SJ05297;NamEVM%20prediction%20SJ05297
chr7	Cufflinks	lncRNA	1247306	1248163	.	+	.	gene_id_"XLOC_020030";_transcript_id_"LNC_006602";_gene_type_"lincRNA";
chr7	Cufflinks	lncRNA	1245840	1246187	.	+	.	gene_id_"XLOC_020031";_transcript_id_"LNC_006603";_gene_type_"lincRNA";
chr7	EVM	gene	1218420	1244523	.	-	.	evm.TU.SJ05298;NamEVM%20prediction%20SJ05298
chr7	EVM	gene	1166709	1209414	.	+	.	evm.TU.SJ05299;NamEVM%20prediction%20SJ05299
chr7	Cufflinks	lncRNA	1164626	1165277	.	+	.	gene_id_"XLOC_020033";_transcript_id_"LNC_006604";_gene_type_"lincRNA";
chr7	Cufflinks	lncRNA	1149975	1151366	.	+	.	gene_id_"XLOC_020034";_transcript_id_"LNC_006605";_gene_type_"lincRNA";
chr7	EVM	gene	1146365	1147249	.	+	.	evm.TU.SJ05300;NamEVM%20prediction%20SJ05300
chr7	EVM	gene	1142917	1143390	.	+	.	evm.TU.SJ05302;NamEVM%20prediction%20SJ05302
chr7	EVM	gene	1108585	1132048	.	-	.	evm.TU.SJ05303;NamEVM%20prediction%20SJ05303
chr7	EVM	gene	1067294	1099774	.	+	.	evm.TU.SJ05304;NamEVM%20prediction%20SJ05304
chr7	EVM	gene	1058280	1064519	.	-	.	evm.TU.SJ05305;NamEVM%20prediction%20SJ05305
chr7	Cufflinks	lncRNA	1051237	1052052	.	+	.	gene_id_"XLOC_020041";_transcript_id_"LNC_006606";_gene_type_"lincRNA";
chr7	Cufflinks	lncRNA	1049741	1049961	.	+	.	gene_id_"XLOC_020041";_transcript_id_"LNC_006606";_gene_type_"lincRNA";
chr7	Cufflinks	lncRNA	251395	263151	.	+	.	gene_id_"XLOC_023956";_transcript_id_"LNC_007800";_gene_type_"lincRNA";
chr7	Cufflinks	lncRNA	250526	263151	.	+	.	gene_id_"XLOC_023956";_transcript_id_"LNC_007801";_gene_type_"antisense_lncRNA";
chr7	Cufflinks	lncRNA	250526	263151	.	+	.	gene_id_"XLOC_023956";_transcript_id_"LNC_007802";_gene_type_"antisense_lncRNA";
chr7	ngd_circ_0001318	circle	248910	250675	-	SJ_BZ2	_ngd_circ_0001318
chr7	Cufflinks	lncRNA	249860	250674	.	+	.	gene_id_"XLOC_023956";_transcript_id_"LNC_007800";_gene_type_"lincRNA";
chr7	Cufflinks	lncRNA	245707	249091	.	+	.	gene_id_"XLOC_023956";_transcript_id_"LNC_007801";_gene_type_"antisense_lncRNA";
chr7	EVM	gene	238890	245801	.	-	.	evm.TU.SJ06278;NamEVM%20prediction%20SJ06278
chr7	Cufflinks	lncRNA	238806	239563	.	+	.	gene_id_"XLOC_023959";_transcript_id_"LNC_007803";_gene_type_"antisense_lncRNA";
chr7	Cufflinks	lncRNA	238001	238412	.	+	.	gene_id_"XLOC_023956";_transcript_id_"LNC_007802";_gene_type_"antisense_lncRNA";
chr7	Cufflinks	lncRNA	226544	227205	.	-	.	gene_id_"XLOC_023953";_transcript_id_"LNC_007799";_gene_type_"lincRNA";
chr7	EVM	gene	220489	226453	.	+	.	evm.TU.SJ06279;NamEVM%20prediction%20SJ06279
chr7	ngd_circ_0001319	circle	195553	224292	SJ06280;SJ06279;	+	intron:66677-67373,lncRNA:67373-67625,intron:65704-66614,;exon:39366-39636,intron:39636-40885,intron:42100-43074,;SJ_BZ1,SJ_BZ2,SJ_BZ3	;_ngd_circ_0001319
chr7	ngd_circ_0001320	circle	194207	222773	SJ06280;SJ06279;	+	intron:68105-69181,intron:65704-66614,lncRNA:67373-67625,intron:66677-67373,;intron:42100-43074,;SJ_BZ1,SJ_BZ3	;_ngd_circ_0001320
chr7	ngd_circ_0001321	circle	190277	220584	SJ06280;	+	intron:68105-69181,intron:65704-66614,lncRNA:67373-67625,intron:66677-67373,;SJ_BZ1,SJ_BZ2,SJ_BZ3	_ngd_circ_0001321
chr7	EVM	gene	194207	198109	.	+	.	evm.TU.SJ06280;NamEVM%20prediction%20SJ06280
chr7	Cufflinks	lncRNA	6745793	6746187	.	-	.	gene_id_"XLOC_024807";_transcript_id_"LNC_008071";_gene_type_"lincRNA";
chr7	Cufflinks	lncRNA	6747670	6748222	.	-	.	gene_id_"XLOC_024808";_transcript_id_"LNC_008072";_gene_type_"lincRNA";
chr7	Cufflinks	lncRNA	6754283	6754554	.	-	.	gene_id_"XLOC_024809";_transcript_id_"LNC_008073";_gene_type_"lincRNA";
chr7	Cufflinks	lncRNA	6754962	6755209	.	+	.	gene_id_"XLOC_024793";_transcript_id_"LNC_008069";_gene_type_"lincRNA";
chr7	Cufflinks	lncRNA	6765574	6772993	.	+	.	gene_id_"XLOC_024798";_transcript_id_"LNC_008070";_gene_type_"lincRNA";
chr7	Cufflinks	lncRNA	6766644	6767837	.	-	.	gene_id_"XLOC_024813";_transcript_id_"LNC_008074";_gene_type_"lincRNA";
chr7	EVM	gene	2994405	2995709	.	-	.	evm.TU.SJ06654;NamEVM%20prediction%20SJ06654
chr7	Cufflinks	lncRNA	2998338	2999611	.	-	.	gene_id_"XLOC_025285";_transcript_id_"LNC_008227";_gene_type_"lincRNA";
chr7	Cufflinks	lncRNA	3006152	3006657	.	+	.	gene_id_"XLOC_025257";_transcript_id_"LNC_008218";_gene_type_"lincRNA";
chr7	EVM	gene	3008540	3018074	.	-	.	evm.TU.SJ06657;NamEVM%20prediction%20SJ06657
chr7	EVM	gene	3018975	3030677	.	+	.	evm.TU.SJ06658;NamEVM%20prediction%20SJ06658
chr7	EVM	gene	3032902	3044559	.	-	.	evm.TU.SJ06659;NamEVM%20prediction%20SJ06659
chr7	Cufflinks	lncRNA	3054993	3055513	.	+	.	gene_id_"XLOC_025262";_transcript_id_"LNC_008219";_gene_type_"lincRNA";
chr7	Cufflinks	lncRNA	3057354	3057815	.	+	.	gene_id_"XLOC_025263";_transcript_id_"LNC_008220";_gene_type_"lincRNA";
chr7	EVM	gene	3059218	3061827	.	+	.	evm.TU.SJ06660;NamEVM%20prediction%20SJ06660
chr7	EVM	gene	3078047	3094831	.	+	.	evm.TU.SJ06645;NamEVM%20prediction%20SJ06645
chr7	EVM	gene	3097593	3114186	.	+	.	evm.TU.SJ06646;NamEVM%20prediction%20SJ06646
chr7	EVM	gene	3117049	3166008	.	-	.	evm.TU.SJ06647;NamEVM%20prediction%20SJ06647
chr7	EVM	gene	3174009	3184682	.	-	.	evm.TU.SJ06648;NamEVM%20prediction%20SJ06648
chr7	EVM	gene	3185861	3202008	.	-	.	evm.TU.SJ06649;NamEVM%20prediction%20SJ06649
chr7	EVM	gene	3204645	3212942	.	-	.	evm.TU.SJ06650;NamEVM%20prediction%20SJ06650
chr7	EVM	gene	3256206	3295814	.	+	.	evm.TU.SJ06651;NamEVM%20prediction%20SJ06651
chr7	ngd_circ_0001381	circle	3282852	3283605	+	SJ_BZ1,SJ_BZ2,SJ_BZ3,SJ_MPZ2,SJ_FP1,SJ_FP2,SJ_FP3	_ngd_circ_0001381
chr7	ngd_circ_0001382	circle	3295472	3296386	+	SJ_BZ1,SJ_BZ2,SJ_BZ3,SJ_MPZ1,SJ_MPZ2,SJ_MPZ3,SJ_FP1,SJ_FP2	_ngd_circ_0001382
chr7	EVM	gene	3297210	3301881	.	+	.	evm.TU.SJ06652;NamEVM%20prediction%20SJ06652
chr7	Cufflinks	lncRNA	3304330	3305982	.	+	.	gene_id_"XLOC_025269";_transcript_id_"LNC_008221";_gene_type_"lincRNA";
chr7	EVM	gene	3311577	3317966	.	-	.	evm.TU.SJ06653;NamEVM%20prediction%20SJ06653
chr7	Cufflinks	lncRNA	3318939	3318974	.	-	.	gene_id_"XLOC_025296";_transcript_id_"LNC_008228";_gene_type_"lincRNA";
chr7	Cufflinks	lncRNA	3322224	3322566	.	-	.	gene_id_"XLOC_025296";_transcript_id_"LNC_008228";_gene_type_"lincRNA";
chr7	EVM	gene	3322898	3354991	.	+	.	evm.TU.SJ06655;NamEVM%20prediction%20SJ06655
chr7	ngd_circ_0001383	circle	3329689	3329967	SJ06655;	+	lncRNA:363609-363887,;SJ_MPZ2	_ngd_circ_0001383
chr7	Cufflinks	lncRNA	3358486	3359193	.	+	.	gene_id_"XLOC_025273";_transcript_id_"LNC_008223";_gene_type_"lincRNA";
chr7	Cufflinks	lncRNA	3361008	3361451	.	+	.	gene_id_"XLOC_025270";_transcript_id_"LNC_008222";_gene_type_"lincRNA";
chr7	Cufflinks	lncRNA	3363299	3363444	.	+	.	gene_id_"XLOC_025270";_transcript_id_"LNC_008222";_gene_type_"lincRNA";
chr7	EVM	gene	3376151	3394565	.	-	.	evm.TU.SJ06656;NamEVM%20prediction%20SJ06656
chr7	Cufflinks	lncRNA	3419259	3419525	.	-	.	gene_id_"XLOC_025306";_transcript_id_"LNC_008229";_gene_type_"lincRNA";
chr7	Cufflinks	lncRNA	3421878	3422154	.	-	.	gene_id_"XLOC_025307";_transcript_id_"LNC_008230";_gene_type_"lincRNA";
chr7	Cufflinks	lncRNA	3424852	3425130	.	-	.	gene_id_"XLOC_025308";_transcript_id_"LNC_008231";_gene_type_"lincRNA";
chr7	Cufflinks	lncRNA	3427157	3427429	.	+	.	gene_id_"XLOC_025279";_transcript_id_"LNC_008224";_gene_type_"lincRNA";
chr7	Cufflinks	lncRNA	3435568	3436639	.	+	.	gene_id_"XLOC_025281";_transcript_id_"LNC_008225";_gene_type_"lincRNA";
chr7	Cufflinks	lncRNA	3436136	3436632	.	-	.	gene_id_"XLOC_025310";_transcript_id_"LNC_008232";_gene_type_"lincRNA";
chr7	Cufflinks	lncRNA	3437103	3437536	.	+	.	gene_id_"XLOC_025282";_transcript_id_"LNC_008226";_gene_type_"lincRNA";
chr7	Cufflinks	lncRNA	267484	268279	.	+	.	gene_id_"XLOC_026424";_transcript_id_"LNC_008602";_gene_type_"lincRNA";
chr7	Cufflinks	lncRNA	298288	298734	.	+	.	gene_id_"XLOC_026429";_transcript_id_"LNC_008603";_gene_type_"lincRNA";
chr7	Cufflinks	lncRNA	298355	298669	.	-	.	gene_id_"XLOC_026495";_transcript_id_"LNC_008615";_gene_type_"lincRNA";
chr7	Cufflinks	lncRNA	310863	311483	.	-	.	gene_id_"XLOC_026499";_transcript_id_"LNC_008616";_gene_type_"lincRNA";
chr7	Cufflinks	lncRNA	314828	315511	.	+	.	gene_id_"XLOC_026432";_transcript_id_"LNC_008604";_gene_type_"lincRNA";
chr7	Cufflinks	lncRNA	319910	329228	.	+	.	gene_id_"XLOC_026433";_transcript_id_"LNC_008605";_gene_type_"lincRNA";
chr7	Cufflinks	lncRNA	331877	332162	.	-	.	gene_id_"XLOC_026503";_transcript_id_"LNC_008617";_gene_type_"lincRNA";
chr7	Cufflinks	lncRNA	340197	341836	.	-	.	gene_id_"XLOC_026504";_transcript_id_"LNC_008618";_gene_type_"lincRNA";
chr7	Cufflinks	lncRNA	340197	341836	.	-	.	gene_id_"XLOC_026504";_transcript_id_"LNC_008619";_gene_type_"lincRNA";
chr7	Cufflinks	lncRNA	342058	342115	.	-	.	gene_id_"XLOC_026504";_transcript_id_"LNC_008618";_gene_type_"lincRNA";
chr7	Cufflinks	lncRNA	342058	342115	.	-	.	gene_id_"XLOC_026504";_transcript_id_"LNC_008619";_gene_type_"lincRNA";
chr7	Cufflinks	lncRNA	346115	346241	.	-	.	gene_id_"XLOC_026504";_transcript_id_"LNC_008618";_gene_type_"lincRNA";
chr7	Cufflinks	lncRNA	350243	350674	.	+	.	gene_id_"XLOC_026438";_transcript_id_"LNC_008607";_gene_type_"lincRNA";
chr7	Cufflinks	lncRNA	364613	364692	.	-	.	gene_id_"XLOC_026504";_transcript_id_"LNC_008618";_gene_type_"lincRNA";
chr7	Cufflinks	lncRNA	364613	364707	.	-	.	gene_id_"XLOC_026504";_transcript_id_"LNC_008619";_gene_type_"lincRNA";
chr7	Cufflinks	lncRNA	373363	373601	.	+	.	gene_id_"XLOC_026448";_transcript_id_"LNC_008608";_gene_type_"lincRNA";
chr7	Cufflinks	lncRNA	374159	374852	.	+	.	gene_id_"XLOC_026449";_transcript_id_"LNC_008609";_gene_type_"lincRNA";
chr7	Cufflinks	lncRNA	376922	376940	.	+	.	gene_id_"XLOC_026436";_transcript_id_"LNC_008606";_gene_type_"lincRNA";
chr7	Cufflinks	lncRNA	405207	410594	.	+	.	gene_id_"XLOC_026436";_transcript_id_"LNC_008606";_gene_type_"lincRNA";
chr7	Cufflinks	lncRNA	410664	412861	.	+	.	gene_id_"XLOC_026451";_transcript_id_"LNC_008610";_gene_type_"lincRNA";
chr7	Cufflinks	lncRNA	413416	447516	.	+	.	gene_id_"XLOC_026451";_transcript_id_"LNC_008610";_gene_type_"lincRNA";
chr7	Cufflinks	lncRNA	463301	463928	.	-	.	gene_id_"XLOC_026514";_transcript_id_"LNC_008621";_gene_type_"lincRNA";
chr7	Cufflinks	lncRNA	464067	464728	.	-	.	gene_id_"XLOC_026509";_transcript_id_"LNC_008620";_gene_type_"lincRNA";
chr7	Cufflinks	lncRNA	478170	478798	.	+	.	gene_id_"XLOC_026457";_transcript_id_"LNC_008611";_gene_type_"lincRNA";
chr7	Cufflinks	lncRNA	495360	495721	.	-	.	gene_id_"XLOC_026515";_transcript_id_"LNC_008622";_gene_type_"lincRNA";
chr7	Cufflinks	lncRNA	517933	518773	.	-	.	gene_id_"XLOC_026527";_transcript_id_"LNC_008623";_gene_type_"antisense_lncRNA";
chr7	EVM	gene	518641	524926	.	+	.	evm.TU.SJ06937;NamEVM%20prediction%20SJ06937
chr7	Cufflinks	lncRNA	525046	528266	.	-	.	gene_id_"XLOC_026530";_transcript_id_"LNC_008624";_gene_type_"lincRNA";
chr7	Cufflinks	lncRNA	543595	543903	.	-	.	gene_id_"XLOC_026538";_transcript_id_"LNC_008625";_gene_type_"lincRNA";
chr7	Cufflinks	lncRNA	549360	550176	.	-	.	gene_id_"XLOC_026542";_transcript_id_"LNC_008626";_gene_type_"antisense_lncRNA";
chr7	Cufflinks	lncRNA	549360	550176	.	-	.	gene_id_"XLOC_026542";_transcript_id_"LNC_008627";_gene_type_"antisense_lncRNA";
chr7	EVM	gene	550046	550896	.	+	.	evm.TU.SJ06938;NamEVM%20prediction%20SJ06938
chr7	Cufflinks	lncRNA	550287	550476	.	-	.	gene_id_"XLOC_026542";_transcript_id_"LNC_008627";_gene_type_"antisense_lncRNA";
chr7	Cufflinks	lncRNA	552256	552367	.	-	.	gene_id_"XLOC_026542";_transcript_id_"LNC_008626";_gene_type_"antisense_lncRNA";
chr7	Cufflinks	lncRNA	552256	552400	.	-	.	gene_id_"XLOC_026542";_transcript_id_"LNC_008627";_gene_type_"antisense_lncRNA";
chr7	Cufflinks	lncRNA	569598	576056	.	-	.	gene_id_"XLOC_026551";_transcript_id_"LNC_008628";_gene_type_"lincRNA";
chr7	Cufflinks	lncRNA	582349	582611	.	-	.	gene_id_"XLOC_026553";_transcript_id_"LNC_008629";_gene_type_"lincRNA";
chr7	Cufflinks	lncRNA	584605	584887	.	-	.	gene_id_"XLOC_026554";_transcript_id_"LNC_008630";_gene_type_"lincRNA";
chr7	Cufflinks	lncRNA	585583	586099	.	-	.	gene_id_"XLOC_026551";_transcript_id_"LNC_008628";_gene_type_"lincRNA";
chr7	EVM	gene	586203	587106	.	+	.	evm.TU.SJ06941;NamEVM%20prediction%20SJ06941
chr7	Cufflinks	lncRNA	592849	592912	.	-	.	gene_id_"XLOC_026542";_transcript_id_"LNC_008627";_gene_type_"antisense_lncRNA";
chr7	EVM	gene	615281	620411	.	+	.	evm.TU.SJ06942;NamEVM%20prediction%20SJ06942
chr7	EVM	gene	624183	653833	.	+	.	evm.TU.SJ06943;NamEVM%20prediction%20SJ06943
chr7	Cufflinks	lncRNA	660388	660637	.	-	.	gene_id_"XLOC_026559";_transcript_id_"LNC_008631";_gene_type_"lincRNA";
chr7	Cufflinks	lncRNA	661911	662222	.	+	.	gene_id_"XLOC_026473";_transcript_id_"LNC_008612";_gene_type_"lincRNA";
chr7	Cufflinks	lncRNA	682129	682560	.	-	.	gene_id_"XLOC_026560";_transcript_id_"LNC_008632";_gene_type_"lincRNA";
chr7	Cufflinks	lncRNA	693302	693968	.	+	.	gene_id_"XLOC_026490";_transcript_id_"LNC_008613";_gene_type_"lincRNA";
chr7	Cufflinks	lncRNA	695265	695611	.	+	.	gene_id_"XLOC_026491";_transcript_id_"LNC_008614";_gene_type_"lincRNA";
chr7	EVM	gene	697270	711635	.	+	.	evm.TU.SJ06944;NamEVM%20prediction%20SJ06944
chr7	EVM	gene	714988	731034	.	-	.	evm.TU.SJ06945;NamEVM%20prediction%20SJ06945
chr7	EVM	gene	6136367	6138845	.	+	.	evm.TU.SJ07246;NamEVM%20prediction%20SJ07246
chr7	Cufflinks	lncRNA	6115205	6116098	.	+	.	gene_id_"XLOC_027641";_transcript_id_"LNC_008959";_gene_type_"lincRNA";
chr7	EVM	gene	6106546	6111305	.	-	.	evm.TU.SJ07277;NamEVM%20prediction%20SJ07277
chr7	EVM	gene	6094412	6098616	.	-	.	evm.TU.SJ07285;NamEVM%20prediction%20SJ07285
chr7	EVM	gene	6057697	6064298	.	-	.	evm.TU.SJ07296;NamEVM%20prediction%20SJ07296
chr7	Cufflinks	lncRNA	6045001	6045634	.	-	.	gene_id_"XLOC_027613";_transcript_id_"LNC_008951";_gene_type_"lincRNA";
chr7	Cufflinks	lncRNA	6042465	6042587	.	-	.	gene_id_"XLOC_027613";_transcript_id_"LNC_008951";_gene_type_"lincRNA";
chr7	Cufflinks	lncRNA	6041401	6041638	.	-	.	gene_id_"XLOC_027613";_transcript_id_"LNC_008951";_gene_type_"lincRNA";
chr7	EVM	gene	6024231	6025159	.	-	.	evm.TU.SJ07297;NamEVM%20prediction%20SJ07297
chr7	EVM	gene	6019926	6022206	.	-	.	evm.TU.SJ07298;NamEVM%20prediction%20SJ07298
chr7	EVM	gene	5990105	6007474	.	+	.	evm.TU.SJ07247;NamEVM%20prediction%20SJ07247
chr7	EVM	gene	5951009	5955096	.	+	.	evm.TU.SJ07248;NamEVM%20prediction%20SJ07248
chr7	EVM	gene	5931696	5934787	.	+	.	evm.TU.SJ07249;NamEVM%20prediction%20SJ07249
chr7	EVM	gene	5921143	5923551	.	+	.	evm.TU.SJ07250;NamEVM%20prediction%20SJ07250
chr7	EVM	gene	5896928	5900997	.	+	.	evm.TU.SJ07251;NamEVM%20prediction%20SJ07251
chr7	ngd_circ_0001592	circle	5878668	5898531	-	SJ_MPZ3	_ngd_circ_0001592
chr7	EVM	gene	5876930	5880570	.	+	.	evm.TU.SJ07252;NamEVM%20prediction%20SJ07252
chr7	ngd_circ_0001593	circle	5859476	5880043	-	SJ_FP3	_ngd_circ_0001593
chr7	EVM	gene	5867698	5868886	.	+	.	evm.TU.SJ07253;NamEVM%20prediction%20SJ07253
chr7	EVM	gene	5856095	5859776	.	+	.	evm.TU.SJ07254;NamEVM%20prediction%20SJ07254
chr7	EVM	gene	5842388	5845854	.	+	.	evm.TU.SJ07255;NamEVM%20prediction%20SJ07255
chr7	EVM	gene	5824960	5828830	.	-	.	evm.TU.SJ07256;NamEVM%20prediction%20SJ07256
chr7	EVM	gene	5815408	5819322	.	+	.	evm.TU.SJ07257;NamEVM%20prediction%20SJ07257
chr7	Cufflinks	lncRNA	5810768	5811037	.	+	.	gene_id_"XLOC_027652";_transcript_id_"LNC_008960";_gene_type_"lincRNA";
chr7	Cufflinks	lncRNA	5804900	5805276	.	+	.	gene_id_"XLOC_027655";_transcript_id_"LNC_008961";_gene_type_"lincRNA";
chr7	Cufflinks	lncRNA	5802214	5802476	.	+	.	gene_id_"XLOC_027657";_transcript_id_"LNC_008962";_gene_type_"lincRNA";
chr7	EVM	gene	5795685	5799134	.	-	.	evm.TU.SJ07258;NamEVM%20prediction%20SJ07258
chr7	Cufflinks	lncRNA	5788715	5789200	.	+	.	gene_id_"XLOC_027662";_transcript_id_"LNC_008963";_gene_type_"lincRNA";
chr7	EVM	gene	5781953	5785541	.	-	.	evm.TU.SJ07259;NamEVM%20prediction%20SJ07259
chr7	EVM	gene	5767938	5771362	.	-	.	evm.TU.SJ07260;NamEVM%20prediction%20SJ07260
chr7	Cufflinks	lncRNA	5765268	5767989	.	+	.	gene_id_"XLOC_027669";_transcript_id_"LNC_008964";_gene_type_"antisense_lncRNA";
chr7	EVM	gene	5726412	5748227	.	-	.	evm.TU.SJ07261;NamEVM%20prediction%20SJ07261
chr7	Cufflinks	lncRNA	5716816	5718211	.	+	.	gene_id_"XLOC_027677";_transcript_id_"LNC_008965";_gene_type_"antisense_lncRNA";
chr7	ngd_circ_0001594	circle	5716816	5717343	-	SJ_BZ1,SJ_BZ2,SJ_BZ3	_ngd_circ_0001594
chr7	Cufflinks	lncRNA	5702507	5702917	.	-	.	gene_id_"XLOC_027623";_transcript_id_"LNC_008952";_gene_type_"lincRNA";
chr7	Cufflinks	lncRNA	5699935	5700281	.	-	.	gene_id_"XLOC_027624";_transcript_id_"LNC_008953";_gene_type_"lincRNA";
chr7	Cufflinks	lncRNA	5697762	5698082	.	-	.	gene_id_"XLOC_027625";_transcript_id_"LNC_008954";_gene_type_"lincRNA";
chr7	Cufflinks	lncRNA	5696789	5697214	.	-	.	gene_id_"XLOC_027626";_transcript_id_"LNC_008955";_gene_type_"lincRNA";
chr7	Cufflinks	lncRNA	5695908	5696197	.	-	.	gene_id_"XLOC_027627";_transcript_id_"LNC_008956";_gene_type_"lincRNA";
chr7	EVM	gene	5685244	5686791	.	-	.	evm.TU.SJ07262;NamEVM%20prediction%20SJ07262
chr7	Cufflinks	lncRNA	5670636	5670679	.	+	.	gene_id_"XLOC_027677";_transcript_id_"LNC_008965";_gene_type_"antisense_lncRNA";
chr7	EVM	gene	5646363	5665126	.	-	.	evm.TU.SJ07263;NamEVM%20prediction%20SJ07263
chr7	EVM	gene	5620640	5637422	.	-	.	evm.TU.SJ07264;NamEVM%20prediction%20SJ07264
chr7	EVM	gene	5603488	5609269	.	+	.	evm.TU.SJ07265;NamEVM%20prediction%20SJ07265
chr7	EVM	gene	5590509	5599134	.	-	.	evm.TU.SJ07266;NamEVM%20prediction%20SJ07266
chr7	EVM	gene	5570751	5580652	.	+	.	evm.TU.SJ07267;NamEVM%20prediction%20SJ07267
chr7	ngd_circ_0001595	circle	5570532	5577759	SJ07267;	+	intron:562745-564287,lncRNA:561136-562745,;SJ_BZ1	_ngd_circ_0001595
chr7	EVM	gene	5564901	5565685	.	+	.	evm.TU.SJ07268;NamEVM%20prediction%20SJ07268
chr7	EVM	gene	5542998	5562849	.	+	.	evm.TU.SJ07269;NamEVM%20prediction%20SJ07269
chr7	ngd_circ_0001596	circle	5541492	5550712	SJ07270;SJ07269;	+	intron:596113-597325,;intron:590033-595666,intron:588273-589889,;SJ_FP1	;_ngd_circ_0001596
chr7	EVM	gene	5530313	5542980	.	+	.	evm.TU.SJ07270;NamEVM%20prediction%20SJ07270
chr7	EVM	gene	5504896	5513160	.	-	.	evm.TU.SJ07272;NamEVM%20prediction%20SJ07272
chr7	EVM	gene	5487995	5499108	.	-	.	evm.TU.SJ07273;NamEVM%20prediction%20SJ07273
chr7	EVM	gene	5464208	5484162	.	+	.	evm.TU.SJ07274;NamEVM%20prediction%20SJ07274
chr7	EVM	gene	5430937	5438620	.	+	.	evm.TU.SJ07276;NamEVM%20prediction%20SJ07276
chr7	Cufflinks	lncRNA	5389925	5390135	.	+	.	gene_id_"XLOC_027688";_transcript_id_"LNC_008966";_gene_type_"lincRNA";
chr7	Cufflinks	lncRNA	5387484	5387750	.	+	.	gene_id_"XLOC_027688";_transcript_id_"LNC_008966";_gene_type_"lincRNA";
chr7	EVM	gene	5378321	5385077	.	+	.	evm.TU.SJ07280;NamEVM%20prediction%20SJ07280
chr7	Cufflinks	lncRNA	5376530	5376865	.	+	.	gene_id_"XLOC_027690";_transcript_id_"LNC_008967";_gene_type_"lincRNA";
chr7	Cufflinks	lncRNA	5374180	5374459	.	+	.	gene_id_"XLOC_027691";_transcript_id_"LNC_008968";_gene_type_"lincRNA";
chr7	ngd_circ_0001597	circle	5367744	5369389	-	SJ_BZ1,SJ_BZ2,SJ_BZ3,SJ_MPZ1,SJ_MPZ2,SJ_MPZ3,SJ_FP1,SJ_FP2,SJ_FP3	_ngd_circ_0001597
chr7	Cufflinks	lncRNA	5361949	5362240	.	-	.	gene_id_"XLOC_027633";_transcript_id_"LNC_008957";_gene_type_"lincRNA";
chr7	EVM	gene	5340334	5355557	.	-	.	evm.TU.SJ07281;NamEVM%20prediction%20SJ07281
chr7	ngd_circ_0001598	circle	5350073	5353023	SJ07281;	-	intron:785996-786906,intron:786969-788693,;SJ_BZ1	_ngd_circ_0001598
chr7	ngd_circ_0001599	circle	5340338	5341706	SJ07281;	-	intron:795507-798372,;SJ_BZ1,SJ_BZ2,SJ_BZ3,SJ_MPZ1,SJ_MPZ2,SJ_FP1,SJ_FP2,SJ_FP3	_ngd_circ_0001599
chr7	EVM	gene	5335929	5339463	.	-	.	evm.TU.SJ07282;NamEVM%20prediction%20SJ07282
chr7	EVM	gene	5332183	5335472	.	-	.	evm.TU.SJ07283;NamEVM%20prediction%20SJ07283
chr7	EVM	gene	5325105	5332168	.	-	.	evm.TU.SJ07284;NamEVM%20prediction%20SJ07284
chr7	Cufflinks	lncRNA	5327205	5327984	.	+	.	gene_id_"XLOC_027695";_transcript_id_"LNC_008969";_gene_type_"antisense_lncRNA";
chr7	Cufflinks	lncRNA	5319851	5324178	.	+	.	gene_id_"XLOC_027696";_transcript_id_"LNC_008970";_gene_type_"lincRNA";
chr7	EVM	gene	5314429	5315748	.	+	.	evm.TU.SJ07286;NamEVM%20prediction%20SJ07286
chr7	EVM	gene	5308494	5309522	.	+	.	evm.TU.SJ07287;NamEVM%20prediction%20SJ07287
chr7	EVM	gene	5303968	5308469	.	+	.	evm.TU.SJ07288;NamEVM%20prediction%20SJ07288
chr7	ngd_circ_0001600	circle	5307739	5308215	SJ07288;	+	lncRNA:830680-831156,;SJ_BZ1,SJ_BZ2,SJ_BZ3,SJ_FP3	_ngd_circ_0001600
chr7	EVM	gene	5302382	5303704	.	-	.	evm.TU.SJ07289;NamEVM%20prediction%20SJ07289
chr7	EVM	gene	5282232	5295548	.	+	.	evm.TU.SJ07290;NamEVM%20prediction%20SJ07290
chr7	EVM	gene	5264487	5281773	.	-	.	evm.TU.SJ07291;NamEVM%20prediction%20SJ07291
chr7	EVM	gene	5253652	5259003	.	+	.	evm.TU.SJ07292;NamEVM%20prediction%20SJ07292
chr7	EVM	gene	5245638	5252805	.	+	.	evm.TU.SJ07293;NamEVM%20prediction%20SJ07293
chr7	Cufflinks	lncRNA	5241900	5242017	.	+	.	gene_id_"XLOC_027704";_transcript_id_"LNC_008971";_gene_type_"lincRNA";
chr7	Cufflinks	lncRNA	5238853	5240125	.	+	.	gene_id_"XLOC_027704";_transcript_id_"LNC_008971";_gene_type_"lincRNA";
chr7	Cufflinks	lncRNA	5236061	5236281	.	+	.	gene_id_"XLOC_027706";_transcript_id_"LNC_008972";_gene_type_"lincRNA";
chr7	Cufflinks	lncRNA	5230751	5231344	.	-	.	gene_id_"XLOC_027639";_transcript_id_"LNC_008958";_gene_type_"lincRNA";
chr7	Cufflinks	lncRNA	5227539	5227676	.	+	.	gene_id_"XLOC_027704";_transcript_id_"LNC_008971";_gene_type_"lincRNA";
chr7	Cufflinks	lncRNA	4167630	4167878	.	-	.	gene_id_"XLOC_028571";_transcript_id_"LNC_009204";_gene_type_"lincRNA";
chr7	EVM	gene	4174406	4181474	.	+	.	evm.TU.SJ07431;NamEVM%20prediction%20SJ07431
chr7	Cufflinks	lncRNA	7530626	7531154	.	-	.	gene_id_"XLOC_029519";_transcript_id_"LNC_009502";_gene_type_"lincRNA";
chr7	EVM	gene	7526411	7527532	.	+	.	evm.TU.SJ07748;NamEVM%20prediction%20SJ07748
chr7	Cufflinks	lncRNA	7521854	7522653	.	+	.	gene_id_"XLOC_029578";_transcript_id_"LNC_009523";_gene_type_"lincRNA";
chr7	Cufflinks	lncRNA	7519986	7520368	.	+	.	gene_id_"XLOC_029579";_transcript_id_"LNC_009524";_gene_type_"lincRNA";
chr7	Cufflinks	lncRNA	7512789	7513725	.	+	.	gene_id_"XLOC_029582";_transcript_id_"LNC_009525";_gene_type_"lincRNA";
chr7	Cufflinks	lncRNA	7513313	7513379	.	-	.	gene_id_"XLOC_029520";_transcript_id_"LNC_009503";_gene_type_"lincRNA";
chr7	Cufflinks	lncRNA	7512604	7512775	.	-	.	gene_id_"XLOC_029520";_transcript_id_"LNC_009504";_gene_type_"lincRNA";
chr7	Cufflinks	lncRNA	7512341	7512696	.	-	.	gene_id_"XLOC_029520";_transcript_id_"LNC_009503";_gene_type_"lincRNA";
chr7	Cufflinks	lncRNA	7500713	7503704	.	-	.	gene_id_"XLOC_029526";_transcript_id_"LNC_009505";_gene_type_"lincRNA";
chr7	Cufflinks	lncRNA	7498672	7499599	.	-	.	gene_id_"XLOC_029527";_transcript_id_"LNC_009506";_gene_type_"lincRNA";
chr7	Cufflinks	lncRNA	7495337	7495622	.	-	.	gene_id_"XLOC_029528";_transcript_id_"LNC_009507";_gene_type_"lincRNA";
chr7	Cufflinks	lncRNA	7494299	7495221	.	-	.	gene_id_"XLOC_029520";_transcript_id_"LNC_009504";_gene_type_"lincRNA";
chr7	Cufflinks	lncRNA	7492700	7493064	.	-	.	gene_id_"XLOC_029529";_transcript_id_"LNC_009508";_gene_type_"lincRNA";
chr7	EVM	gene	7484872	7485927	.	+	.	evm.TU.SJ07757;NamEVM%20prediction%20SJ07757
chr7	EVM	gene	7458874	7467029	.	+	.	evm.TU.SJ07758;NamEVM%20prediction%20SJ07758
chr7	Cufflinks	lncRNA	7446791	7447052	.	-	.	gene_id_"XLOC_029530";_transcript_id_"LNC_009509";_gene_type_"lincRNA";
chr7	Cufflinks	lncRNA	7435011	7435637	.	+	.	gene_id_"XLOC_029585";_transcript_id_"LNC_009526";_gene_type_"lincRNA";
chr7	Cufflinks	lncRNA	7424863	7425099	.	+	.	gene_id_"XLOC_029586";_transcript_id_"LNC_009527";_gene_type_"lincRNA";
chr7	Cufflinks	lncRNA	7424673	7425094	.	-	.	gene_id_"XLOC_029532";_transcript_id_"LNC_009510";_gene_type_"lincRNA";
chr7	EVM	gene	7395788	7412784	.	-	.	evm.TU.SJ07759;NamEVM%20prediction%20SJ07759
chr7	Cufflinks	lncRNA	7381892	7382339	.	-	.	gene_id_"XLOC_029533";_transcript_id_"LNC_009511";_gene_type_"lincRNA";
chr7	Cufflinks	lncRNA	7379593	7380203	.	-	.	gene_id_"XLOC_029534";_transcript_id_"LNC_009512";_gene_type_"lincRNA";
chr7	Cufflinks	lncRNA	7378969	7379185	.	+	.	gene_id_"XLOC_029587";_transcript_id_"LNC_009528";_gene_type_"lincRNA";
chr7	Cufflinks	lncRNA	7378094	7378346	.	-	.	gene_id_"XLOC_029535";_transcript_id_"LNC_009513";_gene_type_"lincRNA";
chr7	Cufflinks	lncRNA	7368928	7369178	.	-	.	gene_id_"XLOC_029539";_transcript_id_"LNC_009514";_gene_type_"lincRNA";
chr7	Cufflinks	lncRNA	7367082	7367889	.	+	.	gene_id_"XLOC_029588";_transcript_id_"LNC_009529";_gene_type_"lincRNA";
chr7	Cufflinks	lncRNA	7357053	7357589	.	-	.	gene_id_"XLOC_029543";_transcript_id_"LNC_009515";_gene_type_"lincRNA";
chr7	Cufflinks	lncRNA	7352232	7352612	.	-	.	gene_id_"XLOC_029544";_transcript_id_"LNC_009516";_gene_type_"lincRNA";
chr7	Cufflinks	lncRNA	7340583	7341070	.	+	.	gene_id_"XLOC_029591";_transcript_id_"LNC_009530";_gene_type_"lincRNA";
chr7	Cufflinks	lncRNA	7336860	7337239	.	+	.	gene_id_"XLOC_029592";_transcript_id_"LNC_009531";_gene_type_"lincRNA";
chr7	Cufflinks	lncRNA	7335736	7335962	.	+	.	gene_id_"XLOC_029593";_transcript_id_"LNC_009532";_gene_type_"lincRNA";
chr7	Cufflinks	lncRNA	7332249	7332776	.	+	.	gene_id_"XLOC_029594";_transcript_id_"LNC_009533";_gene_type_"lincRNA";
chr7	Cufflinks	lncRNA	7331375	7331703	.	+	.	gene_id_"XLOC_029595";_transcript_id_"LNC_009534";_gene_type_"lincRNA";
chr7	EVM	gene	7320536	7331017	.	-	.	evm.TU.SJ07749;NamEVM%20prediction%20SJ07749
chr7	EVM	gene	7281321	7315859	.	+	.	evm.TU.SJ07750;NamEVM%20prediction%20SJ07750
chr7	Cufflinks	lncRNA	7279867	7280839	.	-	.	gene_id_"XLOC_029546";_transcript_id_"LNC_009517";_gene_type_"lincRNA";
chr7	Cufflinks	lncRNA	7278285	7278672	.	-	.	gene_id_"XLOC_029547";_transcript_id_"LNC_009518";_gene_type_"lincRNA";
chr7	Cufflinks	lncRNA	7276816	7277252	.	-	.	gene_id_"XLOC_029548";_transcript_id_"LNC_009519";_gene_type_"lincRNA";
chr7	Cufflinks	lncRNA	7275154	7276152	.	-	.	gene_id_"XLOC_029549";_transcript_id_"LNC_009520";_gene_type_"lincRNA";
chr7	Cufflinks	lncRNA	7272850	7273853	.	+	.	gene_id_"XLOC_029599";_transcript_id_"LNC_009535";_gene_type_"lincRNA";
chr7	Cufflinks	lncRNA	7270253	7270532	.	+	.	gene_id_"XLOC_029600";_transcript_id_"LNC_009536";_gene_type_"lincRNA";
chr7	Cufflinks	lncRNA	7269430	7269822	.	-	.	gene_id_"XLOC_029550";_transcript_id_"LNC_009521";_gene_type_"lincRNA";
chr7	Cufflinks	lncRNA	7224971	7225252	.	-	.	gene_id_"XLOC_029563";_transcript_id_"LNC_009522";_gene_type_"lincRNA";
chr7	EVM	gene	7176964	7195108	.	-	.	evm.TU.SJ07752;NamEVM%20prediction%20SJ07752
chr7	EVM	gene	7134529	7142093	.	+	.	evm.TU.SJ07754;NamEVM%20prediction%20SJ07754
chr7	ngd_circ_0001608	circle	7135196	7136792	SJ07754;	+	lncRNA:395601-395762,;SJ_MPZ1	_ngd_circ_0001608
chr7	Cufflinks	lncRNA	7132979	7133384	.	+	.	gene_id_"XLOC_029603";_transcript_id_"LNC_009537";_gene_type_"lincRNA";
chr7	EVM	gene	7086818	7128387	.	+	.	evm.TU.SJ07755;NamEVM%20prediction%20SJ07755
chr7	ngd_circ_0001609	circle	7093240	7093842	SJ07755;	+	lncRNA:438551-438974,;SJ_MPZ2	_ngd_circ_0001609
chr7	Cufflinks	lncRNA	6652347	6652748	.	+	.	gene_id_"XLOC_030643";_transcript_id_"LNC_009865";_gene_type_"lincRNA";
chr7	Cufflinks	lncRNA	6654781	6655636	.	+	.	gene_id_"XLOC_030644";_transcript_id_"LNC_009866";_gene_type_"lincRNA";
chr7	Cufflinks	lncRNA	6662781	6663201	.	-	.	gene_id_"XLOC_030653";_transcript_id_"LNC_009868";_gene_type_"lincRNA";
chr7	Cufflinks	lncRNA	6664012	6665269	.	-	.	gene_id_"XLOC_030654";_transcript_id_"LNC_009869";_gene_type_"lincRNA";
chr7	Cufflinks	lncRNA	6693820	6694430	.	-	.	gene_id_"XLOC_030658";_transcript_id_"LNC_009870";_gene_type_"lincRNA";
chr7	Cufflinks	lncRNA	6698134	6698466	.	+	.	gene_id_"XLOC_030650";_transcript_id_"LNC_009867";_gene_type_"lincRNA";
chr7	Cufflinks	lncRNA	7830200	7830644	.	-	.	gene_id_"XLOC_030701";_transcript_id_"LNC_009879";_gene_type_"lincRNA";
chr7	Cufflinks	lncRNA	7807019	7807344	.	-	.	gene_id_"XLOC_030708";_transcript_id_"LNC_009880";_gene_type_"lincRNA";
chr7	Cufflinks	lncRNA	7803328	7803658	.	+	.	gene_id_"XLOC_030712";_transcript_id_"LNC_009881";_gene_type_"lincRNA";
chr7	Cufflinks	lncRNA	7795547	7796051	.	+	.	gene_id_"XLOC_030713";_transcript_id_"LNC_009882";_gene_type_"lincRNA";
chr7	EVM	gene	998245	1006547	.	+	.	evm.TU.SJ08321;NamEVM%20prediction%20SJ08321
chr7	EVM	gene	1014885	1025055	.	-	.	evm.TU.SJ08322;NamEVM%20prediction%20SJ08322
chr7	ngd_circ_0001736	circle	1021581	1025133	SJ08322;	-	intron:32853-34224,lncRNA:31758-32229,;SJ_FP1	_ngd_circ_0001736
chr7	Cufflinks	lncRNA	1028796	1029086	.	+	.	gene_id_"XLOC_032171";_transcript_id_"LNC_010386";_gene_type_"lincRNA";
chr7	EVM	gene	9674314	9676456	.	+	.	evm.TU.SJ09246;NamEVM%20prediction%20SJ09246
chr7	EVM	gene	9685401	9695613	.	-	.	evm.TU.SJ09253;NamEVM%20prediction%20SJ09253
chr7	EVM	gene	9696244	9706144	.	+	.	evm.TU.SJ09256;NamEVM%20prediction%20SJ09256
chr7	EVM	gene	9723626	9733733	.	+	.	evm.TU.SJ09247;NamEVM%20prediction%20SJ09247
chr7	EVM	gene	9756981	9757946	.	-	.	evm.TU.SJ09248;NamEVM%20prediction%20SJ09248
chr7	EVM	gene	9770272	9780554	.	-	.	evm.TU.SJ09249;NamEVM%20prediction%20SJ09249
chr7	Cufflinks	lncRNA	9792700	9792937	.	+	.	gene_id_"XLOC_035195";_transcript_id_"LNC_011300";_gene_type_"lincRNA";
chr7	Cufflinks	lncRNA	9793851	9794177	.	+	.	gene_id_"XLOC_035196";_transcript_id_"LNC_011301";_gene_type_"lincRNA";
chr7	Cufflinks	lncRNA	9798988	9799290	.	+	.	gene_id_"XLOC_035197";_transcript_id_"LNC_011302";_gene_type_"lincRNA";
chr7	EVM	gene	9802300	9814172	.	-	.	evm.TU.SJ09250;NamEVM%20prediction%20SJ09250
chr7	ngd_circ_0001908	circle	9807789	9809062	SJ09250;	-	intron:288658-289031,intron:287999-288565,;SJ_BZ3	_ngd_circ_0001908
chr7	EVM	gene	9821112	9830547	.	-	.	evm.TU.SJ09251;NamEVM%20prediction%20SJ09251
chr7	EVM	gene	9835530	9836558	.	+	.	evm.TU.SJ09252;NamEVM%20prediction%20SJ09252
chr7	Cufflinks	lncRNA	9844201	9844289	.	+	.	gene_id_"XLOC_035201";_transcript_id_"LNC_011303";_gene_type_"lincRNA";
chr7	Cufflinks	lncRNA	9864317	9868150	.	+	.	gene_id_"XLOC_035201";_transcript_id_"LNC_011304";_gene_type_"lincRNA";
chr7	Cufflinks	lncRNA	9864994	9868150	.	+	.	gene_id_"XLOC_035201";_transcript_id_"LNC_011303";_gene_type_"lincRNA";
chr7	EVM	gene	9880281	9881447	.	+	.	evm.TU.SJ09254;NamEVM%20prediction%20SJ09254
chr7	EVM	gene	9891518	9909136	.	-	.	evm.TU.SJ09255;NamEVM%20prediction%20SJ09255
chr7	Cufflinks	lncRNA	9909418	9910231	.	+	.	gene_id_"XLOC_035210";_transcript_id_"LNC_011305";_gene_type_"lincRNA";
chr7	Cufflinks	lncRNA	9919174	9920321	.	+	.	gene_id_"XLOC_035210";_transcript_id_"LNC_011305";_gene_type_"lincRNA";
chr7	Cufflinks	lncRNA	9920831	9921562	.	+	.	gene_id_"XLOC_035214";_transcript_id_"LNC_011306";_gene_type_"lincRNA";
chr7	Cufflinks	lncRNA	1542408	1544724	.	-	.	gene_id_"XLOC_038438";_transcript_id_"LNC_012306";_gene_type_"lincRNA";
chr7	Cufflinks	lncRNA	1542408	1544724	.	-	.	gene_id_"XLOC_038438";_transcript_id_"LNC_012309";_gene_type_"lincRNA";
chr7	Cufflinks	lncRNA	1542408	1544724	.	-	.	gene_id_"XLOC_038438";_transcript_id_"LNC_012311";_gene_type_"lincRNA";
chr7	Cufflinks	lncRNA	1542408	1544724	.	-	.	gene_id_"XLOC_038438";_transcript_id_"LNC_012313";_gene_type_"lincRNA";
chr7	Cufflinks	lncRNA	1542408	1544728	.	-	.	gene_id_"XLOC_038438";_transcript_id_"LNC_012308";_gene_type_"lincRNA";
chr7	Cufflinks	lncRNA	1542408	1544728	.	-	.	gene_id_"XLOC_038438";_transcript_id_"LNC_012310";_gene_type_"lincRNA";
chr7	Cufflinks	lncRNA	1542408	1544728	.	-	.	gene_id_"XLOC_038438";_transcript_id_"LNC_012312";_gene_type_"lincRNA";
chr7	Cufflinks	lncRNA	1542408	1544728	.	-	.	gene_id_"XLOC_038438";_transcript_id_"LNC_012315";_gene_type_"lincRNA";
chr7	Cufflinks	lncRNA	1542408	1545145	.	-	.	gene_id_"XLOC_038438";_transcript_id_"LNC_012307";_gene_type_"lincRNA";
chr7	Cufflinks	lncRNA	1542408	1545517	.	-	.	gene_id_"XLOC_038438";_transcript_id_"LNC_012314";_gene_type_"lincRNA";
chr7	Cufflinks	lncRNA	1545053	1545115	.	-	.	gene_id_"XLOC_038438";_transcript_id_"LNC_012306";_gene_type_"lincRNA";
chr7	Cufflinks	lncRNA	1545053	1545145	.	-	.	gene_id_"XLOC_038438";_transcript_id_"LNC_012309";_gene_type_"lincRNA";
chr7	Cufflinks	lncRNA	1545053	1545145	.	-	.	gene_id_"XLOC_038438";_transcript_id_"LNC_012310";_gene_type_"lincRNA";
chr7	Cufflinks	lncRNA	1545053	1545145	.	-	.	gene_id_"XLOC_038438";_transcript_id_"LNC_012312";_gene_type_"lincRNA";
chr7	Cufflinks	lncRNA	1545053	1545145	.	-	.	gene_id_"XLOC_038438";_transcript_id_"LNC_012313";_gene_type_"lincRNA";
chr7	Cufflinks	lncRNA	1545053	1545145	.	-	.	gene_id_"XLOC_038438";_transcript_id_"LNC_012315";_gene_type_"lincRNA";
chr7	Cufflinks	lncRNA	1545053	1547256	.	-	.	gene_id_"XLOC_038438";_transcript_id_"LNC_012308";_gene_type_"lincRNA";
chr7	Cufflinks	lncRNA	1545053	1547379	.	-	.	gene_id_"XLOC_038438";_transcript_id_"LNC_012311";_gene_type_"lincRNA";
chr7	Cufflinks	lncRNA	1545379	1545517	.	-	.	gene_id_"XLOC_038438";_transcript_id_"LNC_012312";_gene_type_"lincRNA";
chr7	Cufflinks	lncRNA	1545379	1545517	.	-	.	gene_id_"XLOC_038438";_transcript_id_"LNC_012313";_gene_type_"lincRNA";
chr7	Cufflinks	lncRNA	1545379	1545520	.	-	.	gene_id_"XLOC_038438";_transcript_id_"LNC_012315";_gene_type_"lincRNA";
chr7	Cufflinks	lncRNA	1545379	1545626	.	-	.	gene_id_"XLOC_038438";_transcript_id_"LNC_012307";_gene_type_"lincRNA";
chr7	Cufflinks	lncRNA	1545379	1547379	.	-	.	gene_id_"XLOC_038438";_transcript_id_"LNC_012309";_gene_type_"lincRNA";
chr7	Cufflinks	lncRNA	1545379	1547379	.	-	.	gene_id_"XLOC_038438";_transcript_id_"LNC_012310";_gene_type_"lincRNA";
chr7	Cufflinks	lncRNA	1545393	1545446	.	-	.	gene_id_"XLOC_038438";_transcript_id_"LNC_012306";_gene_type_"lincRNA";
chr7	Cufflinks	lncRNA	1565551	1570162	.	-	.	gene_id_"XLOC_038438";_transcript_id_"LNC_012312";_gene_type_"lincRNA";
chr7	Cufflinks	lncRNA	1565551	1570162	.	-	.	gene_id_"XLOC_038438";_transcript_id_"LNC_012313";_gene_type_"lincRNA";
chr7	Cufflinks	lncRNA	1565551	1570162	.	-	.	gene_id_"XLOC_038438";_transcript_id_"LNC_012314";_gene_type_"lincRNA";
chr7	Cufflinks	lncRNA	1565551	1570162	.	-	.	gene_id_"XLOC_038438";_transcript_id_"LNC_012315";_gene_type_"lincRNA";
chr7	Cufflinks	lncRNA	1571002	1577270	.	-	.	gene_id_"XLOC_038446";_transcript_id_"LNC_012316";_gene_type_"lincRNA";
chr7	Cufflinks	lncRNA	1573130	1573335	.	+	.	gene_id_"XLOC_038435";_transcript_id_"LNC_012304";_gene_type_"lincRNA";
chr7	Cufflinks	lncRNA	1576901	1577391	.	+	.	gene_id_"XLOC_038437";_transcript_id_"LNC_012305";_gene_type_"lincRNA";
chr7	Cufflinks	lncRNA	735853	736545	.	+	.	gene_id_"XLOC_040218";_transcript_id_"LNC_012867";_gene_type_"lincRNA";
chr7	Cufflinks	lncRNA	735897	736618	.	-	.	gene_id_"XLOC_040219";_transcript_id_"LNC_012868";_gene_type_"lincRNA";
chr7	Cufflinks	lncRNA	10220869	10221497	.	+	.	gene_id_"XLOC_042626";_transcript_id_"LNC_013602";_gene_type_"lincRNA";
chr7	Cufflinks	lncRNA	10229925	10232811	.	+	.	gene_id_"XLOC_042629";_transcript_id_"LNC_013603";_gene_type_"lincRNA";
chr7	Cufflinks	lncRNA	1587782	1588282	.	+	.	gene_id_"XLOC_043652";_transcript_id_"LNC_013916";_gene_type_"lincRNA";
chr7	EVM	gene	1590790	1591675	.	-	.	evm.TU.SJ11271;NamEVM%20prediction%20SJ11271
chr7	Cufflinks	lncRNA	1593671	1594232	.	-	.	gene_id_"XLOC_043657";_transcript_id_"LNC_013917";_gene_type_"antisense_lncRNA";
chr7	EVM	gene	1594136	1595125	.	+	.	evm.TU.SJ11272;NamEVM%20prediction%20SJ11272
chr7	Cufflinks	lncRNA	1599538	1599748	.	-	.	gene_id_"XLOC_043659";_transcript_id_"LNC_013918";_gene_type_"lincRNA";
chr7	Cufflinks	lncRNA	7534996	7535026	.	+	.	gene_id_"XLOC_043984";_transcript_id_"LNC_014019";_gene_type_"lincRNA";
chr7	Cufflinks	lncRNA	7549036	7551087	.	+	.	gene_id_"XLOC_043984";_transcript_id_"LNC_014019";_gene_type_"lincRNA";
chr7	Cufflinks	lncRNA	7856130	7857329	.	-	.	gene_id_"XLOC_044247";_transcript_id_"LNC_014108";_gene_type_"lincRNA";
chr7	Cufflinks	lncRNA	7869015	7869422	.	-	.	gene_id_"XLOC_044249";_transcript_id_"LNC_014109";_gene_type_"lincRNA";
chr7	ngd_circ_0002369	circle	7871909	7874207	+	SJ_BZ3	_ngd_circ_0002369
chr7	Cufflinks	lncRNA	7916245	7917183	.	+	.	gene_id_"XLOC_044227";_transcript_id_"LNC_014100";_gene_type_"lincRNA";
chr7	Cufflinks	lncRNA	7919273	7920346	.	+	.	gene_id_"XLOC_044228";_transcript_id_"LNC_014101";_gene_type_"lincRNA";
chr7	EVM	gene	7921584	7925139	.	+	.	evm.TU.SJ11851;NamEVM%20prediction%20SJ11851
chr7	Cufflinks	lncRNA	7930046	7930373	.	+	.	gene_id_"XLOC_044230";_transcript_id_"LNC_014102";_gene_type_"lincRNA";
chr7	EVM	gene	7932490	7933659	.	+	.	evm.TU.SJ11852;NamEVM%20prediction%20SJ11852
chr7	Cufflinks	lncRNA	7936196	7936581	.	+	.	gene_id_"XLOC_044233";_transcript_id_"LNC_014103";_gene_type_"lincRNA";
chr7	Cufflinks	lncRNA	7947090	7947313	.	+	.	gene_id_"XLOC_044234";_transcript_id_"LNC_014104";_gene_type_"lincRNA";
chr7	Cufflinks	lncRNA	7976026	7976301	.	+	.	gene_id_"XLOC_044235";_transcript_id_"LNC_014105";_gene_type_"lincRNA";
chr7	Cufflinks	lncRNA	7979318	7979603	.	+	.	gene_id_"XLOC_044235";_transcript_id_"LNC_014105";_gene_type_"lincRNA";
chr7	EVM	gene	7981062	8017804	.	+	.	evm.TU.SJ11841;NamEVM%20prediction%20SJ11841
chr7	ngd_circ_0002367	circle	7993676	7996789	SJ11841;	+	intron:138615-140666,intron:140758-141550,;SJ_FP1	_ngd_circ_0002367
chr7	ngd_circ_0002368	circle	8018198	8018463	-	SJ_MPZ2,SJ_FP1	_ngd_circ_0002368
chr7	EVM	gene	8030510	8039491	.	+	.	evm.TU.SJ11843;NamEVM%20prediction%20SJ11843
chr7	EVM	gene	8046657	8047661	.	+	.	evm.TU.SJ11844;NamEVM%20prediction%20SJ11844
chr7	EVM	gene	8075810	8097586	.	-	.	evm.TU.SJ11845;NamEVM%20prediction%20SJ11845
chr7	EVM	gene	8098276	8109051	.	+	.	evm.TU.SJ11846;NamEVM%20prediction%20SJ11846
chr7	EVM	gene	8145209	8145622	.	+	.	evm.TU.SJ11848;NamEVM%20prediction%20SJ11848
chr7	Cufflinks	lncRNA	8153183	8153810	.	-	.	gene_id_"XLOC_044254";_transcript_id_"LNC_014110";_gene_type_"lincRNA";
chr7	Cufflinks	lncRNA	8157019	8157622	.	-	.	gene_id_"XLOC_044257";_transcript_id_"LNC_014111";_gene_type_"lincRNA";
chr7	EVM	gene	8158023	8163923	.	+	.	evm.TU.SJ11849;NamEVM%20prediction%20SJ11849
chr7	Cufflinks	lncRNA	8165974	8166234	.	+	.	gene_id_"XLOC_044244";_transcript_id_"LNC_014106";_gene_type_"lincRNA";
chr7	Cufflinks	lncRNA	8206220	8206304	.	+	.	gene_id_"XLOC_044246";_transcript_id_"LNC_014107";_gene_type_"lincRNA";
chr7	Cufflinks	lncRNA	8207660	8207834	.	+	.	gene_id_"XLOC_044246";_transcript_id_"LNC_014107";_gene_type_"lincRNA";
chr7	Cufflinks	lncRNA	8208513	8209559	.	+	.	gene_id_"XLOC_044246";_transcript_id_"LNC_014107";_gene_type_"lincRNA";
chr7	Cufflinks	lncRNA	7558506	7559028	.	-	.	gene_id_"XLOC_045208";_transcript_id_"LNC_014398";_gene_type_"lincRNA";
chr7	Cufflinks	lncRNA	8930353	8930592	.	-	.	gene_id_"XLOC_047205";_transcript_id_"LNC_014998";_gene_type_"lincRNA";
chr7	Cufflinks	lncRNA	11152246	11152588	.	+	.	gene_id_"XLOC_048579";_transcript_id_"LNC_015408";_gene_type_"lincRNA";
chr7	EVM	gene	11155701	11156631	.	-	.	evm.TU.SJ12805;NamEVM%20prediction%20SJ12805
chr7	ngd_circ_0002813	circle	6139587	6139819	SJ14276;	-	lncRNA:493-725,;SJ_BZ3	_ngd_circ_0002813
chr7	EVM	gene	6139588	6144969	.	-	.	evm.TU.SJ14276;NamEVM%20prediction%20SJ14276
chr7	Cufflinks	lncRNA	6149322	6149852	.	-	.	gene_id_"XLOC_051791";_transcript_id_"LNC_016372";_gene_type_"lincRNA";
chr7	Cufflinks	lncRNA	6150905	6151217	.	-	.	gene_id_"XLOC_051792";_transcript_id_"LNC_016373";_gene_type_"lincRNA";
chr7	EVM	gene	6151558	6178901	.	+	.	evm.TU.SJ14286;NamEVM%20prediction%20SJ14286
chr7	EVM	gene	6184699	6187083	.	+	.	evm.TU.SJ14288;NamEVM%20prediction%20SJ14288
chr7	Cufflinks	lncRNA	6193645	6194988	.	+	.	gene_id_"XLOC_051773";_transcript_id_"LNC_016367";_gene_type_"lincRNA";
chr7	EVM	gene	6196897	6215737	.	+	.	evm.TU.SJ14289;NamEVM%20prediction%20SJ14289
chr7	EVM	gene	6218959	6226538	.	-	.	evm.TU.SJ14290;NamEVM%20prediction%20SJ14290
chr7	EVM	gene	6237636	6246876	.	+	.	evm.TU.SJ14291;NamEVM%20prediction%20SJ14291
chr7	ngd_circ_0002810	circle	6240392	6240673	SJ14291;	+	lncRNA:101298-101579,;SJ_FP1	_ngd_circ_0002810
chr7	Cufflinks	lncRNA	6249799	6250743	.	+	.	gene_id_"XLOC_051775";_transcript_id_"LNC_016368";_gene_type_"lincRNA";
chr7	EVM	gene	6252082	6267232	.	-	.	evm.TU.SJ14292;NamEVM%20prediction%20SJ14292
chr7	ngd_circ_0002811	circle	6254730	6257985	SJ14292;	-	lncRNA:115671-115831,exon:116057-116231,intron:116231-121184,;SJ_BZ1,SJ_BZ2,SJ_BZ3,SJ_MPZ1,SJ_MPZ2,SJ_MPZ3,SJ_FP1,SJ_FP2	_ngd_circ_0002811
chr7	ngd_circ_0002812	circle	6254730	6260674	SJ14292;	-	intron:121247-123924,intron:116231-121184,lncRNA:116057-116231,;SJ_BZ1,SJ_BZ2,SJ_BZ3,SJ_MPZ1,SJ_MPZ2,SJ_MPZ3,SJ_FP1,SJ_FP2,SJ_FP3	_ngd_circ_0002812
chr7	EVM	gene	6267769	6275889	.	+	.	evm.TU.SJ14277;NamEVM%20prediction%20SJ14277
chr7	EVM	gene	6281627	6308756	.	+	.	evm.TU.SJ14278;NamEVM%20prediction%20SJ14278
chr7	EVM	gene	6312059	6321226	.	-	.	evm.TU.SJ14279;NamEVM%20prediction%20SJ14279
chr7	EVM	gene	6321584	6326013	.	+	.	evm.TU.SJ14280;NamEVM%20prediction%20SJ14280
chr7	EVM	gene	6339395	6343573	.	+	.	evm.TU.SJ14281;NamEVM%20prediction%20SJ14281
chr7	EVM	gene	6359462	6361390	.	-	.	evm.TU.SJ14282;NamEVM%20prediction%20SJ14282
chr7	EVM	gene	6365924	6371564	.	+	.	evm.TU.SJ14283;NamEVM%20prediction%20SJ14283
chr7	Cufflinks	lncRNA	6382583	6383074	.	+	.	gene_id_"XLOC_051782";_transcript_id_"LNC_016369";_gene_type_"lincRNA";
chr7	Cufflinks	lncRNA	6382596	6382971	.	-	.	gene_id_"XLOC_051797";_transcript_id_"LNC_016374";_gene_type_"lincRNA";
chr7	Cufflinks	lncRNA	6391156	6391615	.	+	.	gene_id_"XLOC_051783";_transcript_id_"LNC_016370";_gene_type_"lincRNA";
chr7	Cufflinks	lncRNA	6391208	6391418	.	-	.	gene_id_"XLOC_051798";_transcript_id_"LNC_016375";_gene_type_"lincRNA";
chr7	EVM	gene	6396175	6399574	.	-	.	evm.TU.SJ14284;NamEVM%20prediction%20SJ14284
chr7	EVM	gene	6411340	6423770	.	-	.	evm.TU.SJ14285;NamEVM%20prediction%20SJ14285
chr7	EVM	gene	6423993	6454912	.	+	.	evm.TU.SJ14287;NamEVM%20prediction%20SJ14287
chr7	Cufflinks	lncRNA	6457499	6458243	.	-	.	gene_id_"XLOC_051801";_transcript_id_"LNC_016376";_gene_type_"lincRNA";
chr7	Cufflinks	lncRNA	6457526	6458231	.	+	.	gene_id_"XLOC_051788";_transcript_id_"LNC_016371";_gene_type_"lincRNA";
chr7	Cufflinks	lncRNA	11381282	11381605	.	+	.	gene_id_"XLOC_052764";_transcript_id_"LNC_016702";_gene_type_"lincRNA";
chr7	Cufflinks	lncRNA	7072911	7073123	.	-	.	gene_id_"XLOC_056052";_transcript_id_"LNC_017711";_gene_type_"lincRNA";
chr7	Cufflinks	lncRNA	7047952	7048616	.	+	.	gene_id_"XLOC_056103";_transcript_id_"LNC_017727";_gene_type_"lincRNA";
chr7	ngd_circ_0003029	circle	7033695	7048018	-	SJ_BZ1	_ngd_circ_0003029
chr7	Cufflinks	lncRNA	7039954	7040735	.	-	.	gene_id_"XLOC_056055";_transcript_id_"LNC_017712";_gene_type_"lincRNA";
chr7	Cufflinks	lncRNA	7015741	7016418	.	-	.	gene_id_"XLOC_056063";_transcript_id_"LNC_017713";_gene_type_"lincRNA";
chr7	Cufflinks	lncRNA	6998384	6998590	.	+	.	gene_id_"XLOC_056108";_transcript_id_"LNC_017728";_gene_type_"lincRNA";
chr7	Cufflinks	lncRNA	6991528	6991947	.	-	.	gene_id_"XLOC_056064";_transcript_id_"LNC_017714";_gene_type_"lincRNA";
chr7	Cufflinks	lncRNA	6985123	6985356	.	-	.	gene_id_"XLOC_056065";_transcript_id_"LNC_017715";_gene_type_"lincRNA";
chr7	Cufflinks	lncRNA	6982860	6983160	.	+	.	gene_id_"XLOC_056109";_transcript_id_"LNC_017729";_gene_type_"lincRNA";
chr7	ngd_circ_0003028	circle	6938327	6938744	-	SJ_MPZ2	_ngd_circ_0003028
chr7	Cufflinks	lncRNA	6919908	6920212	.	+	.	gene_id_"XLOC_056110";_transcript_id_"LNC_017730";_gene_type_"lincRNA";
chr7	Cufflinks	lncRNA	6918498	6918984	.	+	.	gene_id_"XLOC_056111";_transcript_id_"LNC_017731";_gene_type_"lincRNA";
chr7	Cufflinks	lncRNA	6916889	6917909	.	-	.	gene_id_"XLOC_056080";_transcript_id_"LNC_017716";_gene_type_"lincRNA";
chr7	Cufflinks	lncRNA	6915440	6915831	.	-	.	gene_id_"XLOC_056081";_transcript_id_"LNC_017717";_gene_type_"lincRNA";
chr7	Cufflinks	lncRNA	6908426	6908713	.	-	.	gene_id_"XLOC_056083";_transcript_id_"LNC_017718";_gene_type_"lincRNA";
chr7	Cufflinks	lncRNA	6907320	6907659	.	-	.	gene_id_"XLOC_056084";_transcript_id_"LNC_017719";_gene_type_"lincRNA";
chr7	Cufflinks	lncRNA	6899858	6900181	.	-	.	gene_id_"XLOC_056085";_transcript_id_"LNC_017720";_gene_type_"lincRNA";
chr7	Cufflinks	lncRNA	6890400	6891143	.	-	.	gene_id_"XLOC_056086";_transcript_id_"LNC_017721";_gene_type_"lincRNA";
chr7	Cufflinks	lncRNA	6874484	6890221	.	+	.	gene_id_"XLOC_056120";_transcript_id_"LNC_017732";_gene_type_"lincRNA";
chr7	Cufflinks	lncRNA	6884123	6884491	.	-	.	gene_id_"XLOC_056087";_transcript_id_"LNC_017722";_gene_type_"lincRNA";
chr7	Cufflinks	lncRNA	6873113	6874407	.	+	.	gene_id_"XLOC_056120";_transcript_id_"LNC_017732";_gene_type_"lincRNA";
chr7	Cufflinks	lncRNA	6833420	6833705	.	-	.	gene_id_"XLOC_056092";_transcript_id_"LNC_017723";_gene_type_"lincRNA";
chr7	Cufflinks	lncRNA	6821571	6822406	.	+	.	gene_id_"XLOC_056128";_transcript_id_"LNC_017733";_gene_type_"lincRNA";
chr7	Cufflinks	lncRNA	6814356	6814962	.	-	.	gene_id_"XLOC_056095";_transcript_id_"LNC_017724";_gene_type_"lincRNA";
chr7	Cufflinks	lncRNA	6810250	6810524	.	-	.	gene_id_"XLOC_056098";_transcript_id_"LNC_017725";_gene_type_"lincRNA";
chr7	Cufflinks	lncRNA	6808005	6808325	.	-	.	gene_id_"XLOC_056099";_transcript_id_"LNC_017726";_gene_type_"lincRNA";
chr7	Cufflinks	lncRNA	8538684	8538954	.	-	.	gene_id_"XLOC_056531";_transcript_id_"LNC_017876";_gene_type_"lincRNA";
chr7	Cufflinks	lncRNA	8540916	8541159	.	-	.	gene_id_"XLOC_056532";_transcript_id_"LNC_017877";_gene_type_"lincRNA";
chr7	Cufflinks	lncRNA	8544780	8545017	.	-	.	gene_id_"XLOC_056533";_transcript_id_"LNC_017878";_gene_type_"lincRNA";
chr7	EVM	gene	8546126	8546670	.	+	.	evm.TU.SJ15738;NamEVM%20prediction%20SJ15738
chr7	Cufflinks	lncRNA	8562357	8562500	.	+	.	gene_id_"XLOC_056509";_transcript_id_"LNC_017867";_gene_type_"lincRNA";
chr7	Cufflinks	lncRNA	8563516	8564329	.	+	.	gene_id_"XLOC_056509";_transcript_id_"LNC_017867";_gene_type_"lincRNA";
chr7	Cufflinks	lncRNA	8584289	8584554	.	+	.	gene_id_"XLOC_056513";_transcript_id_"LNC_017868";_gene_type_"lincRNA";
chr7	Cufflinks	lncRNA	8597017	8597242	.	-	.	gene_id_"XLOC_056536";_transcript_id_"LNC_017879";_gene_type_"lincRNA";
chr7	Cufflinks	lncRNA	8626893	8627151	.	-	.	gene_id_"XLOC_056540";_transcript_id_"LNC_017880";_gene_type_"lincRNA";
chr7	Cufflinks	lncRNA	8662849	8663348	.	-	.	gene_id_"XLOC_056541";_transcript_id_"LNC_017881";_gene_type_"lincRNA";
chr7	EVM	gene	8671169	8674616	.	-	.	evm.TU.SJ15739;NamEVM%20prediction%20SJ15739
chr7	Cufflinks	lncRNA	8699384	8699694	.	-	.	gene_id_"XLOC_056543";_transcript_id_"LNC_017882";_gene_type_"lincRNA";
chr7	Cufflinks	lncRNA	8705016	8705876	.	+	.	gene_id_"XLOC_056523";_transcript_id_"LNC_017869";_gene_type_"lincRNA";
chr7	EVM	gene	8725806	8727134	.	+	.	evm.TU.SJ15740;NamEVM%20prediction%20SJ15740
chr7	Cufflinks	lncRNA	8740580	8740606	.	+	.	gene_id_"XLOC_056525";_transcript_id_"LNC_017870";_gene_type_"lincRNA";
chr7	Cufflinks	lncRNA	8742892	8742954	.	+	.	gene_id_"XLOC_056526";_transcript_id_"LNC_017872";_gene_type_"lincRNA";
chr7	Cufflinks	lncRNA	8764342	8765000	.	+	.	gene_id_"XLOC_056526";_transcript_id_"LNC_017872";_gene_type_"lincRNA";
chr7	Cufflinks	lncRNA	8765210	8766007	.	+	.	gene_id_"XLOC_056528";_transcript_id_"LNC_017873";_gene_type_"lincRNA";
chr7	Cufflinks	lncRNA	8775723	8776305	.	+	.	gene_id_"XLOC_056525";_transcript_id_"LNC_017871";_gene_type_"lincRNA";
chr7	Cufflinks	lncRNA	8775957	8776305	.	+	.	gene_id_"XLOC_056525";_transcript_id_"LNC_017870";_gene_type_"lincRNA";
chr7	Cufflinks	lncRNA	8778394	8778856	.	+	.	gene_id_"XLOC_056529";_transcript_id_"LNC_017874";_gene_type_"lincRNA";
chr7	Cufflinks	lncRNA	8804429	8807787	.	-	.	gene_id_"XLOC_056551";_transcript_id_"LNC_017883";_gene_type_"lincRNA";
chr7	Cufflinks	lncRNA	8812079	8812173	.	-	.	gene_id_"XLOC_056551";_transcript_id_"LNC_017883";_gene_type_"lincRNA";
chr7	Cufflinks	lncRNA	8812325	8812598	.	+	.	gene_id_"XLOC_056530";_transcript_id_"LNC_017875";_gene_type_"lincRNA";
chr7	Cufflinks	lncRNA	9942705	9945263	.	-	.	gene_id_"XLOC_059047";_transcript_id_"LNC_018599";_gene_type_"lincRNA";
chr7	EVM	gene	9947435	9960886	.	-	.	evm.TU.SJ16649;NamEVM%20prediction%20SJ16649
chr7	EVM	gene	9968940	9976772	.	-	.	evm.TU.SJ16650;NamEVM%20prediction%20SJ16650
chr7	EVM	gene	9979910	9990701	.	+	.	evm.TU.SJ16651;NamEVM%20prediction%20SJ16651
chr7	Cufflinks	lncRNA	9998513	9998879	.	-	.	gene_id_"XLOC_059050";_transcript_id_"LNC_018600";_gene_type_"lincRNA";
chr7	Cufflinks	lncRNA	9999210	9999535	.	+	.	gene_id_"XLOC_059044";_transcript_id_"LNC_018598";_gene_type_"lincRNA";
chr7	EVM	gene	10014486	10053319	.	+	.	evm.TU.SJ16652;NamEVM%20prediction%20SJ16652
chr7	EVM	gene	10057359	10137181	.	+	.	evm.TU.SJ16653;NamEVM%20prediction%20SJ16653
chr7	ngd_circ_0003257	circle	10070895	10073089	SJ16653;	+	lncRNA:130742-130937,intron:130194-130742,intron:128885-130054,;SJ_BZ3,SJ_MPZ1	_ngd_circ_0003257
chr7	ngd_circ_0003258	circle	10125018	10126360	SJ16653;	+	lncRNA:183633-183880,intron:183011-183633,intron:183880-184126,;SJ_FP1	_ngd_circ_0003258
chr7	ngd_circ_0003259	circle	10128469	10128679	SJ16653;	+	lncRNA:186317-186527,;SJ_MPZ1	_ngd_circ_0003259
chr7	Cufflinks	lncRNA	10139920	10140366	.	-	.	gene_id_"XLOC_059051";_transcript_id_"LNC_018601";_gene_type_"lincRNA";
chr7	Cufflinks	lncRNA	10168883	10169410	.	-	.	gene_id_"XLOC_059051";_transcript_id_"LNC_018601";_gene_type_"lincRNA";
chr7	EVM	gene	10174700	10178907	.	-	.	evm.TU.SJ16654;NamEVM%20prediction%20SJ16654
chr7	EVM	gene	10179957	10219663	.	-	.	evm.TU.SJ16655;NamEVM%20prediction%20SJ16655
chr7	Cufflinks	lncRNA	4871088	4871245	.	+	.	gene_id_"XLOC_068035";_transcript_id_"LNC_021157";_gene_type_"lincRNA";
chr7	Cufflinks	lncRNA	4879029	4879107	.	+	.	gene_id_"XLOC_068035";_transcript_id_"LNC_021157";_gene_type_"lincRNA";
chr7	Cufflinks	lncRNA	4880842	4882324	.	+	.	gene_id_"XLOC_068035";_transcript_id_"LNC_021157";_gene_type_"lincRNA";
chr7	Cufflinks	lncRNA	4894074	4894256	.	+	.	gene_id_"XLOC_068037";_transcript_id_"LNC_021158";_gene_type_"lincRNA";
chr7	Cufflinks	lncRNA	4896619	4896712	.	+	.	gene_id_"XLOC_068037";_transcript_id_"LNC_021158";_gene_type_"lincRNA";
chr7	Cufflinks	lncRNA	4898995	4900889	.	+	.	gene_id_"XLOC_068037";_transcript_id_"LNC_021158";_gene_type_"lincRNA";
chr7	Cufflinks	lncRNA	4909829	4910631	.	-	.	gene_id_"XLOC_068048";_transcript_id_"LNC_021164";_gene_type_"lincRNA";
chr7	EVM	gene	4953829	4971124	.	-	.	evm.TU.SJ19451;NamEVM%20prediction%20SJ19451
chr7	ngd_circ_0003770	circle	4965751	4973926	SJ19451;	-	intron:110511-112072,intron:107574-108789,intron:107080-107515,intron:109020-110405,;SJ_FP2	_ngd_circ_0003770
chr7	EVM	gene	4971305	4982592	.	+	.	evm.TU.SJ19444;NamEVM%20prediction%20SJ19444
chr7	ngd_circ_0003771	circle	4973879	4979674	SJ19444;	+	intron:115819-116516,intron:115063-115745,intron:116727-117120,lncRNA:120247-120693,intron:118535-120247,;SJ_FP2	_ngd_circ_0003771
chr7	EVM	gene	4986319	4993690	.	-	.	evm.TU.SJ19445;NamEVM%20prediction%20SJ19445
chr7	ngd_circ_0003772	circle	4993652	5050515	SJ19446;SJ19448;SJ19447;	-	lncRNA:142708-143143,;exon:191198-191534,exon:190562-190800,;exon:143233-143650,;SJ_MPZ1,SJ_MPZ2,SJ_MPZ3	;;_ngd_circ_0003772
chr7	ngd_circ_0003773	circle	4993652	5051885	SJ19447;SJ19448;SJ19446;	-	lncRNA:143233-143650,;intron:191534-197001,exon:190562-190800,exon:191198-191534,;exon:142708-143143,;SJ_MPZ1,SJ_MPZ2	;;_ngd_circ_0003773
chr7	EVM	gene	5001690	5002124	.	-	.	evm.TU.SJ19446;NamEVM%20prediction%20SJ19446
chr7	EVM	gene	5002215	5002631	.	-	.	evm.TU.SJ19447;NamEVM%20prediction%20SJ19447
chr7	Cufflinks	lncRNA	5009065	5009570	.	+	.	gene_id_"XLOC_068041";_transcript_id_"LNC_021159";_gene_type_"lincRNA";
chr7	Cufflinks	lncRNA	5010308	5011157	.	+	.	gene_id_"XLOC_068042";_transcript_id_"LNC_021160";_gene_type_"lincRNA";
chr7	Cufflinks	lncRNA	5011791	5013889	.	-	.	gene_id_"XLOC_068056";_transcript_id_"LNC_021165";_gene_type_"lincRNA";
chr7	Cufflinks	lncRNA	5014048	5015292	.	-	.	gene_id_"XLOC_068057";_transcript_id_"LNC_021166";_gene_type_"lincRNA";
chr7	ngd_circ_0003774	circle	5028052	5028317	-	SJ_MPZ1	_ngd_circ_0003774
chr7	Cufflinks	lncRNA	5047023	5047271	.	-	.	gene_id_"XLOC_068060";_transcript_id_"LNC_021167";_gene_type_"lincRNA";
chr7	EVM	gene	5049544	5056020	.	-	.	evm.TU.SJ19448;NamEVM%20prediction%20SJ19448
chr7	Cufflinks	lncRNA	5056735	5057167	.	+	.	gene_id_"XLOC_068045";_transcript_id_"LNC_021161";_gene_type_"lincRNA";
chr7	Cufflinks	lncRNA	5060399	5060694	.	+	.	gene_id_"XLOC_068046";_transcript_id_"LNC_021162";_gene_type_"lincRNA";
chr7	Cufflinks	lncRNA	5078881	5079168	.	+	.	gene_id_"XLOC_068047";_transcript_id_"LNC_021163";_gene_type_"lincRNA";
chr7	EVM	gene	5079549	5083877	.	-	.	evm.TU.SJ19449;NamEVM%20prediction%20SJ19449
chr7	EVM	gene	764034	768275	.	+	.	evm.TU.SJ19476;NamEVM%20prediction%20SJ19476
chr7	Cufflinks	lncRNA	774144	774640	.	+	.	gene_id_"XLOC_068118";_transcript_id_"LNC_021183";_gene_type_"lincRNA";
chr7	EVM	gene	783920	790878	.	-	.	evm.TU.SJ19480;NamEVM%20prediction%20SJ19480
chr7	Cufflinks	lncRNA	791549	791761	.	-	.	gene_id_"XLOC_068126";_transcript_id_"LNC_021185";_gene_type_"lincRNA";
chr7	Cufflinks	lncRNA	795213	795608	.	-	.	gene_id_"XLOC_068127";_transcript_id_"LNC_021186";_gene_type_"lincRNA";
chr7	Cufflinks	lncRNA	812634	813620	.	-	.	gene_id_"XLOC_068128";_transcript_id_"LNC_021187";_gene_type_"lincRNA";
chr7	EVM	gene	818722	822962	.	-	.	evm.TU.SJ19483;NamEVM%20prediction%20SJ19483
chr7	EVM	gene	827809	833395	.	+	.	evm.TU.SJ19484;NamEVM%20prediction%20SJ19484
chr7	EVM	gene	887967	889718	.	-	.	evm.TU.SJ19485;NamEVM%20prediction%20SJ19485
chr7	EVM	gene	904823	924767	.	+	.	evm.TU.SJ19478;NamEVM%20prediction%20SJ19478
chr7	Cufflinks	lncRNA	944274	944497	.	+	.	gene_id_"XLOC_068122";_transcript_id_"LNC_021184";_gene_type_"lincRNA";
chr7	Cufflinks	lncRNA	952282	952542	.	+	.	gene_id_"XLOC_068122";_transcript_id_"LNC_021184";_gene_type_"lincRNA";
chr7	EVM	gene	956214	966757	.	+	.	evm.TU.SJ19479;NamEVM%20prediction%20SJ19479
chr7	EVM	gene	7581587	7592463	.	-	.	evm.TU.SJ19752;NamEVM%20prediction%20SJ19752
chr7	EVM	gene	7593153	7601068	.	-	.	evm.TU.SJ19753;NamEVM%20prediction%20SJ19753
chr7	Cufflinks	lncRNA	7603751	7604087	.	-	.	gene_id_"XLOC_069029";_transcript_id_"LNC_021425";_gene_type_"lincRNA";
chr7	EVM	gene	7615458	7618661	.	-	.	evm.TU.SJ19754;NamEVM%20prediction%20SJ19754
chr7	EVM	gene	7619530	7620870	.	-	.	evm.TU.SJ19755;NamEVM%20prediction%20SJ19755
chr7	Cufflinks	lncRNA	7644966	7645845	.	-	.	gene_id_"XLOC_069032";_transcript_id_"LNC_021426";_gene_type_"lincRNA";
chr7	Cufflinks	lncRNA	7653529	7653866	.	-	.	gene_id_"XLOC_069032";_transcript_id_"LNC_021426";_gene_type_"lincRNA";
chr7	Cufflinks	lncRNA	7660224	7660669	.	+	.	gene_id_"XLOC_069014";_transcript_id_"LNC_021420";_gene_type_"lincRNA";
chr7	Cufflinks	lncRNA	7710422	7710823	.	-	.	gene_id_"XLOC_069043";_transcript_id_"LNC_021427";_gene_type_"lincRNA";
chr7	Cufflinks	lncRNA	7714595	7714883	.	+	.	gene_id_"XLOC_069018";_transcript_id_"LNC_021421";_gene_type_"lincRNA";
chr7	Cufflinks	lncRNA	7740707	7741190	.	+	.	gene_id_"XLOC_069024";_transcript_id_"LNC_021422";_gene_type_"lincRNA";
chr7	Cufflinks	lncRNA	7785033	7785556	.	-	.	gene_id_"XLOC_069056";_transcript_id_"LNC_021428";_gene_type_"lincRNA";
chr7	Cufflinks	lncRNA	7785953	7791976	.	+	.	gene_id_"XLOC_069025";_transcript_id_"LNC_021423";_gene_type_"lincRNA";
chr7	Cufflinks	lncRNA	7792601	7794608	.	+	.	gene_id_"XLOC_069026";_transcript_id_"LNC_021424";_gene_type_"lincRNA";
chr7	Cufflinks	lncRNA	4228196	4228668	.	-	.	gene_id_"XLOC_069208";_transcript_id_"LNC_021472";_gene_type_"lincRNA";
chr7	EVM	gene	4235568	4240475	.	+	.	evm.TU.SJ19780;NamEVM%20prediction%20SJ19780
chr7	Cufflinks	lncRNA	4250054	4250264	.	+	.	gene_id_"XLOC_069153";_transcript_id_"LNC_021458";_gene_type_"lincRNA";
chr7	EVM	gene	4251447	4278814	.	-	.	evm.TU.SJ19790;NamEVM%20prediction%20SJ19790
chr7	ngd_circ_0003852	circle	4278664	4281435	-	SJ_FP3	_ngd_circ_0003852
chr7	Cufflinks	lncRNA	4283601	4284087	.	-	.	gene_id_"XLOC_069212";_transcript_id_"LNC_021474";_gene_type_"lincRNA";
chr7	Cufflinks	lncRNA	4285170	4285467	.	-	.	gene_id_"XLOC_069213";_transcript_id_"LNC_021475";_gene_type_"lincRNA";
chr7	Cufflinks	lncRNA	4286153	4286386	.	-	.	gene_id_"XLOC_069214";_transcript_id_"LNC_021476";_gene_type_"lincRNA";
chr7	Cufflinks	lncRNA	4287409	4289241	.	-	.	gene_id_"XLOC_069215";_transcript_id_"LNC_021477";_gene_type_"lincRNA";
chr7	Cufflinks	lncRNA	4292389	4292871	.	-	.	gene_id_"XLOC_069219";_transcript_id_"LNC_021478";_gene_type_"lincRNA";
chr7	Cufflinks	lncRNA	4297845	4298354	.	-	.	gene_id_"XLOC_069210";_transcript_id_"LNC_021473";_gene_type_"lincRNA";
chr7	Cufflinks	lncRNA	4306095	4306402	.	+	.	gene_id_"XLOC_069159";_transcript_id_"LNC_021459";_gene_type_"lincRNA";
chr7	Cufflinks	lncRNA	4339927	4340333	.	+	.	gene_id_"XLOC_069172";_transcript_id_"LNC_021460";_gene_type_"lincRNA";
chr7	Cufflinks	lncRNA	4345275	4345708	.	+	.	gene_id_"XLOC_069173";_transcript_id_"LNC_021461";_gene_type_"lincRNA";
chr7	Cufflinks	lncRNA	4388550	4391286	.	-	.	gene_id_"XLOC_069229";_transcript_id_"LNC_021479";_gene_type_"lincRNA";
chr7	Cufflinks	lncRNA	4391547	4391615	.	-	.	gene_id_"XLOC_069229";_transcript_id_"LNC_021479";_gene_type_"lincRNA";
chr7	EVM	gene	4392019	4406169	.	+	.	evm.TU.SJ19791;NamEVM%20prediction%20SJ19791
chr7	EVM	gene	4408463	4413519	.	+	.	evm.TU.SJ19792;NamEVM%20prediction%20SJ19792
chr7	EVM	gene	4413805	4417866	.	+	.	evm.TU.SJ19781;NamEVM%20prediction%20SJ19781
chr7	Cufflinks	lncRNA	4443703	4444282	.	+	.	gene_id_"XLOC_069184";_transcript_id_"LNC_021462";_gene_type_"lincRNA";
chr7	Cufflinks	lncRNA	4447414	4447842	.	+	.	gene_id_"XLOC_069187";_transcript_id_"LNC_021463";_gene_type_"lincRNA";
chr7	Cufflinks	lncRNA	4504783	4505193	.	-	.	gene_id_"XLOC_069230";_transcript_id_"LNC_021480";_gene_type_"lincRNA";
chr7	Cufflinks	lncRNA	4509853	4510285	.	-	.	gene_id_"XLOC_069231";_transcript_id_"LNC_021481";_gene_type_"lincRNA";
chr7	Cufflinks	lncRNA	4513006	4514942	.	+	.	gene_id_"XLOC_069189";_transcript_id_"LNC_021465";_gene_type_"lincRNA";
chr7	Cufflinks	lncRNA	4527425	4528134	.	+	.	gene_id_"XLOC_069188";_transcript_id_"LNC_021464";_gene_type_"lincRNA";
chr7	Cufflinks	lncRNA	4537584	4537755	.	+	.	gene_id_"XLOC_069188";_transcript_id_"LNC_021464";_gene_type_"lincRNA";
chr7	Cufflinks	lncRNA	4539586	4542439	.	+	.	gene_id_"XLOC_069188";_transcript_id_"LNC_021464";_gene_type_"lincRNA";
chr7	Cufflinks	lncRNA	4543244	4543510	.	-	.	gene_id_"XLOC_069233";_transcript_id_"LNC_021482";_gene_type_"lincRNA";
chr7	Cufflinks	lncRNA	4543377	4544891	.	+	.	gene_id_"XLOC_069196";_transcript_id_"LNC_021466";_gene_type_"lincRNA";
chr7	Cufflinks	lncRNA	4545140	4546855	.	+	.	gene_id_"XLOC_069197";_transcript_id_"LNC_021467";_gene_type_"lincRNA";
chr7	Cufflinks	lncRNA	4548906	4549412	.	-	.	gene_id_"XLOC_069235";_transcript_id_"LNC_021483";_gene_type_"lincRNA";
chr7	EVM	gene	4553239	4556906	.	-	.	evm.TU.SJ19782;NamEVM%20prediction%20SJ19782
chr7	Cufflinks	lncRNA	4557624	4557946	.	-	.	gene_id_"XLOC_069237";_transcript_id_"LNC_021484";_gene_type_"lincRNA";
chr7	EVM	gene	4582567	4591539	.	+	.	evm.TU.SJ19784;NamEVM%20prediction%20SJ19784
chr7	Cufflinks	lncRNA	4616393	4616762	.	+	.	gene_id_"XLOC_069199";_transcript_id_"LNC_021468";_gene_type_"lincRNA";
chr7	Cufflinks	lncRNA	4624215	4627140	.	-	.	gene_id_"XLOC_069239";_transcript_id_"LNC_021485";_gene_type_"lincRNA";
chr7	Cufflinks	lncRNA	4634618	4634934	.	-	.	gene_id_"XLOC_069239";_transcript_id_"LNC_021485";_gene_type_"lincRNA";
chr7	Cufflinks	lncRNA	4660417	4661478	.	-	.	gene_id_"XLOC_069240";_transcript_id_"LNC_021486";_gene_type_"lincRNA";
chr7	Cufflinks	lncRNA	4660681	4660962	.	+	.	gene_id_"XLOC_069200";_transcript_id_"LNC_021469";_gene_type_"lincRNA";
chr7	Cufflinks	lncRNA	4662129	4662914	.	-	.	gene_id_"XLOC_069242";_transcript_id_"LNC_021487";_gene_type_"lincRNA";
chr7	Cufflinks	lncRNA	4662463	4662826	.	+	.	gene_id_"XLOC_069202";_transcript_id_"LNC_021470";_gene_type_"lincRNA";
chr7	EVM	gene	4691660	4692691	.	-	.	evm.TU.SJ19786;NamEVM%20prediction%20SJ19786
chr7	EVM	gene	4694524	4697277	.	+	.	evm.TU.SJ19787;NamEVM%20prediction%20SJ19787
chr7	Cufflinks	lncRNA	4728287	4733709	.	-	.	gene_id_"XLOC_069244";_transcript_id_"LNC_021488";_gene_type_"lincRNA";
[truncated: 283 more rows]

## Sheet: chr9
Table S3-e. Genes and their predicted functions that located in the methylated regions in green box in Fig.s3 of chromosome 9.
[truncated: 28 more rows]

[truncated: 7 more sheets: elements_location_on_chr9, chr12, elements_location_on_chr12, chr17, elements_location_on_chr17, chr29, elements_location_on_chr29]
