# Supplementary material for: Single‐base methylome profiling of the giant kelp Saccharina japonica reveals significant differences in DNA methylation to microalgae and plants
Source: New Phytol. 2019 Sep 27;225(1):234–49. doi: 10.1111/nph.16125 (PMC6916402; doi:10.1111/nph.16125)
Supplement: Supplementary file 5 — Table S4 Features of methylated sites for all methylation contexts and life‐cycle stages. [file NPH-225-234-s005.xlsx]

## Sheet: sheet1
	Single-base methylome profiling of the giant kelp Saccharina japonica reveals significant differences in DNA methylation to microalgae and plants
	Xiao Fan, Wentao Han, Linhong Teng, Peng Jiang, Xiaowen Zhang, Dong Xu, Chang Li, Matteo Pellegrini, Chunhui Wu, Yitao Wang, Michelle Joyce Slade Kaczurowski, Xin Lin, Leila Tirichine, Thomas Mock, Naihao Ye
	Acceptance date: 6 August 2019
	Table S4. Features for the genome methylatd site of three context among three stages.

## Sheet: genome_feature
Table S4. Features for the genome methylatd site of three context among three stages.
Samples	num_C	num_G	num_mCpG	num_mCHH	num_mCHG	Methylated_site_number_on_both_strand	Sum_of_MLmc	Methylated cytosine ratio	mCpG percentage	mCHH percentage	mCHG percentage	genone_methylation_level(MLwg)
SP1	133783215	133884936	460574	921607	336516	1718697	200552	0.006421	0.267979	0.536224	0.195797	0.000749256
SP2	133783215	133884936	404890	199007	83999	687896	97500	0.00256996	0.588592	0.289298	0.12211	0.000364257
SP3	133783215	133884936	472851	227149	94943	794943	109400	0.00296988	0.594824	0.285742	0.119434	0.000408715
FG1	133783215	133884936	1046547	2590256	895094	4531897	618530	0.016931	0.230929	0.571561	0.19751	0.00231081
FG2	133783215	133884936	792032	2015325	674611	3481968	485459	0.0130085	0.227467	0.578789	0.193744	0.00181366
FG3	133783215	133884936	1294358	3408852	1143295	5846505	709200	0.0218424	0.22139	0.583058	0.195552	0.00264955
MG1	133783215	133884936	1181462	2895052	1003700	5080214	678668	0.0189795	0.232561	0.569868	0.19757	0.00253548
MG2	133783215	133884936	1218816	3034853	1046697	5300366	698248	0.019802	0.229949	0.572574	0.197476	0.00260863
MG3	133783215	133884936	1252886	3784234	1260831	6297951	721193	0.023529	0.198935	0.600867	0.200197	0.00269435
AVERRAGE	133783215	133884936	902713	2.11959e+06	726632	3.74894e+06	479861	0.0140059	0.240792	0.565385	0.193823	0.00179275
