# Supplementary material for: Single‐base methylome profiling of the giant kelp Saccharina japonica reveals significant differences in DNA methylation to microalgae and plants
Source: New Phytol. 2019 Sep 27;225(1):234–49. doi: 10.1111/nph.16125 (PMC6916402; doi:10.1111/nph.16125)
Supplement: Supplementary file 6 — Table S5 Features of TE methylation. [file NPH-225-234-s006.xlsx]

## Sheet: sheet1
	Single-base methylome profiling of the giant kelp Saccharina japonica reveals significant differences in DNA methylation to microalgae and plants
	Xiao Fan, Wentao Han, Linhong Teng, Peng Jiang, Xiaowen Zhang, Dong Xu, Chang Li, Matteo Pellegrini, Chunhui Wu, Yitao Wang, Michelle Joyce Slade Kaczurowski, Xin Lin, Leila Tirichine, Thomas Mock, Naihao Ye
	Acceptance date: 6 August 2019
	Table S5. Features of TE methylation. Num of C+G means total C and G of the genome.

## Sheet: sheet2
table S5. Features of TE methylation. Num of C+G means total C and G of the genome.
Samples	num_of_C+G	mCs_number	Sum_of_MLmc of _all_sites	numbers of elements	methylated_elements	Methylated elements ratio	Methylation_level(MLgc)
SP1	114222113	880267	96744.9	1173372	425615	0.362728	0.000846989
SP2	114222113	339591	47322.7	1173372	223133	0.190164	0.000414304
SP3	114222113	394446	53249.4	1173372	251236	0.214115	0.000466192
FG1	114222113	2358671	314079	1173372	656722	0.559688	0.00274972
FG2	114222113	1794761	245043	1173372	584085	0.497783	0.00214532
FG3	114222113	2995509	350306	1173372	741639	0.632058	0.00306688
MG1	114222113	2635418	344380	1173372	690488	0.588465	0.003015
MG2	114222113	2721474	351730	1173372	704083	0.600051	0.00307935
MG3	114222113	3259279	359631	1173372	773833	0.659495	0.00314852
AVERRAGE	114222113	1.93105e+06	240276	1173372	561204	0.478283	0.00210359
