# Supplementary material for: Single‐base methylome profiling of the giant kelp Saccharina japonica reveals significant differences in DNA methylation to microalgae and plants
Source: New Phytol. 2019 Sep 27;225(1):234–49. doi: 10.1111/nph.16125 (PMC6916402; doi:10.1111/nph.16125)
Supplement: Supplementary file 7 — Table S6 Features of gene methylation. [file NPH-225-234-s007.xlsx]

## Sheet: sheet1
	Single-base methylome profiling of the giant kelp Saccharina japonica reveals significant differences in DNA methylation to microalgae and plants
	Xiao Fan, Wentao Han, Linhong Teng, Peng Jiang, Xiaowen Zhang, Dong Xu, Chang Li, Matteo Pellegrini, Chunhui Wu, Yitao Wang, Michelle Joyce Slade Kaczurowski, Xin Lin, Leila Tirichine, Thomas Mock, Naihao Ye
	Acceptance date: 6 August 2019
	Table S6. Features of GENE methylation. Num of C+G means total C and G of the genome.

## Sheet: sheet2
table S6. Features of GENE methylation. Num of C+G means total C and G of the genome.
Samples	num_of_C+G	mCs_number	Sum_of_MLmc of _all_sites	numbers of elements	methylated_elements	Methylated elements ratio	Methylation_level(MLgc)
SP1	90390337	518826	62948.3	18733	17494	0.93386	0.000696405
SP2	90390337	206588	30480.4	18733	16289	0.869535	0.000337209
SP3	90390337	238467	34176.1	18733	16290	0.869588	0.000378095
FG1	90390337	1384532	196451	18733	17666	0.943042	0.00217336
FG2	90390337	1058313	153673	18733	17622	0.940693	0.0017001
FG3	90390337	1816636	228191	18733	17817	0.951102	0.00252451
MG1	90390337	1559774	217023	18733	17923	0.956761	0.00240095
MG2	90390337	1649709	225965	18733	17997	0.960711	0.00249988
MG3	90390337	1957042	232756	18733	17840	0.95233	0.00257501
AVERRAGE	90390337	1.15443e+06	153518	18733	17437.6	0.930847	0.00169839
