# Supplementary material for: Single‐base methylome profiling of the giant kelp Saccharina japonica reveals significant differences in DNA methylation to microalgae and plants
Source: New Phytol. 2019 Sep 27;225(1):234–49. doi: 10.1111/nph.16125 (PMC6916402; doi:10.1111/nph.16125)
Supplement: Supplementary file 8 — Table S7 Features of exon methylation. [file NPH-225-234-s008.xlsx]

## Sheet: sheet1
	Single-base methylome profiling of the giant kelp Saccharina japonica reveals significant differences in DNA methylation to microalgae and plants
	Xiao Fan, Wentao Han, Linhong Teng, Peng Jiang, Xiaowen Zhang, Dong Xu, Chang Li, Matteo Pellegrini, Chunhui Wu, Yitao Wang, Michelle Joyce Slade Kaczurowski, Xin Lin, Leila Tirichine, Thomas Mock, Naihao Ye
	Acceptance date: 6 August 2019
	Table S7. Features of EXON methylation.Num of C+G means total C and G of the genome.

## Sheet: sheet2
table S7. Features of EXON methylation.Num of C+G means total C and G of the genome.
Samples	num_of_C+G	mCs_number	Sum_of_MLmc of _all_sites	numbers of elements	methylated_elements	Methylated elements ratio	methylation_level(MLgc)
SP1	19426893	75747	10184.2	121589	41142	0.338369	0.000524232
SP2	19426893	31059	4774.04	121589	21421	0.176175	0.000245744
SP3	19426893	31317	4803.87	121589	21699	0.178462	0.000247279
FG1	19426893	161384	24482.1	121589	57932	0.476458	0.00126022
FG2	19426893	132662	20068.1	121589	52417	0.4311	0.00103301
FG3	19426893	207452	29754.2	121589	69719	0.573399	0.0015316
MG1	19426893	195552	29067.7	121589	63918	0.525689	0.00149626
MG2	19426893	213569	31383.2	121589	66925	0.55042	0.00161545
MG3	19426893	200301	28109.2	121589	69282	0.569805	0.00144692
AVERRAGE	19426893	138783	20291.8	121589	51606.1	0.424431	0.00104452
