# Supplementary material for: Single‐base methylome profiling of the giant kelp Saccharina japonica reveals significant differences in DNA methylation to microalgae and plants
Source: New Phytol. 2019 Sep 27;225(1):234–49. doi: 10.1111/nph.16125 (PMC6916402; doi:10.1111/nph.16125)
Supplement: Supplementary file 9 — Table S8 Features of intro methylation. [file NPH-225-234-s009.xlsx]

## Sheet: sheet1
	Single-base methylome profiling of the giant kelp Saccharina japonica reveals significant differences in DNA methylation to microalgae and plants
	Xiao Fan, Wentao Han, Linhong Teng, Peng Jiang, Xiaowen Zhang, Dong Xu, Chang Li, Matteo Pellegrini, Chunhui Wu, Yitao Wang, Michelle Joyce Slade Kaczurowski, Xin Lin, Leila Tirichine, Thomas Mock, Naihao Ye
	Acceptance date: 6 August 2019
	Table S8. Features of Intron methylation. Num of C+G means total C and G of the genome.

## Sheet: sheet2
table S8. Features of Intron methylation. Num of C+G means total C and G of the genome.
Samples	num_of_C+G	mCs_number	Sum_of_MLmc of _all_sites	numbers of elements	methylated_elements	Methylated elements ratio	Methylation_level(MLgc)
SP1	70963444	443079	52764.1	102856	80626	0.783873	0.000743539
SP2	70963444	175529	25706.3	102856	58958	0.573209	0.000362247
SP3	70963444	207150	29372.2	102856	62732	0.609901	0.000413906
FG1	70963444	1223148	171969	102856	90306	0.877985	0.00242335
FG2	70963444	925651	133605	102856	88045	0.856003	0.00188273
FG3	70963444	1609184	198437	102856	93752	0.911488	0.00279633
MG1	70963444	1364222	187956	102856	91955	0.894017	0.00264863
MG2	70963444	1436140	194581	102856	92849	0.902709	0.00274199
MG3	70963444	1756741	204647	102856	93798	0.911935	0.00288384
AVERRAGE	70963444	1.01565e+06	133226	102856	83669	0.813458	0.00187739
