# Supplementary material for: Single‐base methylome profiling of the giant kelp Saccharina japonica reveals significant differences in DNA methylation to microalgae and plants
Source: New Phytol. 2019 Sep 27;225(1):234–49. doi: 10.1111/nph.16125 (PMC6916402; doi:10.1111/nph.16125)
Supplement: Supplementary file 10 — Table S9 Features of lncRNA gene methylation. [file NPH-225-234-s010.xlsx]

## Sheet: sheet1
	Single-base methylome profiling of the giant kelp Saccharina japonica reveals significant differences in DNA methylation to microalgae and plants
	Xiao Fan, Wentao Han, Linhong Teng, Peng Jiang, Xiaowen Zhang, Dong Xu, Chang Li, Matteo Pellegrini, Chunhui Wu, Yitao Wang, Michelle Joyce Slade Kaczurowski, Xin Lin, Leila Tirichine, Thomas Mock, Naihao Ye
	Acceptance date: 6 August 2019
	Table S9. Features of lncRNA methylation. Num of C+G means total C and G of the genome.

## Sheet: sheet2
Table S9. Features of lncRNA methylation. Num of C+G means total C and G of the genome.
Samples	num_of_C+G	mCs_number	Sum_of_MLmc of _all_sites	numbers of elements	methylated_elements	Methylated elements ratio	Methylation_level(MLgc)
SP1	12239691	138587	12946.4	30801	19567	0.635272	0.00105774
SP2	12239691	52990	6416.48	30801	14365	0.466381	0.000524235
SP3	12239691	60400	7154.03	30801	15191	0.493198	0.000584494
FG1	12239691	357847	40723.4	30801	21855	0.709555	0.00332716
FG2	12239691	279408	31987.9	30801	21257	0.69014	0.00261346
FG3	12239691	437024	44314.9	30801	22635	0.734879	0.00362059
MG1	12239691	403345	45009.1	30801	22843	0.741632	0.00367731
MG2	12239691	416360	45567.5	30801	22931	0.744489	0.00372293
MG3	12239691	478697	46701.2	30801	23285	0.755982	0.00381555
AVERRAGE	12239691	291629	31202.3	30801	20436.6	0.663503	0.00254927
