# Supplementary material for: Single‐base methylome profiling of the giant kelp Saccharina japonica reveals significant differences in DNA methylation to microalgae and plants
Source: New Phytol. 2019 Sep 27;225(1):234–49. doi: 10.1111/nph.16125 (PMC6916402; doi:10.1111/nph.16125)
Supplement: Supplementary file 11 — Table S10 Features of circle RNA gene methylation. [file NPH-225-234-s011.xlsx]

## Sheet: sheet1
	Single-base methylome profiling of the giant kelp Saccharina japonica reveals significant differences in DNA methylation to microalgae and plants
	Xiao Fan, Wentao Han, Linhong Teng, Peng Jiang, Xiaowen Zhang, Dong Xu, Chang Li, Matteo Pellegrini, Chunhui Wu, Yitao Wang, Michelle Joyce Slade Kaczurowski, Xin Lin, Leila Tirichine, Thomas Mock, Naihao Ye
	Acceptance date: 6 August 2019
	Table S10. Features of circle RNA methylation. Num of C+G means total C and G of the genome.

## Sheet: sheet2
Table S10. Features of circle RNA methylation. Num of C+G means total C and G of the genome.
num_of_C+G	Methylated_site_number_of_circleRNA	Sum_of_all_sites_methy_level	circleRNA_numbers	methylated_circleRNAs	Methylated elements ratio	Relative-methylation_level
8051935	49848	8868.39	4512	3518	0.779699	0.0011014
8051935	20140	4389.99	4512	2910	0.644947	0.000545209
8051935	23180	5037.21	4512	2954	0.654699	0.00062559
8051935	131848	27731.3	4512	3809	0.844193	0.00344405
8051935	101917	21927.3	4512	3698	0.819592	0.00272323
8051935	170594	31433.2	4512	3965	0.878768	0.00390381
8051935	153593	31597.4	4512	3953	0.876108	0.0039242
8051935	159844	32392.6	4512	4005	0.887633	0.00402296
8051935	190585	33250.6	4512	4020	0.890957	0.00412952
8051935	111283	21847.6	4512	3648	0.808511	0.00271333
