# Supplementary material for: Single‐base methylome profiling of the giant kelp Saccharina japonica reveals significant differences in DNA methylation to microalgae and plants
Source: New Phytol. 2019 Sep 27;225(1):234–49. doi: 10.1111/nph.16125 (PMC6916402; doi:10.1111/nph.16125)
Supplement: Supplementary file 12 — Table S11 Features of TSSUP methylation. [file NPH-225-234-s012.xlsx]

## Sheet: shhet1
	Single-base methylome profiling of the giant kelp Saccharina japonica reveals significant differences in DNA methylation to microalgae and plants
	Xiao Fan, Wentao Han, Linhong Teng, Peng Jiang, Xiaowen Zhang, Dong Xu, Chang Li, Matteo Pellegrini, Chunhui Wu, Yitao Wang, Michelle Joyce Slade Kaczurowski, Xin Lin, Leila Tirichine, Thomas Mock, Naihao Ye
	Acceptance date: 6 August 2019
	Table S11. Features of TSSUP methylation. Num of C+G means total C and G of the genome.

## Sheet: sheet2
Table S11. Features of TSSUP methylation. Num of C+G means total C and G of the genome.
	num_of_C+G	Methylated_site_number	Sum_of_all_sites_methy_level	TSSUP_numbers	methylated_TSSUPs	Methylated elements ratio	Relative-methylation_level
	17391998	112721	13250.6	18733	17108	0.913255	0.000761879
	17391998	45490	6622.4	18733	14970	0.799125	0.000380773
	17391998	51158	7272.99	18733	15363	0.820104	0.00041818
	17391998	285784	40246.3	18733	17327	0.924945	0.00231407
	17391998	222866	32019.6	18733	17241	0.920354	0.00184105
	17391998	368934	46362.9	18733	17452	0.931618	0.00266576
	17391998	322435	44553.8	18733	17579	0.938397	0.00256174
	17391998	341190	46402.3	18733	17607	0.939892	0.00266803
	17391998	386795	46418.4	18733	17628	0.941013	0.00266895
	17391998	237486	31461	18733	16919.4	0.903189	0.00180894
