# Supplementary material for: Single‐base methylome profiling of the giant kelp Saccharina japonica reveals significant differences in DNA methylation to microalgae and plants
Source: New Phytol. 2019 Sep 27;225(1):234–49. doi: 10.1111/nph.16125 (PMC6916402; doi:10.1111/nph.16125)
Supplement: Supplementary file 13 — Table S12 Features of TESDOWN methylation. [file NPH-225-234-s013.xlsx]

## Sheet: sheet1
	Single-base methylome profiling of the giant kelp Saccharina japonica reveals significant differences in DNA methylation to microalgae and plants
	Xiao Fan, Wentao Han, Linhong Teng, Peng Jiang, Xiaowen Zhang, Dong Xu, Chang Li, Matteo Pellegrini, Chunhui Wu, Yitao Wang, Michelle Joyce Slade Kaczurowski, Xin Lin, Leila Tirichine, Thomas Mock, Naihao Ye
	Acceptance date: 6 August 2019
	Table S12. Features of TESDOWN methylation. Num of C+G means total C and G of the genome.

## Sheet: sheet2
Table S12. Features of TESDOWN methylation. Num of C+G means total C and G of the genome.
	num_of_C+G	Methylated_site_number	Sum_of_all_sites_methy_level	TESDOWN_numbers	methylated_TESDOWNs	Methylated elements ratio	Relative-methylation_level
	17472297	104563	12392.2	18733	16871	0.900603	0.000709248
	17472297	42219	6132.68	18733	14522	0.77521	0.000350994
	17472297	48335	6850.35	18733	15006	0.801046	0.000392069
	17472297	274291	38625.2	18733	17277	0.922276	0.00221065
	17472297	211676	30325	18733	17161	0.916084	0.0017356
	17472297	360086	44965.5	18733	17429	0.93039	0.00257353
	17472297	313710	43009.4	18733	17540	0.936316	0.00246158
	17472297	327109	44281	18733	17586	0.938771	0.00253435
	17472297	386341	46001.5	18733	17631	0.941173	0.00263282
	17472297	229814	30287	18733	16780.3	0.895763	0.00173343
