# Supplementary material for: Single‐base methylome profiling of the giant kelp Saccharina japonica reveals significant differences in DNA methylation to microalgae and plants
Source: New Phytol. 2019 Sep 27;225(1):234–49. doi: 10.1111/nph.16125 (PMC6916402; doi:10.1111/nph.16125)
Supplement: Supplementary file 14 — Table S13 Features of CGI methylation. [file NPH-225-234-s014.xlsx]

## Sheet: sheet1
	Single-base methylome profiling of the giant kelp Saccharina japonica reveals significant differences in DNA methylation to microalgae and plants
	Xiao Fan, Wentao Han, Linhong Teng, Peng Jiang, Xiaowen Zhang, Dong Xu, Chang Li, Matteo Pellegrini, Chunhui Wu, Yitao Wang, Michelle Joyce Slade Kaczurowski, Xin Lin, Leila Tirichine, Thomas Mock, Naihao Ye
	Acceptance date: 6 August 2019
	Table S13. Features of CGI methylation. Num of C+G means total C and G of the genome.

## Sheet: sheet2
Table S13. Features of CGI methylation. Num of C+G means total C and G of the genome.
	num_of_C+G	Methylated_site_number	Sum_of_all_sites_methy_level	CGI_numbers	methylated_CGIs	Methylated elements ratio	Relative-methylation_level
	66798738	354506	42144.8	28435	16024	0.563531	0.000630922
	66798738	140658	20068.2	28435	11439	0.402286	0.000300428
	66798738	160156	22339.3	28435	12136	0.426798	0.000334427
	66798738	903605	124246	28435	18534	0.651802	0.00186001
	66798738	702028	99024.4	28435	17639	0.620327	0.00148243
	66798738	1164239	146734	28435	19848	0.698013	0.00219666
	66798738	1044125	141148	28435	19253	0.677088	0.00211303
	66798738	1097144	146567	28435	19670	0.691753	0.00219416
	66798738	1247769	148221	28435	20236	0.711658	0.00221892
	66798738	757137	98943.6	28435	17197.7	0.604806	0.00148122
