# Supplementary material for: Single‐base methylome profiling of the giant kelp Saccharina japonica reveals significant differences in DNA methylation to microalgae and plants
Source: New Phytol. 2019 Sep 27;225(1):234–49. doi: 10.1111/nph.16125 (PMC6916402; doi:10.1111/nph.16125)
Supplement: Supplementary file 15 — Table S14 Features of tRNA gene methylation. [file NPH-225-234-s015.xlsx]

## Sheet: sheet1
	Single-base methylome profiling of the giant kelp Saccharina japonica reveals significant differences in DNA methylation to microalgae and plants	Single-base methylome profiling of the giant kelp Saccharina japonica reveals significant differences in DNA methylation to microalgae and plants	Single-base methylome profiling of the giant kelp Saccharina japonica reveals significant differences in DNA methylation to microalgae and plants	Single-base methylome profiling of the giant kelp Saccharina japonica reveals significant differences in DNA methylation to microalgae and plants	Single-base methylome profiling of the giant kelp Saccharina japonica reveals significant differences in DNA methylation to microalgae and plants
	Xiao Fan, Wentao Han, Linhong Teng, Peng Jiang, Xiaowen Zhang, Dong Xu, Chang Li, Matteo Pellegrini, Chunhui Wu, Yitao Wang, Michelle Joyce Slade Kaczurowski, Xin Lin, Leila Tirichine, Thomas Mock, Naihao Ye	Xiao Fan, Wentao Han, Linhong Teng, Peng Jiang, Xiaowen Zhang, Dong Xu, Chang Li, Matteo Pellegrini, Chunhui Wu, Yitao Wang, Michelle Joyce Slade Kaczurowski, Xin Lin, Leila Tirichine, Thomas Mock, Naihao Ye	Xiao Fan, Wentao Han, Linhong Teng, Peng Jiang, Xiaowen Zhang, Dong Xu, Chang Li, Matteo Pellegrini, Chunhui Wu, Yitao Wang, Michelle Joyce Slade Kaczurowski, Xin Lin, Leila Tirichine, Thomas Mock, Naihao Ye	Xiao Fan, Wentao Han, Linhong Teng, Peng Jiang, Xiaowen Zhang, Dong Xu, Chang Li, Matteo Pellegrini, Chunhui Wu, Yitao Wang, Michelle Joyce Slade Kaczurowski, Xin Lin, Leila Tirichine, Thomas Mock, Naihao Ye	Xiao Fan, Wentao Han, Linhong Teng, Peng Jiang, Xiaowen Zhang, Dong Xu, Chang Li, Matteo Pellegrini, Chunhui Wu, Yitao Wang, Michelle Joyce Slade Kaczurowski, Xin Lin, Leila Tirichine, Thomas Mock, Naihao Ye
	Acceptance date: 6 August 2019	Acceptance date: 6 August 2019	Acceptance date: 6 August 2019	Acceptance date: 6 August 2019	Acceptance date: 6 August 2019
	Table S14. Features of tRNA methylation. Num of C+G means total C and G of the genome.

## Sheet: sheet2
Table S14. Features of tRNA methylation. Num of C+G means total C and G of the genome.
	num_of_C+G	Methylated_site_number	Sum_of_all_sites_methy_level	tRNA_numbers	methylated_tRNAs	Methylated elements ratio	Relative-methylation_level
	30947	167	19.123	759	132	0.173913	0.000617927
	30947	81	11.6617	759	71	0.0935441	0.000376828
	30947	82	11.4816	759	73	0.0961792	0.000371008
	30947	486	66.6742	759	257	0.338603	0.00215446
	30947	381	52.8469	759	235	0.309618	0.00170766
	30947	656	87.37	759	332	0.437418	0.00282321
	30947	525	70.2132	759	287	0.378129	0.00226882
	30947	491	63.0809	759	264	0.347826	0.00203835
	30947	765	80.6025	759	338	0.445323	0.00260453
	30947	403.778	51.4504	759	221	0.291173	0.00166253
