# Supplementary material for: Single‐base methylome profiling of the giant kelp Saccharina japonica reveals significant differences in DNA methylation to microalgae and plants
Source: New Phytol. 2019 Sep 27;225(1):234–49. doi: 10.1111/nph.16125 (PMC6916402; doi:10.1111/nph.16125)
Supplement: Supplementary file 16 — Table S15 Information of DMRs. [file NPH-225-234-s016.xlsx]

## Sheet: sheet1
	Single-base methylome profiling of the giant kelp Saccharina japonica reveals significant differences in DNA methylation to microalgae and plants
	Xiao Fan, Wentao Han, Linhong Teng, Peng Jiang, Xiaowen Zhang, Dong Xu, Chang Li, Matteo Pellegrini, Chunhui Wu, Yitao Wang, Michelle Joyce Slade Kaczurowski, Xin Lin, Leila Tirichine, Thomas Mock, Naihao Ye
	Acceptance date: 6 August 2019
	Table S15. Information of DMR (differentially methylated regions) for each two stages.
	a. Information of hyper methylated DMR (differntially methylated regions) for SPvsMG. Where nGC means the C/G counts; xx_meanMethy means the methylation level of the region in xx stages; dff.Methy means the difference between the meanMethy value of the two stages; areaStat the sum of the test statistics of all CpG sites within a DMR, larger AreaStat is more likely to be a DMR.
	b. Information of hypo methylated DMR (differntially methylated regions) for SPvsMG. Where nGC means the C/G counts; xx_meanMethy means the methylation level of the region in xx stages; dff.Methy means the difference between the meanMethy value of the two stages; areaStat the sum of the test statistics of all CpG sites within a DMR, larger AreaStat is more likely to be a DMR.
	c. Information of hyper methylated DMR (differntially methylated regions) for FGvsSP. Where nGC means the C/G counts; xx_meanMethy means the methylation level of the region in xx stages; dff.Methy means the difference between the meanMethy value of the two stages; areaStat the sum of the test statistics of all CpG sites within a DMR, larger AreaStat is more likely to be a DMR.
	d. Information of hypo methylated DMR (differntially methylated regions) for FGvsSP. Where nGC means the C/G counts; xx_meanMethy means the methylation level of the region in xx stages; dff.Methy means the difference between the meanMethy value of the two stages; areaStat the sum of the test statistics of all CpG sites within a DMR, larger AreaStat is more likely to be a DMR.
	e. Information of hyper methylated DMR (differntially methylated regions) for MGvsFG. Where nGC means the C/G counts; xx_meanMethy means the methylation level of the region in xx stages; dff.Methy means the difference between the meanMethy value of the two stages; areaStat the sum of the test statistics of all CpG sites within a DMR, larger AreaStat is more likely to be a DMR.
	f. Information of hypo methylated DMR (differntially methylated regions) for MGvsFG. Where nGC means the C/G counts; xx_meanMethy means the methylation level of the region in xx stages; dff.Methy means the difference between the meanMethy value of the two stages; areaStat the sum of the test statistics of all CpG sites within a DMR, larger AreaStat is more likely to be a DMR.

## Sheet: SPvsMG_hyper
Table S15-a. Information of hyper methylated DMR (differntially methylated regions) for SPvsMG. Where nGC means the C/G counts; xx_meanMethy means the methylation level of the region in xx stages; dff.Methy means the difference between the meanMethy value of the two stages; areaStat the sum of the test statistics of all CpG sites within a DMR, larger AreaStat is more likely to be a DMR.
#chr	start	end	length	nCG	SP_meanMethy	MG_meanMethy	diff.Methy	areaStat	C_context	regionID	region	Gene Name	Blast swiss prot
chr2	16129437	16129437	118	48	0.0398693	0.00537398	0.0344953	225.385	CHH	Target=(CCA)n:1-204;Class=Simple_repeat	repeat
chr12	9868014	9868014	117	39	0.0350667	0.00296021	0.0321065	183.497	CHH	evm.TU.SJ03976	exon	--	sp|Q9FNI6|SM3L2_ARATH Putative SWI/SNF-related matrix-associated actin-dependent regulator of chromatin subfamily A member 3-like 2 OS=Arabidopsis thaliana GN=At5g22750 PE=2 SV=1//5.4252e-56
chr5	17907581	17907581	160	55	0.0321048	0.0045219	0.0275829	253.195	CHH	evm.TU.SJ07229	exon	--	sp|Q14186|TFDP1_HUMAN Transcription factor Dp-1 OS=Homo sapiens GN=TFDP1 PE=1 SV=1//9e-57
chr28	1084792	1084792	67	25	0.0323115	0.00258411	0.0297274	110.095	CHH	evm.TU.SJ08120	promoter	--	-//-
chr28	1084792	1084792	67	25	0.0323115	0.00258411	0.0297274	110.095	CHH	evm.TU.SJ08121	promoter	--	-//-
chr28	1084792	1084792	67	25	0.0323115	0.00258411	0.0297274	110.095	CHH	evm.TU.SJ08120	TSS	--	-//-

## Sheet: SPvsMG_hypo
Table S15-b. Information of hypo methylated DMR (differntially methylated regions) for SPvsMG. Where nGC means the C/G counts; xx_meanMethy means the methylation level of the region in xx stages; dff.Methy means the difference between the meanMethy value of the two stages; areaStat the sum of the test statistics of all CpG sites within a DMR, larger AreaStat is more likely to be a DMR.
#chr	start	end	length	nCG	BZ_meanMethy	SJ_MPZ_meanMethy		diff.Methy	areaStat	C_context	regionID	region	Gene Name	Blast swiss prot
chr23	5949808	5949808	251	43	0.00071491	0.0408891	57.1947	-0.0401742	-193.935	CHH	evm.TU.SJ00033	promoter	--	-//-
chr23	5949808	5949808	105	25	0.000294783	0.0229678	77.9142	-0.022673	-115.063	CHH	evm.TU.SJ00070	promoter	--	-//-
chr2	4372776	4372776	367	110	0.00112656	0.0223985	19.8822	-0.021272	-517.433	CHH	evm.TU.SJ00095	exon	--	-//-
chr2	4372776	4372776	367	110	0.00112656	0.0223985	19.8822	-0.021272	-517.433	CHH	evm.TU.SJ00095	TSS	--	-//-
chr2	4372776	4372776	367	110	0.00112656	0.0223985	19.8822	-0.021272	-517.433	CHH	evm.TU.SJ00095	promoter	--	-//-
chr10	3306052	3306052	164	44	0.000868109	0.0339805	39.1431	-0.0331123	-202.801	CHH	evm.TU.SJ00196	promoter	--	-//-
chr10	3306052	3306052	164	44	0.000868109	0.0339805	39.1431	-0.0331123	-202.801	CHH	evm.TU.SJ00197	exon	--	-//-
chr25	2643857	2643857	186	47	0.000762087	0.0342338	44.9212	-0.0334717	-228.848	CHH	evm.TU.SJ00245	promoter	--	-//-
chr22	1459551	1459551	105	41	0.00105806	0.0256968	24.2866	-0.0246387	-203.076	CHH	Target=(ATG)n:1-129;Class=Simple_repeat	repeat
chr0	109752364	109752364	168	56	0.000271185	0.0230448	84.9783	-0.0227737	-253.146	CHH	evm.TU.SJ00286	promoter	--	-//-
chr5	2307395	2307395	121	44	5.82e-05	0.0310203	532.994	-0.0309621	-230.412	CHH	evm.TU.SJ00314	exon	--	sp|Q8IR79|LIMK1_DROME LIM domain kinase 1 OS=Drosophila melanogaster GN=LIMK1 PE=1 SV=1//6.13225e-08
chr0	112266273	112266273	128	50	0.000920807	0.0255622	27.7607	-0.0246414	-229.258	CHH	evm.TU.SJ00292	exon	--	sp|Q8RY89|PI5K8_ARATH Phosphatidylinositol 4-phosphate 5-kinase 8 OS=Arabidopsis thaliana GN=PIP5K8 PE=1 SV=1//2.54595e-09
chr0	112266273	112266273	246	73	0.00202044	0.0542996	26.8752	-0.0522792	-426.55	CHH	evm.TU.SJ00293	exon	--	sp|Q70G58|NTRC_ORYSJ Thioredoxin reductase NTRC OS=Oryza sativa subsp. japonica GN=Os07g0657900 PE=1 SV=2//3.44696e-170
chr0	112266273	112266273	246	73	0.00202044	0.0542996	26.8752	-0.0522792	-426.55	CHH	evm.TU.SJ00293	TSS	--	sp|Q70G58|NTRC_ORYSJ Thioredoxin reductase NTRC OS=Oryza sativa subsp. japonica GN=Os07g0657900 PE=1 SV=2//3.44696e-170
chr0	112266273	112266273	246	73	0.00202044	0.0542996	26.8752	-0.0522792	-426.55	CHH	evm.TU.SJ00293	promoter	--	sp|Q70G58|NTRC_ORYSJ Thioredoxin reductase NTRC OS=Oryza sativa subsp. japonica GN=Os07g0657900 PE=1 SV=2//3.44696e-170
chr0	112266273	112266273	151	25	0.00130897	0.0383765	29.318	-0.0370675	-105.093	CHG	evm.TU.SJ00293	exon	--	sp|Q70G58|NTRC_ORYSJ Thioredoxin reductase NTRC OS=Oryza sativa subsp. japonica GN=Os07g0657900 PE=1 SV=2//3.44696e-170
chr0	112266273	112266273	151	25	0.00130897	0.0383765	29.318	-0.0370675	-105.093	CHG	evm.TU.SJ00293	TSS	--	sp|Q70G58|NTRC_ORYSJ Thioredoxin reductase NTRC OS=Oryza sativa subsp. japonica GN=Os07g0657900 PE=1 SV=2//3.44696e-170
chr0	112266273	112266273	151	25	0.00130897	0.0383765	29.318	-0.0370675	-105.093	CHG	evm.TU.SJ00293	promoter	--	sp|Q70G58|NTRC_ORYSJ Thioredoxin reductase NTRC OS=Oryza sativa subsp. japonica GN=Os07g0657900 PE=1 SV=2//3.44696e-170
chr4	7757490	7757490	231	55	7.78e-05	0.0514203	660.93	-0.0513425	-336.124	CHH	evm.TU.SJ00384	TES	--	-//-
chr4	7757490	7757490	231	55	7.78e-05	0.0514203	660.93	-0.0513425	-336.124	CHH	evm.TU.SJ00384	exon	--	-//-
chr4	7757490	7757490	231	55	7.78e-05	0.0514203	660.93	-0.0513425	-336.124	CHH	Target=(CCG)n:2-99;Class=Simple_repeat	repeat
chr4	7757490	7757490	135	28	0.00412795	0.0568394	13.7694	-0.0527115	-139.111	CHG	evm.TU.SJ00384	TES	--	-//-
chr4	7757490	7757490	135	28	0.00412795	0.0568394	13.7694	-0.0527115	-139.111	CHG	evm.TU.SJ00384	exon	--	-//-
chr4	7757490	7757490	135	28	0.00412795	0.0568394	13.7694	-0.0527115	-139.111	CHG	Target=(CCG)n:2-99;Class=Simple_repeat	repeat
chr4	7757490	7757490	82	23	0.0045263	0.0327861	7.24347	-0.0282598	-86.5822	CG	evm.TU.SJ00384	exon	--	-//-
chr4	7757490	7757490	82	23	0.0045263	0.0327861	7.24347	-0.0282598	-86.5822	CG	Target=(CCG)n:2-99;Class=Simple_repeat	repeat
chr20	5310903	5310903	197	53	0.00112521	0.0317469	28.2141	-0.0306217	-245.645	CHH	evm.TU.SJ00540	exon	--	-//-
chr20	5310903	5310903	197	53	0.00112521	0.0317469	28.2141	-0.0306217	-245.645	CHH	evm.TU.SJ00540	TES	--	-//-
chr6	5292541	5292541	183	42	0.000559052	0.0420085	75.1424	-0.0414495	-221.301	CHH	evm.TU.SJ00548	exon	--	-//-
chr0	3901143	3901143	202	56	5.54e-05	0.0573968	1036.04	-0.0573414	-298.444	CHH	evm.TU.SJ00636	exon	--	sp|P81701|PRXV_ASCNO Vanadium-dependent bromoperoxidase OS=Ascophyllum nodosum PE=1 SV=1//8.13382e-168
chr0	3901143	3901143	202	56	5.54e-05	0.0573968	1036.04	-0.0573414	-298.444	CHH	evm.TU.SJ00636	TES	--	sp|P81701|PRXV_ASCNO Vanadium-dependent bromoperoxidase OS=Ascophyllum nodosum PE=1 SV=1//8.13382e-168
chr0	4237887	4237887	205	51	0.00148317	0.0287677	19.396	-0.0272845	-224.595	CHH	evm.TU.SJ00658	exon	--	sp|Q54U63|LVSC_DICDI BEACH domain-containing protein lvsC OS=Dictyostelium discoideum GN=lvsC PE=3 SV=2//1.97036e-102
chr14	8595993	8595993	167	48	3.85e-05	0.0306838	796.982	-0.0306454	-237.172	CHH	evm.TU.SJ00677	promoter	--	sp|Q54DW2|ERGI3_DICDI Probable endoplasmic reticulum-Golgi intermediate compartment protein 3 OS=Dictyostelium discoideum GN=ergic3 PE=3 SV=1//2.17615e-78
chr14	8595993	8595993	167	48	3.85e-05	0.0306838	796.982	-0.0306454	-237.172	CHH	evm.TU.SJ00677	TSS	--	sp|Q54DW2|ERGI3_DICDI Probable endoplasmic reticulum-Golgi intermediate compartment protein 3 OS=Dictyostelium discoideum GN=ergic3 PE=3 SV=1//2.17615e-78
chr14	8595993	8595993	167	48	3.85e-05	0.0306838	796.982	-0.0306454	-237.172	CHH	evm.TU.SJ00677	exon	--	sp|Q54DW2|ERGI3_DICDI Probable endoplasmic reticulum-Golgi intermediate compartment protein 3 OS=Dictyostelium discoideum GN=ergic3 PE=3 SV=1//2.17615e-78
chr23	0	0	239	66	4.15e-05	0.0290107	699.053	-0.0289692	-343.533	CHH	evm.TU.SJ00880	TES	--	-//-
chr23	0	0	239	66	4.15e-05	0.0290107	699.053	-0.0289692	-343.533	CHH	evm.TU.SJ00880	exon	--	-//-
chr23	0	0	60	15	0.00114512	0.0319048	27.8615	-0.0307597	-66.3408	CG	evm.TU.SJ00880	TES	--	-//-
chr23	0	0	60	15	0.00114512	0.0319048	27.8615	-0.0307597	-66.3408	CG	evm.TU.SJ00880	exon	--	-//-
chr0	192152966	192152966	113	27	0.000141198	0.0262279	185.753	-0.0260867	-112.489	CG	evm.TU.SJ00900	exon	--	-//-
chr0	192636135	192636135	98	48	5.25e-05	0.0622539	1185.79	-0.0622015	-227.961	CHH	Target=(GA)n:1-385;Class=Simple_repeat	repeat
chr9	9061628	9061628	182	57	6.86e-05	0.0345961	504.316	-0.0345275	-308.744	CHH	evm.TU.SJ00911	exon	--	-//-
chr20	5047286	5047286	132	35	6.06e-05	0.0383153	632.266	-0.0382547	-164.741	CHH	evm.TU.SJ00956	exon	--	sp|Q55EA1|ZNTD_DICDI Protein zntD OS=Dictyostelium discoideum GN=zntD PE=2 SV=1//4.98871e-08
chr0	87131235	87131235	146	39	0.00118911	0.0310692	26.1281	-0.0298801	-178.093	CHH	evm.TU.SJ00971	promoter	--	sp|O59816|ODP2_SCHPO Dihydrolipoyllysine-residue acetyltransferase component of pyruvate dehydrogenase complex, mitochondrial OS=Schizosaccharomyces pombe (strain 972 / ATCC 24843) GN=lat1 PE=3 SV=1//6.19562e-94
chr26	151155	151155	141	36	0.00144078	0.0516124	35.8226	-0.0501717	-189.439	CHH	evm.TU.SJ01043	exon	--	-//-
chr4	14021664	14021664	118	23	0.000119292	0.0234545	196.614	-0.0233352	-98.951	CG	evm.TU.SJ01100	promoter	--	sp|Q9FM67|TI205_ARATH Protein TIC 20-v, chloroplastic OS=Arabidopsis thaliana GN=TIC20-V PE=2 SV=1//5.99395e-09
chr4	14021664	14021664	263	78	0.00169668	0.0225151	13.2701	-0.0208185	-379.918	CHH	evm.TU.SJ01126	promoter	--	-//-
chr19	817061	817061	52	23	0.00225637	0.0281699	12.4847	-0.0259136	-101.97	CHH	evm.TU.SJ01136	promoter	--	sp|Q54PK4|SMC2_DICDI Structural maintenance of chromosomes protein 2 OS=Dictyostelium discoideum GN=smc2 PE=3 SV=1//2.08648e-102
chr19	817061	817061	52	23	0.00225637	0.0281699	12.4847	-0.0259136	-101.97	CHH	evm.TU.SJ01137	exon	--	sp|Q9C5Y4|SMC21_ARATH Structural maintenance of chromosomes protein 2-1 OS=Arabidopsis thaliana GN=SMC2-1 PE=2 SV=2//0
chr0	72718608	72718608	84	29	0.00101296	0.0239834	23.6764	-0.0229704	-137.002	CHH	evm.TU.SJ01202	exon	--	-//-
chr15	8933793	8933793	94	25	0.00136743	0.0343985	25.1556	-0.0330311	-113.476	CHH	evm.TU.SJ01239	exon	--	-//-
chr28	8878904	8878904	174	62	0.000751829	0.0230369	30.6412	-0.0222851	-274.99	CHH	evm.TU.SJ01312	exon	--	sp|Q9Z286|ADCYA_RAT Adenylate cyclase type 10 OS=Rattus norvegicus GN=Adcy10 PE=1 SV=1//6.68687e-22
chr28	8878904	8878904	174	62	0.000751829	0.0230369	30.6412	-0.0222851	-274.99	CHH	evm.TU.SJ01312	TSS	--	sp|Q9Z286|ADCYA_RAT Adenylate cyclase type 10 OS=Rattus norvegicus GN=Adcy10 PE=1 SV=1//6.68687e-22
chr28	8878904	8878904	174	62	0.000751829	0.0230369	30.6412	-0.0222851	-274.99	CHH	evm.TU.SJ01312	promoter	--	sp|Q9Z286|ADCYA_RAT Adenylate cyclase type 10 OS=Rattus norvegicus GN=Adcy10 PE=1 SV=1//6.68687e-22
chr20	3907959	3907959	103	30	5.86e-05	0.0339564	579.461	-0.0338978	-145.315	CHH	evm.TU.SJ01297	exon	--	-//-
chr18	1825394	1825394	69	23	0.00121144	0.0221105	18.2515	-0.0208991	-104.553	CHH	evm.TU.SJ01360	exon	--	sp|Q91820|AURAA_XENLA Aurora kinase A-A OS=Xenopus laevis GN=aurka-a PE=1 SV=1//4.60939e-125
chr26	3879951	3879951	102	32	0.00180171	0.0356242	19.7724	-0.0338225	-163.023	CHH	evm.TU.SJ01388	exon	--	sp|Q6DJF8|MET23_XENLA Methyltransferase-like protein 23 OS=Xenopus laevis GN=mettl23 PE=2 SV=1//1.51185e-06
chr26	3879951	3879951	172	56	0.000267317	0.0308449	115.387	-0.0305776	-273.769	CHH	Target=(CCAA)n:3-114;Class=Simple_repeat	repeat
chr11	10153314	10153314	183	51	0.00174833	0.0398298	22.7817	-0.0380815	-256.464	CHH	evm.TU.SJ01431	promoter	--	-//-
chr14	4603163	4603163	180	57	4.38e-05	0.0264796	604.558	-0.0264359	-272.44	CHH	evm.TU.SJ01438	exon	--	sp|O77203|PIAA_DICDI Protein pianissimo A OS=Dictyostelium discoideum GN=piaA PE=1 SV=1//2.32005e-18
chr27	1500399	1500399	127	36	0.000569005	0.0302091	53.0912	-0.0296401	-172.049	CHH	evm.TU.SJ01736	exon	--	sp|Q8X839|FRLD_ECO57 Fructoselysine kinase OS=Escherichia coli O157:H7 GN=frlD PE=3 SV=2//5.27602e-09
chr27	1500399	1500399	127	36	0.000569005	0.0302091	53.0912	-0.0296401	-172.049	CHH	evm.TU.SJ01736	TES	--	sp|Q8X839|FRLD_ECO57 Fructoselysine kinase OS=Escherichia coli O157:H7 GN=frlD PE=3 SV=2//5.27602e-09
chr0	44872509	44872509	164	46	6.23e-05	0.0348452	559.313	-0.0347829	-228.242	CHH	evm.TU.SJ01890	promoter	--	-//-
chr16	2190304	2190304	315	89	0.00120863	0.0334292	27.6589	-0.0322206	-450.161	CHH	evm.TU.SJ01944	promoter	--	-//-
chr18	4676083	4676083	130	41	0.000352857	0.0254549	72.1394	-0.025102	-195.943	CHH	evm.TU.SJ01973	exon	--	-//-
chr11	7589954	7589954	173	45	0.00099013	0.0539809	54.519	-0.0529908	-219.762	CHH	evm.TU.SJ02049	exon	--	sp|Q54LB8|VP13A_DICDI Putative vacuolar protein sorting-associated protein 13A OS=Dictyostelium discoideum GN=vps13A PE=2 SV=1//1.01439e-09
chr2	3359861	3359861	176	57	0.000417423	0.0331157	79.3337	-0.0326983	-289.976	CHH	Target=(TAG)n:3-97;Class=Simple_repeat	repeat
chr0	180853485	180853485	222	77	0.00174652	0.0421228	24.1182	-0.0403763	-446.115	CHH	Target=(CCA)n:3-156;Class=Simple_repeat	repeat
chr7	2086729	2086729	107	28	5.65e-05	0.0311214	550.82	-0.0310649	-126.453	CHH	evm.TU.SJ02190	exon	--	-//-
chr31	506320	506320	182	51	0.00311104	0.0512733	16.4811	-0.0481622	-241.471	CHH	evm.TU.SJ02232	exon	--	sp|Q22516|CHD3_CAEEL Chromodomain-helicase-DNA-binding protein 3 homolog OS=Caenorhabditis elegans GN=chd-3 PE=2 SV=2//1.40259e-10
chr31	506320	506320	251	83	0.00034907	0.0371596	106.453	-0.0368105	-433.376	CHH	evm.TU.SJ02234	TES	--	sp|P02730|B3AT_HUMAN Band 3 anion transport protein OS=Homo sapiens GN=SLC4A1 PE=1 SV=3//1.1918e-74
chr31	506320	506320	251	83	0.00034907	0.0371596	106.453	-0.0368105	-433.376	CHH	evm.TU.SJ02234	exon	--	sp|P02730|B3AT_HUMAN Band 3 anion transport protein OS=Homo sapiens GN=SLC4A1 PE=1 SV=3//1.1918e-74
chr26	4824565	4824565	106	44	6.33e-05	0.0265788	419.887	-0.0265156	-197.426	CHG	Target=(CAG)n:1-191;Class=Simple_repeat	repeat
chr4	11174559	11174559	111	30	0.00178298	0.0300113	16.8321	-0.0282284	-144.949	CHH	evm.TU.SJ02500	exon	--	-//-
chr20	6147468	6147468	163	59	0.000846212	0.0230787	27.273	-0.0222325	-270	CHH	Target=(TAG)n:3-39;Class=Simple_repeat	repeat
chr29	7505961	7505961	339	106	4.32e-05	0.023205	537.152	-0.0231618	-532.655	CHH	evm.TU.SJ02577	promoter	--	-//-
chr20	9314927	9314927	301	100	0.000739037	0.0323483	43.7708	-0.0316092	-533.29	CHH	evm.TU.SJ02621	exon	--	sp|Q6PAC3|DCA13_MOUSE DDB1- and CUL4-associated factor 13 OS=Mus musculus GN=Dcaf13 PE=2 SV=2//7.62816e-167
chr11	6298697	6298697	111	35	5.64e-05	0.0380913	675.378	-0.0380349	-174.6	CHH	evm.TU.SJ02727	exon	--	sp|O00469|PLOD2_HUMAN Procollagen-lysine,2-oxoglutarate 5-dioxygenase 2 OS=Homo sapiens GN=PLOD2 PE=1 SV=2//1.18429e-08
chr11	6298697	6298697	111	35	5.64e-05	0.0380913	675.378	-0.0380349	-174.6	CHH	evm.TU.SJ02727	TES	--	sp|O00469|PLOD2_HUMAN Procollagen-lysine,2-oxoglutarate 5-dioxygenase 2 OS=Homo sapiens GN=PLOD2 PE=1 SV=2//1.18429e-08
chr12	10371323	10371323	131	41	0.00109185	0.028398	26.0091	-0.0273061	-183.662	CHH	evm.TU.SJ02811	exon	--	sp|A6BM06|ACCO1_DICMU 1-aminocyclopropane-1-carboxylate oxidase OS=Dictyostelium mucoroides GN=aco PE=3 SV=1//4.20083e-10
chr12	10371323	10371323	157	52	0.000311471	0.0286817	92.0847	-0.0283703	-252.892	CHH	evm.TU.SJ02814	exon	--	sp|Q90805|CNG1_CHICK Cyclic nucleotide-gated channel cone photoreceptor subunit alpha OS=Gallus gallus PE=2 SV=1//2.99423e-28
chr12	10371323	10371323	157	52	0.000311471	0.0286817	92.0847	-0.0283703	-252.892	CHH	Target=(TTC)n:2-108;Class=Simple_repeat	repeat
chr10	13742748	13742748	176	39	6e-05	0.0428619	714.365	-0.0428019	-204.566	CHH	evm.TU.SJ02826	exon	--	-//-
chr0	51674672	51674672	188	55	0.00102075	0.0298663	29.2591	-0.0288456	-269.091	CHH	evm.TU.SJ02888	promoter	--	sp|Q9H8Y5|ANKZ1_HUMAN Ankyrin repeat and zinc finger domain-containing protein 1 OS=Homo sapiens GN=ANKZF1 PE=1 SV=1//4.17603e-06
chr0	151331943	151331943	185	61	0.000718575	0.0354076	49.2747	-0.034689	-300.44	CHH	evm.TU.SJ02944	promoter	--	-//-
chr0	45368942	45368942	199	69	0.00145425	0.026712	18.3683	-0.0252578	-340.479	CHH	evm.TU.SJ03029	exon	--	sp|Q54L00|LIMKA_DICDI Probable LIM domain-containing serine/threonine-protein kinase DDB_G0287001 OS=Dictyostelium discoideum GN=DDB_G0287001 PE=3 SV=1//3.63833e-33
chr0	144939238	144939238	91	32	6.06e-05	0.0338036	557.814	-0.033743	-174.25	CHH	evm.TU.SJ03118	promoter	--	sp|Q9LFT8|CDKC1_ARATH Cyclin-dependent kinase C-1 OS=Arabidopsis thaliana GN=CDKC-1 PE=1 SV=1//3.3944e-101
chr0	144939238	144939238	91	32	6.06e-05	0.0338036	557.814	-0.033743	-174.25	CHH	evm.TU.SJ03117	promoter	--	-//-
chr23	8643414	8643414	143	27	0.00172805	0.0242279	14.0204	-0.0224999	-120.283	CHH	evm.TU.SJ03156	promoter	--	sp|Q01484|ANK2_HUMAN Ankyrin-2 OS=Homo sapiens GN=ANK2 PE=1 SV=4//3.15145e-07
chr11	1379185	1379185	291	82	4.23e-05	0.0346829	819.927	-0.0346406	-396.572	CHH	evm.TU.SJ03219	promoter	--	sp|Q91VR5|DDX1_MOUSE ATP-dependent RNA helicase DDX1 OS=Mus musculus GN=Ddx1 PE=1 SV=1//8.84487e-171
chr11	1379185	1379185	121	43	5.62e-05	0.0266404	474.029	-0.0265843	-196.381	CHH	evm.TU.SJ03254	promoter	--	sp|Q8C2P3|DUS1L_MOUSE tRNA-dihydrouridine(16/17) synthase [NAD(P)(+)]-like OS=Mus musculus GN=Dus1l PE=2 SV=1//3.09655e-68
chr0	170415171	170415171	198	70	0.0023866	0.0296184	12.4103	-0.0272318	-343.414	CHH	evm.TU.SJ03256	exon	--	-//-
chr18	992491	992491	172	62	0.00226493	0.0375545	16.5809	-0.0352895	-308.499	CHH	evm.TU.SJ03309	exon	--	-//-
chr6	10258870	10258870	213	80	0.00161154	0.0335601	20.8249	-0.0319486	-423.454	CHH	evm.TU.SJ03557	promoter	--	-//-
chr10	15468217	15468217	118	37	0.0015363	0.032417	21.1007	-0.0308807	-171.632	CHH	evm.TU.SJ03622	promoter	--	sp|O66409|YZ18_AQUAE Uncharacterized protein aq_aa18 OS=Aquifex aeolicus (strain VF5) GN=aq_aa18 PE=4 SV=1//3.67003e-11
chr16	9599242	9599242	144	52	0.00113862	0.026822	23.5566	-0.0256833	-262.686	CHH	evm.TU.SJ03674	promoter	--	-//-
chr0	26503154	26503154	158	45	8.44e-05	0.0351787	416.809	-0.0350943	-221.228	CHH	evm.TU.SJ03693	promoter	--	-//-
chr23	2884720	2884720	135	18	5.44e-05	0.0509062	935.775	-0.0508518	-72.5757	CHG	evm.TU.SJ03708	exon	--	sp|O75161|NPHP4_HUMAN Nephrocystin-4 OS=Homo sapiens GN=NPHP4 PE=1 SV=2//1.50422e-17
chr23	2884720	2884720	139	41	0.00162793	0.0630104	38.7058	-0.0613825	-262.017	CHH	evm.TU.SJ03708	exon	--	sp|O75161|NPHP4_HUMAN Nephrocystin-4 OS=Homo sapiens GN=NPHP4 PE=1 SV=2//1.50422e-17
chr0	4679264	4679264	129	37	0.000681594	0.0243525	35.7287	-0.0236709	-166.187	CHH	evm.TU.SJ03748	promoter	--	-//-
chr0	178282961	178282961	287	96	4.38e-05	0.0238298	544.06	-0.023786	-502.748	CHH	Target=(CTTG)n:1-523;Class=Simple_repeat	repeat
chr28	2279818	2279818	167	50	0.000745847	0.0271719	36.431	-0.0264261	-228.485	CHH	evm.TU.SJ03839	exon	--	-//-
chr21	3088127	3088127	72	28	5.17e-05	0.0220786	427.053	-0.0220269	-122.547	CHH	evm.TU.SJ03882	exon	--	sp|O15439|MRP4_HUMAN Multidrug resistance-associated protein 4 OS=Homo sapiens GN=ABCC4 PE=1 SV=3//1.88076e-24
chr0	28495265	28495265	143	52	0.00228171	0.0318123	13.9423	-0.0295306	-234.446	CHG	evm.TU.SJ03912	exon	--	-//-
chr0	28495265	28495265	143	52	0.00228171	0.0318123	13.9423	-0.0295306	-234.446	CHG	Target=(CTG)n:1-108;Class=Simple_repeat	repeat
chr0	28610434	28610434	306	93	0.00146651	0.032435	22.1172	-0.0309685	-465.081	CHH	evm.TU.SJ03922	exon	--	-//-
chr0	105147270	105147270	90	31	0.00210628	0.0475735	22.5866	-0.0454673	-139.212	CHH	evm.TU.SJ03960	exon	--	-//-
chr6	646642	646642	212	67	0.000393286	0.0515728	131.133	-0.0511795	-403.193	CHH	Target=(CCCTAA)n:1-408;Class=Simple_repeat	repeat
chr11	8069099	8069099	65	22	7.38e-05	0.0337337	457.097	-0.03366	-108.934	CHH	evm.TU.SJ04038	promoter	--	sp|C0LGT1|Y5129_ARATH Probable LRR receptor-like serine/threonine-protein kinase At5g10290 OS=Arabidopsis thaliana GN=At5g10290 PE=2 SV=1//3.55798e-08
chr11	8069099	8069099	65	22	7.38e-05	0.0337337	457.097	-0.03366	-108.934	CHH	evm.TU.SJ04039	exon	--	sp|Q54TM7|DRKD_DICDI Probable serine/threonine-protein kinase drkD OS=Dictyostelium discoideum GN=drkD PE=2 SV=1//8.44558e-19
chr11	8069099	8069099	92	28	6.21e-05	0.0313018	504.055	-0.0312397	-126.54	CHH	evm.TU.SJ04038	promoter	--	sp|C0LGT1|Y5129_ARATH Probable LRR receptor-like serine/threonine-protein kinase At5g10290 OS=Arabidopsis thaliana GN=At5g10290 PE=2 SV=1//3.55798e-08
chr11	8069099	8069099	92	28	6.21e-05	0.0313018	504.055	-0.0312397	-126.54	CHH	evm.TU.SJ04039	exon	--	sp|Q54TM7|DRKD_DICDI Probable serine/threonine-protein kinase drkD OS=Dictyostelium discoideum GN=drkD PE=2 SV=1//8.44558e-19
chr0	38914924	38914924	155	42	5.72e-05	0.0262034	458.101	-0.0261462	-191.394	CHH	evm.TU.SJ04109	exon	--	-//-
chr10	9288834	9288834	209	89	0.000518102	0.0213154	41.1413	-0.0207973	-441.035	CHH	Target=(CTTG)n:1-285;Class=Simple_repeat	repeat
chr0	168046823	168046823	208	38	5.68e-05	0.032768	576.902	-0.0327112	-174.526	CHH	Target=(CAG)n:3-97;Class=Simple_repeat	repeat
chr5	12135048	12135048	88	15	0.000159861	0.0497862	311.435	-0.0496264	-64.6062	CG	evm.TU.SJ04340	promoter	--	sp|Q93TL6|PEBA_NOSP7 15,16-dihydrobiliverdin:ferredoxin oxidoreductase OS=Nostoc punctiforme (strain ATCC 29133 / PCC 73102) GN=pebA PE=3 SV=2//1.67763e-47
chr28	2898280	2898280	146	40	0.000703326	0.0413783	58.8324	-0.040675	-197.217	CHH	evm.TU.SJ04457	exon	--	sp|P07756|CPSM_RAT Carbamoyl-phosphate synthase [ammonia], mitochondrial OS=Rattus norvegicus GN=Cps1 PE=1 SV=1//1.12137e-33
chr0	91102587	91102587	224	70	0.0018745	0.0392465	20.937	-0.037372	-365.885	CHH	evm.TU.SJ04526	exon	--	-//-
chr18	8911095	8911095	138	42	0.000173621	0.0361817	208.395	-0.0360081	-217.257	CHH	evm.TU.SJ04618	exon	--	sp|P86952|TYRO_PINMA Tyrosinase-like protein OS=Pinctada maxima PE=1 SV=1//5.32982e-06
chr15	7406111	7406111	207	62	0.000319245	0.039541	123.858	-0.0392217	-333.046	CHH	evm.TU.SJ04641	promoter	--	sp|Q9EPU4|CPSF1_MOUSE Cleavage and polyadenylation specificity factor subunit 1 OS=Mus musculus GN=Cpsf1 PE=1 SV=1//6.49166e-23
chr15	7406111	7406111	207	62	0.000319245	0.039541	123.858	-0.0392217	-333.046	CHH	Target=(CTG)n:3-98;Class=Simple_repeat	repeat
chr0	9501709	9501709	89	29	5.83e-05	0.0246298	422.466	-0.0245714	-139.008	CHH	evm.TU.SJ04667	exon	--	sp|Q10ZM7|TRPC_TRIEI Indole-3-glycerol phosphate synthase OS=Trichodesmium erythraeum (strain IMS101) GN=trpC PE=3 SV=1//1.10709e-49
chr19	1641869	1641869	240	71	0.000503277	0.0265494	52.753	-0.0260461	-337.785	CHH	evm.TU.SJ04760	exon	--	sp|Q7PC88|AB31G_ARATH ABC transporter G family member 31 OS=Arabidopsis thaliana GN=ABCG31 PE=1 SV=1//4.83225e-43
chr27	0	0	165	42	0.000499874	0.0289549	57.9244	-0.0284551	-185.559	CHH	evm.TU.SJ04955	exon	--	sp|P54926|IMP1_SOLLC Inositol monophosphatase 1 OS=Solanum lycopersicum GN=IMP1 PE=1 SV=1//2.56352e-66
chr27	0	0	188	60	0.00149828	0.0224671	14.9953	-0.0209689	-235.485	CHH	evm.TU.SJ04983	promoter	--	sp|Q9LP24|Y1571_ARATH Probable leucine-rich repeat receptor-like protein kinase At1g35710 OS=Arabidopsis thaliana GN=At1g35710 PE=2 SV=1//2.05138e-08
chr27	0	0	190	68	0.000238298	0.0323408	135.716	-0.0321025	-370.056	CHH	evm.TU.SJ04989	exon	--	sp|Q9TTU2|KAD6_RABIT Adenylate kinase isoenzyme 6 OS=Oryctolagus cuniculus GN=AK6 PE=2 SV=1//6.02109e-60
chr28	2395419	2395419	224	71	0.00181631	0.0351005	19.3252	-0.0332842	-343.405	CHH	evm.TU.SJ05066	exon	--	sp|Q7TNH6|NPHP3_MOUSE Nephrocystin-3 OS=Mus musculus GN=Nphp3 PE=1 SV=2//6.7689e-15
chr0	121592522	121592522	112	30	4.14e-05	0.0230464	556.676	-0.023005	-136.025	CHH	evm.TU.SJ05089	promoter	--	-//-
chr0	121689582	121689582	93	27	0.000116769	0.051944	444.844	-0.0518273	-123.758	CHH	evm.TU.SJ05099	promoter	--	sp|P21328|RTJK_DROME RNA-directed DNA polymerase from mobile element jockey OS=Drosophila melanogaster GN=pol PE=1 SV=1//3.74474e-08
chr4	3542183	3542183	177	35	0.00149371	0.043999	29.4562	-0.0425053	-186.004	CHH	evm.TU.SJ05106	promoter	--	-//-
chr4	3542183	3542183	177	35	0.00149371	0.043999	29.4562	-0.0425053	-186.004	CHH	evm.TU.SJ05105	promoter	--	sp|Q04462|SYVC_RAT Valine--tRNA ligase OS=Rattus norvegicus GN=Vars PE=2 SV=2//1.02667e-21
chr4	3542183	3542183	177	35	0.00149371	0.043999	29.4562	-0.0425053	-186.004	CHH	evm.TU.SJ05106	TSS	--	-//-
chr4	3542183	3542183	177	35	0.00149371	0.043999	29.4562	-0.0425053	-186.004	CHH	evm.TU.SJ05106	exon	--	-//-
chr4	3542183	3542183	167	42	0.00237985	0.0358972	15.0838	-0.0335174	-197.447	CHG	evm.TU.SJ05106	promoter	--	-//-
chr4	3542183	3542183	167	42	0.00237985	0.0358972	15.0838	-0.0335174	-197.447	CHG	evm.TU.SJ05105	promoter	--	sp|Q04462|SYVC_RAT Valine--tRNA ligase OS=Rattus norvegicus GN=Vars PE=2 SV=2//1.02667e-21
chr4	3542183	3542183	167	42	0.00237985	0.0358972	15.0838	-0.0335174	-197.447	CHG	evm.TU.SJ05106	TSS	--	-//-
chr4	3542183	3542183	167	42	0.00237985	0.0358972	15.0838	-0.0335174	-197.447	CHG	evm.TU.SJ05106	exon	--	-//-
chr4	3542183	3542183	91	23	0.000114478	0.0403453	352.428	-0.0402308	-104.371	CG	evm.TU.SJ05106	promoter	--	-//-
chr4	3542183	3542183	91	23	0.000114478	0.0403453	352.428	-0.0402308	-104.371	CG	evm.TU.SJ05105	promoter	--	sp|Q04462|SYVC_RAT Valine--tRNA ligase OS=Rattus norvegicus GN=Vars PE=2 SV=2//1.02667e-21
chr4	3542183	3542183	91	23	0.000114478	0.0403453	352.428	-0.0402308	-104.371	CG	evm.TU.SJ05106	TSS	--	-//-
chr4	3542183	3542183	91	23	0.000114478	0.0403453	352.428	-0.0402308	-104.371	CG	evm.TU.SJ05106	exon	--	-//-
chr29	7006959	7006959	195	48	0.00155693	0.032734	21.0247	-0.031177	-220.117	CHH	evm.TU.SJ05250	promoter	--	-//-
chr7	1045002	1045002	57	21	0.0029706	0.042564	14.3284	-0.0395934	-86.5604	CG	evm.TU.SJ05306	promoter	--	-//-
chr7	1045002	1045002	146	35	5.54e-05	0.0361452	652.441	-0.0360899	-156.221	CHH	evm.TU.SJ05306	promoter	--	-//-
chr0	48750686	48750686	233	61	0.000566693	0.0608193	107.323	-0.0602526	-345.081	CHH	evm.TU.SJ05376	promoter	--	-//-
chr0	48750686	48750686	233	61	0.000566693	0.0608193	107.323	-0.0602526	-345.081	CHH	evm.TU.SJ05375	exon	--	-//-
chr4	11715126	11715126	135	58	0.00133076	0.0264988	19.9125	-0.025168	-282.114	CHH	Target=(CAAGG)n:1-112;Class=Simple_repeat	repeat
chr21	5213784	5213784	178	48	5.3e-05	0.0289416	546.067	-0.0288885	-216.902	CHH	evm.TU.SJ05605	exon	--	sp|Q8RWY3|ISW2_ARATH Putative chromatin-remodeling complex ATPase chain OS=Arabidopsis thaliana GN=At3g06400 PE=2 SV=3//0
chr21	5213784	5213784	120	44	6.4e-05	0.035714	558.032	-0.0356501	-207.597	CHH	evm.TU.SJ05563	promoter	--	sp|D3BUN1|LIS1_POLPA Lissencephaly-1 homolog OS=Polysphondylium pallidum PE=3 SV=1//6.22089e-15
chr21	5213784	5213784	220	64	0.000860123	0.0385296	44.7954	-0.0376695	-292.58	CHH	evm.TU.SJ05599	exon	--	-//-
chr28	3005434	3005434	97	29	5.45e-05	0.0232602	426.792	-0.0232057	-131.818	CHH	evm.TU.SJ05536	exon	--	sp|Q9UTK2|RM19_SCHPO 54S ribosomal protein L19, mitochondrial OS=Schizosaccharomyces pombe (strain 972 / ATCC 24843) GN=mrpl19 PE=3 SV=1//7.7594e-35
chr3	1379644	1379644	165	42	0.00160341	0.0394653	24.6134	-0.0378619	-177.469	CHG	evm.TU.SJ05664	promoter	--	-//-
chr3	1379644	1379644	165	42	0.00160341	0.0394653	24.6134	-0.0378619	-177.469	CHG	Target=(CAG)n:2-72;Class=Simple_repeat	repeat
chr3	1379644	1379644	255	72	0.00104567	0.0493514	47.1958	-0.0483057	-412.641	CHH	Target=(CAG)n:2-72;Class=Simple_repeat	repeat
chr0	82073234	82073234	201	55	0.00121472	0.0514371	42.3449	-0.0502224	-295.139	CHH	Target=(CAG)n:1-122;Class=Simple_repeat	repeat
chr25	3353241	3353241	196	57	6.26e-05	0.0464061	741.312	-0.0463436	-338.627	CHH	evm.TU.SJ05684	promoter	--	sp|Q14681|KCTD2_HUMAN BTB/POZ domain-containing protein KCTD2 OS=Homo sapiens GN=KCTD2 PE=1 SV=3//2.86744e-06
chr15	8355359	8355359	125	48	4.24e-05	0.0210879	497.356	-0.0210454	-208.702	CHH	evm.TU.SJ05721	promoter	--	-//-
chr0	101769072	101769072	188	80	0.00056262	0.0297588	52.8932	-0.0291961	-386.775	CHG	Target=(CAG)n:1-119;Class=Simple_repeat	repeat
chr0	101769072	101769072	186	58	0.00095233	0.0341429	35.852	-0.0331906	-303.062	CHH	evm.TU.SJ05779	promoter	--	sp|Q5ASQ0|PPIL1_EMENI Peptidyl-prolyl cis-trans isomerase-like 1 OS=Emericella nidulans (strain FGSC A4 / ATCC 38163 / CBS 112.46 / NRRL 194 / M139) GN=cyp1 PE=3 SV=1//1.26076e-62
chr5	15904948	15904948	117	38	5.72e-05	0.0263066	459.906	-0.0262494	-179.298	CHH	evm.TU.SJ05957	promoter	--	sp|P40984|UBC9_SCHPO SUMO-conjugating enzyme ubc9 OS=Schizosaccharomyces pombe (strain 972 / ATCC 24843) GN=hus5 PE=1 SV=1//7.29077e-67
chr5	15904948	15904948	117	38	5.72e-05	0.0263066	459.906	-0.0262494	-179.298	CHH	evm.TU.SJ05958	promoter	--	-//-
chr0	191481970	191481970	148	40	0.00277666	0.0448259	16.1438	-0.0420493	-185.025	CG	evm.TU.SJ05979	exon	--	-//-
chr0	191481970	191481970	157	44	5.38e-05	0.0476641	885.95	-0.0476103	-231.908	CHH	evm.TU.SJ05979	exon	--	-//-
chr12	9342884	9342884	272	93	5.72e-05	0.034792	608.251	-0.0347348	-528.226	CHH	evm.TU.SJ06038	promoter	--	-//-
chr12	9342884	9342884	151	94	0.00072661	0.0602126	82.8678	-0.059486	-668.186	CHH	Target=(GGA)n:1-199;Class=Simple_repeat	repeat
chr12	9342884	9342884	151	94	0.00072661	0.0602126	82.8678	-0.059486	-668.186	CHH	Target=GA-rich:2-180;Class=Low_complexity	repeat
chr0	110222985	110222985	93	27	0.00132073	0.0521391	39.4774	-0.0508183	-125.683	CHH	evm.TU.SJ06196	exon	--	sp|P22335|HSF24_SOLPE Heat shock factor protein HSF24 OS=Solanum peruvianum GN=HSF24 PE=2 SV=1//2.65221e-14
chr5	5366059	5366059	75	24	0.00560864	0.0636972		-0.0580886	-122.768	CHH	evm.TU.SJ06216	exon	--	sp|Q91YA2|KPSH1_MOUSE Serine/threonine-protein kinase H1 OS=Mus musculus GN=Pskh1 PE=2 SV=3//5.14425e-12
chr10	14903673	14903673	133	27	0.000843186	0.0348558		-0.0340126	-111.367	CG	evm.TU.SJ06152	promoter	--	-//-
chr0	77913246	77913246	68	23	0.00148829	0.0272105		-0.0257222	-101.594	CHH	evm.TU.SJ06301	exon	--	sp|P26686|SRR55_DROME Serine-arginine protein 55 OS=Drosophila melanogaster GN=B52 PE=1 SV=4//4.89145e-35
chr0	77913246	77913246	68	23	0.00148829	0.0272105		-0.0257222	-101.594	CHH	evm.TU.SJ06301	TSS	--	sp|P26686|SRR55_DROME Serine-arginine protein 55 OS=Drosophila melanogaster GN=B52 PE=1 SV=4//4.89145e-35
chr0	77913246	77913246	68	23	0.00148829	0.0272105		-0.0257222	-101.594	CHH	evm.TU.SJ06301	promoter	--	sp|P26686|SRR55_DROME Serine-arginine protein 55 OS=Drosophila melanogaster GN=B52 PE=1 SV=4//4.89145e-35
chr18	6202992	6202992	207	62	0.00090567	0.0231867		-0.0222811	-326.015	CHH	evm.TU.SJ06334	promoter	--	-//-
chr0	142148744	142148744	168	56	0.000472988	0.0223282		-0.0218552	-257.698	CHH	evm.TU.SJ06428	promoter	--	-//-
chr3	2943425	2943425	186	58	7.4e-05	0.0325894		-0.0325154	-261.615	CHG	evm.TU.SJ06435	promoter	--	-//-
chr3	2943425	2943425	186	58	7.4e-05	0.0325894		-0.0325154	-261.615	CHG	Target=(CCG)n:2-179;Class=Simple_repeat	repeat
chr0	86268253	86268253	184	54	5.09e-05	0.0249545		-0.0249036	-248.562	CHH	evm.TU.SJ06590	exon	--	sp|Q54YF2|AMPKA_DICDI 5&apos;-AMP-activated serine/threonine-protein kinase catalytic subunit alpha OS=Dictyostelium discoideum GN=snfA PE=2 SV=1//1.63141e-11
chr0	184396141	184396141	117	32	3.35e-05	0.0289198		-0.0288863	-160.567	CHH	evm.TU.SJ06621	promoter	--	sp|Q6P3S1|DEN1B_HUMAN DENN domain-containing protein 1B OS=Homo sapiens GN=DENND1B PE=1 SV=1//3.14348e-28
chr0	183932663	183932663	165	55	0.000429437	0.0310628		-0.0306334	-276.675	CHH	evm.TU.SJ06629	promoter	--	sp|P0AAT8|IOJAP_SHIFL Ribosomal silencing factor RsfS OS=Shigella flexneri GN=rsfS PE=3 SV=1//1.57374e-08
chr0	183932663	183932663	165	55	0.000429437	0.0310628		-0.0306334	-276.675	CHH	evm.TU.SJ06628	exon	--	-//-
chr24	3909135	3909135	100	32	0.000782107	0.0274521		-0.02667	-147.996	CHH	evm.TU.SJ06709	promoter	--	-//-
chr0	22471335	22471335	79	31	0.00036891	0.0336142		-0.0332453	-152.233	CHH	evm.TU.SJ06679	promoter	--	-//-
chr0	118560139	118560139	240	80	8.21e-05	0.0435165		-0.0434345	-446.518	CHH	evm.TU.SJ06686	exon	--	-//-
chr0	118560139	118560139	240	80	8.21e-05	0.0435165		-0.0434345	-446.518	CHH	evm.TU.SJ06686	TSS	--	-//-
chr0	118560139	118560139	240	80	8.21e-05	0.0435165		-0.0434345	-446.518	CHH	evm.TU.SJ06686	promoter	--	-//-
chr0	118712665	118712665	108	34	8.78e-05	0.0228761		-0.0227883	-163.065	CHH	evm.TU.SJ06735	exon	--	sp|P18616|NRPB1_ARATH DNA-directed RNA polymerase II subunit 1 OS=Arabidopsis thaliana GN=NRPB1 PE=1 SV=3//0
chr0	125984860	125984860	261	80	6.4e-05	0.0277		-0.027636	-415.615	CHH	evm.TU.SJ06814	promoter	--	sp|Q32KY6|DCTP1_BOVIN dCTP pyrophosphatase 1 OS=Bos taurus GN=DCTPP1 PE=2 SV=1//2.82658e-08
chr0	125984860	125984860	261	80	6.4e-05	0.0277		-0.027636	-415.615	CHH	evm.TU.SJ06814	TSS	--	sp|Q32KY6|DCTP1_BOVIN dCTP pyrophosphatase 1 OS=Bos taurus GN=DCTPP1 PE=2 SV=1//2.82658e-08
chr0	125984860	125984860	261	80	6.4e-05	0.0277		-0.027636	-415.615	CHH	evm.TU.SJ06814	exon	--	sp|Q32KY6|DCTP1_BOVIN dCTP pyrophosphatase 1 OS=Bos taurus GN=DCTPP1 PE=2 SV=1//2.82658e-08
chr26	5290294	5290294	175	54	0.00147864	0.0338961		-0.0324174	-252.479	CHH	evm.TU.SJ06883	exon	--	sp|Q9C0G6|DYH6_HUMAN Dynein heavy chain 6, axonemal OS=Homo sapiens GN=DNAH6 PE=2 SV=3//0
chr7	263857	263857	161	46	0.00126882	0.0412664		-0.0399976	-206.369	CHH	evm.TU.SJ06943	exon	--	sp|Q96L73|NSD1_HUMAN Histone-lysine N-methyltransferase, H3 lysine-36 and H4 lysine-20 specific OS=Homo sapiens GN=NSD1 PE=1 SV=1//3.2317e-43
chr6	6086142	6086142	298	99	0.000895954	0.033773		-0.0328771	-474.625	CHH	evm.TU.SJ06991	promoter	--	sp|Q14527|HLTF_HUMAN Helicase-like transcription factor OS=Homo sapiens GN=HLTF PE=1 SV=2//8.27323e-18
chr6	6086142	6086142	298	99	0.000895954	0.033773		-0.0328771	-474.625	CHH	evm.TU.SJ06990	exon	--	-//-
chr6	6086142	6086142	298	99	0.000895954	0.033773		-0.0328771	-474.625	CHH	evm.TU.SJ06990	TSS	--	-//-
chr6	6086142	6086142	298	99	0.000895954	0.033773		-0.0328771	-474.625	CHH	evm.TU.SJ06990	promoter	--	-//-
chr0	15741200	15741200	165	44	0.000116758	0.0393651		-0.0392483	-214.173	CHH	evm.TU.SJ07002	exon	--	sp|P20825|POL2_DROME Retrovirus-related Pol polyprotein from transposon 297 OS=Drosophila melanogaster GN=pol PE=3 SV=1//8.69996e-65
chr9	2268070	2268070	165	56	0.000239977	0.0260713		-0.0258313	-246.477	CHH	evm.TU.SJ07068	promoter	--	-//-
chr8	10416926	10416926	195	44	0.00410681	0.111734		-0.107627	-235.198	CHH	evm.TU.SJ07117	promoter	--	sp|Q9M2K0|MYO16_ARATH Myosin-16 OS=Arabidopsis thaliana GN=XI-J PE=2 SV=1//3.76518e-140
chr5	17907581	17907581	151	39	0.0011277	0.0388201		-0.0376924	-203.367	CHH	evm.TU.SJ07208	exon	--	sp|Q6C044|ATG18_YARLI Autophagy-related protein 18 OS=Yarrowia lipolytica (strain CLIB 122 / E 150) GN=ATG18 PE=3 SV=1//3.40707e-70
chr5	17907581	17907581	151	39	0.0011277	0.0388201		-0.0376924	-203.367	CHH	evm.TU.SJ07208	TSS	--	sp|Q6C044|ATG18_YARLI Autophagy-related protein 18 OS=Yarrowia lipolytica (strain CLIB 122 / E 150) GN=ATG18 PE=3 SV=1//3.40707e-70
chr5	17907581	17907581	151	39	0.0011277	0.0388201		-0.0376924	-203.367	CHH	evm.TU.SJ07208	promoter	--	sp|Q6C044|ATG18_YARLI Autophagy-related protein 18 OS=Yarrowia lipolytica (strain CLIB 122 / E 150) GN=ATG18 PE=3 SV=1//3.40707e-70
chr5	17907581	17907581	291	90	0.000595702	0.0323144		-0.0317187	-445.733	CHH	evm.TU.SJ07233	exon	--	sp|Q9SIZ8|RKP_ARATH E3 ubiquitin-protein ligase RKP OS=Arabidopsis thaliana GN=RKP PE=2 SV=2//1.27434e-22
chr5	17907581	17907581	291	90	0.000595702	0.0323144		-0.0317187	-445.733	CHH	evm.TU.SJ07233	TSS	--	sp|Q9SIZ8|RKP_ARATH E3 ubiquitin-protein ligase RKP OS=Arabidopsis thaliana GN=RKP PE=2 SV=2//1.27434e-22
chr5	17907581	17907581	291	90	0.000595702	0.0323144		-0.0317187	-445.733	CHH	evm.TU.SJ07233	promoter	--	sp|Q9SIZ8|RKP_ARATH E3 ubiquitin-protein ligase RKP OS=Arabidopsis thaliana GN=RKP PE=2 SV=2//1.27434e-22
chr5	17907581	17907581	179	48	0.000360413	0.0233963		-0.0230359	-232.534	CHH	evm.TU.SJ07236	promoter	--	-//-
chr5	17907581	17907581	79	9	4.34e-05	0.030341		-0.0302977	-37.2038	CHG	evm.TU.SJ07236	promoter	--	-//-
chr5	17907581	17907581	150	45	5.9e-05	0.0260682		-0.0260092	-216.43	CHH	evm.TU.SJ07162	exon	--	sp|Q9Z1Z0|USO1_MOUSE General vesicular transport factor p115 OS=Mus musculus GN=Uso1 PE=1 SV=2//2.77687e-18
chr5	17907581	17907581	162	35	0.00089604	0.045205		-0.044309	-172.474	CG	evm.TU.SJ07164	exon	--	-//-
chr7	5211548	5211548	152	39	5.52e-05	0.0405735		-0.0405184	-197.573	CHH	evm.TU.SJ07284	exon	--	sp|Q86KI1|AP2A2_DICDI AP-2 complex subunit alpha-2 OS=Dictyostelium discoideum GN=ap2a1-1 PE=3 SV=1//4.67606e-19
chr7	5211548	5211548	78	24	6.23e-05	0.0218188		-0.0217564	-105.702	CHH	evm.TU.SJ07290	promoter	--	sp|Q54M20|TTC4_DICDI Tetratricopeptide repeat protein 4 homolog OS=Dictyostelium discoideum GN=ttc4 PE=3 SV=1//1.01809e-31
chr2	14866557	14866557	152	46	4.01e-05	0.0277263		-0.0276862	-222.359	CHH	evm.TU.SJ07305	exon	--	sp|Q9UTI3|ARD1_SCHPO N-terminal acetyltransferase A complex catalytic subunit ard1 OS=Schizosaccharomyces pombe (strain 972 / ATCC 24843) GN=ard1 PE=1 SV=1//4.16753e-29
chr0	115455179	115455179	113	23	0.000252242	0.0737105		-0.0734582	-116.14	CG	evm.TU.SJ07136	exon	--	-//-
chr0	115455179	115455179	113	23	0.000252242	0.0737105		-0.0734582	-116.14	CG	Target=(CGG)n:1-194;Class=Simple_repeat	repeat
chr24	8727536	8727536	260	68	0.00129628	0.0431876		-0.0418913	-336.464	CHH	evm.TU.SJ07344	promoter	--	sp|Q64568|AT2B3_RAT Plasma membrane calcium-transporting ATPase 3 OS=Rattus norvegicus GN=Atp2b3 PE=2 SV=2//1.71998e-22
chr28	4051013	4051013	165	48	0.000130617	0.0236794		-0.0235488	-236.32	CHH	evm.TU.SJ07153	promoter	--	-//-
chr0	24602245	24602245	173	44	0.000128257	0.0306633		-0.0305351	-191.423	CHH	evm.TU.SJ07157	promoter	--	sp|Q5QQ53|XYLT_DROPS Xylosyltransferase oxt OS=Drosophila pseudoobscura pseudoobscura GN=oxt PE=2 SV=1//2.77918e-11
chr20	3327218	3327218	207	71	5.46e-05	0.029716		-0.0296614	-370.458	CHH	evm.TU.SJ07392	promoter	--	sp|P81701|PRXV_ASCNO Vanadium-dependent bromoperoxidase OS=Ascophyllum nodosum PE=1 SV=1//5.55868e-146
chr0	135806575	135806575	289	76	0.00178335	0.0337419		-0.0319586	-343.155	CHH	evm.TU.SJ07460	exon	--	sp|Q9UPV0|CE164_HUMAN Centrosomal protein of 164 kDa OS=Homo sapiens GN=CEP164 PE=1 SV=3//1.18636e-21
chr0	98519830	98519830	146	47	9.27e-05	0.0270559		-0.0269633	-244.319	CHH	evm.TU.SJ07397	promoter	--	sp|P55034|PSMD4_ARATH 26S proteasome non-ATPase regulatory subunit 4 homolog OS=Arabidopsis thaliana GN=RPN10 PE=1 SV=1//3.5461e-75
chr0	9019846	9019846	188	58	4.55e-05	0.021216		-0.0211704	-266.047	CHH	evm.TU.SJ07441	promoter	--	-//-
chr4	12251822	12251822	184	63	5.41e-05	0.0234474		-0.0233933	-323.084	CHH	evm.TU.SJ07666	exon	--	-//-
chr5	9091870	9091870	145	45	0.000596839	0.0319485		-0.0313517	-216.055	CHH	evm.TU.SJ07912	promoter	--	sp|A4XD40|KMO_SALTO Kynurenine 3-monooxygenase OS=Salinispora tropica (strain ATCC BAA-916 / DSM 44818 / CNB-440) GN=kmo PE=3 SV=1//2.26255e-10
chr0	143256030	143256030	180	48	0.000479649	0.0263794		-0.0258997	-220.729	CHH	evm.TU.SJ07845	promoter	--	-//-
chr11	8976509	8976509	162	48	0.00260013	0.039778		-0.0371779	-233.82	CHG	Target=(CAG)n:1-249;Class=Simple_repeat	repeat
chr0	188480628	188480628	126	28	0.00252715	0.0804332		-0.077906	-150.536	CHH	evm.TU.SJ07972	promoter	--	-//-
chr0	188480628	188480628	93	16	7.4e-05	0.0779306		-0.0778566	-74.9361	CHG	evm.TU.SJ07972	promoter	--	-//-
chr28	1084792	1084792	258	74	4.01e-05	0.0214108		-0.0213707	-329.03	CHH	evm.TU.SJ08110	exon	--	-//-
chr14	4156088	4156088	167	48	0.000687735	0.0387066		-0.0380189	-247.286	CHH	evm.TU.SJ08183	exon	--	sp|O42976|YGZ7_SCHPO Uncharacterized membrane protein C20F10.07 OS=Schizosaccharomyces pombe (strain 972 / ATCC 24843) GN=SPBC20F10.07 PE=1 SV=1//2.64268e-09
chr30	90886	90886	133	51	0.000612081	0.0223492		-0.0217371	-209.265	CHH	evm.TU.SJ08220	exon	--	-//-
chr0	3638136	3638136	111	29	0.00132832	0.0325837		-0.0312554	-143.814	CHH	evm.TU.SJ08200	exon	--	-//-
chr0	116694252	116694252	192	67	5.54e-05	0.0266248		-0.0265694	-343.793	CHH	Target=(CCGAA)n:4-134;Class=Simple_repeat	repeat
chr0	116911973	116911973	153	53	0.000244153	0.0322291		-0.031985	-311.887	CHH	evm.TU.SJ08393	promoter	--	-//-
chr5	4239611	4239611	212	62	3.9e-05	0.0236507		-0.0236118	-286.597	CHH	evm.TU.SJ08505	promoter	--	-//-
chr8	1075940	1075940	153	33	0.000736237	0.0357247		-0.0349885	-151.421	CHH	evm.TU.SJ08629	promoter	--	sp|Q9P376|FCP1_SCHPO RNA polymerase II subunit A C-terminal domain phosphatase OS=Schizosaccharomyces pombe (strain 972 / ATCC 24843) GN=fcp1 PE=1 SV=1//7.77373e-26
chr26	4771843	4771843	112	36	0.00137729	0.0392796		-0.0379023	-169.164	CHH	evm.TU.SJ08486	exon	--	-//-
chr0	53749367	53749367	112	33	0.00129982	0.0253214		-0.0240215	-156.61	CHG	Target=(CAG)n:1-329;Class=Simple_repeat	repeat
chr0	53692668	53692668	295	91	0.000560782	0.0530291		-0.0524684	-583.678	CHH	evm.TU.SJ08507	exon	--	-//-
chr1	10719708	10719708	134	57	0.00159504	0.0373162		-0.0357212	-290.42	CHH	evm.TU.SJ08655	exon	--	-//-
chr1	10719708	10719708	115	42	7.56e-05	0.0277981		-0.0277225	-185.261	CHH	evm.TU.SJ08664	exon	--	sp|Q5UP39|YR873_MIMIV Putative ankyrin repeat protein R873 OS=Acanthamoeba polyphaga mimivirus GN=MIMI_R873 PE=3 SV=1//1.46635e-24
chr0	146521107	146521107	151	48	0.000139927	0.0294889		-0.0293489	-251.885	CHH	evm.TU.SJ08510	exon	--	sp|Q54U63|LVSC_DICDI BEACH domain-containing protein lvsC OS=Dictyostelium discoideum GN=lvsC PE=3 SV=2//6.19084e-141
chr5	8595133	8595133	208	74	0.00069698	0.028548		-0.027851	-369.103	CHH	evm.TU.SJ08512	exon	--	sp|Q8I7P9|POL5_DROME Retrovirus-related Pol polyprotein from transposon opus OS=Drosophila melanogaster GN=pol PE=3 SV=1//8.39878e-62
chr0	146678247	146678247	203	81	0.00100339	0.0429216		-0.0419182	-464.833	CHG	Target=(CTCTG)n:1-173;Class=Simple_repeat	repeat
chr0	60550791	60550791	183	62	0.000936414	0.0210744		-0.0201379	-293.753	CHH	evm.TU.SJ08558	promoter	--	-//-
chr0	40324433	40324433	154	61	0.00162569	0.0424673		-0.0408416	-333.858	CHG	evm.TU.SJ08682	exon	--	sp|Q9SL70|TCX6_ARATH Protein tesmin/TSO1-like CXC 6 OS=Arabidopsis thaliana GN=TCX6 PE=1 SV=1//1.69422e-29
chr0	40324433	40324433	154	61	0.00162569	0.0424673		-0.0408416	-333.858	CHG	Target=(CTG)n:143-325;Class=Simple_repeat	repeat
chr0	40324433	40324433	99	19	7.17e-05	0.0910343		-0.0909626	-96.2435	CHH	evm.TU.SJ08682	exon	--	sp|Q9SL70|TCX6_ARATH Protein tesmin/TSO1-like CXC 6 OS=Arabidopsis thaliana GN=TCX6 PE=1 SV=1//1.69422e-29
chr0	40324433	40324433	99	19	7.17e-05	0.0910343		-0.0909626	-96.2435	CHH	Target=(CTG)n:143-325;Class=Simple_repeat	repeat
chr0	40324433	40324433	86	21	0.000275043	0.0436676		-0.0433925	-93.5222	CG	evm.TU.SJ08682	exon	--	sp|Q9SL70|TCX6_ARATH Protein tesmin/TSO1-like CXC 6 OS=Arabidopsis thaliana GN=TCX6 PE=1 SV=1//1.69422e-29
chr0	40324433	40324433	86	21	0.000275043	0.0436676		-0.0433925	-93.5222	CG	Target=(CTG)n:143-325;Class=Simple_repeat	repeat
chr0	40324433	40324433	108	17	6.72e-05	0.0535437		-0.0534766	-69.6697	CHH	evm.TU.SJ08682	exon	--	sp|Q9SL70|TCX6_ARATH Protein tesmin/TSO1-like CXC 6 OS=Arabidopsis thaliana GN=TCX6 PE=1 SV=1//1.69422e-29
chr0	49128397	49128397	179	58	0.00433125	0.0538968		-0.0495656	-286.046	CHH	evm.TU.SJ08850	exon	--	-//-
chr0	47273992	47273992	242	78	0.000290251	0.0266692		-0.0263789	-413.505	CHH	evm.TU.SJ08741	exon	--	-//-
chr0	47124157	47124157	169	66	7.19e-05	0.0204909		-0.020419	-313.357	CHH	evm.TU.SJ08749	exon	--	sp|Q4R502|IDHP_MACFA Isocitrate dehydrogenase [NADP], mitochondrial OS=Macaca fascicularis GN=IDH2 PE=2 SV=1//0
chr0	47124157	47124157	235	85	0.000156898	0.0269519		-0.026795	-478.321	CHH	evm.TU.SJ08751	promoter	--	sp|Q28298|RRBP1_CANFA Ribosome-binding protein 1 OS=Canis familiaris GN=RRBP1 PE=2 SV=1//2.14846e-16
chr19	7676881	7676881	157	51	5.87e-05	0.0297562		-0.0296975	-251.749	CHH	evm.TU.SJ08754	exon	--	sp|Q3EAQ5|PTR36_ARATH Probable peptide/nitrate transporter At3g43790 OS=Arabidopsis thaliana GN=ZIFL2 PE=2 SV=2//6.27882e-18
chr11	4090691	4090691	173	53	7.53e-05	0.0330145		-0.0329392	-263.054	CHH	evm.TU.SJ08884	exon	--	sp|Q91UZ4|EGLN3_MOUSE Egl nine homolog 3 OS=Mus musculus GN=Egln3 PE=2 SV=1//4.86145e-12
chr0	140607359	140607359	101	27	4.65e-05	0.0231817		-0.0231352	-125.443	CHH	evm.TU.SJ08789	exon	--	sp|Q9ZU25|MPPA1_ARATH Probable mitochondrial-processing peptidase subunit alpha-1 OS=Arabidopsis thaliana GN=At1g51980 PE=2 SV=1//1.01165e-64
chr12	6989431	6989431	165	55	4.56e-05	0.0277249		-0.0276793	-270.477	CHH	evm.TU.SJ08938	promoter	--	-//-
chr5	17859369	17859369	216	60	0.000743428	0.0310969		-0.0303535	-284.454	CHH	evm.TU.SJ08861	exon	--	sp|Q7LHG5|YI31B_YEAST Transposon Ty3-I Gag-Pol polyprotein OS=Saccharomyces cerevisiae (strain ATCC 204508 / S288c) GN=TY3B-I PE=3 SV=2//7.92135e-17
chr22	8180178	8180178	173	44	0.00115372	0.0365454		-0.0353917	-203.719	CHH	evm.TU.SJ08978	promoter	--	sp|Q9LKI7|TCPG_THAWE T-complex protein 1 subunit gamma OS=Thalassiosira weissflogii PE=2 SV=1//0
chr0	150632746	150632746	227	66	5.22e-05	0.026947		-0.0268948	-309.19	CHH	evm.TU.SJ09039	exon	--	-//-
chr0	150632746	150632746	123	39	5.01e-05	0.0236259		-0.0235758	-181.291	CHH	evm.TU.SJ09040	exon	--	-//-
chr3	8930049	8930049	302	91	0.00105985	0.0323738		-0.031314	-460.626	CHH	evm.TU.SJ09042	exon	--	sp|Q0IIY2|WSCD1_XENTR WSC domain-containing protein 1 OS=Xenopus tropicalis GN=wscd1 PE=2 SV=1//1.67202e-08
chr0	123117374	123117374	153	50	4.71e-05	0.0292172		-0.0291701	-234.923	CHH	evm.TU.SJ09153	exon	--	-//-
chr0	160187437	160187437	324	87	0.000751877	0.026034		-0.0252821	-420.217	CHH	evm.TU.SJ09102	exon	--	-//-
chr0	160187437	160187437	220	70	0.00142054	0.0261443		-0.0247237	-360.049	CHH	evm.TU.SJ09102	exon	--	-//-
chr0	167578436	167578436	73	24	7.32e-05	0.0296392		-0.0295659	-108.976	CHH	evm.TU.SJ09163	exon	--	sp|P0C152|MKS3_RAT Meckelin OS=Rattus norvegicus GN=Tmem67 PE=1 SV=1//1.31034e-11
chr7	9519937	9519937	200	52	0.000180353	0.0355621		-0.0353818	-238.764	CHH	evm.TU.SJ09255	promoter	--	sp|Q66KH2|ERGI3_XENLA Endoplasmic reticulum-Golgi intermediate compartment protein 3 OS=Xenopus laevis GN=ergic3 PE=2 SV=1//5.65234e-47
chr1	5578577	5578577	257	94	0.000316283	0.0277526		-0.0274363	-485.084	CHH	evm.TU.SJ09398	exon	--	sp|Q8PC00|ASPN_XANCP Peptidyl-Asp metalloendopeptidase OS=Xanthomonas campestris pv. campestris (strain ATCC 33913 / DSM 3586 / NCPPB 528 / LMG 568 / P 25) GN=XCC0955 PE=3 SV=1//1.47997e-16
chr18	3987062	3987062	88	34	7.14e-05	0.0247608		-0.0246894	-147.043	CHH	evm.TU.SJ09592	exon	--	-//-
chr0	61258982	61258982	72	28	5.06e-05	0.020867		-0.0208164	-136.839	CHH	evm.TU.SJ09538	promoter	--	-//-
chr27	1646690	1646690	112	38	7.83e-05	0.044081		-0.0440027	-184.26	CHH	evm.TU.SJ09723	exon	--	sp|Q9LKB9|MYO6_ARATH Myosin-6 OS=Arabidopsis thaliana GN=XI-2 PE=1 SV=1//3.06789e-127
chr4	7203221	7203221	193	65	5.2e-05	0.0203427		-0.0202908	-293.402	CHH	evm.TU.SJ09661	exon	--	-//-
chr0	143033353	143033353	113	31	4.84e-05	0.0259148		-0.0258665	-149.856	CHH	evm.TU.SJ09694	promoter	--	sp|P74334|ACOX_SYNY3 Apocarotenoid-15,15&apos;-oxygenase OS=Synechocystis sp. (strain PCC 6803 / Kazusa) GN=sll1541 PE=1 SV=1//2.07738e-34
chr3	11177856	11177856	75	15	0.0012237	0.0252882		-0.0240645	-56.0182	CHG	evm.TU.SJ09890	exon	--	sp|O95340|PAPS2_HUMAN Bifunctional 3&apos;-phosphoadenosine 5&apos;-phosphosulfate synthase 2 OS=Homo sapiens GN=PAPSS2 PE=1 SV=2//4.22641e-180
chr3	11177856	11177856	229	62	0.000698814	0.0261309		-0.0254321	-282.655	CHH	evm.TU.SJ09890	exon	--	sp|O95340|PAPS2_HUMAN Bifunctional 3&apos;-phosphoadenosine 5&apos;-phosphosulfate synthase 2 OS=Homo sapiens GN=PAPSS2 PE=1 SV=2//4.22641e-180
chr3	11177856	11177856	187	63	0.00234755	0.0355965		-0.0332489	-312.321	CHH	evm.TU.SJ09895	exon	--	sp|Q9VVW5|DUSK3_DROME Dual specificity protein phosphatase Mpk3 OS=Drosophila melanogaster GN=Mkp3 PE=1 SV=2//2.58084e-22
chr14	0	0	199	67	5.52e-05	0.032285		-0.0322298	-321.803	CHH	evm.TU.SJ10057	exon	--	sp|P34036|DYHC_DICDI Dynein heavy chain, cytoplasmic OS=Dictyostelium discoideum GN=dhcA PE=1 SV=2//0
chr4	4356422	4356422	188	45	3.66e-05	0.0251112		-0.0250745	-231.165	CHH	evm.TU.SJ09975	exon	--	-//-
chr11	2219609	2219609	198	55	0.000693611	0.0289823		-0.0282886	-242.981	CHH	evm.TU.SJ10275	promoter	--	sp|Q8RD71|FABZ_CALS4 3-hydroxyacyl-[acyl-carrier-protein] dehydratase FabZ OS=Caldanaerobacter subterraneus subsp. tengcongensis (strain DSM 15242 / JCM 11007 / NBRC 100824 / MB4) GN=fabZ PE=3 SV=1//4.83832e-21
chr11	2219609	2219609	198	55	0.000693611	0.0289823		-0.0282886	-242.981	CHH	evm.TU.SJ10274	promoter	--	sp|Q15459|SF3A1_HUMAN Splicing factor 3A subunit 1 OS=Homo sapiens GN=SF3A1 PE=1 SV=1//4.8733e-12
chr0	125215308	125215308	174	58	0.00269326	0.0516047		-0.0489114	-309.402	CHH	evm.TU.SJ10300	exon	--	-//-
scaffold28
scaffold28
chr30	3699294	3699294	138	48	4.14e-05	0.0379166		-0.0378753	-271.559	CHH	evm.TU.SJ10323	exon	--	-//-
chr0	176866817	176866817	106	25	3.51e-05	0.0247249		-0.0246897	-113.669	CHH	evm.TU.SJ10254	promoter	--	-//-
chr0	87975773	87975773	85	19	0.000841348	0.0242182		-0.0233768	-74.9146	CG	evm.TU.SJ10257	promoter	--	-//-
chr9	60167	60167	194	48	7.9e-05	0.0410629		-0.0409839	-219.053	CHH	evm.TU.SJ10473	exon	--	sp|Q9ZWJ9|ARR2_ARATH Two-component response regulator ARR2 OS=Arabidopsis thaliana GN=ARR2 PE=1 SV=1//5.60845e-10
chr16	4328644	4328644	257	82	4.98e-05	0.0295494		-0.0294996	-433.8	CHH	evm.TU.SJ10514	promoter	--	sp|Q8R5M3|LRC15_RAT Leucine-rich repeat-containing protein 15 OS=Rattus norvegicus GN=Lrrc15 PE=2 SV=1//1.07291e-13
chr16	4328644	4328644	257	82	4.98e-05	0.0295494		-0.0294996	-433.8	CHH	evm.TU.SJ10514	TSS	--	sp|Q8R5M3|LRC15_RAT Leucine-rich repeat-containing protein 15 OS=Rattus norvegicus GN=Lrrc15 PE=2 SV=1//1.07291e-13
chr16	4328644	4328644	257	82	4.98e-05	0.0295494		-0.0294996	-433.8	CHH	evm.TU.SJ10514	exon	--	sp|Q8R5M3|LRC15_RAT Leucine-rich repeat-containing protein 15 OS=Rattus norvegicus GN=Lrrc15 PE=2 SV=1//1.07291e-13
chr25	2153312	2153312	182	51	0.00116626	0.0273364		-0.0261701	-216.373	CHH	evm.TU.SJ10549	promoter	--	-//-
chr25	2153312	2153312	182	51	0.00116626	0.0273364		-0.0261701	-216.373	CHH	Target=(CTA)n:1-301;Class=Simple_repeat	repeat
chr25	2153312	2153312	248	72	0.000493248	0.0298284		-0.0293351	-364.789	CHH	evm.TU.SJ10547	exon	--	-//-
chr0	107977051	107977051	121	38	6.31e-05	0.0272522		-0.0271891	-180.995	CHH	evm.TU.SJ10589	exon	--	sp|P32597|STH1_YEAST Nuclear protein STH1/NPS1 OS=Saccharomyces cerevisiae (strain ATCC 204508 / S288c) GN=STH1 PE=1 SV=1//3.13678e-08
chr0	48039307	48039307	88	21	0.000117449	0.0248914		-0.024774	-99.5248	CG	evm.TU.SJ10471	exon	--	-//-
chr0	48039307	48039307	88	21	0.000117449	0.0248914		-0.024774	-99.5248	CG	Target=(CCG)n:1-345;Class=Simple_repeat	repeat
chr0	48039307	48039307	58	24	0.0050328	0.0311029		-0.0260701	-93.1744	CHG	evm.TU.SJ10471	exon	--	-//-
chr0	48039307	48039307	58	24	0.0050328	0.0311029		-0.0260701	-93.1744	CHG	Target=(CCG)n:1-345;Class=Simple_repeat	repeat
chr10	2559446	2559446	165	47	5.65e-05	0.0299724		-0.0299159	-221.745	CHH	evm.TU.SJ10741	exon	--	sp|Q5UPD4|YL060_MIMIV Putative F-box and FNIP repeat-containing protein L60 OS=Acanthamoeba polyphaga mimivirus GN=MIMI_L60 PE=4 SV=1//2.44553e-20
chr4	10618865	10618865	119	30	0.000706819	0.0234367		-0.0227299	-140.152	CHH	evm.TU.SJ10772	promoter	--	sp|Q7DLR9|PSB4_ARATH Proteasome subunit beta type-4 OS=Arabidopsis thaliana GN=PBG1 PE=1 SV=2//4.79811e-79
chr21	6766835	6766835	229	47	8.62e-05	0.0576736		-0.0575874	-224.588	CHH	evm.TU.SJ10825	exon	--	-//-
chr21	6766835	6766835	180	27	0.000249	0.0814084		-0.0811594	-129.019	CG	evm.TU.SJ10825	exon	--	-//-
chr3	1872833	1872833	127	27	5.63e-05	0.0403207		-0.0402644	-130.353	CHH	evm.TU.SJ10842	exon	--	sp|Q6NLC1|AB2D_ARATH ABC transporter D family member 2, chloroplastic OS=Arabidopsis thaliana GN=ABCC2 PE=1 SV=1//2.27292e-37
chr3	1872833	1872833	90	21	0.00390381	0.0459587		-0.0420549	-88.4098	CG	evm.TU.SJ10842	exon	--	sp|Q6NLC1|AB2D_ARATH ABC transporter D family member 2, chloroplastic OS=Arabidopsis thaliana GN=ABCC2 PE=1 SV=1//2.27292e-37
chr4	3639089	3639089	98	48	0.00357431	0.0292416		-0.0256673	-207.463	CHG	Target=(CAG)n:3-86;Class=Simple_repeat	repeat
chr4	3639089	3639089	232	72	6.38e-05	0.0423061		-0.0422423	-411.967	CHH	evm.TU.SJ10916	exon	--	-//-
chr4	3639089	3639089	65	9	0.000186927	0.0368695		-0.0366826	-39.1563	CG	evm.TU.SJ10916	exon	--	-//-
chr4	3639089	3639089	54	14	6.84e-05	0.033767		-0.0336986	-56.5566	CHG	evm.TU.SJ10916	exon	--	-//-
chr24	0	0	193	68	0.000338944	0.03332		-0.032981	-335.335	CHH	evm.TU.SJ11055	promoter	--	sp|Q9NQQ7|S35C2_HUMAN Solute carrier family 35 member C2 OS=Homo sapiens GN=SLC35C2 PE=1 SV=2//2.00844e-11
chr24	0	0	193	68	0.000338944	0.03332		-0.032981	-335.335	CHH	evm.TU.SJ11054	promoter	--	sp|Q8K245|UVRAG_MOUSE UV radiation resistance associated protein OS=Mus musculus GN=Uvrag PE=1 SV=2//2.61746e-24
chr24	0	0	193	68	0.000338944	0.03332		-0.032981	-335.335	CHH	evm.TU.SJ11055	TSS	--	sp|Q9NQQ7|S35C2_HUMAN Solute carrier family 35 member C2 OS=Homo sapiens GN=SLC35C2 PE=1 SV=2//2.00844e-11
chr24	0	0	193	68	0.000338944	0.03332		-0.032981	-335.335	CHH	evm.TU.SJ11055	exon	--	sp|Q9NQQ7|S35C2_HUMAN Solute carrier family 35 member C2 OS=Homo sapiens GN=SLC35C2 PE=1 SV=2//2.00844e-11
chr0	181823542	181823542	272	82	0.00114019	0.0325602		-0.03142	-386.37	CHH	evm.TU.SJ11110	exon	--	sp|Q802D3|XPO4_DANRE Exportin-4 OS=Danio rerio GN=xpo4 PE=2 SV=1//4.41648e-07
chr0	181823542	181823542	272	82	0.00114019	0.0325602		-0.03142	-386.37	CHH	evm.TU.SJ11110	TSS	--	sp|Q802D3|XPO4_DANRE Exportin-4 OS=Danio rerio GN=xpo4 PE=2 SV=1//4.41648e-07
chr0	181823542	181823542	272	82	0.00114019	0.0325602		-0.03142	-386.37	CHH	evm.TU.SJ11110	promoter	--	sp|Q802D3|XPO4_DANRE Exportin-4 OS=Danio rerio GN=xpo4 PE=2 SV=1//4.41648e-07
chr0	181445092	181445092	300	80	0.000727877	0.0375894		-0.0368615	-400.189	CHH	evm.TU.SJ11152	promoter	--	-//-
chr0	127923745	127923745	262	72	4.33e-05	0.0299033		-0.02986	-334.614	CHH	evm.TU.SJ10904	promoter	--	-//-
chr15	4287962	4287962	202	75	0.000809335	0.0334831		-0.0326737	-415.672	CHH	evm.TU.SJ11262	promoter	--	sp|Q80V53|CHSTE_MOUSE Carbohydrate sulfotransferase 14 OS=Mus musculus GN=Chst14 PE=2 SV=2//1.93368e-07
chr15	4287962	4287962	115	36	5.88e-05	0.0336679		-0.033609	-170.733	CHH	Target=(TA)n:1-77;Class=Simple_repeat	repeat
chr21	3684460	3684460	100	30	7.36e-05	0.0342373		-0.0341638	-149.266	CHH	evm.TU.SJ11317	exon	--	-//-
chr0	190494734	190494734	169	47	4.48e-05	0.0229984		-0.0229536	-235.795	CHH	evm.TU.SJ11107	promoter	--	sp|O43290|SNUT1_HUMAN U4/U6.U5 tri-snRNP-associated protein 1 OS=Homo sapiens GN=SART1 PE=1 SV=1//4.6607e-20
chr22	9001802	9001802	205	67	3.97e-05	0.024367		-0.0243273	-311.551	CHH	evm.TU.SJ11350	exon	--	-//-
chr10	4172522	4172522	155	37	0.000104264	0.0557055		-0.0556013	-171.036	CHH	evm.TU.SJ11415	exon	--	-//-
chr8	14378295	14378295	101	35	0.00018325	0.0334145		-0.0332312	-164.523	CHH	evm.TU.SJ11563	promoter	--	sp|Q9ZDQ2|RF2_RICPR Peptide chain release factor 2 OS=Rickettsia prowazekii (strain Madrid E) GN=prfB PE=3 SV=1//1.34026e-94
chr0	55464621	55464621	185	61	0.00093229	0.0339605		-0.0330283	-309.413	CHH	Target=(CAG)n:1-60;Class=Simple_repeat	repeat
chr0	176096568	176096568	201	62	0.000681997	0.040335		-0.039653	-296.921	CHH	evm.TU.SJ11700	exon	--	sp|Q9SF29|SYP71_ARATH Syntaxin-71 OS=Arabidopsis thaliana GN=SYP71 PE=1 SV=1//4.16617e-06
chr0	176096568	176096568	105	37	0.000731401	0.0246611		-0.0239297	-163.968	CHH	evm.TU.SJ11704	promoter	--	-//-
chr4	2910804	2910804	68	23	0.0010228	0.0251528		-0.02413	-106.105	CHH	evm.TU.SJ11780	promoter	--	-//-
chr13	5514038	5514038	146	56	0.001087	0.0312278		-0.0301408	-267.406	CHH	Target=(TTG)n:1-237;Class=Simple_repeat	repeat
chr9	11299259	11299259	120	37	0.000970713	0.0393692		-0.0383985	-185.278	CHH	evm.TU.SJ11908	exon	--	sp|Q3MDL2|DXR_ANAVT 1-deoxy-D-xylulose 5-phosphate reductoisomerase OS=Anabaena variabilis (strain ATCC 29413 / PCC 7937) GN=dxr PE=3 SV=1//2.223e-151
chr9	11299259	11299259	106	31	0.00132865	0.0305777		-0.0292491	-137.999	CHH	evm.TU.SJ11908	exon	--	sp|Q3MDL2|DXR_ANAVT 1-deoxy-D-xylulose 5-phosphate reductoisomerase OS=Anabaena variabilis (strain ATCC 29413 / PCC 7937) GN=dxr PE=3 SV=1//2.223e-151
chr0	74053980	74053980	189	53	8.35e-05	0.0340257		-0.0339422	-257.129	CHH	evm.TU.SJ12008	exon	--	sp|Q9V9A7|MCCB_DROME Probable methylcrotonoyl-CoA carboxylase beta chain, mitochondrial OS=Drosophila melanogaster GN=l(2)04524 PE=2 SV=1//0
chr0	73691608	73691608	100	26	5.91e-05	0.0245688		-0.0245097	-116.898	CHH	evm.TU.SJ12037	promoter	--	-//-
chr0	73691608	73691608	181	58	0.000350134	0.0371034		-0.0367533	-261.468	CHH	evm.TU.SJ12044	exon	--	-//-
chr0	73691608	73691608	152	43	9.52e-05	0.0499513		-0.0498561	-230.18	CHH	evm.TU.SJ12046	promoter	--	-//-
chr0	73691608	73691608	152	43	9.52e-05	0.0499513		-0.0498561	-230.18	CHH	evm.TU.SJ12045	exon	--	-//-
chr11	816819	816819	98	35	5.79e-05	0.0268099		-0.0267521	-164.7	CHH	evm.TU.SJ12063	promoter	--	sp|Q9C9Z9|ELD1_ARATH Glycosyltransferase-like KOBITO 1 OS=Arabidopsis thaliana GN=ELD1 PE=1 SV=1//3.04235e-17
chr26	1014933	1014933	306	99	0.00321629	0.0282161		-0.0249998	-441.535	CHH	Target=(TGAA)n:1-396;Class=Simple_repeat	repeat
chr11	243474	243474	115	37	0.000153823	0.0255006		-0.0253467	-164.859	CHH	evm.TU.SJ12316	promoter	--	sp|O94547|SRK1_SCHPO Serine/threonine-protein kinase srk1 OS=Schizosaccharomyces pombe (strain 972 / ATCC 24843) GN=srk1 PE=1 SV=1//6.60374e-34
chr28	1530138	1530138	94	34	0.00172292	0.025759		-0.0240361	-151.394	CHH	evm.TU.SJ12480	exon	--	sp|Q9P4X3|UTP7_SCHPO Probable U3 small nucleolar RNA-associated protein 7 OS=Schizosaccharomyces pombe (strain 972 / ATCC 24843) GN=utp7 PE=3 SV=1//5.31512e-139
chr0	67611358	67611358	213	60	6.45e-05	0.0530694		-0.0530048	-328.768	CHH	evm.TU.SJ12458	exon	--	-//-
chr0	67611358	67611358	69	16	6.72e-05	0.0665067		-0.0664395	-74.7228	CHG	evm.TU.SJ12458	exon	--	-//-
chr0	67611358	67611358	56	12	0.000503216	0.0506501		-0.0501469	-55.5457	CG	evm.TU.SJ12458	exon	--	-//-
chr0	67611358	67611358	201	75	0.000518857	0.0273022		-0.0267834	-374.733	CHH	evm.TU.SJ12459	exon	--	sp|Q9Y4D7|PLXD1_HUMAN Plexin-D1 OS=Homo sapiens GN=PLXND1 PE=1 SV=3//2.34748e-08
chr27	6143417	6143417	84	17	0.000144761	0.0248551		-0.0247104	-65.2535	CG	evm.TU.SJ12569	exon	--	-//-
chr9	3354846	3354846	382	115	0.000428694	0.0409328		-0.0405041	-576.052	CHH	evm.TU.SJ12757	exon	--	-//-
chr0	171708974	171708974	100	31	0.00116097	0.0243055		-0.0231446	-144.881	CHH	evm.TU.SJ12346	promoter	--	sp|Q5UR67|YR617_MIMIV Uncharacterized protein R617 OS=Acanthamoeba polyphaga mimivirus GN=MIMI_R617 PE=4 SV=1//3.94904e-31
chr10	770753	770753	189	76	7.73e-05	0.0271839		-0.0271066	-390.226	CHH	evm.TU.SJ12861	exon	--	sp|Q0JCU7|ZEP_ORYSJ Zeaxanthin epoxidase, chloroplastic OS=Oryza sativa subsp. japonica GN=ZEP PE=2 SV=1//4.02125e-16
chr10	770753	770753	129	43	5.32e-05	0.0213333		-0.0212801	-204.79	CHH	evm.TU.SJ12870	exon	--	sp|Q91ZA3|PCCA_MOUSE Propionyl-CoA carboxylase alpha chain, mitochondrial OS=Mus musculus GN=Pcca PE=1 SV=2//0
chr10	5489881	5489881	145	41	0.000611194	0.040231		-0.0396198	-198.09	CHH	evm.TU.SJ13019	promoter	--	sp|Q6P3R8|NEK5_HUMAN Serine/threonine-protein kinase Nek5 OS=Homo sapiens GN=NEK5 PE=2 SV=1//9.23612e-68
chr24	4916827	4916827	98	32	0.00171274	0.0430626		-0.0413499	-154.178	CHH	evm.TU.SJ13156	exon	--	-//-
chr2	6044626	6044626	147	44	4.2e-05	0.0342771		-0.0342351	-222.812	CHH	evm.TU.SJ13176	exon	--	sp|Q6XHB2|ROCO4_DICDI Probable serine/threonine-protein kinase roco4 OS=Dictyostelium discoideum GN=roco4 PE=1 SV=1//2.79246e-12
chr17	3188684	3188684	233	96	0.000660497	0.0245568		-0.0238963	-527.959	CHH	Target=(TTAGGG)n:1-197;Class=Simple_repeat	repeat
chr2	11802448	11802448	244	65	4.89e-05	0.0326473		-0.0325984	-339.778	CHH	evm.TU.SJ13293	exon	--	-//-
chr0	52372369	52372369	225	60	0.00181688	0.0367856		-0.0349687	-279.605	CHH	evm.TU.SJ13521	promoter	--	sp|Q9Y6F1|PARP3_HUMAN Poly [ADP-ribose] polymerase 3 OS=Homo sapiens GN=PARP3 PE=1 SV=3//1.44301e-126
chr3	5442062	5442062	254	92	0.00101859	0.044854		-0.0438354	-474.475	CHH	evm.TU.SJ13604	exon	--	-//-
chr3	5442062	5442062	216	74	0.000112692	0.0431061		-0.0429934	-462.043	CHH	evm.TU.SJ13607	exon	--	sp|Q6DW74|DGDG1_LOTJA Digalactosyldiacylglycerol synthase 1, chloroplastic OS=Lotus japonicus GN=DGD1 PE=2 SV=1//3.59112e-36
chr11	12261322	12261322	283	69	5.39e-05	0.0286422		-0.0285883	-380.947	CHH	evm.TU.SJ13692	promoter	--	sp|Q502K3|ANR52_DANRE Serine/threonine-protein phosphatase 6 regulatory ankyrin repeat subunit C OS=Danio rerio GN=ankrd52 PE=2 SV=1//8.35833e-10
chr11	12261322	12261322	177	54	0.000107046	0.047496		-0.047389	-265.702	CHH	evm.TU.SJ13726	exon	--	sp|Q8TDX7|NEK7_HUMAN Serine/threonine-protein kinase Nek7 OS=Homo sapiens GN=NEK7 PE=1 SV=1//6.95555e-71
chr19	8246967	8246967	122	35	0.000585932	0.0411696		-0.0405836	-175.024	CHH	evm.TU.SJ13638	exon	--	sp|O74536|SNF1_SCHPO SNF1-like protein kinase ssp2 OS=Schizosaccharomyces pombe (strain 972 / ATCC 24843) GN=ssp2 PE=1 SV=1//6.81315e-10
chr22	362380	362380	196	58	8.13e-05	0.0327638		-0.0326825	-314.889	CHH	Target=(ATTG)n:1-201;Class=Simple_repeat	repeat
chr24	2422995	2422995	189	76	0.000261929	0.0324895		-0.0322275	-417.034	CHH	evm.TU.SJ13846	exon	--	-//-
chr24	6090995	6090995	134	46	0.000624986	0.0275679		-0.0269429	-222.246	CHH	evm.TU.SJ13883	exon	--	sp|Q9C0G6|DYH6_HUMAN Dynein heavy chain 6, axonemal OS=Homo sapiens GN=DNAH6 PE=2 SV=3//8.54322e-34
chr9	13263122	13263122	148	37	0.00219651	0.0497251		-0.0475286	-181.788	CG	evm.TU.SJ13951	promoter	--	-//-
chr9	13263122	13263122	136	38	0.00197153	0.0535122		-0.0515407	-187.404	CHH	evm.TU.SJ13951	promoter	--	-//-
chr2	15501401	15501401	166	45	0.00202549	0.0390046		-0.0369791	-199.934	CHH	evm.TU.SJ14056	exon	--	sp|Q76PD2|HEL2_SCHPO E3 ubiquitin-protein ligase hel2 OS=Schizosaccharomyces pombe (strain 972 / ATCC 24843) GN=SPCC1223.01 PE=1 SV=2//3.42083e-39
chr11	9037456	9037456	55	10	3.5e-05	0.0266275		-0.0265925	-44.7505	CHG	Target=(CAGAT)n:1-919;Class=Simple_repeat	repeat
chr15	3105118	3105118	391	118	6.11e-05	0.034231		-0.0341699	-591.12	CHH	evm.TU.SJ14239	promoter	--	sp|P04323|POL3_DROME Retrovirus-related Pol polyprotein from transposon 17.6 OS=Drosophila melanogaster GN=pol PE=3 SV=1//1.39297e-09
chr15	3105118	3105118	64	13	0.000169641	0.0379621		-0.0377925	-52.9771	CG	evm.TU.SJ14239	promoter	--	sp|P04323|POL3_DROME Retrovirus-related Pol polyprotein from transposon 17.6 OS=Drosophila melanogaster GN=pol PE=3 SV=1//1.39297e-09
chr1	620765	620765	114	32	5.82e-05	0.0425569		-0.0424986	-152.111	CHH	evm.TU.SJ14256	exon	--	sp|Q9JHW0|PSB7_RAT Proteasome subunit beta type-7 OS=Rattus norvegicus GN=Psmb7 PE=1 SV=1//4.71786e-54
chr21	800872	800872	192	65	0.000385858	0.0292342		-0.0288483	-320.678	CHH	evm.TU.SJ14354	exon	--	-//-
chr21	800872	800872	219	73	0.00106983	0.0306766		-0.0296067	-359.453	CHH	evm.TU.SJ14361	exon	--	sp|Q9U1M8|MYOI_DICDI Myosin-I heavy chain OS=Dictyostelium discoideum GN=myoI PE=1 SV=1//2.84853e-121
chr21	800872	800872	86	30	0.000671741	0.0262725		-0.0256008	-147.816	CHH	evm.TU.SJ14361	exon	--	sp|Q9U1M8|MYOI_DICDI Myosin-I heavy chain OS=Dictyostelium discoideum GN=myoI PE=1 SV=1//2.84853e-121
chr22	6428646	6428646	64	21	0.000163267	0.0475978		-0.0474345	-103.429	CG	evm.TU.SJ14399	exon	--	sp|O14326|PUB3_SCHPO E3 ubiquitin-protein ligase pub3 OS=Schizosaccharomyces pombe (strain 972 / ATCC 24843) GN=pub3 PE=2 SV=1//2.65952e-32
chr16	8754037	8754037	359	95	0.000516872	0.0462301		-0.0457132	-516.287	CHH	Target=(CAA)n:1-344;Class=Simple_repeat	repeat
chr1	12731001	12731001	264	84	0.00044015	0.0271225		-0.0266823	-419.833	CHH	evm.TU.SJ14499	exon	--	-//-
chr13	6276844	6276844	105	37	4.77e-05	0.0266104		-0.0265627	-176.947	CHH	evm.TU.SJ14562	promoter	--	sp|Q01484|ANK2_HUMAN Ankyrin-2 OS=Homo sapiens GN=ANK2 PE=1 SV=4//7.85546e-06
chr24	4540275	4540275	239	65	0.00106887	0.036492		-0.0354231	-359.826	CHH	Target=(CTATA)n:2-151;Class=Simple_repeat	repeat
chr24	4540275	4540275	312	92	0.000623382	0.0277473		-0.0271239	-441.164	CHH	evm.TU.SJ14669	promoter	--	-//-
chr24	4540275	4540275	312	92	0.000623382	0.0277473		-0.0271239	-441.164	CHH	evm.TU.SJ14668	promoter	--	sp|A7H3B9|PCKA_CAMJD Phosphoenolpyruvate carboxykinase [ATP] OS=Campylobacter jejuni subsp. doylei (strain ATCC BAA-1458 / RM4099 / 269.97) GN=pckA PE=3 SV=1//0
chr22	1629323	1629323	96	31	5.41e-05	0.0235724		-0.0235183	-161.627	CHH	Target=(TTTCC)n:1-291;Class=Simple_repeat	repeat
chr6	9109288	9109288	172	56	7.18e-05	0.0479293		-0.0478575	-298.264	CHH	Target=(CGG)n:1-275;Class=Simple_repeat	repeat
chr5	6952064	6952064	192	69	0.00169407	0.0283747		-0.0266806	-308.321	CHH	evm.TU.SJ14864	promoter	--	sp|Q505D1|ANR28_MOUSE Serine/threonine-protein phosphatase 6 regulatory ankyrin repeat subunit A OS=Mus musculus GN=Ankrd28 PE=1 SV=1//2.80977e-13
chr17	4866006	4866006	83	13	4.81e-05	0.0272428		-0.0271947	-49.7068	CHG	evm.TU.SJ14872	exon	--	sp|P0CI65|NPHP3_DANRE Nephrocystin-3 OS=Danio rerio GN=nphp3 PE=3 SV=1//3.65991e-25
chr5	6183023	6183023	160	61	0.000938279	0.0384045		-0.0374662	-339.373	CHH	evm.TU.SJ14890	exon	--	sp|P29847|CYSE_SALTY Serine acetyltransferase OS=Salmonella typhimurium (strain LT2 / SGSC1412 / ATCC 700720) GN=cysE PE=1 SV=1//2.21386e-48
chr17	2628183	2628183	147	66	0.00099217	0.0371161		-0.0361239	-398.714	CHH	Target=(CAT)n:1-313;Class=Simple_repeat	repeat
chr3	14727641	14727641	236	77	0.000637448	0.0301377		-0.0295003	-381.877	CHH	evm.TU.SJ15084	promoter	--	-//-
chr3	14727641	14727641	236	77	0.000637448	0.0301377		-0.0295003	-381.877	CHH	evm.TU.SJ15083	promoter	--	sp|Q9P2S5|WRP73_HUMAN WD repeat-containing protein WRAP73 OS=Homo sapiens GN=WRAP73 PE=2 SV=1//2.29769e-26
chr3	14727641	14727641	163	42	0.000609143	0.0281072		-0.0274981	-191.71	CHH	evm.TU.SJ15087	promoter	--	-//-
chr0	53422793	53422793	180	47	6.57e-05	0.0389342		-0.0388685	-244.3	CHH	evm.TU.SJ14484	promoter	--	-//-
chr12	0	0	118	38	0.000190202	0.0238515		-0.0236613	-172.551	CHH	evm.TU.SJ15141	exon	--	-//-
chr15	9738769	9738769	326	106	0.00165128	0.0305487		-0.0288974	-498.99	CHH	evm.TU.SJ15179	exon	--	sp|Q5UP39|YR873_MIMIV Putative ankyrin repeat protein R873 OS=Acanthamoeba polyphaga mimivirus GN=MIMI_R873 PE=3 SV=1//1.01046e-10
chr14	3367467	3367467	333	90	0.000987456	0.036891		-0.0359035	-414.132	CHH	evm.TU.SJ15209	exon	--	sp|Q2KHI9|MCM9_MOUSE DNA helicase MCM9 OS=Mus musculus GN=Mcm9 PE=1 SV=2//2.11399e-178
chr14	3367467	3367467	176	56	7.18e-05	0.0301913		-0.0301195	-261.488	CHH	evm.TU.SJ15209	exon	--	sp|Q2KHI9|MCM9_MOUSE DNA helicase MCM9 OS=Mus musculus GN=Mcm9 PE=1 SV=2//2.11399e-178
chr17	632629	632629	218	80	0.00105649	0.0318651		-0.0308086	-459.987	CHH	evm.TU.SJ15279	exon	--	sp|Q9UTA3|YL8H_SCHPO Probable intramembrane protease C25B8.17 OS=Schizosaccharomyces pombe (strain 972 / ATCC 24843) GN=SPAC25B8.17 PE=3 SV=1//6.00234e-25
chr0	96154513	96154513	159	29	0.000454817	0.0313924		-0.0309376	-138.381	CHH	Target=(CAG)n:3-77;Class=Simple_repeat	repeat
chr2	9723062	9723062	206	56	4.08e-05	0.0245428		-0.024502	-269.472	CHH	evm.TU.SJ15395	exon	--	sp|Q5F3L4|DEN6A_CHICK Protein DENND6A OS=Gallus gallus GN=DENND6A PE=2 SV=1//5.0193e-22
chr28	789010	789010	125	43	0.000219907	0.0333054		-0.0330855	-190.587	CG	evm.TU.SJ15443	exon	--	-//-
chr29	7638113	7638113	179	60	5.33e-05	0.0243996		-0.0243462	-279.001	CHH	evm.TU.SJ15474	exon	--	-//-
chr29	7638113	7638113	195	53	0.00199098	0.0246219		-0.0226309	-210.309	CHG	Target=(CTG)n:1-262;Class=Simple_repeat	repeat
chr25	5075033	5075033	203	58	3.87e-05	0.0289221		-0.0288835	-278.496	CHH	evm.TU.SJ15533	exon	--	sp|Q9HD20|AT131_HUMAN Manganese-transporting ATPase 13A1 OS=Homo sapiens GN=ATP13A1 PE=1 SV=2//5.44655e-09
chr6	7695416	7695416	140	39	0.00232991	0.044094		-0.0417641	-188.635	CHH	evm.TU.SJ15548	exon	--	-//-
chr23	5190451	5190451	106	20	0.00178476	0.0816239		-0.0798391	-94.7847	CG	evm.TU.SJ15601	exon	--	sp|P0CO28|SET2_CRYNJ Histone-lysine N-methyltransferase, H3 lysine-36 specific OS=Cryptococcus neoformans var. neoformans serotype D (strain JEC21 / ATCC MYA-565) GN=SET2 PE=3 SV=1//1.19032e-23
chr24	3439561	3439561	175	56	0.000668007	0.0252912		-0.0246232	-256.589	CHH	evm.TU.SJ15707	promoter	--	-//-
chr23	9229466	9229466	174	52	7.63e-05	0.0406532		-0.0405769	-286.443	CHH	evm.TU.SJ15828	exon	--	sp|Q91XF4|RN167_MOUSE E3 ubiquitin-protein ligase RNF167 OS=Mus musculus GN=Rnf167 PE=2 SV=1//9.78056e-13
chr23	9229466	9229466	67	30	0.00127772	0.022371		-0.0210933	-129.575	CHH	evm.TU.SJ15795	promoter	--	-//-
chr0	88601820	88601820	97	28	0.00188807	0.0629438		-0.0610557	-151.67	CG	evm.TU.SJ15837	promoter	--	-//-
chr0	88601820	88601820	97	28	0.00188807	0.0629438		-0.0610557	-151.67	CG	Target=(CCG)n:3-180;Class=Simple_repeat	repeat
chr10	1539195	1539195	97	43	9.95e-05	0.0379816		-0.0378821	-205.173	CHH	evm.TU.SJ16071	exon	--	-//-
chr10	1539195	1539195	97	43	9.95e-05	0.0379816		-0.0378821	-205.173	CHH	Target=(TCC)n:2-108;Class=Simple_repeat	repeat
chr10	1539195	1539195	120	20	0.000118214	0.0723246		-0.0722064	-96.0552	CHH	evm.TU.SJ16071	exon	--	-//-
chr23	2194880	2194880	125	31	0.0011677	0.0372206		-0.0360529	-153.975	CHH	evm.TU.SJ16261	exon	--	sp|Q91V26|SPHK1_RAT Sphingosine kinase 1 OS=Rattus norvegicus GN=Sphk1 PE=2 SV=1//7.53205e-47
chr0	96528269	96528269	155	45	4.55e-05	0.0233551		-0.0233096	-213.117	CHH	evm.TU.SJ16353	exon	--	sp|Q96RY7|IF140_HUMAN Intraflagellar transport protein 140 homolog OS=Homo sapiens GN=IFT140 PE=1 SV=1//2.39597e-16
chr11	9868853	9868853	342	99	4.22e-05	0.0299382		-0.029896	-500.684	CHH	evm.TU.SJ16363	promoter	--	-//-
chr0	194653319	194653319	123	36	0.000685977	0.0260156		-0.0253296	-163.21	CHH	evm.TU.SJ16561	promoter	--	-//-
chr27	5557548	5557548	153	54	0.000790839	0.0250559		-0.024265	-244.339	CHH	evm.TU.SJ16577	promoter	--	-//-
chr18	1546513	1546513	104	25	3.8e-05	0.0268766		-0.0268386	-117.556	CHH	evm.TU.SJ16634	exon	--	sp|P48999|LOX5_MOUSE Arachidonate 5-lipoxygenase OS=Mus musculus GN=Alox5 PE=1 SV=3//8.95493e-46
chr5	11094305	11094305	174	69	0.000671072	0.024277		-0.0236059	-336.505	CHH	Target=(CATGC)n:1-179;Class=Simple_repeat	repeat
chr0	6932254	6932254	199	67	0.000665819	0.0246267		-0.0239608	-305.772	CHH	evm.TU.SJ16829	exon	--	-//-
chr19	5489457	5489457	337	111	0.00114803	0.0350224		-0.0338744	-568.064	CHH	evm.TU.SJ16952	exon	--	-//-
chr19	5489457	5489457	337	111	0.00114803	0.0350224		-0.0338744	-568.064	CHH	evm.TU.SJ16952	TES	--	-//-
chr19	5489457	5489457	131	41	0.000963664	0.024103		-0.0231393	-175.419	CHG	Target=(CAGG)n:1-485;Class=Simple_repeat	repeat
chr0	113557101	113557101	86	23	0.000560686	0.0336906		-0.0331299	-105.5	CHH	evm.TU.SJ17013	promoter	--	-//-
chr19	8972394	8972394	200	62	3.89e-05	0.0275313		-0.0274924	-319.555	CHH	evm.TU.SJ17062	promoter	--	sp|Q2KHU3|EXOS8_BOVIN Exosome complex component RRP43 OS=Bos taurus GN=EXOSC8 PE=2 SV=1//4.49919e-37
chr0	63075899	63075899	197	64	4.63e-05	0.043235		-0.0431887	-339.112	CHH	evm.TU.SJ17219	exon	--	sp|Q680A5|KPRS4_ARATH Ribose-phosphate pyrophosphokinase 4 OS=Arabidopsis thaliana GN=PRS4 PE=1 SV=2//1.15898e-70
chr0	63342440	63342440	104	28	6.64e-05	0.0243222		-0.0242559	-129.393	CHH	evm.TU.SJ17262	exon	--	sp|A0JN27|TF2H2_RAT General transcription factor IIH subunit 2 OS=Rattus norvegicus GN=Gtf2h2 PE=1 SV=1//2.21875e-91
chr4	3278114	3278114	80	27	0.00109053	0.0244723		-0.0233817	-122.815	CHH	evm.TU.SJ17334	exon	--	-//-
chr8	3695510	3695510	194	63	3.5e-05	0.0208174		-0.0207824	-288.005	CHH	evm.TU.SJ17351	promoter	--	-//-
chr8	3695510	3695510	253	83	4.88e-05	0.023227		-0.0231782	-395.07	CHH	evm.TU.SJ17355	exon	--	sp|P06715|GSHR_ECOLI Glutathione reductase OS=Escherichia coli (strain K12) GN=gor PE=1 SV=1//1.99545e-153
chr8	3695510	3695510	124	30	0.000442896	0.0292447		-0.0288018	-138.623	CHH	Target=(ACTG)n:3-52;Class=Simple_repeat	repeat
chr5	19556160	19556160	128	35	0.000450287	0.0277936		-0.0273433	-170.965	CHH	evm.TU.SJ17412	promoter	--	sp|Q55710|THIOG_SYNY3 Bifunctional protein ThiO/ThiG OS=Synechocystis sp. (strain PCC 6803 / Kazusa) GN=thiO/thiG PE=3 SV=1//2.53653e-65
chr6	1600977	1600977	138	41	0.000970844	0.0309806		-0.0300097	-195.725	CHH	evm.TU.SJ17497	exon	--	sp|Q39610|DYHA_CHLRE Dynein alpha chain, flagellar outer arm OS=Chlamydomonas reinhardtii GN=ODA11 PE=3 SV=2//0
chr23	4857564	4857564	203	56	0.00149282	0.0323169		-0.0308241	-277.997	CHH	evm.TU.SJ17530	exon	--	-//-
chr23	4857564	4857564	171	41	0.0011729	0.0333937		-0.0322208	-181.408	CHH	evm.TU.SJ17534	promoter	--	sp|Q0E0Y3|PUS7_ORYSJ RNA pseudouridine synthase 7 OS=Oryza sativa subsp. japonica GN=Os02g0512300 PE=2 SV=2//1.8555e-06
chr0	34195643	34195643	171	42	0.0010114	0.0231509		-0.0221395	-189.333	CHH	evm.TU.SJ16656	exon	--	-//-
chr0	34195643	34195643	127	32	0.000263801	0.0248801		-0.0246163	-142.163	CHG	evm.TU.SJ16656	exon	--	-//-
chr0	34195643	34195643	195	64	0.000165982	0.0215682		-0.0214022	-313.365	CHH	evm.TU.SJ16656	exon	--	-//-
chr0	34195643	34195643	119	16	3.93e-05	0.033668		-0.0336287	-72.322	CHG	evm.TU.SJ16656	exon	--	-//-
chr25	0	0	170	39	6.29e-05	0.062679		-0.0626161	-196.78	CHH	evm.TU.SJ17562	exon	--	-//-
chr25	0	0	134	33	0.000180697	0.047201		-0.0470203	-146.14	CG	evm.TU.SJ17562	exon	--	-//-
chr25	0	0	203	67	0.000596963	0.0285758		-0.0279788	-335.693	CHH	evm.TU.SJ17567	promoter	--	-//-
chr4	12700675	12700675	187	62	6.38e-05	0.0393037		-0.0392399	-315.581	CHH	evm.TU.SJ17867	promoter	--	-//-
chr4	12700675	12700675	187	62	6.38e-05	0.0393037		-0.0392399	-315.581	CHH	evm.TU.SJ17866	exon	--	sp|Q9FM67|TI205_ARATH Protein TIC 20-v, chloroplastic OS=Arabidopsis thaliana GN=TIC20-V PE=2 SV=1//1.19544e-09
chr4	12700675	12700675	187	62	6.38e-05	0.0393037		-0.0392399	-315.581	CHH	evm.TU.SJ17866	TSS	--	sp|Q9FM67|TI205_ARATH Protein TIC 20-v, chloroplastic OS=Arabidopsis thaliana GN=TIC20-V PE=2 SV=1//1.19544e-09
chr4	12700675	12700675	187	62	6.38e-05	0.0393037		-0.0392399	-315.581	CHH	evm.TU.SJ17866	promoter	--	sp|Q9FM67|TI205_ARATH Protein TIC 20-v, chloroplastic OS=Arabidopsis thaliana GN=TIC20-V PE=2 SV=1//1.19544e-09
chr0	55969595	55969595	96	36	5.09e-05	0.0279719		-0.027921	-172.787	CHG	Target=(CATA)n:1-648;Class=Simple_repeat	repeat
chr0	55969595	55969595	96	36	5.09e-05	0.0279719		-0.027921	-172.787	CHG	Target=(CAGA)n:1-203;Class=Simple_repeat	repeat
chr5	15011324	15011324	174	56	6.52e-05	0.0381514		-0.0380862	-280.459	CHH	evm.TU.SJ17941	promoter	--	sp|Q2T9M4|DRC7_BOVIN Dynein regulatory complex subunit 7 OS=Bos taurus GN=DRC7 PE=2 SV=1//6.20149e-40
chr21	4868370	4868370	76	17	0.000108697	0.0843283		-0.0842196	-76.4405	CHH	evm.TU.SJ18127	exon	--	sp|Q9FGC7|ZEP_ARATH Zeaxanthin epoxidase, chloroplastic OS=Arabidopsis thaliana GN=ZEP PE=1 SV=1//3.64482e-11
chr21	4868370	4868370	76	15	7.23e-05	0.059503		-0.0594307	-70.4729	CHH	evm.TU.SJ18128	promoter	--	-//-
chr24	9346903	9346903	141	37	4.42e-05	0.0281456		-0.0281014	-181.588	CHH	evm.TU.SJ18305	promoter	--	sp|Q5RBP4|EHD1_PONAB EH domain-containing protein 1 OS=Pongo abelii GN=EHD1 PE=2 SV=1//1.48635e-15
chr0	165386726	165386726	347	103	0.00111451	0.0422675		-0.041153	-583.201	CHH	Target=(ATTG)n:1-335;Class=Simple_repeat	repeat
chr0	165386726	165386726	347	103	0.00111451	0.0422675		-0.041153	-583.201	CHH	Target=(ATTG)n:1-469;Class=Simple_repeat	repeat
chr0	165138514	165138514	149	49	0.000682523	0.0299654		-0.0292829	-250.887	CHH	evm.TU.SJ18356	exon	--	sp|P08472|M130_STRPU Mesenchyme-specific cell surface glycoprotein OS=Strongylocentrotus purpuratus PE=2 SV=2//2.44199e-20
chr19	6908089	6908089	128	50	0.000421578	0.0360645		-0.035643	-247.419	CHG	evm.TU.SJ18409	promoter	--	sp|A3KPW7|PTAR1_DANRE Protein prenyltransferase alpha subunit repeat-containing protein 1 OS=Danio rerio GN=ptar1 PE=2 SV=1//7.09614e-21
chr19	6908089	6908089	128	50	0.000421578	0.0360645		-0.035643	-247.419	CHG	Target=(CAG)n:3-84;Class=Simple_repeat	repeat
chr0	70801688	70801688	60	23	6.96e-05	0.0299157		-0.0298462	-106.9	CHH	evm.TU.SJ18517	exon	--	-//-
chr29	6666149	6666149	90	18	7.23e-05	0.0259481		-0.0258758	-66.9304	CHG	evm.TU.SJ18624	promoter	--	-//-
chr29	6666149	6666149	142	45	0.000866889	0.0232095		-0.0223426	-184.282	CHH	evm.TU.SJ18624	promoter	--	-//-
chr16	9070933	9070933	173	48	3.85e-05	0.0221399		-0.0221014	-215.639	CHH	evm.TU.SJ18684	promoter	--	-//-
chr12	1117702	1117702	177	53	0.000591408	0.0308621		-0.0302706	-259.955	CHH	evm.TU.SJ18717	exon	--	-//-
chr2	12686339	12686339	216	70	0.000682766	0.0346042		-0.0339215	-362.449	CHH	evm.TU.SJ18866	promoter	--	sp|O61967|LAP1_CAEEL Protein lap1 OS=Caenorhabditis elegans GN=let-413 PE=1 SV=3//9.53271e-10
chr22	2931717	2931717	174	62	4.44e-05	0.027654		-0.0276096	-322.767	CHH	Target=(CCTAT)n:2-169;Class=Simple_repeat	repeat
chr11	1914716	1914716	229	83	0.00107846	0.034828		-0.0337496	-455.303	CHH	evm.TU.SJ18941	promoter	--	-//-
chr22	7947226	7947226	242	65	5.93e-05	0.0358026		-0.0357433	-349.791	CHH	evm.TU.SJ19002	promoter	--	-//-
chr27	7593185	7593185	211	67	0.000294167	0.0281377		-0.0278435	-308.291	CHH	evm.TU.SJ19046	promoter	--	-//-
chr18	8678997	8678997	99	31	0.00118034	0.0346423		-0.0334619	-149.649	CHH	evm.TU.SJ19059	exon	--	-//-
chr0	152808141	152808141	241	60	0.000149319	0.044619		-0.0444697	-378.483	CHH	evm.TU.SJ19097	exon	--	sp|F6Z5C0|UBP15_XENTR Ubiquitin carboxyl-terminal hydrolase 15 OS=Xenopus tropicalis GN=usp15 PE=2 SV=2//5.22954e-27
chr28	5174971	5174971	97	17	0.000105894	0.0670399		-0.066934	-72.7471	CHG	evm.TU.SJ19173	exon	--	-//-
chr15	3609245	3609245	173	38	0.00106664	0.0479658		-0.0468992	-190.311	CHH	Target=(TCTG)n:1-358;Class=Simple_repeat	repeat
chr15	3609245	3609245	173	38	0.00106664	0.0479658		-0.0468992	-190.311	CHH	evm.TU.SJ19269	exon	--	sp|Q55738|GYRA_SYNY3 DNA gyrase subunit A OS=Synechocystis sp. (strain PCC 6803 / Kazusa) GN=gyrA PE=3 SV=1//0
chr0	92643045	92643045	139	55	0.00185189	0.0496754		-0.0478235	-263.249	CHH	evm.TU.SJ19280	exon	--	sp|O93309|SMC3_XENLA Structural maintenance of chromosomes protein 3 OS=Xenopus laevis GN=smc3 PE=1 SV=2//1.6467e-154
chr13	2837917	2837917	341	81	0.000762693	0.0288745		-0.0281118	-347.893	CHH	evm.TU.SJ19300	TES	--	sp|Q9H867|MT21D_HUMAN Protein-lysine methyltransferase METTL21D OS=Homo sapiens GN=VCPKMT PE=1 SV=2//1.23528e-11
chr13	2837917	2837917	341	81	0.000762693	0.0288745		-0.0281118	-347.893	CHH	evm.TU.SJ19300	exon	--	sp|Q9H867|MT21D_HUMAN Protein-lysine methyltransferase METTL21D OS=Homo sapiens GN=VCPKMT PE=1 SV=2//1.23528e-11
chr0	91957233	91957233	54	16	0.000245753	0.0433371		-0.0430914	-75.8762	CG	evm.TU.SJ19312	exon	--	-//-
chr0	92414481	92414481	306	82	0.00146886	0.0455095		-0.0440406	-395.946	CHH	evm.TU.SJ19342	exon	--	-//-
chr0	92414481	92414481	70	13	0.00347951	0.059342		-0.0558625	-57.1406	CHG	evm.TU.SJ19342	exon	--	-//-
chr18	2139696	2139696	155	49	7.83e-05	0.0500099		-0.0499316	-283.889	CHH	Target=(TGGG)n:2-137;Class=Simple_repeat	repeat
chr19	2019473	2019473	169	63	4.69e-05	0.0224641		-0.0224172	-297.9	CHH	evm.TU.SJ19423	promoter	--	sp|Q7PC88|AB31G_ARATH ABC transporter G family member 31 OS=Arabidopsis thaliana GN=ABCG31 PE=1 SV=1//8.64853e-16
chr3	2366626	2366626	143	50	4.69e-05	0.0243808		-0.0243338	-240.383	CHH	evm.TU.SJ19458	promoter	--	-//-
chr3	2366626	2366626	263	83	0.000392636	0.0362289		-0.0358363	-414.546	CHH	evm.TU.SJ19452	exon	--	-//-
chr26	4354862	4354862	101	28	3.61e-05	0.0328638		-0.0328277	-136.06	CHH	Target=(CACAG)n:1-1120;Class=Simple_repeat	repeat
chr10	5266720	5266720	224	69	6.64e-05	0.0369529		-0.0368865	-314.548	CHH	evm.TU.SJ19696	promoter	--	-//-
chr0	19386255	19386255	95	28	4.3e-05	0.0202655		-0.0202225	-118.352	CHH	evm.TU.SJ19706	promoter	--	-//-
chr0	19163867	19163867	132	35	0.00317254	0.0730558		-0.0698832	-164.861	CG	evm.TU.SJ19727	exon	--	-//-
chr0	19163867	19163867	125	47	0.00244299	0.0487658		-0.0463228	-213.709	CHH	evm.TU.SJ19727	exon	--	-//-
chr7	7573694	7573694	166	46	0.00174958	0.0423441		-0.0405945	-211.652	CHH	evm.TU.SJ19753	exon	--	-//-
chr6	11365496	11365496	282	68	0.000619065	0.030659		-0.03004	-322.525	CHH	evm.TU.SJ19878	exon	--	sp|Q7TNH6|NPHP3_MOUSE Nephrocystin-3 OS=Mus musculus GN=Nphp3 PE=1 SV=2//1.37141e-13
chr6	11365496	11365496	107	29	0.00241968	0.029474		-0.0270543	-118.548	CG	evm.TU.SJ19878	exon	--	sp|Q7TNH6|NPHP3_MOUSE Nephrocystin-3 OS=Mus musculus GN=Nphp3 PE=1 SV=2//1.37141e-13
chr0	10495982	10495982	153	42	3.81e-05	0.0322498		-0.0322117	-200.779	CHH	Target=(CTA)n:1-242;Class=Simple_repeat	repeat
chr7	10244966	10244966	162	34	6.73e-05	0.0654821		-0.0654149	-152.712	CHG	Target=(CAG)n:1-59;Class=Simple_repeat	repeat
chr9	2732614	2732614	141	28	0.0019437	0.0322916		-0.0303479	-133.54	CHH	evm.TU.SJ20036	promoter	--	-//-
chr0	100040323	100040323	250	78	9.08e-05	0.0367279		-0.0366371	-416.832	CHH	evm.TU.SJ20140	exon	--	sp|Q56Y42|PLR1_ARATH Pyridoxal reductase, chloroplastic OS=Arabidopsis thaliana GN=PLR1 PE=1 SV=1//1.14086e-94
chr4	8325552	8325552	119	33	0.000156256	0.0262806		-0.0261243	-135.935	CG	evm.TU.SJ20238	promoter	--	-//-
chr4	8325552	8325552	358	110	0.000564054	0.0210762		-0.0205121	-498.206	CHH	evm.TU.SJ20238	promoter	--	-//-
chr0	32275810	32275810	229	93	0.000763848	0.0364801		-0.0357162	-522.912	CHH	evm.TU.SJ20281	exon	--	sp|Q9SVW8|PIRL4_ARATH Plant intracellular Ras-group-related LRR protein 4 OS=Arabidopsis thaliana GN=PIRL4 PE=1 SV=1//7.78589e-07
chr0	32275810	32275810	229	93	0.000763848	0.0364801		-0.0357162	-522.912	CHH	Target=(CAAGG)n:1-272;Class=Simple_repeat	repeat
chr4	2289895	2289895	118	29	6.97e-05	0.0438392		-0.0437695	-129.521	CHG	evm.TU.SJ20318	exon	--	-//-
chr0	123790457	123790457	58	9	0.00480273	0.0557425		-0.0509398	-44.2228	CHH	evm.TU.SJ20327	exon	--	-//-
chr14	1634353	1634353	259	79	0.000506715	0.0298506		-0.0293439	-388.745	CHH	evm.TU.SJ20404	exon	--	sp|Q3EAQ5|PTR36_ARATH Probable peptide/nitrate transporter At3g43790 OS=Arabidopsis thaliana GN=ZIFL2 PE=2 SV=2//2.14434e-16
chr14	1634353	1634353	182	51	0.000482306	0.0343666		-0.0338843	-273.121	CHH	evm.TU.SJ20405	exon	--	sp|Q3EAQ5|PTR36_ARATH Probable peptide/nitrate transporter At3g43790 OS=Arabidopsis thaliana GN=ZIFL2 PE=2 SV=2//1.74647e-21
chr5	10828072	10828072	187	61	6.61e-05	0.0354549		-0.0353888	-319.611	CHH	evm.TU.SJ20514	exon	--	sp|Q9P383|NCBP2_SCHPO Nuclear cap-binding protein subunit 2 OS=Schizosaccharomyces pombe (strain 972 / ATCC 24843) GN=cbc2 PE=3 SV=1//7.67883e-38
chr5	10828072	10828072	187	61	6.61e-05	0.0354549		-0.0353888	-319.611	CHH	evm.TU.SJ20515	promoter	--	sp|C0LGU1|Y5374_ARATH Probable LRR receptor-like serine/threonine-protein kinase At5g37450 OS=Arabidopsis thaliana GN=At5g37450 PE=2 SV=1//1.33463e-45
chr5	10828072	10828072	64	13	0.000428382	0.0486508		-0.0482224	-55.4327	CG	evm.TU.SJ20514	exon	--	sp|Q9P383|NCBP2_SCHPO Nuclear cap-binding protein subunit 2 OS=Schizosaccharomyces pombe (strain 972 / ATCC 24843) GN=cbc2 PE=3 SV=1//7.67883e-38
chr5	10828072	10828072	64	13	0.000428382	0.0486508		-0.0482224	-55.4327	CG	evm.TU.SJ20515	promoter	--	sp|C0LGU1|Y5374_ARATH Probable LRR receptor-like serine/threonine-protein kinase At5g37450 OS=Arabidopsis thaliana GN=At5g37450 PE=2 SV=1//1.33463e-45
chr5	10828072	10828072	146	33	5.21e-05	0.0349152		-0.0348631	-151.212	CHH	Target=(TACGG)n:1-300;Class=Simple_repeat	repeat
chr5	10828072	10828072	146	33	5.21e-05	0.0349152		-0.0348631	-151.212	CHH	Target=(GTATG)n:3-173;Class=Simple_repeat	repeat
chr0	29753586	29753586	261	67	7.91e-05	0.0512433		-0.0511642	-364.684	CHH	evm.TU.SJ20533	promoter	--	-//-
chr0	29753586	29753586	261	67	7.91e-05	0.0512433		-0.0511642	-364.684	CHH	evm.TU.SJ20533	TSS	--	-//-
chr0	29753586	29753586	261	67	7.91e-05	0.0512433		-0.0511642	-364.684	CHH	evm.TU.SJ20533	exon	--	-//-
chr0	29753586	29753586	96	20	0.00518219	0.0581591		-0.0529769	-91.52	CG	evm.TU.SJ20533	exon	--	-//-
chr24	785655	785655	144	46	4.87e-05	0.0283406		-0.028292	-215.628	CHH	evm.TU.SJ20609	promoter	--	sp|Q93Z20|PTR17_ARATH Protein NRT1/ PTR FAMILY 8.5 OS=Arabidopsis thaliana GN=NPF8.5 PE=2 SV=1//6.34984e-15
chr21	475982	475982	305	114	0.00100689	0.0253873		-0.0243804	-575.716	CHG	Target=(CAGA)n:1-419;Class=Simple_repeat	repeat
chr0	23321881	23321881	292	83	4.64e-05	0.0255515		-0.0255051	-382.371	CHH	evm.TU.SJ20807	exon	--	sp|Q07204|F16P1_BRANA Fructose-1,6-bisphosphatase, chloroplastic OS=Brassica napus GN=FBP PE=2 SV=1//1.17262e-70
chr0	23321881	23321881	292	83	4.64e-05	0.0255515		-0.0255051	-382.371	CHH	evm.TU.SJ20807	TSS	--	sp|Q07204|F16P1_BRANA Fructose-1,6-bisphosphatase, chloroplastic OS=Brassica napus GN=FBP PE=2 SV=1//1.17262e-70
chr0	23321881	23321881	292	83	4.64e-05	0.0255515		-0.0255051	-382.371	CHH	evm.TU.SJ20807	promoter	--	sp|Q07204|F16P1_BRANA Fructose-1,6-bisphosphatase, chloroplastic OS=Brassica napus GN=FBP PE=2 SV=1//1.17262e-70
chr4	13366747	13366747	100	33	6.85e-05	0.0204986		-0.0204301	-147.052	CHH	evm.TU.SJ20833	exon	--	sp|Q9Z899|PMP6_CHLPN Probable outer membrane protein pmp6 OS=Chlamydia pneumoniae GN=pmp6 PE=2 SV=2//5.12907e-06
chr29	4731889	4731889	169	58	0.000286878	0.023142		-0.0228551	-270.782	CHH	evm.TU.SJ20854	promoter	--	-//-
chr15	352087	352087	169	52	0.0015007	0.0285555		-0.0270548	-244.966	CHH	evm.TU.SJ20898	exon	--	-//-
chr10	6622745	6622745	212	66	6.49e-05	0.029897		-0.0298321	-315.69	CHH	evm.TU.SJ20913	exon	--	sp|B2VDC9|PQQB_ERWT9 Coenzyme PQQ synthesis protein B OS=Erwinia tasmaniensis (strain DSM 17950 / Et1/99) GN=pqqB PE=3 SV=1//1.26008e-09
chr24	5479341	5479341	91	33	0.00203074	0.0245234		-0.0224926	-149.869	CHH	evm.TU.SJ20927	exon	--	-//-
chr0	35396846	35396846	103	29	0.000182842	0.0313342		-0.0311514	-142.137	CHH	evm.TU.SJ20934	promoter	--	-//-
chr0	35396846	35396846	103	29	0.000182842	0.0313342		-0.0311514	-142.137	CHH	evm.TU.SJ20934	TSS	--	-//-
chr0	35396846	35396846	103	29	0.000182842	0.0313342		-0.0311514	-142.137	CHH	evm.TU.SJ20934	exon	--	-//-
chr0	131042698	131042698	178	45	5.77e-05	0.0337736		-0.0337159	-203.792	CHH	evm.TU.SJ21038	promoter	--	-//-
chr8	8017306	8017306	255	52	5.76e-05	0.0535811		-0.0535235	-296.978	CHH	evm.TU.SJ21063	exon	--	-//-
chr8	8017306	8017306	255	52	5.76e-05	0.0535811		-0.0535235	-296.978	CHH	Target=(TGG)n:2-107;Class=Simple_repeat	repeat
chr8	8017306	8017306	255	52	5.76e-05	0.0535811		-0.0535235	-296.978	CHH	Target=(CTG)n:3-139;Class=Simple_repeat	repeat
chr0	19896547	19896547	298	92	7.8e-05	0.0300759		-0.0299979	-488.481	CHH	evm.TU.SJ21245	promoter	--	sp|P10978|POLX_TOBAC Retrovirus-related Pol polyprotein from transposon TNT 1-94 OS=Nicotiana tabacum PE=2 SV=1//2.26117e-20
chr10	575158	575158	168	56	4.34e-05	0.0216419		-0.0215986	-265.711	CHH	evm.TU.SJ21280	promoter	--	-//-
chr31	2477707	2477707	188	78	0.000958663	0.0322265		-0.0312679	-387.942	CHG	Target=(CTG)n:1-211;Class=Simple_repeat	repeat
chr0	37248125	37248125	124	39	0.000463745	0.0302391		-0.0297754	-178.38	CHH	evm.TU.SJ21344	exon	--	sp|P9WHH1|TRXB_MYCTU Thioredoxin reductase OS=Mycobacterium tuberculosis (strain ATCC 25618 / H37Rv) GN=trxB PE=1 SV=1//2.63676e-94
chr0	37248125	37248125	124	39	0.000463745	0.0302391		-0.0297754	-178.38	CHH	evm.TU.SJ21344	TSS	--	sp|P9WHH1|TRXB_MYCTU Thioredoxin reductase OS=Mycobacterium tuberculosis (strain ATCC 25618 / H37Rv) GN=trxB PE=1 SV=1//2.63676e-94
chr0	37248125	37248125	124	39	0.000463745	0.0302391		-0.0297754	-178.38	CHH	evm.TU.SJ21344	promoter	--	sp|P9WHH1|TRXB_MYCTU Thioredoxin reductase OS=Mycobacterium tuberculosis (strain ATCC 25618 / H37Rv) GN=trxB PE=1 SV=1//2.63676e-94
chr0	133368933	133368933	117	30	6.16e-05	0.0351669		-0.0351053	-139.891	CHH	evm.TU.SJ21370	exon	--	sp|Q05197|PMTA_RHOSH Phosphatidylethanolamine N-methyltransferase OS=Rhodobacter sphaeroides GN=pmtA PE=4 SV=1//4.84967e-17
chr28	3451579	3451579	177	44	0.00314232	0.0456118		-0.0424695	-216.812	CHH	evm.TU.SJ21450	promoter	--	-//-
chr21	10895942	10895942	240	83	4.75e-05	0.0295074		-0.0294599	-424.402	CHH	evm.TU.SJ21555	exon	--	sp|Q9NTM9|CUTC_HUMAN Copper homeostasis protein cutC homolog OS=Homo sapiens GN=CUTC PE=1 SV=1//3.09677e-40
chr11	54499	54499	134	38	5.8e-05	0.0301226		-0.0300647	-180.427	CHH	evm.TU.SJ21637	exon	--	sp|Q5UPD4|YL060_MIMIV Putative F-box and FNIP repeat-containing protein L60 OS=Acanthamoeba polyphaga mimivirus GN=MIMI_L60 PE=4 SV=1//1.30304e-23
chr11	54499	54499	134	38	5.8e-05	0.0301226		-0.0300647	-180.427	CHH	evm.TU.SJ21637	TSS	--	sp|Q5UPD4|YL060_MIMIV Putative F-box and FNIP repeat-containing protein L60 OS=Acanthamoeba polyphaga mimivirus GN=MIMI_L60 PE=4 SV=1//1.30304e-23
chr11	54499	54499	134	38	5.8e-05	0.0301226		-0.0300647	-180.427	CHH	evm.TU.SJ21637	promoter	--	sp|Q5UPD4|YL060_MIMIV Putative F-box and FNIP repeat-containing protein L60 OS=Acanthamoeba polyphaga mimivirus GN=MIMI_L60 PE=4 SV=1//1.30304e-23
chr11	3262443	3262443	206	50	5.73e-05	0.0380489		-0.0379916	-241.695	CHH	Target=(CTG)n:1-51;Class=Simple_repeat	repeat
chr29	1050057	1050057	148	52	0.00043613	0.0369615		-0.0365254	-252.646	CHH	evm.TU.SJ21886	promoter	--	-//-
chr29	1050057	1050057	148	52	0.00043613	0.0369615		-0.0365254	-252.646	CHH	Target=(CCA)n:2-143;Class=Simple_repeat	repeat
chr6	13247383	13247383	98	33	3.62e-05	0.0215348		-0.0214986	-149.052	CHH	evm.TU.SJ21953	exon	--	sp|Q8WV19|SFT2A_HUMAN Vesicle transport protein SFT2A OS=Homo sapiens GN=SFT2D1 PE=1 SV=1//2.72146e-15
chr5	7614600	7614600	147	26	0.00010799	0.0491583		-0.0490503	-111.984	CHG	Target=(CCCGA)n:4-113;Class=Simple_repeat	repeat
chr5	7614600	7614600	199	54	0.000188026	0.0452029		-0.0450149	-290.994	CHH	Target=(CCCGA)n:4-113;Class=Simple_repeat	repeat
chr5	7614600	7614600	199	54	0.000188026	0.0452029		-0.0450149	-290.994	CHH	evm.TU.SJ21979	exon	--	sp|Q9YHY6|CND1_XENLA Condensin complex subunit 1 OS=Xenopus laevis GN=ncapd2 PE=1 SV=1//2.39317e-14
chr6	8928956	8928956	226	65	6.02e-05	0.0489141		-0.0488539	-354.751	CHH	evm.TU.SJ22147	exon	--	-//-
chr6	8928956	8928956	160	35	0.00201812	0.0541		-0.0520819	-177.556	CHH	Target=(CAGG)n:1-196;Class=Simple_repeat	repeat
chr6	8928956	8928956	149	62	0.000221883	0.0297176		-0.0294958	-291.742	CHG	Target=(CAGG)n:1-196;Class=Simple_repeat	repeat
chr21	8515008	8515008	140	29	5.57e-05	0.0347681		-0.0347125	-134.756	CHH	evm.TU.SJ22197	promoter	--	sp|Q9Y385|UB2J1_HUMAN Ubiquitin-conjugating enzyme E2 J1 OS=Homo sapiens GN=UBE2J1 PE=1 SV=2//6.79902e-65
chr0	149563147	149563147	169	32	0.00161199	0.0665618		-0.0649498	-152.281	CG	evm.TU.SJ22236	promoter	--	-//-
chr0	149563147	149563147	169	32	0.00161199	0.0665618		-0.0649498	-152.281	CG	evm.TU.SJ22235	exon	--	-//-
chr0	149563147	149563147	110	38	0.000142034	0.0283948		-0.0282528	-164.101	CHH	evm.TU.SJ22236	promoter	--	-//-
chr16	3360579	3360579	145	30	0.00062033	0.0310068		-0.0303864	-140.633	CHH	evm.TU.SJ22287	exon	--	sp|P46437|GST_MUSDO Glutathione S-transferase OS=Musca domestica PE=2 SV=1//4.6114e-19
chr17	444872	444872	144	31	0.000109128	0.0229228		-0.0228136	-133.651	CG	evm.TU.SJ22304	exon	--	sp|Q4WQY4|M2DH_ASPFU Mannitol 2-dehydrogenase OS=Neosartorya fumigata (strain ATCC MYA-4609 / Af293 / CBS 101355 / FGSC A1100) GN=AFUA_4G14450 PE=1 SV=1//1.50585e-110
chr0	66177153	66177153	235	70	5.65e-05	0.0422988		-0.0422424	-332.412	CHH	evm.TU.SJ22321	promoter	--	-//-
chr7	3438374	3438374	62	11	0.00166381	0.0430638		-0.0414	-50.2583	CG	evm.TU.SJ22361	exon	--	sp|O18866|KCMA1_PIG Calcium-activated potassium channel subunit alpha-1 (Fragment) OS=Sus scrofa GN=KCNMA1 PE=2 SV=2//6.50646e-19
chr1	13537421	13537421	169	50	0.000226876	0.0249725		-0.0247456	-225.946	CHH	evm.TU.SJ22382	promoter	--	sp|Q5UR67|YR617_MIMIV Uncharacterized protein R617 OS=Acanthamoeba polyphaga mimivirus GN=MIMI_R617 PE=4 SV=1//9.19592e-31
chr27	2698169	2698169	144	45	0.000125816	0.0415196		-0.0413938	-246.924	CHH	evm.TU.SJ22430	exon	--	sp|A6H7B5|CSN3_BOVIN COP9 signalosome complex subunit 3 OS=Bos taurus GN=COPS3 PE=2 SV=1//1.3413e-60
chr27	2698169	2698169	144	45	0.000125816	0.0415196		-0.0413938	-246.924	CHH	evm.TU.SJ22430	TES	--	sp|A6H7B5|CSN3_BOVIN COP9 signalosome complex subunit 3 OS=Bos taurus GN=COPS3 PE=2 SV=1//1.3413e-60
chr27	2698169	2698169	163	48	3.25e-05	0.0225369		-0.0225044	-226.485	CHH	evm.TU.SJ22432	promoter	--	-//-
chr15	5536951	5536951	387	138	0.000649407	0.0246044		-0.023955	-660.157	CHH	evm.TU.SJ22552	exon	--	sp|A6X2G7|BETA_OCHA4 Oxygen-dependent choline dehydrogenase OS=Ochrobactrum anthropi (strain ATCC 49188 / DSM 6882 / NCTC 12168) GN=betA PE=3 SV=1//3.12112e-43
chr15	5536951	5536951	387	138	0.000649407	0.0246044		-0.023955	-660.157	CHH	evm.TU.SJ22552	TES	--	sp|A6X2G7|BETA_OCHA4 Oxygen-dependent choline dehydrogenase OS=Ochrobactrum anthropi (strain ATCC 49188 / DSM 6882 / NCTC 12168) GN=betA PE=3 SV=1//3.12112e-43
chr15	5536951	5536951	243	75	4.8e-05	0.0245024		-0.0244545	-366.184	CHH	evm.TU.SJ22558	exon	--	sp|Q8VCZ6|SGSM3_MOUSE Small G protein signaling modulator 3 OS=Mus musculus GN=Sgsm3 PE=1 SV=1//1.37203e-28

## Sheet: FGvsSP_hyper
Table S15-c. Information of hyper methylated DMR (differntially methylated regions) for FGvsSP. Where nGC means the C/G counts; xx_meanMethy means the methylation level of the region in xx stages; dff.Methy means the difference between the meanMethy value of the two stages; areaStat the sum of the test statistics of all CpG sites within a DMR, larger AreaStat is more likely to be a DMR.
#chr	start	end	length	nCG	SJ_FP_meanMethy	BZ_meanMethy	diff.Methy	areaStat	C_context	regionID	region	Gene Name	Blast swiss prot
chr23	5949808	5949808	213	73	0.0250753	6.25e-05	0.0250128	368.255	CHH	evm.TU.SJ00036	promoter	--	-//-
chr23	5949808	5949808	204	64	0.0242104	0.00042465	0.0237858	306.255	CHH	evm.TU.SJ00074	promoter	--	-//-
chr23	5949808	5949808	376	121	0.0329707	0.00139093	0.0315797	564.271	CHH	evm.TU.SJ00080	exon	--	-//-
chr2	4372776	4372776	112	33	0.0256061	0.000235024	0.0253711	159.287	CHH	evm.TU.SJ00089	promoter	--	-//-
chr2	4372776	4372776	294	82	0.0202751	4.49e-05	0.0202302	403.468	CHH	evm.TU.SJ00092	exon	--	-//-
chr1	8261447	8261447	247	81	0.0279641	3.84e-05	0.0279257	420.367	CHH	evm.TU.SJ00131	promoter	--	-//-
chr1	8261447	8261447	247	81	0.0279641	3.84e-05	0.0279257	420.367	CHH	Target=(CAAGT)n:1-47;Class=Simple_repeat	repeat
chr10	0	0	109	38	0.022438	0.00112632	0.0213117	159.922	CHH	evm.TU.SJ00151	exon	--	-//-
chr10	0	0	197	57	0.0257296	4.13e-05	0.0256883	269.49	CHH	evm.TU.SJ00151	exon	--	-//-
chr2	15330791	15330791	251	81	0.0273909	0.000743868	0.026647	399.048	CHH	evm.TU.SJ00183	TES	--	-//-
chr2	15330791	15330791	251	81	0.0273909	0.000743868	0.026647	399.048	CHH	evm.TU.SJ00183	exon	--	-//-
chr25	2643857	2643857	172	55	0.0209835	4.94e-05	0.0209341	252.569	CHH	evm.TU.SJ00241	promoter	--	-//-
chr25	2643857	2643857	172	55	0.0209835	4.94e-05	0.0209341	252.569	CHH	evm.TU.SJ00242	promoter	--	-//-
chr25	2643857	2643857	172	55	0.0209835	4.94e-05	0.0209341	252.569	CHH	evm.TU.SJ00240	promoter	--	-//-
chr22	1459551	1459551	189	67	0.0224492	4.46e-05	0.0224046	327.091	CHH	evm.TU.SJ00279	exon	--	-//-
chr5	2307395	2307395	109	37	0.0319309	0.00139402	0.0305369	180.389	CHH	evm.TU.SJ00297	exon	--	-//-
chr5	2307395	2307395	297	87	0.028227	0.00169193	0.026535	363.978	CHH	evm.TU.SJ00307	promoter	--	sp|O64530|STR1_ARATH Thiosulfate/3-mercaptopyruvate sulfurtransferase 1, mitochondrial OS=Arabidopsis thaliana GN=STR1 PE=1 SV=1//2.13099e-58
chr5	2307395	2307395	171	57	0.0325063	0.000715745	0.0317905	295.722	CHH	evm.TU.SJ00312	exon	--	-//-
chr5	2307395	2307395	171	57	0.0325063	0.000715745	0.0317905	295.722	CHH	evm.TU.SJ00312	TSS	--	-//-
chr5	2307395	2307395	171	57	0.0325063	0.000715745	0.0317905	295.722	CHH	evm.TU.SJ00312	promoter	--	-//-
chr0	86099350	86099350	197	56	0.0552094	8.08e-05	0.0551286	289.47	CHH	evm.TU.SJ00330	exon	--	sp|B6ZJZ9|PNC1_SOYBN Peroxisomal adenine nucleotide carrier 1 OS=Glycine max GN=PNC1 PE=2 SV=1//2.38821e-16
chr24	5311246	5311246	168	62	0.028264	0.00148497	0.026779	309.264	CHH	evm.TU.SJ00357	promoter	--	sp|Q8L7W2|NUDT8_ARATH Nudix hydrolase 8 OS=Arabidopsis thaliana GN=NUDT8 PE=2 SV=2//2.22997e-65
chr24	5311246	5311246	168	62	0.028264	0.00148497	0.026779	309.264	CHH	evm.TU.SJ00356	promoter	--	-//-
chr4	7757490	7757490	258	77	0.0319762	6.77e-05	0.0319085	376.79	CHH	evm.TU.SJ00414	promoter	--	-//-
chr4	7757490	7757490	96	29	0.0290245	0.00149942	0.0275251	135.058	CHH	evm.TU.SJ00389	TES	--	-//-
chr4	7757490	7757490	96	29	0.0290245	0.00149942	0.0275251	135.058	CHH	evm.TU.SJ00389	exon	--	-//-
chr4	7757490	7757490	139	43	0.0413032	5.04e-05	0.0412528	251.191	CHH	Target=(TTG)n:1-277;Class=Simple_repeat	repeat
chr4	7757490	7757490	182	60	0.0295703	0.000864528	0.0287057	277.931	CHH	evm.TU.SJ00405	promoter	--	sp|P00449|SODM_GEOSE Superoxide dismutase [Mn] OS=Geobacillus stearothermophilus GN=sodA PE=1 SV=2//8.12152e-35
chr11	7841848	7841848	167	50	0.0243375	0.000671944	0.0236656	231.924	CHH	evm.TU.SJ00565	promoter	--	-//-
chr20	2515567	2515567	98	28	0.0301314	0.0031827	0.0269487	122.537	CHH	evm.TU.SJ00627	promoter	--	sp|Q9SIC9|PP178_ARATH Pentatricopeptide repeat-containing protein At2g31400, chloroplastic OS=Arabidopsis thaliana GN=At2g31400 PE=2 SV=1//3.89457e-07
chr20	2515567	2515567	98	28	0.0301314	0.0031827	0.0269487	122.537	CHH	evm.TU.SJ00626	exon	--	sp|Q39160|MYO5_ARATH Myosin-5 OS=Arabidopsis thaliana GN=XI-1 PE=1 SV=1//1.01804e-179
chr20	2515567	2515567	98	28	0.0301314	0.0031827	0.0269487	122.537	CHH	evm.TU.SJ00626	TSS	--	sp|Q39160|MYO5_ARATH Myosin-5 OS=Arabidopsis thaliana GN=XI-1 PE=1 SV=1//1.01804e-179
chr20	2515567	2515567	98	28	0.0301314	0.0031827	0.0269487	122.537	CHH	evm.TU.SJ00626	promoter	--	sp|Q39160|MYO5_ARATH Myosin-5 OS=Arabidopsis thaliana GN=XI-1 PE=1 SV=1//1.01804e-179
chr21	2022844	2022844	91	26	0.0354211	5.17e-05	0.0353693	126.387	CHH	evm.TU.SJ00704	promoter	--	sp|Q93W20|NIFU2_ARATH NifU-like protein 2, chloroplastic OS=Arabidopsis thaliana GN=NIFU2 PE=1 SV=1//1.73467e-36
chr8	11757607	11757607	187	53	0.0378097	6.63e-05	0.0377435	257.424	CHH	evm.TU.SJ00861	promoter	--	-//-
chr23	0	0	149	45	0.0266864	0.000299539	0.0263869	218.099	CHH	Target=(CAACC)n:1-139;Class=Simple_repeat	repeat
chr0	192636135	192636135	205	62	0.030152	0.000511266	0.0296408	310.999	CHH	Target=(GA)n:1-385;Class=Simple_repeat	repeat
chr23	10228658	10228658	170	47	0.0308744	0.000947094	0.0299273	214.762	CHH	evm.TU.SJ00940	exon	--	sp|P51413|RL172_ARATH 60S ribosomal protein L17-2 OS=Arabidopsis thaliana GN=RPL17B PE=2 SV=2//3.44186e-58
chr22	693996	693996	211	61	0.0367785	4.11e-05	0.0367374	321.587	CHH	Target=(TAG)n:3-204;Class=Simple_repeat	repeat
chr0	184955338	184955338	224	86	0.0337055	0.00117229	0.0325332	427.42	CHG	Target=(CTG)n:1-355;Class=Simple_repeat	repeat
chr0	184955338	184955338	224	86	0.0337055	0.00117229	0.0325332	427.42	CHG	Target=(CCG)n:3-180;Class=Simple_repeat	repeat
chr4	14021664	14021664	350	117	0.0221845	4.59e-05	0.0221386	583.027	CHH	evm.TU.SJ01099	promoter	--	-//-
chr4	14021664	14021664	350	117	0.0221845	4.59e-05	0.0221386	583.027	CHH	evm.TU.SJ01099	TSS	--	-//-
chr4	14021664	14021664	350	117	0.0221845	4.59e-05	0.0221386	583.027	CHH	evm.TU.SJ01099	exon	--	-//-
chr4	14021664	14021664	185	64	0.0259091	0.000255979	0.0256531	326.737	CHH	evm.TU.SJ01101	exon	--	-//-
chr4	14021664	14021664	185	64	0.0259091	0.000255979	0.0256531	326.737	CHH	evm.TU.SJ01101	TSS	--	-//-
chr4	14021664	14021664	185	64	0.0259091	0.000255979	0.0256531	326.737	CHH	evm.TU.SJ01101	promoter	--	-//-
chr23	7546111	7546111	81	34	0.0282555	0.0013019	0.0269536	159.922	CHH	evm.TU.SJ01500	exon	--	-//-
chr1	14519227	14519227	190	49	0.0381671	0.000366352	0.0378008	261.92	CHH	Target=(CAAT)n:1-123;Class=Simple_repeat	repeat
chr0	160569475	160569475	121	40	0.0471732	7.17e-05	0.0471016	201.295	CHH	evm.TU.SJ01609	exon	--	sp|Q96NT3|GUCD1_HUMAN Protein GUCD1 OS=Homo sapiens GN=GUCD1 PE=1 SV=2//3.29393e-22
chr27	4210325	4210325	161	54	0.0215845	0.000754361	0.0208302	237.576	CHH	Target=(CAG)n:3-104;Class=Simple_repeat	repeat
chr3	5039776	5039776	276	75	0.0328319	0.000744167	0.0320877	357.449	CHH	evm.TU.SJ01821	promoter	--	-//-
chr0	111187840	111187840	169	53	0.0342278	0.00131176	0.032916	265.098	CHH	evm.TU.SJ01850	exon	--	-//-
chr25	2933099	2933099	101	29	0.0244183	5.26e-05	0.0243657	123.437	CHH	evm.TU.SJ01926	exon	--	sp|Q9FE17|SIR1_ARATH NAD-dependent protein deacetylase SRT1 OS=Arabidopsis thaliana GN=SRT1 PE=2 SV=1//1.62821e-71
chr25	2933099	2933099	131	47	0.0297605	0.000965401	0.0287951	220.303	CHH	evm.TU.SJ01926	exon	--	sp|Q9FE17|SIR1_ARATH NAD-dependent protein deacetylase SRT1 OS=Arabidopsis thaliana GN=SRT1 PE=2 SV=1//1.62821e-71
chr7	4017189	4017189	156	35	0.0278541	6.12e-05	0.0277929	149.177	CHH	Target=(TGG)n:1-254;Class=Simple_repeat	repeat
chr0	94870114	94870114	172	57	0.0316231	0.00043618	0.0311869	272.288	CHH	evm.TU.SJ02044	exon	--	sp|Q5UPD4|YL060_MIMIV Putative F-box and FNIP repeat-containing protein L60 OS=Acanthamoeba polyphaga mimivirus GN=MIMI_L60 PE=4 SV=1//4.72206e-10
chr17	2485203	2485203	92	35	0.0213097	0.0010224	0.0202873	149.395	CHH	evm.TU.SJ02057	promoter	--	sp|Q0CLX3|ATG1_ASPTN Serine/threonine-protein kinase atg1 OS=Aspergillus terreus (strain NIH 2624 / FGSC A1156) GN=atg1 PE=3 SV=1//2.72477e-60
chr24	6532135	6532135	82	29	0.0250027	4.92e-05	0.0249535	129.765	CHH	evm.TU.SJ02079	promoter	--	-//-
chr7	2086729	2086729	163	43	0.0320315	0.000664795	0.0313667	208.265	CHH	evm.TU.SJ02200	promoter	--	sp|P81701|PRXV_ASCNO Vanadium-dependent bromoperoxidase OS=Ascophyllum nodosum PE=1 SV=1//8.62832e-153
chr7	2086729	2086729	140	35	0.0236001	4.18e-05	0.0235583	160.845	CHH	evm.TU.SJ02188	exon	--	sp|Q6ED65|EMAL5_RAT Echinoderm microtubule-associated protein-like 5 OS=Rattus norvegicus GN=Eml5 PE=1 SV=2//5.44485e-31
chr10	11207791	11207791	86	29	0.0213695	0.00087955	0.0204899	128.391	CHH	evm.TU.SJ02227	promoter	--	-//-
chr2	596221	596221	216	66	0.0280614	0.000392281	0.0276691	296.025	CHH	evm.TU.SJ02360	promoter	--	-//-
chr4	11038011	11038011	122	44	0.023459	5.44e-05	0.0234046	197.589	CHH	evm.TU.SJ02377	exon	--	sp|P50430|ARSB_RAT Arylsulfatase B OS=Rattus norvegicus GN=Arsb PE=2 SV=2//5.50909e-52
chr0	54186234	54186234	130	35	0.0282742	6.31e-05	0.0282112	164.248	CHH	evm.TU.SJ02453	exon	--	sp|Q5ZLT0|XPO7_CHICK Exportin-7 OS=Gallus gallus GN=XPO7 PE=2 SV=1//0
chr24	2753040	2753040	253	81	0.0270023	4.72e-05	0.0269551	415.396	CHH	evm.TU.SJ02568	exon	--	sp|Q8WXX0|DYH7_HUMAN Dynein heavy chain 7, axonemal OS=Homo sapiens GN=DNAH7 PE=1 SV=2//0
chr18	7345308	7345308	76	16	0.101506	8.38e-05	0.101422	78.3959	CHG	evm.TU.SJ02548	exon	--	sp|P36861|YPTV2_VOLCA GTP-binding protein yptV2 OS=Volvox carteri GN=YPTV2 PE=3 SV=1//5.36847e-42
chr18	7345308	7345308	76	16	0.101506	8.38e-05	0.101422	78.3959	CHG	Target=(CTG)n:1-156;Class=Simple_repeat	repeat
chr19	4617754	4617754	74	23	0.0230888	0.000835651	0.0222532	101.766	CHH	evm.TU.SJ02665	exon	--	-//-
chr12	10371323	10371323	190	60	0.029287	0.0007759	0.0285111	296.854	CHH	evm.TU.SJ02788	exon	--	sp|O04539|SNL4_ARATH Paired amphipathic helix protein Sin3-like 4 OS=Arabidopsis thaliana GN=SNL4 PE=3 SV=3//2.28587e-40
chr16	3655918	3655918	241	73	0.0237143	0.000114969	0.0235993	345.704	CHH	evm.TU.SJ02855	promoter	--	-//-
chr0	51931959	51931959	109	34	0.0245973	0.000865245	0.0237321	152.202	CHH	evm.TU.SJ02866	promoter	--	sp|Q05609|CTR1_ARATH Serine/threonine-protein kinase CTR1 OS=Arabidopsis thaliana GN=CTR1 PE=1 SV=1//6.47168e-16
chr11	2703660	2703660	175	49	0.0307611	0.000386367	0.0303747	237.876	CHH	evm.TU.SJ02941	exon	--	-//-
chr17	5970181	5970181	149	41	0.0314612	0.000250981	0.0312102	202.786	CHH	evm.TU.SJ03044	promoter	--	sp|O77404|TYPX_TRYBB Tryparedoxin OS=Trypanosoma brucei brucei PE=1 SV=1//1.65937e-22
chr17	5970181	5970181	157	52	0.0296997	0.00231017	0.0273895	232.522	CHG	Target=(CAGG)n:1-265;Class=Simple_repeat	repeat
chr9	10769185	10769185	79	30	0.0256821	0.000683043	0.0249991	134.598	CHH	evm.TU.SJ03142	promoter	--	sp|Q54BF6|MCFN_DICDI Mitochondrial substrate carrier family protein N OS=Dictyostelium discoideum GN=mcfN PE=1 SV=2//4.86805e-64
chr9	10769185	10769185	79	30	0.0256821	0.000683043	0.0249991	134.598	CHH	evm.TU.SJ03141	exon	--	sp|Q06563|SYM1_YEAST Protein SYM1 OS=Saccharomyces cerevisiae (strain ATCC 204508 / S288c) GN=SYM1 PE=1 SV=1//9.41225e-14
chr9	10769185	10769185	225	69	0.0406901	4.69e-05	0.0406432	392.057	CHH	evm.TU.SJ03142	exon	--	sp|Q54BF6|MCFN_DICDI Mitochondrial substrate carrier family protein N OS=Dictyostelium discoideum GN=mcfN PE=1 SV=2//4.86805e-64
chr9	10769185	10769185	63	13	0.0453302	0.00342527	0.0419049	58.0558	CG	evm.TU.SJ03142	exon	--	sp|Q54BF6|MCFN_DICDI Mitochondrial substrate carrier family protein N OS=Dictyostelium discoideum GN=mcfN PE=1 SV=2//4.86805e-64
chr0	68592304	68592304	89	37	0.0328682	0.0031545	0.0297137	157.051	CG	evm.TU.SJ03171	exon	--	sp|P02828|HSP83_DROME Heat shock protein 83 OS=Drosophila melanogaster GN=Hsp83 PE=1 SV=1//0
chr5	3321601	3321601	216	64	0.0305475	4.55e-05	0.030502	315.157	CHH	evm.TU.SJ03214	exon	--	sp|Q5F478|ANR44_CHICK Serine/threonine-protein phosphatase 6 regulatory ankyrin repeat subunit B OS=Gallus gallus GN=ANKRD44 PE=2 SV=1//6.40369e-06
chr0	170291900	170291900	241	71	0.0311676	0.000899532	0.030268	352.171	CHH	Target=(CAT)n:1-273;Class=Simple_repeat	repeat
chr0	58175954	58175954	89	32	0.0210239	0.000813904	0.02021	152.137	CHH	evm.TU.SJ03343	promoter	--	sp|Q0VFT9|TPC13_XENTR Trafficking protein particle complex subunit 13 OS=Xenopus tropicalis GN=trappc13 PE=2 SV=1//8.57078e-17
chr21	9761447	9761447	138	47	0.0410963	0.000792357	0.0403039	236.839	CHH	evm.TU.SJ03414	exon	--	sp|A1X154|ASZ1_ECHTE Ankyrin repeat, SAM and basic leucine zipper domain-containing protein 1 OS=Echinops telfairi GN=ASZ1 PE=3 SV=1//7.44434e-11
chr23	3939652	3939652	86	21	0.0306787	0.000214893	0.0304638	94.9078	CG	evm.TU.SJ03461	promoter	--	-//-
chr0	80053405	80053405	179	52	0.0466859	0.000135509	0.0465504	268.707	CHH	evm.TU.SJ03483	exon	--	sp|Q9MB58|F26_ARATH 6-phosphofructo-2-kinase/fructose-2,6-bisphosphatase OS=Arabidopsis thaliana GN=FKFBP PE=1 SV=1//2.67918e-37
chr10	15468217	15468217	167	56	0.0346815	5.09e-05	0.0346305	283.559	CHH	evm.TU.SJ03622	exon	--	sp|O66409|YZ18_AQUAE Uncharacterized protein aq_aa18 OS=Aquifex aeolicus (strain VF5) GN=aq_aa18 PE=4 SV=1//3.67003e-11
chr7	11255504	11255504	126	62	0.0371495	5.66e-05	0.037093	326.234	CHG	Target=(CTG)n:3-93;Class=Simple_repeat	repeat
chr16	3539248	3539248	207	56	0.0253923	3.82e-05	0.0253541	276.661	CHH	evm.TU.SJ03780	promoter	--	-//-
chr13	4630264	4630264	351	92	0.0403059	0.000616917	0.039689	439.987	CHH	evm.TU.SJ03821	exon	--	sp|P81701|PRXV_ASCNO Vanadium-dependent bromoperoxidase OS=Ascophyllum nodosum PE=1 SV=1//0
chr0	28956995	28956995	270	82	0.0347396	0.000929465	0.0338101	443.734	CHH	evm.TU.SJ03843	TES	--	-//-
chr0	28956995	28956995	270	82	0.0347396	0.000929465	0.0338101	443.734	CHH	evm.TU.SJ03843	exon	--	-//-
chr12	8185428	8185428	177	44	0.0441855	4.73e-05	0.0441382	232.332	CHH	evm.TU.SJ03947	promoter	--	sp|F4KBP5|CHR4_ARATH Protein CHROMATIN REMODELING 4 OS=Arabidopsis thaliana GN=CHR4 PE=2 SV=1//4.03609e-07
chr0	105263113	105263113	197	48	0.0253623	0.000710016	0.0246523	215.83	CHH	Target=(TAG)n:1-127;Class=Simple_repeat	repeat
chr20	77076	77076	178	48	0.0378901	0.0010083	0.0368818	233.948	CHH	evm.TU.SJ04007	exon	--	-//-
chr0	45495051	45495051	250	74	0.036463	0.00105432	0.0354087	393.047	CHH	evm.TU.SJ04029	exon	--	-//-
chr29	2134586	2134586	109	35	0.0297689	4.08e-05	0.0297281	177.2	CHH	evm.TU.SJ04072	exon	--	-//-
chr29	2134586	2134586	109	35	0.0297689	4.08e-05	0.0297281	177.2	CHH	Target=(CAG)n:2-171;Class=Simple_repeat	repeat
chr0	138804691	138804691	333	112	0.040305	0.00101327	0.0392917	595.815	CHH	evm.TU.SJ04086	exon	--	-//-
chr0	138692363	138692363	145	46	0.0217741	0.000359676	0.0214145	223.616	CHH	Target=(CTA)n:1-273;Class=Simple_repeat	repeat
chr0	38914924	38914924	263	91	0.0367135	0.000136567	0.0365769	522.728	CHH	evm.TU.SJ04113	exon	--	-//-
chr17	8336220	8336220	224	62	0.0498838	4.64e-05	0.0498374	301.143	CHH	Target=(CAGG)n:1-102;Class=Simple_repeat	repeat
chr17	8336220	8336220	103	39	0.0547669	0.00134723	0.0534196	184.467	CHG	Target=(CAGG)n:1-102;Class=Simple_repeat	repeat
chr3	2256248	2256248	187	52	0.0504973	0.00107126	0.0494261	298.671	CHH	evm.TU.SJ04194	exon	--	sp|Q7XA06|SYT3_ARATH Synaptotagmin-3 OS=Arabidopsis thaliana GN=SYT3 PE=2 SV=1//4.7058e-14
chr10	9288834	9288834	187	48	0.0509365	0.000369808	0.0505666	274.032	CHH	Target=(TAGA)n:1-208;Class=Simple_repeat	repeat
chr5	12135048	12135048	159	31	0.0755158	8.27e-05	0.0754331	150.499	CHH	evm.TU.SJ04323	exon	--	sp|Q54QG5|Y3893_DICDI Probable E3 ubiquitin-protein ligase DDB_G0283893 OS=Dictyostelium discoideum GN=DDB_G0283893 PE=3 SV=2//2.5443e-07
chr12	4026556	4026556	228	43	0.0616776	5.62e-05	0.0616214	225.396	CHH	evm.TU.SJ04487	exon	--	-//-
chr0	98816806	98816806	151	37	0.0487638	0.000211553	0.0485522	172.271	CG	evm.TU.SJ04582	exon	--	sp|Q94AA4|PFKA3_ARATH ATP-dependent 6-phosphofructokinase 3 OS=Arabidopsis thaliana GN=PFK3 PE=1 SV=1//2.5171e-108
chr20	5206777	5206777	82	23	0.0289684	0.00112261	0.0278458	104.657	CHH	evm.TU.SJ04627	promoter	--	-//-
chr15	7406111	7406111	290	85	0.0259835	0.000807341	0.0251761	393.749	CHH	evm.TU.SJ04658	promoter	--	-//-
chr19	1641869	1641869	203	68	0.0346877	6.48e-05	0.0346229	331.48	CHH	evm.TU.SJ04760	exon	--	sp|Q7PC88|AB31G_ARATH ABC transporter G family member 31 OS=Arabidopsis thaliana GN=ABCG31 PE=1 SV=1//4.83225e-43
chr19	1641869	1641869	68	9	0.0463717	0.00018989	0.0461818	37.8626	CG	evm.TU.SJ04760	exon	--	sp|Q7PC88|AB31G_ARATH ABC transporter G family member 31 OS=Arabidopsis thaliana GN=ABCG31 PE=1 SV=1//4.83225e-43
chr11	4521214	4521214	94	34	0.0480371	0.00427113	0.043766	169.007	CHH	evm.TU.SJ04792	exon	--	sp|P10243|MYBA_HUMAN Myb-related protein A OS=Homo sapiens GN=MYBL1 PE=1 SV=2//8.74876e-35
chr0	17900801	17900801	189	57	0.0335475	5.26e-05	0.0334949	292.408	CHH	evm.TU.SJ04817	promoter	--	-//-
chr0	115899432	115899432	80	23	0.0232259	6.57e-05	0.0231602	108.102	CHH	Target=(CCAA)n:1-167;Class=Simple_repeat	repeat
chr23	3549491	3549491	195	44	0.0622814	0.000113197	0.0621682	216.219	CHH	evm.TU.SJ04863	promoter	--	sp|O34614|YTQB_BACSU Putative rRNA methylase YtqB OS=Bacillus subtilis (strain 168) GN=ytqB PE=3 SV=1//6.71709e-29
chr23	3549491	3549491	195	44	0.0622814	0.000113197	0.0621682	216.219	CHH	evm.TU.SJ04862	exon	--	-//-
chr23	3549491	3549491	195	44	0.0622814	0.000113197	0.0621682	216.219	CHH	Target=(CAG)n:1-54;Class=Simple_repeat	repeat
chr23	5484209	5484209	137	36	0.0415779	0.00172344	0.0398544	164.239	CHH	evm.TU.SJ04923	exon	--	-//-
chr27	0	0	82	23	0.0320398	6.29e-05	0.0319769	107.066	CHH	evm.TU.SJ05001	promoter	--	sp|A0RR75|RIBA_CAMFF GTP cyclohydrolase-2 OS=Campylobacter fetus subsp. fetus (strain 82-40) GN=ribA PE=3 SV=1//2.28685e-57
chr27	0	0	245	79	0.0464599	0.00281959	0.0436403	397.652	CHH	Target=(TTGG)n:1-524;Class=Simple_repeat	repeat
chr24	1015811	1015811	132	43	0.0270272	0.000424203	0.026603	201.554	CHH	evm.TU.SJ05012	exon	--	-//-
chr28	2395419	2395419	125	47	0.0265733	0.00137966	0.0251937	233.673	CHH	evm.TU.SJ05078	promoter	--	-//-
chr30	3603006	3603006	218	53	0.0394014	6.37e-05	0.0393377	245.918	CHH	evm.TU.SJ05168	promoter	--	sp|Q28298|RRBP1_CANFA Ribosome-binding protein 1 OS=Canis familiaris GN=RRBP1 PE=2 SV=1//7.64765e-29
chr7	1045002	1045002	146	27	0.0579328	0.00136422	0.0565686	150.539	CHH	evm.TU.SJ05303	exon	--	sp|Q8BM85|TBCK_MOUSE TBC domain-containing protein kinase-like protein OS=Mus musculus GN=Tbck PE=2 SV=1//9.9771e-09
chr7	1045002	1045002	146	27	0.0579328	0.00136422	0.0565686	150.539	CHH	evm.TU.SJ05303	TES	--	sp|Q8BM85|TBCK_MOUSE TBC domain-containing protein kinase-like protein OS=Mus musculus GN=Tbck PE=2 SV=1//9.9771e-09
chr7	1045002	1045002	146	27	0.0579328	0.00136422	0.0565686	150.539	CHH	Target=(CAG)n:2-167;Class=Simple_repeat	repeat
chr10	8057480	8057480	172	56	0.0206948	4.27e-05	0.0206521	259.7	CHH	evm.TU.SJ05340	promoter	--	-//-
chr0	48750686	48750686	330	93	0.0293389	7.7e-05	0.029262	451.42	CHH	evm.TU.SJ05377	promoter	--	-//-
chr0	48750686	48750686	330	93	0.0293389	7.7e-05	0.029262	451.42	CHH	evm.TU.SJ05376	exon	--	-//-
chr0	48843586	48843586	166	38	0.0297268	4.77e-05	0.0296791	182.761	CHH	evm.TU.SJ05396	promoter	--	sp|Q8IRG6|SPT16_DROME FACT complex subunit spt16 OS=Drosophila melanogaster GN=dre4 PE=1 SV=2//4.71771e-130
chr14	2512948	2512948	118	37	0.0295404	5.78e-05	0.0294826	166.811	CHH	evm.TU.SJ05401	exon	--	sp|Q9ZMM1|HCPA_HELPJ Beta-lactamase HcpA OS=Helicobacter pylori (strain J99 / ATCC 700824) GN=hcpA PE=3 SV=1//1.26685e-06
chr21	5213784	5213784	227	73	0.0339929	0.000765724	0.0332271	352.542	CHH	evm.TU.SJ05592	promoter	--	-//-
chr21	5213784	5213784	227	73	0.0339929	0.000765724	0.0332271	352.542	CHH	evm.TU.SJ05584	exon	--	sp|P53487|ARP2_ACACA Actin-related protein 2 OS=Acanthamoeba castellanii GN=arp2 PE=2 SV=1//5.20785e-171
chr21	5213784	5213784	227	73	0.0339929	0.000765724	0.0332271	352.542	CHH	evm.TU.SJ05584	TSS	--	sp|P53487|ARP2_ACACA Actin-related protein 2 OS=Acanthamoeba castellanii GN=arp2 PE=2 SV=1//5.20785e-171
chr21	5213784	5213784	227	73	0.0339929	0.000765724	0.0332271	352.542	CHH	evm.TU.SJ05584	promoter	--	sp|P53487|ARP2_ACACA Actin-related protein 2 OS=Acanthamoeba castellanii GN=arp2 PE=2 SV=1//5.20785e-171
chr0	82073234	82073234	211	58	0.051089	0.00261829	0.0484707	322.679	CHH	Target=(CAG)n:1-217;Class=Simple_repeat	repeat
chr15	8355359	8355359	198	66	0.0248434	3.94e-05	0.024804	336.87	CHH	evm.TU.SJ05729	promoter	--	-//-
chr0	76019560	76019560	97	23	0.0208092	3.67e-05	0.0207725	102.352	CHH	evm.TU.SJ05766	promoter	--	-//-
chr0	178540816	178540816	211	63	0.0277275	6.07e-05	0.0276668	297.756	CHH	evm.TU.SJ05814	promoter	--	-//-
chr29	4996197	4996197	236	75	0.0301071	0.000768944	0.0293382	363.759	CHH	evm.TU.SJ05914	exon	--	-//-
chr0	156910134	156910134	69	29	0.02788	0.0015221	0.0263579	134.63	CHH	evm.TU.SJ05944	promoter	--	-//-
chr0	156822744	156822744	202	54	0.0274642	4.39e-05	0.0274203	255.487	CHH	evm.TU.SJ05969	promoter	--	-//-
chr12	9342884	9342884	188	58	0.0313588	0.0013145	0.0300443	282.659	CHH	evm.TU.SJ06066	TES	--	-//-
chr12	9342884	9342884	188	58	0.0313588	0.0013145	0.0300443	282.659	CHH	evm.TU.SJ06066	exon	--	-//-
chr17	0	0	202	40	0.0383694	4.12e-05	0.0383282	212.285	CHH	evm.TU.SJ06030	promoter	--	-//-
chr0	110222985	110222985	88	24	0.0352489	6.29e-05	0.0351861	115.855	CHH	evm.TU.SJ06169	promoter	--	-//-
chr0	61756917	61756917	276	85	0.0516786	0.00104123	0.0506374	497.165	CHH	evm.TU.SJ06130	exon	--	-//-
chr0	61756917	61756917	276	85	0.0516786	0.00104123	0.0506374	497.165	CHH	Target=(TAG)n:3-46;Class=Simple_repeat	repeat
chr10	1827482	1827482	150	43	0.0254203	0.000663649	0.0247566	188.685	CHH	evm.TU.SJ06274	promoter	--	sp|Q6ZTR5|CX022_HUMAN Uncharacterized protein CXorf22 OS=Homo sapiens GN=CXorf22 PE=2 SV=3//2.59859e-10
chr10	1827482	1827482	241	77	0.0371002	0.00142235	0.0356779	412.578	CHH	evm.TU.SJ06263	promoter	--	sp|A5DY61|MZM1_LODEL Mitochondrial zinc maintenance protein 1, mitochondrial OS=Lodderomyces elongisporus (strain ATCC 11503 / CBS 2605 / JCM 1781 / NBRC 1676 / NRRL YB-4239) GN=MZM1 PE=3 SV=1//1.85223e-10
chr6	5611425	5611425	161	49	0.0295836	4.35e-05	0.0295401	223.525	CHH	evm.TU.SJ06503	exon	--	-//-
chr6	5611425	5611425	161	49	0.0295836	4.35e-05	0.0295401	223.525	CHH	evm.TU.SJ06503	TSS	--	-//-
chr6	5611425	5611425	161	49	0.0295836	4.35e-05	0.0295401	223.525	CHH	evm.TU.SJ06503	promoter	--	-//-
chr0	184318654	184318654	174	54	0.0273742	0.000459464	0.0269148	248.293	CHH	evm.TU.SJ06593	exon	--	sp|Q9FIY7|SM3L3_ARATH Putative SWI/SNF-related matrix-associated actin-dependent regulator of chromatin subfamily A member 3-like 3 OS=Arabidopsis thaliana GN=At5g43530 PE=3 SV=1//3.44765e-18
chr14	5217828	5217828	205	66	0.0241933	0.000896925	0.0232964	299.724	CHH	evm.TU.SJ06770	promoter	--	sp|P53661|Y732_MYCCT Putative phosphatase MCAP_0732 OS=Mycoplasma capricolum subsp. capricolum (strain California kid / ATCC 27343 / NCTC 10154) GN=MCAP_0732 PE=3 SV=2//4.17974e-16
chr14	5217828	5217828	96	28	0.0218509	5.06e-05	0.0218003	118.872	CHH	evm.TU.SJ06770	promoter	--	sp|P53661|Y732_MYCCT Putative phosphatase MCAP_0732 OS=Mycoplasma capricolum subsp. capricolum (strain California kid / ATCC 27343 / NCTC 10154) GN=MCAP_0732 PE=3 SV=2//4.17974e-16
chr0	28242141	28242141	144	32	0.0421665	0.000218419	0.041948	175.311	CHH	evm.TU.SJ06776	exon	--	sp|Q8RXV3|P2C59_ARATH Probable protein phosphatase 2C 59 OS=Arabidopsis thaliana GN=WIN2 PE=1 SV=1//2.98001e-34
chr0	28242141	28242141	144	32	0.0421665	0.000218419	0.041948	175.311	CHH	Target=(CATAC)n:1-238;Class=Simple_repeat	repeat
chr0	13999281	13999281	142	46	0.0329165	0.00197113	0.0309454	217.278	CHH	evm.TU.SJ06924	promoter	--	-//-
chr0	13999281	13999281	142	46	0.0329165	0.00197113	0.0309454	217.278	CHH	evm.TU.SJ06924	TSS	--	-//-
chr0	13999281	13999281	142	46	0.0329165	0.00197113	0.0309454	217.278	CHH	evm.TU.SJ06924	exon	--	-//-
chr9	7163948	7163948	157	48	0.0407886	0.000505324	0.0402833	239.454	CHH	evm.TU.SJ07019	promoter	--	sp|Q54HL8|Y9381_DICDI FNIP repeat-containing protein DDB_G0289381 OS=Dictyostelium discoideum GN=DDB_G0289381 PE=4 SV=1//1.76021e-08
chr8	10416926	10416926	189	60	0.0328268	0.000278592	0.0325482	327.295	CHH	evm.TU.SJ07120	promoter	--	-//-
chr0	143856082	143856082	54	31	0.0240218	5.35e-05	0.0239683	143.898	CHH	Target=(GGTTG)n:2-129;Class=Simple_repeat	repeat
chr5	17907581	17907581	281	87	0.0263824	7.35e-05	0.0263089	492.991	CHH	evm.TU.SJ07184	exon	--	sp|Q9R099|TBL2_MOUSE Transducin beta-like protein 2 OS=Mus musculus GN=Tbl2 PE=2 SV=2//2.48557e-38
chr5	17907581	17907581	281	87	0.0263824	7.35e-05	0.0263089	492.991	CHH	evm.TU.SJ07184	TSS	--	sp|Q9R099|TBL2_MOUSE Transducin beta-like protein 2 OS=Mus musculus GN=Tbl2 PE=2 SV=2//2.48557e-38
chr5	17907581	17907581	281	87	0.0263824	7.35e-05	0.0263089	492.991	CHH	evm.TU.SJ07184	promoter	--	sp|Q9R099|TBL2_MOUSE Transducin beta-like protein 2 OS=Mus musculus GN=Tbl2 PE=2 SV=2//2.48557e-38
chr5	17907581	17907581	298	82	0.0295336	0.000778838	0.0287547	448.618	CHH	evm.TU.SJ07183	exon	--	sp|Q8S8S1|PEX16_ARATH Peroxisome biogenesis protein 16 OS=Arabidopsis thaliana GN=PEX16 PE=1 SV=1//1.16121e-10
chr5	17907581	17907581	298	82	0.0295336	0.000778838	0.0287547	448.618	CHH	evm.TU.SJ07183	TSS	--	sp|Q8S8S1|PEX16_ARATH Peroxisome biogenesis protein 16 OS=Arabidopsis thaliana GN=PEX16 PE=1 SV=1//1.16121e-10
chr5	17907581	17907581	298	82	0.0295336	0.000778838	0.0287547	448.618	CHH	evm.TU.SJ07183	promoter	--	sp|Q8S8S1|PEX16_ARATH Peroxisome biogenesis protein 16 OS=Arabidopsis thaliana GN=PEX16 PE=1 SV=1//1.16121e-10
chr5	17907581	17907581	101	27	0.0231713	0.000367208	0.0228041	116.39	CHH	evm.TU.SJ07201	promoter	--	-//-
chr7	5211548	5211548	212	85	0.0430835	0.000435008	0.0426485	623.701	CHH	Target=(TGG)n:2-111;Class=Simple_repeat	repeat
chr12	5600743	5600743	218	75	0.0317024	0.000472479	0.0312299	411.894	CHH	evm.TU.SJ07386	TES	--	sp|Q91ZW6|TMLH_RAT Trimethyllysine dioxygenase, mitochondrial OS=Rattus norvegicus GN=Tmlhe PE=1 SV=2//2.58474e-35
chr12	5600743	5600743	218	75	0.0317024	0.000472479	0.0312299	411.894	CHH	evm.TU.SJ07386	exon	--	sp|Q91ZW6|TMLH_RAT Trimethyllysine dioxygenase, mitochondrial OS=Rattus norvegicus GN=Tmlhe PE=1 SV=2//2.58474e-35
chr12	5600743	5600743	178	60	0.0209729	5.36e-05	0.0209193	278.635	CHH	Target=T-rich:1-320;Class=Low_complexity	repeat
chr12	5600743	5600743	178	60	0.0209729	5.36e-05	0.0209193	278.635	CHH	Target=(CTTTG)n:5-180;Class=Simple_repeat	repeat
chr0	121425986	121425986	284	59	0.0462696	0.0019582	0.0443114	284.934	CHH	evm.TU.SJ07324	exon	--	sp|Q6PCS6|MTFP1_DANRE Mitochondrial fission process protein 1 OS=Danio rerio GN=mtfp1 PE=2 SV=1//9.63209e-07
chr0	135806575	135806575	324	108	0.021393	3.74e-05	0.0213556	504.609	CHH	evm.TU.SJ07460	exon	--	sp|Q9UPV0|CE164_HUMAN Centrosomal protein of 164 kDa OS=Homo sapiens GN=CEP164 PE=1 SV=3//1.18636e-21
chr5	11683350	11683350	182	63	0.0406922	6.95e-05	0.0406227	322.83	CHH	evm.TU.SJ07609	exon	--	-//-
chr5	11683350	11683350	196	55	0.0261076	0.00020766	0.0258999	276.508	CHH	evm.TU.SJ07618	promoter	--	-//-
chr11	7776618	7776618	313	93	0.0296047	0.000462826	0.0291419	470.449	CHH	evm.TU.SJ07584	exon	--	sp|Q9LP24|Y1571_ARATH Probable leucine-rich repeat receptor-like protein kinase At1g35710 OS=Arabidopsis thaliana GN=At1g35710 PE=2 SV=1//4.72954e-14
chr4	12251822	12251822	172	57	0.0255676	0.0022218	0.0233458	253.414	CHH	evm.TU.SJ07682	exon	--	sp|Q726S7|PTA_DESVH Phosphate acetyltransferase OS=Desulfovibrio vulgaris (strain Hildenborough / ATCC 29579 / NCIMB 8303) GN=pta PE=3 SV=1//6.73412e-17
chr15	10982897	10982897	77	24	0.0236591	4.36e-05	0.0236156	115.423	CHH	Target=(TACTG)n:1-137;Class=Simple_repeat	repeat
chr11	8181605	8181605	184	62	0.0291837	0.00133092	0.0278528	296.072	CHH	evm.TU.SJ07706	exon	--	sp|Q9LP24|Y1571_ARATH Probable leucine-rich repeat receptor-like protein kinase At1g35710 OS=Arabidopsis thaliana GN=At1g35710 PE=2 SV=1//1.39086e-16
chr5	9091870	9091870	165	40	0.0255326	0.000336851	0.0251958	190.251	CHH	evm.TU.SJ07898	promoter	--	sp|Q9EPI1|XYLT1_RAT Xylosyltransferase 1 (Fragment) OS=Rattus norvegicus GN=Xylt1 PE=2 SV=1//7.46774e-18
chr0	143624422	143624422	101	29	0.0239578	0.000599905	0.0233579	123.932	CHH	evm.TU.SJ07877	exon	--	-//-
chr16	7713406	7713406	274	68	0.0245829	0.000389766	0.0241931	299.525	CHH	Target=(CTA)n:1-295;Class=Simple_repeat	repeat
chr16	7713406	7713406	274	68	0.0245829	0.000389766	0.0241931	299.525	CHH	Target=(CTG)n:1-333;Class=Simple_repeat	repeat
chr4	11806187	11806187	122	43	0.0233742	4.01e-05	0.0233341	213.613	CHH	evm.TU.SJ08019	promoter	--	sp|Q769K2|NAPEP_RAT N-acyl-phosphatidylethanolamine-hydrolyzing phospholipase D OS=Rattus norvegicus GN=Napepld PE=1 SV=1//2.06469e-91
chr16	380786	380786	75	25	0.0232103	0.00102584	0.0221845	109.341	CHH	evm.TU.SJ08153	promoter	--	sp|Q6P9I7|SMC6_XENLA Structural maintenance of chromosomes protein 6 OS=Xenopus laevis GN=smc6 PE=2 SV=1//1.78579e-06
chr16	380786	380786	124	25	0.0259569	0.000132306	0.0258246	100.819	CG	evm.TU.SJ08153	promoter	--	sp|Q6P9I7|SMC6_XENLA Structural maintenance of chromosomes protein 6 OS=Xenopus laevis GN=smc6 PE=2 SV=1//1.78579e-06
chr14	4156088	4156088	203	69	0.0507284	0.000282633	0.0504457	422.799	CHH	Target=(CAA)n:1-175;Class=Simple_repeat	repeat
chr30	90886	90886	185	58	0.0234327	4.54e-05	0.0233872	278.198	CHH	evm.TU.SJ08219	exon	--	-//-
chr30	90886	90886	185	58	0.0234327	4.54e-05	0.0233872	278.198	CHH	evm.TU.SJ08219	TES	--	-//-
chr0	109519611	109519611	163	47	0.033527	5.5e-05	0.033472	245.807	CHH	evm.TU.SJ08098	promoter	--	sp|O82531|PSB1_PETHY Proteasome subunit beta type-1 OS=Petunia hybrida GN=PBF1 PE=2 SV=1//1.26007e-59
chr0	109519611	109519611	163	47	0.033527	5.5e-05	0.033472	245.807	CHH	evm.TU.SJ08097	promoter	--	sp|Q9S7G7|MB3R1_ARATH Myb-related protein 3R-1 OS=Arabidopsis thaliana GN=MYB3R-1 PE=2 SV=1//1.11404e-24
chr0	109519611	109519611	163	47	0.033527	5.5e-05	0.033472	245.807	CHH	evm.TU.SJ08098	TSS	--	sp|O82531|PSB1_PETHY Proteasome subunit beta type-1 OS=Petunia hybrida GN=PBF1 PE=2 SV=1//1.26007e-59
chr0	109519611	109519611	163	47	0.033527	5.5e-05	0.033472	245.807	CHH	evm.TU.SJ08098	exon	--	sp|O82531|PSB1_PETHY Proteasome subunit beta type-1 OS=Petunia hybrida GN=PBF1 PE=2 SV=1//1.26007e-59
chr0	109519611	109519611	142	39	0.0419217	0.00184409	0.0400776	198.193	CHH	evm.TU.SJ08098	exon	--	sp|O82531|PSB1_PETHY Proteasome subunit beta type-1 OS=Petunia hybrida GN=PBF1 PE=2 SV=1//1.26007e-59
chr0	109519611	109519611	146	40	0.0548173	0.000222389	0.0545949	201.197	CG	evm.TU.SJ08098	exon	--	sp|O82531|PSB1_PETHY Proteasome subunit beta type-1 OS=Petunia hybrida GN=PBF1 PE=2 SV=1//1.26007e-59
chr5	13587583	13587583	154	42	0.0296587	0.000240357	0.0294183	180.986	CG	evm.TU.SJ08387	exon	--	-//-
chr25	1620562	1620562	246	82	0.0300248	0.00126885	0.028756	406.56	CHH	evm.TU.SJ08557	promoter	--	sp|Q54DD3|GCST_DICDI Aminomethyltransferase, mitochondrial OS=Dictyostelium discoideum GN=gcvT PE=3 SV=1//6.41753e-105
chr8	1075940	1075940	126	42	0.0231223	0.000557808	0.0225645	212.724	CHH	evm.TU.SJ08620	exon	--	-//-
chr8	1075940	1075940	160	47	0.0381094	0.00120988	0.0368995	238.938	CHH	evm.TU.SJ08631	exon	--	-//-
chr0	146417443	146417443	173	54	0.0216301	5.33e-05	0.0215768	248.333	CHH	evm.TU.SJ08528	promoter	--	sp|B5XY38|RLMI_KLEP3 Ribosomal RNA large subunit methyltransferase I OS=Klebsiella pneumoniae (strain 342) GN=rlmI PE=3 SV=2//4.69024e-36
chr0	49559542	49559542	59	14	0.0820165	0.000326964	0.0816895	74.1052	CG	evm.TU.SJ08807	exon	--	sp|Q9DE14|ATR_XENLA Serine/threonine-protein kinase atr OS=Xenopus laevis GN=atr PE=1 SV=2//2.8637e-87
chr12	6989431	6989431	111	35	0.0261945	0.00115576	0.0250388	159.076	CHH	evm.TU.SJ08951	promoter	--	-//-
chr22	8180178	8180178	127	40	0.0331055	0.000706071	0.0323994	190.236	CHH	evm.TU.SJ09000	exon	--	sp|Q9ES00|UBE4B_MOUSE Ubiquitin conjugation factor E4 B OS=Mus musculus GN=Ube4b PE=1 SV=3//4.24993e-64
chr0	43646516	43646516	60	7	0.0299008	0.00191323	0.0279876	26.1158	CG	evm.TU.SJ08886	exon	--	sp|P05025|AT1A_TORCA Sodium/potassium-transporting ATPase subunit alpha OS=Torpedo californica PE=1 SV=1//5.4001e-24
chr3	8930049	8930049	130	39	0.0228052	3.68e-05	0.0227684	184.55	CHH	evm.TU.SJ09041	promoter	--	-//-
chr8	7699635	7699635	242	73	0.0280816	4.93e-05	0.0280323	359.88	CHH	evm.TU.SJ09125	promoter	--	-//-
chr8	7699635	7699635	242	73	0.0280816	4.93e-05	0.0280323	359.88	CHH	evm.TU.SJ09124	exon	--	-//-
chr8	7699635	7699635	242	73	0.0280816	4.93e-05	0.0280323	359.88	CHH	evm.TU.SJ09124	TSS	--	-//-
chr8	7699635	7699635	242	73	0.0280816	4.93e-05	0.0280323	359.88	CHH	evm.TU.SJ09124	promoter	--	-//-
chr12	8704557	8704557	122	28	0.0296218	0.000761738	0.0288601	128.648	CHH	evm.TU.SJ09309	promoter	--	-//-
chr1	5578577	5578577	154	44	0.0224101	0.000451208	0.0219589	206.202	CHH	evm.TU.SJ09412	promoter	--	sp|P84675|PFM_CHAGB Putative fungistatic metabolite OS=Chaetomium globosum (strain ATCC 6205 / CBS 148.51 / DSM 1962 / NBRC 6347 / NRRL 1970) GN=CHGG_05463 PE=1 SV=2//1.18691e-14
chr8	5447180	5447180	149	43	0.0371087	5.71e-05	0.0370516	196.726	CHH	evm.TU.SJ09506	exon	--	-//-
chr0	93343580	93343580	204	62	0.0338517	0.00179746	0.0320542	307.731	CHH	evm.TU.SJ09458	exon	--	-//-
chr0	93302495	93302495	167	59	0.0435735	0.00130956	0.0422639	330.397	CHH	Target=(GGATG)n:5-126;Class=Simple_repeat	repeat
chr27	1646690	1646690	78	26	0.0343908	0.0012388	0.033152	121.823	CHH	evm.TU.SJ09734	exon	--	-//-
chr27	1646690	1646690	82	32	0.0418223	0.00158077	0.0402416	149.686	CHG	evm.TU.SJ09737	exon	--	-//-
chr27	1646690	1646690	82	32	0.0418223	0.00158077	0.0402416	149.686	CHG	Target=(CTG)n:1-280;Class=Simple_repeat	repeat
chr0	133250518	133250518	163	45	0.0412092	0.00163792	0.0395713	217.281	CHH	evm.TU.SJ09572	exon	--	sp|P10978|POLX_TOBAC Retrovirus-related Pol polyprotein from transposon TNT 1-94 OS=Nicotiana tabacum PE=2 SV=1//1.22029e-09
chr25	5369242	5369242	142	54	0.028952	0.00174721	0.0272048	242.28	CHH	evm.TU.SJ09954	exon	--	-//-
chr25	5369242	5369242	142	54	0.028952	0.00174721	0.0272048	242.28	CHH	evm.TU.SJ09954	TES	--	-//-
chr14	0	0	193	61	0.0233996	5.74e-05	0.0233422	260.266	CHH	evm.TU.SJ10033	exon	--	sp|O42287|ITSN1_XENLA Intersectin-1 OS=Xenopus laevis GN=itsn1 PE=1 SV=1//2.41211e-08
chr6	7018556	7018556	56	26	0.0751566	7.45e-05	0.0750821	138.871	CHH	Target=(CCA)n:15-231;Class=Simple_repeat	repeat
chr11	2219609	2219609	190	51	0.0358368	0.000774523	0.0350623	269.598	CHH	evm.TU.SJ10281	exon	--	sp|O96876|TCP17_TRYCR Protein TCP17 OS=Trypanosoma cruzi GN=TCP17 PE=1 SV=1//4.78574e-07
chr11	2219609	2219609	118	70	0.0312277	6.66e-05	0.0311611	350.632	CHH	Target=(CCCTA)n:1-671;Class=Simple_repeat	repeat
chr30	3699294	3699294	94	31	0.0572815	0.00261289	0.0546686	153.705	CHG	evm.TU.SJ10321	exon	--	-//-
chr30	3699294	3699294	94	31	0.0572815	0.00261289	0.0546686	153.705	CHG	Target=(CAG)n:3-117;Class=Simple_repeat	repeat
chr0	75178260	75178260	299	96	0.0353087	0.000645417	0.0346632	500.45	CHH	evm.TU.SJ10220	exon	--	sp|Q9ZAE9|ACBC_ACTS5 2-epi-5-epi-valiolone synthase OS=Actinoplanes sp. (strain ATCC 31044 / CBS 674.73 / SE50/110) GN=acbC PE=3 SV=3//1.32033e-95
chr0	163625724	163625724	78	11	0.0263014	0.000108216	0.0261932	50.5165	CG	evm.TU.SJ10406	exon	--	-//-
chr0	141285001	141285001	106	19	0.0485706	6.46e-05	0.048506	85.4464	CHG	evm.TU.SJ10444	exon	--	-//-
chr9	12275181	12275181	219	72	0.0293754	6.83e-05	0.0293071	386.323	CHH	evm.TU.SJ10616	exon	--	-//-
chr9	991276	991276	93	27	0.0503376	5.91e-05	0.0502785	156.273	CHH	evm.TU.SJ10665	exon	--	sp|Q9ULT8|HECD1_HUMAN E3 ubiquitin-protein ligase HECTD1 OS=Homo sapiens GN=HECTD1 PE=1 SV=3//4.28078e-09
chr9	991276	991276	185	45	0.0297135	0.000180561	0.0295329	215.519	CHH	Target=(CAGCT)n:1-29;Class=Simple_repeat	repeat
chr10	2559446	2559446	106	45	0.0291613	0.00104946	0.0281119	213.012	CHG	Target=(CAG)n:1-98;Class=Simple_repeat	repeat
chr4	10618865	10618865	153	45	0.0371658	4.61e-05	0.0371196	221.213	CHH	evm.TU.SJ10771	promoter	--	sp|Q9UYB2|SUA5_PYRAB Threonylcarbamoyl-AMP synthase OS=Pyrococcus abyssi (strain GE5 / Orsay) GN=sua5 PE=1 SV=1//1.64348e-41
chr4	10618865	10618865	153	45	0.0371658	4.61e-05	0.0371196	221.213	CHH	Target=(CAG)n:1-115;Class=Simple_repeat	repeat
chr20	3395678	3395678	143	37	0.047874	0.000448579	0.0474254	167.961	CHH	evm.TU.SJ10796	exon	--	-//-
chr20	3395678	3395678	143	37	0.047874	0.000448579	0.0474254	167.961	CHH	Target=(TAG)n:1-72;Class=Simple_repeat	repeat
chr0	25676398	25676398	199	48	0.0311986	3.84e-05	0.0311602	230.272	CHH	evm.TU.SJ10612	promoter	--	sp|P81701|PRXV_ASCNO Vanadium-dependent bromoperoxidase OS=Ascophyllum nodosum PE=1 SV=1//6.01385e-118
chr0	84126509	84126509	140	43	0.02436	5.48e-05	0.0243052	197.607	CHH	evm.TU.SJ10751	exon	--	-//-
chr0	83935699	83935699	85	26	0.0307414	0.00131121	0.0294302	114.783	CHH	evm.TU.SJ10755	exon	--	-//-
chr24	0	0	173	54	0.0222696	0.000820361	0.0214492	228.299	CHH	evm.TU.SJ11036	exon	--	sp|P62246|RS15A_RAT 40S ribosomal protein S15a OS=Rattus norvegicus GN=Rps15a PE=1 SV=2//8.94622e-75
chr19	3269531	3269531	203	62	0.041609	0.000952892	0.0406561	319.014	CHH	evm.TU.SJ11067	promoter	--	sp|Q9FLU1|BIN4_ARATH DNA-binding protein BIN4 OS=Arabidopsis thaliana GN=BIN4 PE=1 SV=2//1.27906e-13
chr19	3269531	3269531	203	62	0.041609	0.000952892	0.0406561	319.014	CHH	evm.TU.SJ11066	promoter	--	-//-
chr19	3269531	3269531	203	62	0.041609	0.000952892	0.0406561	319.014	CHH	evm.TU.SJ11067	TSS	--	sp|Q9FLU1|BIN4_ARATH DNA-binding protein BIN4 OS=Arabidopsis thaliana GN=BIN4 PE=1 SV=2//1.27906e-13
chr19	3269531	3269531	203	62	0.041609	0.000952892	0.0406561	319.014	CHH	evm.TU.SJ11067	exon	--	sp|Q9FLU1|BIN4_ARATH DNA-binding protein BIN4 OS=Arabidopsis thaliana GN=BIN4 PE=1 SV=2//1.27906e-13
chr19	3269531	3269531	125	45	0.0455183	6.86e-05	0.0454497	250.696	CHH	evm.TU.SJ11066	promoter	--	-//-
chr19	3269531	3269531	125	45	0.0455183	6.86e-05	0.0454497	250.696	CHH	evm.TU.SJ11067	exon	--	sp|Q9FLU1|BIN4_ARATH DNA-binding protein BIN4 OS=Arabidopsis thaliana GN=BIN4 PE=1 SV=2//1.27906e-13
chr19	3269531	3269531	257	109	0.0244923	4.37e-05	0.0244486	574.071	CHH	evm.TU.SJ11068	promoter	--	-//-
chr26	1376445	1376445	85	24	0.0259904	0.000876681	0.0251137	109.015	CHH	evm.TU.SJ11091	promoter	--	sp|Q4R8A8|TMM97_MACFA Transmembrane protein 97 OS=Macaca fascicularis GN=Tmem97 PE=2 SV=2//3.05921e-14
chr0	23067278	23067278	208	72	0.0231178	0.00117387	0.021944	340.569	CHH	evm.TU.SJ10899	promoter	--	-//-
chr0	182257183	182257183	222	68	0.0539027	0.00116536	0.0527374	372.729	CHH	evm.TU.SJ11243	exon	--	sp|Q54Y55|SHKC_DICDI Dual specificity protein kinase shkC OS=Dictyostelium discoideum GN=shkC PE=3 SV=1//1.69875e-29
chr12	2852735	2852735	230	79	0.0212062	0.00058466	0.0206216	378.242	CHH	Target=(TTAGGG)n:1-44;Class=Simple_repeat	repeat
chr15	4287962	4287962	127	45	0.0226177	6.09e-05	0.0225568	187.383	CHH	evm.TU.SJ11256	exon	--	sp|Q8R1G2|CMBL_MOUSE Carboxymethylenebutenolidase homolog OS=Mus musculus GN=Cmbl PE=2 SV=1//1.24585e-20
chr15	4287962	4287962	199	74	0.0269577	6.9e-05	0.0268888	385.246	CHH	evm.TU.SJ11258	exon	--	sp|Q8XCG6|CYSQ_ECO57 3&apos;(2&apos;),5&apos;-bisphosphate nucleotidase CysQ OS=Escherichia coli O157:H7 GN=cysQ PE=3 SV=1//5.03419e-47
chr8	11028257	11028257	59	7	0.0329851	5.7e-05	0.0329281	28.7274	CHG	Target=(CCA)n:1-146;Class=Simple_repeat	repeat
chr28	4767150	4767150	151	40	0.0473189	5.56e-05	0.0472633	222.617	CHH	Target=(CAA)n:1-230;Class=Simple_repeat	repeat
chr11	11889468	11889468	213	71	0.0367621	0.00236514	0.034397	365.253	CHH	evm.TU.SJ11489	exon	--	sp|Q9LU46|RH35_ARATH DEAD-box ATP-dependent RNA helicase 35 OS=Arabidopsis thaliana GN=RH35 PE=2 SV=1//0
chr11	11889468	11889468	213	71	0.0367621	0.00236514	0.034397	365.253	CHH	Target=(TTG)n:1-209;Class=Simple_repeat	repeat
chr11	11889468	11889468	80	12	0.0306873	5.17e-05	0.0306356	48.4255	CHG	Target=(TTG)n:1-209;Class=Simple_repeat	repeat
chr11	11889468	11889468	161	39	0.035973	0.000132196	0.0358408	196.605	CHH	Target=(TTG)n:1-323;Class=Simple_repeat	repeat
chr11	11889468	11889468	158	44	0.0323734	5.2e-05	0.0323214	211.452	CHH	evm.TU.SJ11481	exon	--	sp|Q9C5S1|MKP1_ARATH Protein-tyrosine-phosphatase MKP1 OS=Arabidopsis thaliana GN=MKP1 PE=1 SV=1//1.17907e-36
chr29	3070723	3070723	84	22	0.0232856	4.86e-05	0.023237	105.174	CHH	Target=(CCCGA)n:5-79;Class=Simple_repeat	repeat
chr0	129460833	129460833	109	27	0.0216089	0.000773841	0.0208351	121.165	CHH	evm.TU.SJ11395	promoter	--	-//-
chr21	4232806	4232806	143	31	0.040683	6.69e-05	0.0406161	145.078	CHH	Target=(CAG)n:1-134;Class=Simple_repeat	repeat
chr23	5582436	5582436	110	32	0.0255704	5.87e-05	0.0255117	148.548	CHH	evm.TU.SJ11763	exon	--	sp|Q5M823|NUDC2_RAT NudC domain-containing protein 2 OS=Rattus norvegicus GN=Nudcd2 PE=2 SV=1//1.83775e-21
chr23	5582436	5582436	99	34	0.0297331	5.19e-05	0.0296812	167.505	CHH	evm.TU.SJ11767	exon	--	sp|Q09472|EP300_HUMAN Histone acetyltransferase p300 OS=Homo sapiens GN=EP300 PE=1 SV=2//3.07805e-09
chr13	5514038	5514038	177	50	0.02883	5.48e-05	0.0287752	235.214	CHH	evm.TU.SJ11868	promoter	--	sp|Q3EAQ5|PTR36_ARATH Probable peptide/nitrate transporter At3g43790 OS=Arabidopsis thaliana GN=ZIFL2 PE=2 SV=2//2.21406e-06
chr6	9877800	9877800	133	30	0.0406055	7.31e-05	0.0405323	131.644	CHH	evm.TU.SJ11958	exon	--	sp|Q9UT45|ENG1_SCHPO Endo-1,3(4)-beta-glucanase 1 OS=Schizosaccharomyces pombe (strain 972 / ATCC 24843) GN=eng1 PE=3 SV=1//4.14202e-45
chr5	4800829	4800829	207	65	0.037253	5.26e-05	0.0372004	327.732	CHH	evm.TU.SJ11981	exon	--	-//-
chr13	262585	262585	200	67	0.0338819	0.00116123	0.0327207	333.958	CHH	evm.TU.SJ12026	promoter	--	sp|P23254|TKT1_YEAST Transketolase 1 OS=Saccharomyces cerevisiae (strain ATCC 204508 / S288c) GN=TKL1 PE=1 SV=4//0
chr11	816819	816819	133	42	0.0335155	5.62e-05	0.0334593	205.855	CHH	evm.TU.SJ12084	exon	--	sp|Q9LYZ9|PP362_ARATH Pentatricopeptide repeat-containing protein At5g02860 OS=Arabidopsis thaliana GN=At5g02860 PE=2 SV=1//2.16173e-15
chr5	15543212	15543212	61	24	0.0214637	0.000965757	0.0204979	112.18	CHH	evm.TU.SJ12144	exon	--	sp|P46871|KRP95_STRPU Kinesin-II 95 kDa subunit OS=Strongylocentrotus purpuratus GN=KRP95 PE=1 SV=1//1.61905e-129
chr9	6139891	6139891	127	43	0.0286496	0.00117517	0.0274744	192.94	CHH	evm.TU.SJ12214	promoter	--	-//-
chr28	6826093	6826093	349	108	0.0251275	0.000695658	0.0244319	498.03	CHH	evm.TU.SJ12265	exon	--	sp|Q09195|ERG24_SCHPO Delta(14)-sterol reductase OS=Schizosaccharomyces pombe (strain 972 / ATCC 24843) GN=erg24 PE=2 SV=1//5.07011e-108
chr11	243474	243474	98	31	0.0251669	5.39e-05	0.025113	135.239	CHH	evm.TU.SJ12301	promoter	--	-//-
chr11	243474	243474	98	31	0.0251669	5.39e-05	0.025113	135.239	CHH	evm.TU.SJ12300	promoter	--	-//-
chr28	1530138	1530138	253	70	0.0300429	5.25e-05	0.0299904	348.893	CHH	evm.TU.SJ12481	exon	--	-//-
chr0	67611358	67611358	188	55	0.0221817	0.000375733	0.0218059	250.642	CHH	evm.TU.SJ12456	promoter	--	-//-
chr0	67611358	67611358	171	58	0.0301572	0.000821968	0.0293353	284.209	CHH	evm.TU.SJ12459	exon	--	sp|Q9Y4D7|PLXD1_HUMAN Plexin-D1 OS=Homo sapiens GN=PLXND1 PE=1 SV=3//2.34748e-08
chr0	67611358	67611358	128	42	0.0279841	0.000594219	0.0273898	216.058	CHH	evm.TU.SJ12452	promoter	--	-//-
chr10	5837136	5837136	190	62	0.0242005	0.000943861	0.0232566	279.993	CHH	evm.TU.SJ12517	promoter	--	sp|Q6IWH7|ANO7_HUMAN Anoctamin-7 OS=Homo sapiens GN=ANO7 PE=1 SV=2//8.60986e-53
chr10	5837136	5837136	190	62	0.0242005	0.000943861	0.0232566	279.993	CHH	evm.TU.SJ12516	exon	--	-//-
chr10	5837136	5837136	190	62	0.0242005	0.000943861	0.0232566	279.993	CHH	evm.TU.SJ12516	TSS	--	-//-
chr10	5837136	5837136	190	62	0.0242005	0.000943861	0.0232566	279.993	CHH	evm.TU.SJ12516	promoter	--	-//-
chr4	1056868	1056868	123	43	0.0212385	3.56e-05	0.021203	202.41	CHH	evm.TU.SJ12548	exon	--	sp|Q12955|ANK3_HUMAN Ankyrin-3 OS=Homo sapiens GN=ANK3 PE=1 SV=3//1.61509e-18
chr1	6918141	6918141	313	80	0.0265543	0.000357118	0.0261971	373.802	CHH	evm.TU.SJ12606	exon	--	-//-
chr9	3354846	3354846	197	49	0.0348163	5.7e-05	0.0347594	214.852	CHH	evm.TU.SJ12757	exon	--	-//-
chr0	176660503	176660503	67	21	0.0467481	8.51e-05	0.046663	102.09	CHH	evm.TU.SJ12462	exon	--	sp|Q9ST27|PHOT2_ORYSJ Phototropin-2 OS=Oryza sativa subsp. japonica GN=PHOT2 PE=1 SV=1//1.11083e-07
chr0	162096371	162096371	185	59	0.0309472	0.00064072	0.0303065	286.595	CHH	evm.TU.SJ12916	exon	--	sp|Q9LM25|HRD3A_ARATH ERAD-associated E3 ubiquitin-protein ligase component HRD3A OS=Arabidopsis thaliana GN=HRD3A PE=1 SV=1//5.81614e-18
chr0	59079057	59079057	121	44	0.0346554	0.0014632	0.0331922	200.213	CG	evm.TU.SJ12967	exon	--	sp|Q39575|DYHG_CHLRE Dynein gamma chain, flagellar outer arm OS=Chlamydomonas reinhardtii GN=ODA2 PE=1 SV=1//7.89386e-99
chr1	5996260	5996260	139	38	0.0266529	8.15e-05	0.0265714	171.069	CHH	evm.TU.SJ13061	exon	--	sp|P84675|PFM_CHAGB Putative fungistatic metabolite OS=Chaetomium globosum (strain ATCC 6205 / CBS 148.51 / DSM 1962 / NBRC 6347 / NRRL 1970) GN=CHGG_05463 PE=1 SV=2//6.68871e-07
chr1	5088354	5088354	192	60	0.0326657	0.00162433	0.0310414	289.215	CHH	evm.TU.SJ13083	promoter	--	sp|Q5UR87|YR634_MIMIV Putative ankyrin repeat protein R634 OS=Acanthamoeba polyphaga mimivirus GN=MIMI_R634 PE=3 SV=1//5.14187e-17
chr0	43378013	43378013	120	35	0.0252053	5.24e-05	0.0251529	162.497	CHH	evm.TU.SJ12660	exon	--	-//-
chr31	1738266	1738266	309	110	0.0311139	0.000494977	0.030619	499.913	CHH	evm.TU.SJ13231	exon	--	sp|Q5BJL5|SBNO1_RAT Protein strawberry notch homolog 1 OS=Rattus norvegicus GN=Sbno1 PE=2 SV=2//4.78345e-165
chr8	12276000	12276000	127	24	0.105148	9.6e-05	0.105052	125.17	CHH	evm.TU.SJ13259	exon	--	sp|Q24799|MYPH_ECHGR Myophilin OS=Echinococcus granulosus PE=2 SV=1//1.11066e-16
chr17	3188684	3188684	127	33	0.0208583	0.000394443	0.0204638	150.144	CHH	evm.TU.SJ13279	promoter	--	-//-
chr23	3002416	3002416	347	84	0.0333234	0.000821146	0.0325022	446.47	CHH	Target=(CAA)n:1-202;Class=Simple_repeat	repeat
chr23	3002416	3002416	84	24	0.0261786	3.3e-05	0.0261457	110.626	CHH	evm.TU.SJ13320	exon	--	sp|Q8R5M3|LRC15_RAT Leucine-rich repeat-containing protein 15 OS=Rattus norvegicus GN=Lrrc15 PE=2 SV=1//1.46683e-07
chr0	52707168	52707168	120	40	0.0240729	0.000952073	0.0231208	211.184	CHH	evm.TU.SJ13502	exon	--	-//-
chr0	30871069	30871069	97	23	0.0726024	0.00167206	0.0709303	111.752	CHH	evm.TU.SJ13041	exon	--	sp|Q8NEZ4|KMT2C_HUMAN Histone-lysine N-methyltransferase 2C OS=Homo sapiens GN=KMT2C PE=1 SV=3//7.75981e-12
chr0	53042195	53042195	106	23	0.0566038	0.0054168	0.051187	114.243	CHH	Target=(CTA)n:2-172;Class=Simple_repeat	repeat
chr26	336936	336936	251	68	0.0358496	0.000683192	0.0351664	345.675	CHH	evm.TU.SJ13619	exon	--	-//-
chr11	12261322	12261322	230	59	0.0368149	4.73e-05	0.0367676	319.275	CHH	evm.TU.SJ13688	exon	--	sp|Q9FN03|UVR8_ARATH Ultraviolet-B receptor UVR8 OS=Arabidopsis thaliana GN=UVR8 PE=1 SV=1//9.95134e-07
chr11	12261322	12261322	215	68	0.0273024	0.000917198	0.0263852	341.782	CHH	evm.TU.SJ13703	exon	--	sp|P48580|PP2A1_NEUCR Serine/threonine-protein phosphatase PP2A catalytic subunit OS=Neurospora crassa (strain ATCC 24698 / 74-OR23-1A / CBS 708.71 / DSM 1257 / FGSC 987) GN=pph-1 PE=3 SV=3//4.62987e-171
chr11	12261322	12261322	190	51	0.0273108	0.000248575	0.0270623	245.263	CHH	Target=(CGTTG)n:1-453;Class=Simple_repeat	repeat
chr11	12261322	12261322	110	33	0.0226445	0.0010707	0.0215738	143.038	CG	Target=(CGTTG)n:1-453;Class=Simple_repeat	repeat
chr19	8246967	8246967	84	7	0.106388	0.000374855	0.106014	33.1519	CG	evm.TU.SJ13640	exon	--	sp|Q52T38|ZDH22_ARATH Protein S-acyltransferase 24 OS=Arabidopsis thaliana GN=PAT24 PE=2 SV=1//2.18738e-10
chr0	186925049	186925049	149	47	0.0205232	4.43e-05	0.0204789	209.46	CHH	evm.TU.SJ13187	promoter	--	-//-
chr0	186925049	186925049	149	47	0.0205232	4.43e-05	0.0204789	209.46	CHH	evm.TU.SJ13188	promoter	--	-//-
chr8	9347529	9347529	104	27	0.0334046	0.000944912	0.0324597	119.351	CHH	evm.TU.SJ13905	promoter	--	-//-
chr8	9347529	9347529	187	49	0.0299152	0.00133976	0.0285755	223.258	CHH	Target=(CAA)n:1-232;Class=Simple_repeat	repeat
chr9	13263122	13263122	78	22	0.0551865	8.71e-05	0.0550995	95.2429	CHH	evm.TU.SJ13955	promoter	--	sp|P20825|POL2_DROME Retrovirus-related Pol polyprotein from transposon 297 OS=Drosophila melanogaster GN=pol PE=3 SV=1//8.45336e-10
chr9	13263122	13263122	337	138	0.0253052	0.000316395	0.0249888	707.701	CHH	Target=(CAAGG)n:1-317;Class=Simple_repeat	repeat
chr9	13263122	13263122	337	138	0.0253052	0.000316395	0.0249888	707.701	CHH	evm.TU.SJ13978	exon	--	sp|B2J7M9|GSA_NOSP7 Glutamate-1-semialdehyde 2,1-aminomutase OS=Nostoc punctiforme (strain ATCC 29133 / PCC 73102) GN=hemL PE=3 SV=1//0
chr21	2185981	2185981	377	87	0.0274155	0.000111849	0.0273037	394.431	CHH	evm.TU.SJ13408	promoter	--	-//-
chr30	2735299	2735299	263	81	0.0275134	0.000317238	0.0271962	407.412	CHH	Target=(TTGG)n:4-140;Class=Simple_repeat	repeat
chr0	135279578	135279578	196	64	0.0388788	0.000774496	0.0381043	339.536	CHH	evm.TU.SJ13437	exon	--	sp|Q7TNH6|NPHP3_MOUSE Nephrocystin-3 OS=Mus musculus GN=Nphp3 PE=1 SV=2//1.79941e-17
chr0	135279578	135279578	165	40	0.03569	0.0001488	0.0355412	186.08	CG	evm.TU.SJ13437	exon	--	sp|Q7TNH6|NPHP3_MOUSE Nephrocystin-3 OS=Mus musculus GN=Nphp3 PE=1 SV=2//1.79941e-17
chr16	8160977	8160977	425	129	0.0432403	0.000400684	0.0428396	766.467	CHH	evm.TU.SJ14191	exon	--	sp|Q9SIU0|MAO1_ARATH NAD-dependent malic enzyme 1, mitochondrial OS=Arabidopsis thaliana GN=NAD-ME1 PE=1 SV=1//1.79725e-156
chr16	8160977	8160977	425	129	0.0432403	0.000400684	0.0428396	766.467	CHH	evm.TU.SJ14191	TES	--	sp|Q9SIU0|MAO1_ARATH NAD-dependent malic enzyme 1, mitochondrial OS=Arabidopsis thaliana GN=NAD-ME1 PE=1 SV=1//1.79725e-156
chr0	39585204	39585204	180	58	0.021471	0.000939933	0.0205311	274.114	CHH	evm.TU.SJ14222	exon	--	-//-
chr0	39585204	39585204	97	25	0.0385469	0.00202315	0.0365238	109.119	CG	evm.TU.SJ14225	exon	--	sp|Q6M9M7|Y1998_PARUW Uncharacterized RNA methyltransferase pc1998 OS=Protochlamydia amoebophila (strain UWE25) GN=pc1998 PE=3 SV=1//1.11289e-75
chr0	39585204	39585204	81	28	0.0330966	0.000912853	0.0321838	137.225	CHH	evm.TU.SJ14225	exon	--	sp|Q6M9M7|Y1998_PARUW Uncharacterized RNA methyltransferase pc1998 OS=Protochlamydia amoebophila (strain UWE25) GN=pc1998 PE=3 SV=1//1.11289e-75
chr17	8320464	8320464	129	39	0.0250057	0.00122919	0.0237765	181.431	CHH	evm.TU.SJ13666	promoter	--	sp|Q54ZG7|TM234_DICDI Transmembrane protein 234 homolog OS=Dictyostelium discoideum GN=DDB_G0277575 PE=3 SV=1//6.66499e-21
chr21	800872	800872	83	25	0.0265619	4.43e-05	0.0265176	111.695	CHH	evm.TU.SJ14352	exon	--	-//-
chr0	139444244	139444244	344	112	0.0297744	0.00128389	0.0284905	544.523	CHH	evm.TU.SJ14386	promoter	--	-//-
chr3	6387580	6387580	191	62	0.0240438	0.00108794	0.0229559	283.844	CHH	evm.TU.SJ14433	promoter	--	-//-
chr17	5620302	5620302	144	42	0.0267795	0.00117806	0.0256014	190.673	CHH	evm.TU.SJ14476	promoter	--	-//-
chr20	4480029	4480029	160	52	0.0303054	0.00114112	0.0291643	235.29	CHH	evm.TU.SJ14494	exon	--	-//-
chr20	4480029	4480029	166	59	0.0263314	0.000790865	0.0255405	276.238	CHH	evm.TU.SJ14486	promoter	--	-//-
chr0	34833381	34833381	101	25	0.048802	2.14e-05	0.0487806	133.357	CHH	Target=(TCTG)n:1-326;Class=Simple_repeat	repeat
chr0	34833381	34833381	52	23	0.0340405	5.9e-05	0.0339816	98.6284	CHG	Target=(CAG)n:1-40;Class=Simple_repeat	repeat
chr0	131702062	131702062	185	73	0.0389146	0.00077257	0.038142	371.126	CG	Target=(CCGAA)n:1-223;Class=Simple_repeat	repeat
chr0	131702062	131702062	135	46	0.0314777	0.00102369	0.030454	210.444	CHH	evm.TU.SJ14799	exon	--	-//-
chr0	132011941	132011941	149	43	0.0439328	0.000637854	0.043295	209.876	CHH	Target=(CGTG)n:4-83;Class=Simple_repeat	repeat
chr0	132011941	132011941	149	43	0.0439328	0.000637854	0.043295	209.876	CHH	evm.TU.SJ14820	exon	--	sp|O80977|VSR3_ARATH Vacuolar-sorting receptor 3 OS=Arabidopsis thaliana GN=VSR3 PE=2 SV=1//6.68549e-48
chr17	4866006	4866006	200	87	0.0216268	0.000309793	0.021317	434.157	CHH	evm.TU.SJ14873	promoter	--	sp|Q7TNH6|NPHP3_MOUSE Nephrocystin-3 OS=Mus musculus GN=Nphp3 PE=1 SV=2//1.03742e-09
chr17	4866006	4866006	142	47	0.0316427	0.000674232	0.0309685	226.892	CHH	evm.TU.SJ14871	promoter	--	-//-
chr5	6183023	6183023	92	23	0.0238162	0.00147753	0.0223386	101.812	CHH	evm.TU.SJ14898	promoter	--	sp|Q9FIK7|THIC2_ARATH Probable acetyl-CoA acetyltransferase, cytosolic 2 OS=Arabidopsis thaliana GN=At5g47720 PE=2 SV=1//1.28305e-147
chr5	0	0	222	63	0.0381617	0.000834486	0.0373272	332.914	CHH	evm.TU.SJ14979	exon	--	-//-
chr19	7155138	7155138	146	40	0.0280201	0.000916794	0.0271033	184.576	CHH	evm.TU.SJ15067	promoter	--	sp|Q9M884|MPI1_ARATH Mannose-6-phosphate isomerase 1 OS=Arabidopsis thaliana GN=PMI1 PE=1 SV=1//1.05201e-88
chr15	9738769	9738769	72	22	0.0254047	5.79e-05	0.0253468	100.195	CHH	evm.TU.SJ15179	exon	--	sp|Q5UP39|YR873_MIMIV Putative ankyrin repeat protein R873 OS=Acanthamoeba polyphaga mimivirus GN=MIMI_R873 PE=3 SV=1//1.01046e-10
chr15	9738769	9738769	294	81	0.0405835	0.000137891	0.0404456	398.061	CHH	evm.TU.SJ15190	exon	--	sp|Q55680|Y005_SYNY3 Uncharacterized protein sll0005 OS=Synechocystis sp. (strain PCC 6803 / Kazusa) GN=sll0005 PE=3 SV=1//6.91405e-117
chr15	9738769	9738769	96	24	0.047745	0.000215131	0.0475299	122.101	CG	evm.TU.SJ15190	exon	--	sp|Q55680|Y005_SYNY3 Uncharacterized protein sll0005 OS=Synechocystis sp. (strain PCC 6803 / Kazusa) GN=sll0005 PE=3 SV=1//6.91405e-117
chr15	9738769	9738769	56	5	0.0704026	7.91e-05	0.0703235	22.9002	CHG	evm.TU.SJ15190	exon	--	sp|Q55680|Y005_SYNY3 Uncharacterized protein sll0005 OS=Synechocystis sp. (strain PCC 6803 / Kazusa) GN=sll0005 PE=3 SV=1//6.91405e-117
chr14	3367467	3367467	98	20	0.0407823	0.000239111	0.0405432	91.3367	CG	evm.TU.SJ15209	exon	--	sp|Q2KHI9|MCM9_MOUSE DNA helicase MCM9 OS=Mus musculus GN=Mcm9 PE=1 SV=2//2.11399e-178
chr14	3367467	3367467	83	15	0.0518412	9.22e-05	0.051749	65.2487	CHG	evm.TU.SJ15209	exon	--	sp|Q2KHI9|MCM9_MOUSE DNA helicase MCM9 OS=Mus musculus GN=Mcm9 PE=1 SV=2//2.11399e-178
chr14	3367467	3367467	176	46	0.0366443	0.00103092	0.0356134	202.183	CHH	evm.TU.SJ15209	exon	--	sp|Q2KHI9|MCM9_MOUSE DNA helicase MCM9 OS=Mus musculus GN=Mcm9 PE=1 SV=2//2.11399e-178
chr0	165061853	165061853	89	24	0.0348441	0.000154252	0.0346899	110.429	CG	evm.TU.SJ14568	promoter	--	-//-
chr0	165061853	165061853	88	22	0.029685	0.00114202	0.028543	101.941	CHH	evm.TU.SJ14568	promoter	--	-//-
chr2	9723062	9723062	324	94	0.0373884	0.000735302	0.0366531	468.368	CHH	Target=(CATAC)n:5-144;Class=Simple_repeat	repeat
chr2	9723062	9723062	324	94	0.0373884	0.000735302	0.0366531	468.368	CHH	Target=(CCGTA)n:91-196;Class=Simple_repeat	repeat
chr9	1779578	1779578	259	70	0.029995	3.85e-05	0.0299565	378.679	CHH	evm.TU.SJ15357	promoter	--	-//-
chr3	15029759	15029759	70	23	0.0206094	3.03e-05	0.0205791	107.103	CHH	evm.TU.SJ15437	exon	--	sp|Q54XB0|MED22_DICDI Putative mediator of RNA polymerase II transcription subunit 22 OS=Dictyostelium discoideum GN=med22 PE=3 SV=1//2.21102e-08
chr28	789010	789010	226	54	0.0463626	0.00307393	0.0432886	249.51	CG	evm.TU.SJ15448	promoter	--	sp|G3X9K3|BIG1_MOUSE Brefeldin A-inhibited guanine nucleotide-exchange protein 1 OS=Mus musculus GN=Arfgef1 PE=2 SV=1//3.9467e-14
chr28	789010	789010	226	54	0.0463626	0.00307393	0.0432886	249.51	CG	evm.TU.SJ15449	exon	--	sp|Q8BMG7|RBGPR_MOUSE Rab3 GTPase-activating protein non-catalytic subunit OS=Mus musculus GN=Rab3gap2 PE=1 SV=2//3.05729e-12
chr28	789010	789010	140	38	0.047805	8.42e-05	0.0477208	194.791	CHH	evm.TU.SJ15448	promoter	--	sp|G3X9K3|BIG1_MOUSE Brefeldin A-inhibited guanine nucleotide-exchange protein 1 OS=Mus musculus GN=Arfgef1 PE=2 SV=1//3.9467e-14
chr28	789010	789010	140	38	0.047805	8.42e-05	0.0477208	194.791	CHH	evm.TU.SJ15449	exon	--	sp|Q8BMG7|RBGPR_MOUSE Rab3 GTPase-activating protein non-catalytic subunit OS=Mus musculus GN=Rab3gap2 PE=1 SV=2//3.05729e-12
chr10	171544	171544	134	40	0.0218752	0.00066271	0.0212125	179.214	CHH	evm.TU.SJ15499	exon	--	sp|P98161|PKD1_HUMAN Polycystin-1 OS=Homo sapiens GN=PKD1 PE=1 SV=3//2.71882e-11
chr10	171544	171544	164	56	0.0480138	0.00112959	0.0468843	346.316	CHH	evm.TU.SJ15511	promoter	--	sp|Q6UK63|PIRA_DICDI Protein pirA OS=Dictyostelium discoideum GN=pirA PE=1 SV=1//1.01213e-80
chr10	171544	171544	164	56	0.0480138	0.00112959	0.0468843	346.316	CHH	evm.TU.SJ15510	exon	--	sp|Q3ZBR5|TTC1_BOVIN Tetratricopeptide repeat protein 1 OS=Bos taurus GN=TTC1 PE=2 SV=1//1.21183e-34
chr10	171544	171544	224	75	0.0307675	0.000159425	0.0306081	414.882	CHH	Target=(TTG)n:2-166;Class=Simple_repeat	repeat
chr10	171544	171544	224	75	0.0307675	0.000159425	0.0306081	414.882	CHH	evm.TU.SJ15511	exon	--	sp|Q6UK63|PIRA_DICDI Protein pirA OS=Dictyostelium discoideum GN=pirA PE=1 SV=1//1.01213e-80
chr10	171544	171544	86	28	0.0231895	0.000521502	0.022668	132.115	CHH	evm.TU.SJ15492	promoter	--	sp|O67577|TRMH_AQUAE tRNA (guanosine(18)-2&apos;-O)-methyltransferase OS=Aquifex aeolicus (strain VF5) GN=trmH PE=1 SV=1//3.78162e-26
chr0	88893610	88893610	221	65	0.0237728	0.00065135	0.0231215	284.918	CHH	evm.TU.SJ15888	promoter	--	sp|Q8N0P0|OCDH_MIZYE Octopine dehydrogenase OS=Mizuhopecten yessoensis GN=odh PE=2 SV=1//1.46323e-23
chr10	9805204	9805204	217	54	0.0444849	7.22e-05	0.0444127	288.332	CHH	Target=(CTG)n:1-81;Class=Simple_repeat	repeat
chr10	9805204	9805204	103	36	0.0418699	0.00165643	0.0402135	162.117	CHG	Target=(CTG)n:1-81;Class=Simple_repeat	repeat
chr10	1539195	1539195	153	29	0.036637	7.42e-05	0.0365627	121.496	CHG	Target=(CCG)n:1-179;Class=Simple_repeat	repeat
chr0	142696533	142696533	285	79	0.0307524	0.000575708	0.0301767	388.362	CHH	evm.TU.SJ16135	promoter	--	sp|O43808|PM34_HUMAN Peroxisomal membrane protein PMP34 OS=Homo sapiens GN=SLC25A17 PE=1 SV=1//3.61733e-13
chr12	301201	301201	182	53	0.0307779	4.07e-05	0.0307373	256.853	CHH	evm.TU.SJ16191	promoter	--	sp|Q9FRL8|DHAR2_ARATH Glutathione S-transferase DHAR2 OS=Arabidopsis thaliana GN=DHAR2 PE=1 SV=1//2.14044e-16
chr17	8446844	8446844	215	72	0.0341114	3.39e-05	0.0340775	401.147	CHH	evm.TU.SJ16267	exon	--	sp|Q54XM7|PSA6_DICDI Proteasome subunit alpha type-6 OS=Dictyostelium discoideum GN=psmA6 PE=3 SV=1//5.70308e-25
chr17	8446844	8446844	237	76	0.0396149	4.37e-05	0.0395712	434.083	CHH	evm.TU.SJ16263	TES	--	-//-
chr17	8446844	8446844	237	76	0.0396149	4.37e-05	0.0395712	434.083	CHH	evm.TU.SJ16263	exon	--	-//-
chr4	1659532	1659532	134	41	0.0280397	4.56e-05	0.0279941	197.671	CHH	evm.TU.SJ16330	promoter	--	-//-
chr4	1659532	1659532	134	41	0.0280397	4.56e-05	0.0279941	197.671	CHH	evm.TU.SJ16331	promoter	--	-//-
chr19	5047447	5047447	142	39	0.0484423	5.31e-05	0.0483892	200.167	CHH	evm.TU.SJ16376	exon	--	-//-
chr19	5047447	5047447	99	27	0.051167	0.00150874	0.0496582	129.777	CG	evm.TU.SJ16376	exon	--	-//-
chr3	7897007	7897007	186	49	0.0389786	0.0013429	0.0376357	242.567	CHH	Target=(CACCG)n:3-83;Class=Simple_repeat	repeat
chr3	7897007	7897007	54	15	0.0450384	0.00429473	0.0407437	67.6342	CG	Target=(CACCG)n:3-83;Class=Simple_repeat	repeat
chr0	193805960	193805960	154	33	0.0434434	9.39e-05	0.0433495	146.119	CHH	evm.TU.SJ16454	exon	--	sp|Q7ZWD4|UAP1L_DANRE UDP-N-acetylhexosamine pyrophosphorylase-like protein 1 OS=Danio rerio GN=uap1l1 PE=2 SV=1//1.25107e-119
chr0	194371211	194371211	79	31	0.0299966	6.65e-05	0.0299301	123.479	CHG	Target=(CAG)n:1-79;Class=Simple_repeat	repeat
chr0	194371211	194371211	262	88	0.0286294	0.000511811	0.0281176	448.384	CHG	Target=(CTG)n:1-519;Class=Simple_repeat	repeat
chr13	7584437	7584437	153	46	0.0244361	4.86e-05	0.0243875	219.545	CHH	evm.TU.SJ16512	exon	--	-//-
chr13	7584437	7584437	294	85	0.0260518	0.000862449	0.0251894	387.881	CHH	evm.TU.SJ16513	exon	--	sp|Q2MHE4|HT1_ARATH Serine/threonine-protein kinase HT1 OS=Arabidopsis thaliana GN=HT1 PE=1 SV=1//2.78205e-28
chr13	7113898	7113898	304	99	0.0305549	0.000972271	0.0295827	471.21	CHH	evm.TU.SJ16543	promoter	--	-//-
chr22	2382774	2382774	237	69	0.0291192	0.00142059	0.0276986	304.001	CHH	evm.TU.SJ16665	exon	--	-//-
chr22	2382774	2382774	178	53	0.025486	5.2e-05	0.025434	270.54	CHH	Target=(ATG)n:1-215;Class=Simple_repeat	repeat
chr5	9539509	9539509	132	34	0.0286539	0.00199307	0.0266609	145.404	CHH	evm.TU.SJ16774	exon	--	-//-
chr0	24849387	24849387	111	31	0.0215006	5.75e-05	0.0214431	151.94	CHH	evm.TU.SJ15961	exon	--	-//-
chr0	6656146	6656146	157	40	0.0277957	0.00062451	0.0271712	183.733	CHH	evm.TU.SJ16851	promoter	--	sp|Q75B43|MCA1_ASHGO Metacaspase-1 OS=Ashbya gossypii (strain ATCC 10895 / CBS 109.51 / FGSC 9923 / NRRL Y-1056) GN=MCA1 PE=3 SV=1//3.60889e-25
chr11	6833218	6833218	90	28	0.0315774	0.000620962	0.0309565	120.141	CHH	evm.TU.SJ16864	exon	--	sp|Q21UL3|UBIG_RHOFT Ubiquinone biosynthesis O-methyltransferase OS=Rhodoferax ferrireducens (strain ATCC BAA-621 / DSM 15236 / T118) GN=ubiG PE=3 SV=1//8.06881e-10
chr19	5489457	5489457	196	64	0.0432513	0.00111467	0.0421367	337.726	CHH	evm.TU.SJ16958	promoter	--	-//-
chr19	5489457	5489457	196	64	0.0432513	0.00111467	0.0421367	337.726	CHH	evm.TU.SJ16958	TSS	--	-//-
chr19	5489457	5489457	196	64	0.0432513	0.00111467	0.0421367	337.726	CHH	evm.TU.SJ16958	exon	--	-//-
chr19	8972394	8972394	260	74	0.0555322	4.7e-05	0.0554852	449.841	CHH	Target=(TAG)n:1-129;Class=Simple_repeat	repeat
chr29	7984934	7984934	84	23	0.0234821	0.000131862	0.0233503	105.066	CHH	evm.TU.SJ17250	exon	--	sp|Q75DK1|SEC14_ASHGO SEC14 cytosolic factor OS=Ashbya gossypii (strain ATCC 10895 / CBS 109.51 / FGSC 9923 / NRRL Y-1056) GN=SEC14 PE=3 SV=2//2.28448e-21
chr5	14747028	14747028	104	37	0.0317606	0.00180287	0.0299577	151.347	CHH	Target=(TTG)n:1-179;Class=Simple_repeat	repeat
chr5	19556160	19556160	133	51	0.02651	0.00120688	0.0253031	233.025	CHH	evm.TU.SJ17407	exon	--	sp|Q91VR2|ATPG_MOUSE ATP synthase subunit gamma, mitochondrial OS=Mus musculus GN=Atp5c1 PE=1 SV=1//1.47569e-61
chr20	9054169	9054169	73	22	0.0331688	0.00125661	0.0319122	104.451	CHH	evm.TU.SJ17542	exon	--	-//-
chr24	7576950	7576950	109	37	0.0209357	3.24e-05	0.0209033	178.24	CHH	evm.TU.SJ17613	promoter	--	-//-
chr17	2932152	2932152	119	29	0.0241019	0.000841355	0.0232605	143.679	CHH	evm.TU.SJ17731	promoter	--	-//-
chr29	5280875	5280875	99	24	0.03173	4.26e-05	0.0316875	114.047	CHH	evm.TU.SJ17809	exon	--	sp|Q9NGQ2|KIF1_DICDI Kinesin-related protein 1 OS=Dictyostelium discoideum GN=kif1 PE=1 SV=1//7.49614e-57
chr29	5280875	5280875	261	77	0.0348411	0.000235722	0.0346054	365.63	CHH	evm.TU.SJ17810	exon	--	sp|O29470|Y788_ARCFU Uncharacterized transporter AF_0788 OS=Archaeoglobus fulgidus (strain ATCC 49558 / VC-16 / DSM 4304 / JCM 9628 / NBRC 100126) GN=AF_0788 PE=3 SV=1//1.67628e-11
chr29	5280875	5280875	162	55	0.0225646	4.25e-05	0.0225221	252.558	CHH	evm.TU.SJ17793	exon	--	sp|Q8W0Z9|CCR4A_ARATH Carbon catabolite repressor protein 4 homolog 1 OS=Arabidopsis thaliana GN=CCR4-1 PE=2 SV=1//6.41283e-16
chr2	7597462	7597462	173	50	0.0304802	0.00245643	0.0280238	223.92	CHH	evm.TU.SJ17824	exon	--	-//-
chr0	55969595	55969595	168	55	0.0215727	0.000833415	0.0207393	239.92	CHH	evm.TU.SJ17900	promoter	--	sp|A0JM56|LRRC9_XENTR Leucine-rich repeat-containing protein 9 OS=Xenopus tropicalis GN=lrrc9 PE=2 SV=2//3.83898e-16
chr20	921714	921714	136	48	0.0307014	5.87e-05	0.0306426	249.278	CHH	evm.TU.SJ17906	promoter	--	sp|Q09463|RNF5_CAEEL RING finger protein 5 OS=Caenorhabditis elegans GN=rnf-5 PE=1 SV=1//1.43524e-07
chr20	921714	921714	87	33	0.0278977	0.000999619	0.026898	155.623	CHH	evm.TU.SJ17908	exon	--	sp|P31521|P47K_PSECL 47 kDa protein OS=Pseudomonas chlororaphis PE=3 SV=1//5.30369e-32
chr0	154030055	154030055	74	13	0.0294795	0.000191258	0.0292883	55.4225	CG	evm.TU.SJ18002	promoter	--	-//-
chr8	13728077	13728077	174	51	0.0389636	0.00130152	0.037662	260.508	CHH	evm.TU.SJ18156	exon	--	sp|Q05609|CTR1_ARATH Serine/threonine-protein kinase CTR1 OS=Arabidopsis thaliana GN=CTR1 PE=1 SV=1//3.7066e-24
chr8	13728077	13728077	86	25	0.0247558	4.28e-05	0.024713	112.586	CHH	Target=(AAATG)n:5-65;Class=Simple_repeat	repeat
chr8	13728077	13728077	154	53	0.0244099	5.04e-05	0.0243595	234.959	CHH	evm.TU.SJ18154	exon	--	-//-
chr19	6908089	6908089	164	45	0.0341688	0.000224846	0.0339439	242.185	CHH	evm.TU.SJ18414	exon	--	sp|O15818|CLU_DICDI Clustered mitochondria protein homolog OS=Dictyostelium discoideum GN=clua PE=1 SV=2//1.79161e-07
chr5	8647571	8647571	142	53	0.0250319	0.000693274	0.0243386	245.57	CHG	Target=(CAG)n:1-335;Class=Simple_repeat	repeat
chr5	8647571	8647571	142	53	0.0250319	0.000693274	0.0243386	245.57	CHG	Target=(CAA)n:1-77;Class=Simple_repeat	repeat
chr0	173760170	173760170	65	23	0.0254003	5.38e-05	0.0253465	110.162	CHH	evm.TU.SJ18671	exon	--	sp|Q84M24|AB1A_ARATH ABC transporter A family member 1 OS=Arabidopsis thaliana GN=ABCA1 PE=2 SV=2//3.57819e-09
chr16	9070933	9070933	129	32	0.0314521	4.86e-05	0.0314035	147.64	CHH	evm.TU.SJ18684	exon	--	-//-
chr0	77296984	77296984	162	68	0.0280997	6.72e-05	0.0280325	359.228	CHH	Target=(TAGGG)n:380-587;Class=Simple_repeat	repeat
chr18	9121053	9121053	111	27	0.0326455	7.16e-05	0.0325739	121.428	CHH	evm.TU.SJ18810	exon	--	sp|Q5RB07|WDR6_PONAB WD repeat-containing protein 6 OS=Pongo abelii GN=WDR6 PE=2 SV=1//5.27026e-14
chr23	4147080	4147080	149	47	0.0293697	4.91e-05	0.0293206	221.11	CHH	evm.TU.SJ18870	promoter	--	-//-
chr11	6064429	6064429	186	46	0.0853794	7.29e-05	0.0853065	283.948	CHH	Target=(CAA)n:1-153;Class=Simple_repeat	repeat
chr0	152808141	152808141	262	76	0.0311052	0.000516322	0.0305889	405.364	CHH	evm.TU.SJ19140	promoter	--	sp|Q9C5Z1|EIF3B_ARATH Eukaryotic translation initiation factor 3 subunit B OS=Arabidopsis thaliana GN=TIF3B1 PE=1 SV=1//1.41511e-147
chr0	152808141	152808141	262	76	0.0311052	0.000516322	0.0305889	405.364	CHH	evm.TU.SJ19137	exon	--	-//-
chr0	152808141	152808141	260	72	0.0252711	4.39e-05	0.0252271	389.906	CHH	evm.TU.SJ19085	exon	--	sp|Q6C315|ATG13_YARLI Autophagy-related protein 13 OS=Yarrowia lipolytica (strain CLIB 122 / E 150) GN=ATG13 PE=3 SV=1//1.19931e-12
chr0	152808141	152808141	253	67	0.0305325	4.33e-05	0.0304892	369.802	CHH	evm.TU.SJ19113	exon	--	-//-
chr0	2598929	2598929	83	21	0.0261282	4.65e-05	0.0260817	105.786	CHH	evm.TU.SJ19204	promoter	--	-//-
chr16	6957344	6957344	114	51	0.0400861	7.43e-05	0.0400118	253.683	CHH	evm.TU.SJ19226	promoter	--	-//-
chr0	92185923	92185923	96	26	0.0254235	5.92e-05	0.0253643	119.258	CHH	evm.TU.SJ19348	exon	--	-//-
chr0	92185923	92185923	96	26	0.0254235	5.92e-05	0.0253643	119.258	CHH	evm.TU.SJ19348	TSS	--	-//-
chr0	92185923	92185923	96	26	0.0254235	5.92e-05	0.0253643	119.258	CHH	evm.TU.SJ19348	promoter	--	-//-
chr0	190050142	190050142	102	30	0.0772863	0.000119157	0.0771672	152.032	CHH	evm.TU.SJ19465	exon	--	sp|A4QVI3|DENR_MAGO7 Translation machinery-associated protein 22 OS=Magnaporthe oryzae (strain 70-15 / ATCC MYA-4617 / FGSC 8958) GN=TMA22 PE=3 SV=2//8.13992e-15
chr4	425241	425241	106	36	0.0250685	0.00167791	0.0233906	164.905	CHH	evm.TU.SJ19676	exon	--	-//-
chr10	5266720	5266720	76	24	0.0334175	6.51e-05	0.0333523	111.223	CHH	evm.TU.SJ19688	exon	--	sp|Q9JVB6|RLUD_NEIMA Ribosomal large subunit pseudouridine synthase D OS=Neisseria meningitidis serogroup A / serotype 4A (strain Z2491) GN=rluD PE=3 SV=1//1.30306e-33
chr10	5266720	5266720	161	40	0.0457717	0.000203472	0.0455682	175.785	CG	evm.TU.SJ19688	exon	--	sp|Q9JVB6|RLUD_NEIMA Ribosomal large subunit pseudouridine synthase D OS=Neisseria meningitidis serogroup A / serotype 4A (strain Z2491) GN=rluD PE=3 SV=1//1.30306e-33
chr29	2750483	2750483	197	57	0.0236799	0.000372862	0.0233071	266.685	CHH	evm.TU.SJ19738	exon	--	sp|Q12JE5|RLMI_SHEDO Ribosomal RNA large subunit methyltransferase I OS=Shewanella denitrificans (strain OS217 / ATCC BAA-1090 / DSM 15013) GN=rlmI PE=3 SV=2//3.47772e-09
chr29	2750483	2750483	93	30	0.0232931	0.00148134	0.0218117	128.632	CHH	evm.TU.SJ19731	exon	--	sp|Q24572|CAF1_DROME Probable histone-binding protein Caf1 OS=Drosophila melanogaster GN=Caf1 PE=1 SV=1//5.25781e-13
chr0	108405492	108405492	249	69	0.0265191	0.000156812	0.0263623	319.389	CHH	Target=(CAAGT)n:1-373;Class=Simple_repeat	repeat
chr27	8351611	8351611	182	54	0.0279778	3.53e-05	0.0279425	275.469	CHH	evm.TU.SJ19916	promoter	--	sp|Q9H4Z3|PCIF1_HUMAN Phosphorylated CTD-interacting factor 1 OS=Homo sapiens GN=PCIF1 PE=1 SV=1//2.2041e-31
chr27	8351611	8351611	328	116	0.0300218	0.000442739	0.0295791	634.951	CHH	evm.TU.SJ19914	promoter	--	sp|Q4P7A4|CAF17_USTMA Putative transferase CAF17, mitochondrial OS=Ustilago maydis (strain 521 / FGSC 9021) GN=CAF17 PE=3 SV=1//5.15705e-35
chr0	10278067	10278067	108	26	0.0564785	0.00221739	0.0542611	126.405	CHH	evm.TU.SJ19895	promoter	--	sp|Q5VQ78|COB21_ORYSJ Coatomer subunit beta&apos;-1 OS=Oryza sativa subsp. japonica GN=Os06g0143900 PE=2 SV=1//0
chr30	1631021	1631021	83	25	0.032547	5.19e-05	0.032495	113.282	CHH	evm.TU.SJ19936	exon	--	sp|Q54HW1|PSD10_DICDI 26S proteasome non-ATPase regulatory subunit 10 OS=Dictyostelium discoideum GN=psmD10 PE=2 SV=1//6.33089e-15
chr25	548329	548329	87	23	0.0822827	0.000198281	0.0820845	110.035	CG	evm.TU.SJ20075	exon	--	-//-
chr0	99612191	99612191	72	23	0.0277859	5.32e-05	0.0277328	102.184	CHH	Target=(CTG)n:1-266;Class=Simple_repeat	repeat
chr0	99612191	99612191	71	12	0.0429414	0.00247422	0.0404672	49.9345	CHG	Target=(CTG)n:1-266;Class=Simple_repeat	repeat
chr0	99612191	99612191	198	75	0.0403443	0.000414818	0.0399295	372.496	CHG	Target=(CTG)n:1-266;Class=Simple_repeat	repeat
chr4	8586409	8586409	336	89	0.0584009	0.00052048	0.0578804	477.571	CHH	Target=(TTAGGG)n:1-177;Class=Simple_repeat	repeat
chr4	8586409	8586409	159	58	0.0354039	0.00049419	0.0349097	308.964	CHH	Target=(CTA)n:3-36;Class=Simple_repeat	repeat
chr28	3095872	3095872	381	95	0.0433793	0.000899261	0.04248	470.92	CHH	evm.TU.SJ20243	exon	--	-//-
chr5	10385490	10385490	113	41	0.0511475	0.00189786	0.0492496	229.767	CHH	evm.TU.SJ20331	exon	--	-//-
chr9	14018598	14018598	176	47	0.0327507	0.000910912	0.0318398	228.643	CHH	evm.TU.SJ20383	promoter	--	sp|Q69TY4|PR2E1_ORYSJ Peroxiredoxin-2E-1, chloroplastic OS=Oryza sativa subsp. japonica GN=PRXIIE-1 PE=2 SV=1//1.03654e-36
chr5	3445591	3445591	182	48	0.0285522	8.03e-05	0.028472	212.066	CHH	evm.TU.SJ20464	exon	--	sp|P74838|FKBM_STRTA 31-O-demethyl-FK506 methyltransferase FkbM OS=Streptomyces tacrolimicus GN=fkbM PE=1 SV=1//1.94429e-31
chr5	3445591	3445591	294	91	0.0316926	4.97e-05	0.0316429	456.191	CHH	evm.TU.SJ20471	exon	--	sp|Q5FWP8|PCID2_XENLA PCI domain-containing protein 2 OS=Xenopus laevis GN=pcid2 PE=2 SV=1//4.18426e-31
chr0	132846948	132846948	139	32	0.0404578	0.00131052	0.0391473	144.755	CHH	evm.TU.SJ19434	exon	--	sp|O80653|SKIP_ARATH SNW/SKI-interacting protein OS=Arabidopsis thaliana GN=SKIP PE=1 SV=1//1.36252e-46
chr30	3397046	3397046	130	34	0.0283362	4.49e-05	0.0282912	148.697	CHG	Target=(CAGG)n:1-177;Class=Simple_repeat	repeat
chr9	9577705	9577705	181	63	0.0329301	0.00169531	0.0312348	316.409	CHH	Target=(CTG)n:2-147;Class=Simple_repeat	repeat
chr24	785655	785655	132	39	0.0267634	5.1e-05	0.0267124	179.972	CHH	evm.TU.SJ20610	promoter	--	-//-
chr9	12662498	12662498	166	58	0.0288108	0.00134544	0.0274654	280.228	CHH	evm.TU.SJ20714	exon	--	-//-
chr12	724006	724006	239	84	0.0374627	0.000575831	0.0368868	477.909	CHH	evm.TU.SJ20718	exon	--	sp|E1BWM5|FUND1_CHICK FUN14 domain-containing protein 1 OS=Gallus gallus GN=FUNDC1 PE=3 SV=1//7.99203e-06
chr5	8888168	8888168	236	65	0.0391283	0.00235229	0.036776	333.148	CHH	Target=(CACCG)n:1-290;Class=Simple_repeat	repeat
chr0	23525379	23525379	131	46	0.0258936	0.000402933	0.0254907	213.966	CHH	evm.TU.SJ20794	exon	--	sp|Q9UW15|RIR1_NEUCR Ribonucleoside-diphosphate reductase large chain OS=Neurospora crassa (strain ATCC 24698 / 74-OR23-1A / CBS 708.71 / DSM 1257 / FGSC 987) GN=rnr-1 PE=1 SV=2//0
chr0	23932014	23932014	165	49	0.0308713	7.45e-05	0.0307968	225.648	CHH	evm.TU.SJ20814	exon	--	sp|Q6ZF86|CSLF4_ORYSJ Mixed-linked glucan synthase 4 OS=Oryza sativa subsp. japonica GN=CSLF4 PE=3 SV=1//1.98499e-13
chr0	23932014	23932014	221	61	0.0218889	4.71e-05	0.0218418	268.92	CHH	evm.TU.SJ20815	exon	--	sp|Q6ZF86|CSLF4_ORYSJ Mixed-linked glucan synthase 4 OS=Oryza sativa subsp. japonica GN=CSLF4 PE=3 SV=1//9.64166e-13
chr15	352087	352087	131	47	0.0231046	0.000742416	0.0223622	210.562	CHH	evm.TU.SJ20898	exon	--	-//-
chr9	12072772	12072772	124	37	0.0215936	6.76e-05	0.021526	153.868	CHH	evm.TU.SJ20904	exon	--	-//-
chr28	7548700	7548700	175	35	0.0413719	0.00165416	0.0397178	153.823	CHH	evm.TU.SJ21130	promoter	--	-//-
chr28	7548700	7548700	175	35	0.0413719	0.00165416	0.0397178	153.823	CHH	Target=(CACCG)n:5-92;Class=Simple_repeat	repeat
chr27	6829536	6829536	151	55	0.0220776	4.1e-05	0.0220366	244.355	CHG	Target=(TCTG)n:1-184;Class=Simple_repeat	repeat
chr27	6829536	6829536	122	30	0.0384565	4.03e-05	0.0384162	148.969	CHH	Target=(TCTG)n:1-184;Class=Simple_repeat	repeat
chr0	19896547	19896547	236	77	0.02999	0.000303107	0.0296869	389.293	CHH	evm.TU.SJ21250	exon	--	sp|P58931|BCSA_PSEFS Cellulose synthase catalytic subunit [UDP-forming] OS=Pseudomonas fluorescens (strain SBW25) GN=bcsA PE=3 SV=2//5.08094e-20
chr31	2477707	2477707	188	59	0.0383614	7.05e-05	0.0382909	284.807	CHH	evm.TU.SJ21288	promoter	--	-//-
chr0	36858736	36858736	102	29	0.0251249	5.58e-05	0.0250691	130.566	CHH	evm.TU.SJ21295	promoter	--	-//-
chr0	36858736	36858736	102	29	0.0251249	5.58e-05	0.0250691	130.566	CHH	evm.TU.SJ21291	exon	--	sp|P73960|LEU3_SYNY3 3-isopropylmalate dehydrogenase OS=Synechocystis sp. (strain PCC 6803 / Kazusa) GN=leuB PE=3 SV=1//1.006e-155
chr0	36858736	36858736	102	29	0.0251249	5.58e-05	0.0250691	130.566	CHH	evm.TU.SJ21291	TSS	--	sp|P73960|LEU3_SYNY3 3-isopropylmalate dehydrogenase OS=Synechocystis sp. (strain PCC 6803 / Kazusa) GN=leuB PE=3 SV=1//1.006e-155
chr0	36858736	36858736	102	29	0.0251249	5.58e-05	0.0250691	130.566	CHH	evm.TU.SJ21291	promoter	--	sp|P73960|LEU3_SYNY3 3-isopropylmalate dehydrogenase OS=Synechocystis sp. (strain PCC 6803 / Kazusa) GN=leuB PE=3 SV=1//1.006e-155
chr0	133368933	133368933	267	63	0.0305633	5.67e-05	0.0305066	278.365	CHH	evm.TU.SJ21372	TES	--	-//-
chr0	133368933	133368933	267	63	0.0305633	5.67e-05	0.0305066	278.365	CHH	evm.TU.SJ21372	exon	--	-//-
chr12	1761314	1761314	194	60	0.0645041	0.00123545	0.0632686	344.71	CHH	Target=(TGGG)n:1-192;Class=Simple_repeat	repeat
chr8	8216122	8216122	64	17	0.0200943	5.46e-05	0.0200397	72.9441	CHG	Target=(CTG)n:1-66;Class=Simple_repeat	repeat
chr8	8216122	8216122	270	83	0.0410516	0.000657774	0.0403938	508.881	CHH	evm.TU.SJ21694	exon	--	-//-
chr31	646314	646314	99	31	0.0275877	5.55e-05	0.0275322	144.631	CHH	evm.TU.SJ21798	exon	--	sp|O24163|PPOC_TOBAC Protoporphyrinogen oxidase, chloroplastic OS=Nicotiana tabacum GN=PPXI PE=2 SV=1//1.2507e-138
chr0	166928209	166928209	180	61	0.0374638	5.87e-05	0.0374051	306.209	CHH	evm.TU.SJ21810	promoter	--	-//-
chr29	1050057	1050057	146	54	0.0254698	0.000267465	0.0252023	274.622	CHH	evm.TU.SJ21879	exon	--	sp|Q6NRI0|P6R3A_XENLA Serine/threonine-protein phosphatase 6 regulatory subunit 3-A OS=Xenopus laevis GN=ppp6r3-a PE=2 SV=1//2.04917e-17
chr8	6866262	6866262	187	62	0.0296122	4.41e-05	0.0295682	284.244	CHH	evm.TU.SJ22002	exon	--	-//-
chr8	6866262	6866262	256	90	0.0425905	6.39e-05	0.0425266	522.463	CHH	evm.TU.SJ22003	exon	--	-//-
chr3	12276939	12276939	136	41	0.0247198	4.52e-05	0.0246746	195.676	CHH	evm.TU.SJ22092	promoter	--	sp|P46822|KLC_CAEEL Kinesin light chain OS=Caenorhabditis elegans GN=klc-2 PE=2 SV=2//2.91959e-10
chr3	12276939	12276939	194	38	0.0478594	0.00122794	0.0466315	176.945	CHH	Target=(CGGTG)n:1-192;Class=Simple_repeat	repeat
chr21	8515008	8515008	172	50	0.0335048	5.78e-05	0.033447	249.713	CHH	Target=(CTTTG)n:1-296;Class=Simple_repeat	repeat
chr0	159487170	159487170	170	51	0.0320784	0.00193507	0.0301434	240.875	CHH	evm.TU.SJ22386	exon	--	sp|Q0UHC4|GUAA_PHANO GMP synthase [glutamine-hydrolyzing] OS=Phaeosphaeria nodorum (strain SN15 / ATCC MYA-4574 / FGSC 10173) GN=GUA1 PE=3 SV=1//3.45653e-35
chr17	2308631	2308631	149	41	0.0278316	5.09e-05	0.0277807	185.115	CHH	evm.TU.SJ22421	promoter	--	-//-
chr17	2308631	2308631	149	41	0.0278316	5.09e-05	0.0277807	185.115	CHH	evm.TU.SJ22421	TSS	--	-//-
chr17	2308631	2308631	149	41	0.0278316	5.09e-05	0.0277807	185.115	CHH	evm.TU.SJ22421	exon	--	-//-
chr21	9882938	9882938	128	43	0.0320414	0.000968459	0.0310729	203.033	CHH	evm.TU.SJ22442	promoter	--	sp|Q797A7|YFNA_BACSU Uncharacterized amino acid permease YfnA OS=Bacillus subtilis (strain 168) GN=yfnA PE=3 SV=1//3.41403e-52
chr21	9882938	9882938	225	94	0.0281462	0.000965096	0.0271811	462.555	CHH	evm.TU.SJ22466	promoter	--	-//-
chr0	42890498	42890498	84	22	0.0251785	0.00160498	0.0235736	103.911	CHH	evm.TU.SJ22542	promoter	--	-//-
chr0	137342906	137342906	86	23	0.0353643	0.00380569	0.0315586	106.26	CHH	Target=(CAAT)n:1-384;Class=Simple_repeat	repeat
chr0	137342906	137342906	86	23	0.0353643	0.00380569	0.0315586	106.26	CHH	Target=(CCAA)n:1-220;Class=Simple_repeat	repeat
chr0	137342906	137342906	89	40	0.0349736	0.00274085	0.0322328	186.822	CHG	Target=(CTG)n:3-155;Class=Simple_repeat	repeat

## Sheet: FGvsSP_hypo
Table S15-d. Information of hypo methylated DMR (differntially methylated regions) for FGvsSP. Where nGC means the C/G counts; xx_meanMethy means the methylation level of the region in xx stages; dff.Methy means the difference between the meanMethy value of the two stages; areaStat the sum of the test statistics of all CpG sites within a DMR, larger AreaStat is more likely to be a DMR.
#chr	start	end	length	nCG	SJ_FP_meanMethy	BZ_meanMethy	diff.Methy	areaStat	C_context	regionID	region	Gene Name	Blast swiss prot
chr4	14021664	14021664	241	71	0.000609492	0.0220973	-0.0214878	-363.083	CHH	evm.TU.SJ01108	exon	--	sp|Q5F1R6|DJC21_HUMAN DnaJ homolog subfamily C member 21 OS=Homo sapiens GN=DNAJC21 PE=1 SV=2//7.06318e-36
chr2	16129437	16129437	145	63	0.00385656	0.0374547	-0.0335982	-299.284	CHH	Target=(CCA)n:1-204;Class=Simple_repeat	repeat
chr12	9868014	9868014	78	25	0.0052903	0.0423515	-0.0370612	-111.031	CHH	evm.TU.SJ03976	exon	--	sp|Q9FNI6|SM3L2_ARATH Putative SWI/SNF-related matrix-associated actin-dependent regulator of chromatin subfamily A member 3-like 2 OS=Arabidopsis thaliana GN=At5g22750 PE=2 SV=1//5.4252e-56
chr27	7166851	7166851	226	66	0.00131165	0.0364318	-0.0351202	-330.92	CHH	evm.TU.SJ09078	exon	--	sp|Q8CFB4|GBP5_MOUSE Guanylate-binding protein 5 OS=Mus musculus GN=Gbp5 PE=1 SV=2//5.1113e-08
chr27	7166851	7166851	226	66	0.00131165	0.0364318	-0.0351202	-330.92	CHH	Target=(TAG)n:1-164;Class=Simple_repeat	repeat
chr22	6428646	6428646	96	29	0.00320885	0.0392058	-0.0359969	-132.548	CHH	evm.TU.SJ14409	exon	--	sp|P0CT84|RL12B_SCHPO 60S ribosomal protein L12-B OS=Schizosaccharomyces pombe (strain 972 / ATCC 24843) GN=rpl1202 PE=3 SV=1//1.04078e-52

## Sheet: MGvsFG_hyper
Table S15-e. Information of hyper methylated DMR (differntially methylated regions) for MGvsFG. Where nGC means the C/G counts; xx_meanMethy means the methylation level of the region in xx stages; dff.Methy means the difference between the meanMethy value of the two stages; areaStat the sum of the test statistics of all CpG sites within a DMR, larger AreaStat is more likely to be a DMR.
#chr	start	end	length	nCG	SJ_MPZ_meanMethy	SJ_FP_meanMethy	diff.Methy	areaStat	C_context	regionID	region	Gene Name	Blast swiss prot
chr23	5949808	5949808	167	47	0.0334457	0.00279022	0.0306555	245.51	CHH	evm.TU.SJ00033	promoter	--	-//-
chr2	4372776	4372776	137	42	0.0254166	0.00276291	0.0226537	209.39	CHH	evm.TU.SJ00095	exon	--	-//-
chr2	4372776	4372776	137	42	0.0254166	0.00276291	0.0226537	209.39	CHH	evm.TU.SJ00095	TSS	--	-//-
chr2	4372776	4372776	137	42	0.0254166	0.00276291	0.0226537	209.39	CHH	evm.TU.SJ00095	promoter	--	-//-
chr0	112266273	112266273	228	69	0.0552285	0.0044883	0.0507402	379.948	CHH	evm.TU.SJ00293	exon	--	sp|Q70G58|NTRC_ORYSJ Thioredoxin reductase NTRC OS=Oryza sativa subsp. japonica GN=Os07g0657900 PE=1 SV=2//3.44696e-170
chr0	112266273	112266273	228	69	0.0552285	0.0044883	0.0507402	379.948	CHH	evm.TU.SJ00293	TSS	--	sp|Q70G58|NTRC_ORYSJ Thioredoxin reductase NTRC OS=Oryza sativa subsp. japonica GN=Os07g0657900 PE=1 SV=2//3.44696e-170
chr0	112266273	112266273	228	69	0.0552285	0.0044883	0.0507402	379.948	CHH	evm.TU.SJ00293	promoter	--	sp|Q70G58|NTRC_ORYSJ Thioredoxin reductase NTRC OS=Oryza sativa subsp. japonica GN=Os07g0657900 PE=1 SV=2//3.44696e-170
chr4	7757490	7757490	84	28	0.0498882	0.00395598	0.0459322	137.127	CHH	evm.TU.SJ00384	TES	--	-//-
chr4	7757490	7757490	84	28	0.0498882	0.00395598	0.0459322	137.127	CHH	evm.TU.SJ00384	exon	--	-//-
chr6	5292541	5292541	130	30	0.0459695	0.00439925	0.0415703	146.552	CHH	evm.TU.SJ00548	exon	--	-//-
chr0	3901143	3901143	141	48	0.0576616	0.00200515	0.0556564	257.057	CHH	evm.TU.SJ00636	exon	--	sp|P81701|PRXV_ASCNO Vanadium-dependent bromoperoxidase OS=Ascophyllum nodosum PE=1 SV=1//8.13382e-168
chr0	3901143	3901143	141	48	0.0576616	0.00200515	0.0556564	257.057	CHH	evm.TU.SJ00636	TES	--	sp|P81701|PRXV_ASCNO Vanadium-dependent bromoperoxidase OS=Ascophyllum nodosum PE=1 SV=1//8.13382e-168
chr0	192636135	192636135	102	50	0.0576681	0.000369033	0.057299	238.088	CHH	Target=(GA)n:1-385;Class=Simple_repeat	repeat
chr9	9061628	9061628	111	35	0.0378629	0.00514919	0.0327137	161.226	CHH	evm.TU.SJ00911	exon	--	-//-
chr26	151155	151155	112	38	0.0443885	0.0035555	0.040833	191.875	CHH	evm.TU.SJ01043	exon	--	-//-
chr26	3879951	3879951	73	24	0.0384457	0.00434427	0.0341014	117.044	CHH	evm.TU.SJ01388	exon	--	sp|Q6DJF8|MET23_XENLA Methyltransferase-like protein 23 OS=Xenopus laevis GN=mettl23 PE=2 SV=1//1.51185e-06
chr11	10153314	10153314	192	54	0.0395732	0.00179564	0.0377775	268.239	CHH	evm.TU.SJ01431	promoter	--	-//-
chr0	44872509	44872509	106	36	0.0422913	0.00425265	0.0380387	178.17	CHH	evm.TU.SJ01890	promoter	--	-//-
chr16	2190304	2190304	204	60	0.0383508	0.00328766	0.0350631	299.399	CHH	evm.TU.SJ01944	promoter	--	-//-
chr18	4676083	4676083	120	38	0.0254701	0.00166168	0.0238084	167.28	CHH	evm.TU.SJ01973	exon	--	-//-
chr11	7589954	7589954	72	16	0.0571604	0.00450144	0.052659	69.7269	CG	evm.TU.SJ02049	exon	--	sp|Q54LB8|VP13A_DICDI Putative vacuolar protein sorting-associated protein 13A OS=Dictyostelium discoideum GN=vps13A PE=2 SV=1//1.01439e-09
chr11	7589954	7589954	184	44	0.0568368	0.00193788	0.0548989	209.063	CHH	evm.TU.SJ02049	exon	--	sp|Q54LB8|VP13A_DICDI Putative vacuolar protein sorting-associated protein 13A OS=Dictyostelium discoideum GN=vps13A PE=2 SV=1//1.01439e-09
chr0	180853485	180853485	163	60	0.0582426	0.0137012	0.0445414	299.559	CHH	Target=(CCA)n:3-156;Class=Simple_repeat	repeat
chr31	506320	506320	174	45	0.0534799	0.00292201	0.0505579	205.286	CHH	evm.TU.SJ02232	exon	--	sp|Q22516|CHD3_CAEEL Chromodomain-helicase-DNA-binding protein 3 homolog OS=Caenorhabditis elegans GN=chd-3 PE=2 SV=2//1.40259e-10
chr9	449254	449254	100	37	0.0404507	0.00426304	0.0361876	176.321	CHH	evm.TU.SJ02413	exon	--	sp|A3PFD7|UVRB_PROM0 UvrABC system protein B OS=Prochlorococcus marinus (strain MIT 9301) GN=uvrB PE=3 SV=1//0
chr0	95844722	95844722	184	53	0.0720367	0.00359614	0.0684406	306.346	CHH	Target=(CAAT)n:1-459;Class=Simple_repeat	repeat
chr0	95844722	95844722	184	53	0.0720367	0.00359614	0.0684406	306.346	CHH	evm.TU.SJ02461	TES	--	sp|Q09475|YP93_CAEEL Uncharacterized helicase C28H8.3 OS=Caenorhabditis elegans GN=C28H8.3 PE=3 SV=2//3.69961e-06
chr0	95844722	95844722	184	53	0.0720367	0.00359614	0.0684406	306.346	CHH	evm.TU.SJ02461	exon	--	sp|Q09475|YP93_CAEEL Uncharacterized helicase C28H8.3 OS=Caenorhabditis elegans GN=C28H8.3 PE=3 SV=2//3.69961e-06
chr20	9314927	9314927	156	54	0.0366557	0.00371564	0.0329401	272.692	CHH	evm.TU.SJ02621	exon	--	sp|Q6PAC3|DCA13_MOUSE DDB1- and CUL4-associated factor 13 OS=Mus musculus GN=Dcaf13 PE=2 SV=2//7.62816e-167
chr0	151331943	151331943	217	71	0.0470554	0.00404339	0.043012	366.63	CHH	evm.TU.SJ02944	promoter	--	-//-
chr0	68095212	68095212	55	11	0.0208748	0.00042161	0.0204532	41.1005	CG	evm.TU.SJ03191	exon	--	-//-
chr11	1379185	1379185	165	49	0.0370285	0.00341021	0.0336183	223.34	CHH	evm.TU.SJ03219	promoter	--	sp|Q91VR5|DDX1_MOUSE ATP-dependent RNA helicase DDX1 OS=Mus musculus GN=Ddx1 PE=1 SV=1//8.84487e-171
chr18	992491	992491	189	70	0.0428746	0.0031028	0.0397718	358.57	CHH	evm.TU.SJ03309	exon	--	-//-
chr6	10258870	10258870	140	52	0.036593	0.00352655	0.0330665	264.506	CHH	evm.TU.SJ03557	promoter	--	-//-
chr0	28610434	28610434	188	59	0.0358045	0.00593003	0.0298745	258.933	CHH	evm.TU.SJ03922	exon	--	-//-
chr0	105147270	105147270	119	27	0.0637548	0.000621532	0.0631333	134.874	CHH	evm.TU.SJ03960	exon	--	-//-
chr20	77076	77076	161	43	0.0357545	0.00258664	0.0331679	182.463	CHH	evm.TU.SJ04010	promoter	--	-//-
chr6	646642	646642	131	50	0.0564907	0.00625868	0.050232	260.464	CHH	Target=(CCCTAA)n:1-408;Class=Simple_repeat	repeat
chr10	9288834	9288834	94	36	0.0226766	0.00255076	0.0201258	165.074	CHH	Target=(CTTG)n:1-285;Class=Simple_repeat	repeat
chr28	2898280	2898280	81	24	0.0439313	0.00353852	0.0403927	108.008	CHH	evm.TU.SJ04457	exon	--	sp|P07756|CPSM_RAT Carbamoyl-phosphate synthase [ammonia], mitochondrial OS=Rattus norvegicus GN=Cps1 PE=1 SV=1//1.12137e-33
chr0	91102587	91102587	207	74	0.0482967	0.00753797	0.0407587	360.542	CHH	evm.TU.SJ04526	exon	--	-//-
chr18	8911095	8911095	76	24	0.0343182	0.00257652	0.0317417	118.092	CHH	evm.TU.SJ04618	exon	--	sp|P86952|TYRO_PINMA Tyrosinase-like protein OS=Pinctada maxima PE=1 SV=1//5.32982e-06
chr15	7406111	7406111	154	47	0.0410152	0.00631557	0.0346997	209.838	CHH	evm.TU.SJ04641	promoter	--	sp|Q9EPU4|CPSF1_MOUSE Cleavage and polyadenylation specificity factor subunit 1 OS=Mus musculus GN=Cpsf1 PE=1 SV=1//6.49166e-23
chr19	1641869	1641869	103	35	0.0306318	0.00564699	0.0249848	141.833	CHH	evm.TU.SJ04760	exon	--	sp|Q7PC88|AB31G_ARATH ABC transporter G family member 31 OS=Arabidopsis thaliana GN=ABCG31 PE=1 SV=1//4.83225e-43
chr27	0	0	158	56	0.0338217	0.00362885	0.0301928	268.731	CHH	evm.TU.SJ04989	exon	--	sp|Q9TTU2|KAD6_RABIT Adenylate kinase isoenzyme 6 OS=Oryctolagus cuniculus GN=AK6 PE=2 SV=1//6.02109e-60
chr28	2395419	2395419	91	31	0.0317998	0.00271704	0.0290828	130.958	CHH	evm.TU.SJ05066	exon	--	sp|Q7TNH6|NPHP3_MOUSE Nephrocystin-3 OS=Mus musculus GN=Nphp3 PE=1 SV=2//6.7689e-15
chr4	3542183	3542183	147	38	0.0367515	0.00272495	0.0340265	178.375	CHG	evm.TU.SJ05106	promoter	--	-//-
chr4	3542183	3542183	147	38	0.0367515	0.00272495	0.0340265	178.375	CHG	evm.TU.SJ05105	promoter	--	sp|Q04462|SYVC_RAT Valine--tRNA ligase OS=Rattus norvegicus GN=Vars PE=2 SV=2//1.02667e-21
chr4	3542183	3542183	147	38	0.0367515	0.00272495	0.0340265	178.375	CHG	evm.TU.SJ05106	TSS	--	-//-
chr4	3542183	3542183	147	38	0.0367515	0.00272495	0.0340265	178.375	CHG	evm.TU.SJ05106	exon	--	-//-
chr4	3542183	3542183	121	28	0.0461862	0.00588557	0.0403006	132.197	CHH	evm.TU.SJ05106	promoter	--	-//-
chr4	3542183	3542183	121	28	0.0461862	0.00588557	0.0403006	132.197	CHH	evm.TU.SJ05105	promoter	--	sp|Q04462|SYVC_RAT Valine--tRNA ligase OS=Rattus norvegicus GN=Vars PE=2 SV=2//1.02667e-21
chr4	3542183	3542183	121	28	0.0461862	0.00588557	0.0403006	132.197	CHH	evm.TU.SJ05106	TSS	--	-//-
chr4	3542183	3542183	121	28	0.0461862	0.00588557	0.0403006	132.197	CHH	evm.TU.SJ05106	exon	--	-//-
chr29	7006959	7006959	91	23	0.0369512	0.00353058	0.0334206	102.346	CHH	evm.TU.SJ05250	promoter	--	-//-
chr0	48750686	48750686	182	63	0.0605068	0.00976337	0.0507434	292.131	CHH	evm.TU.SJ05376	promoter	--	-//-
chr0	48750686	48750686	182	63	0.0605068	0.00976337	0.0507434	292.131	CHH	evm.TU.SJ05375	exon	--	-//-
chr21	5213784	5213784	61	25	0.0406391	0.000337993	0.0403011	128.062	CHH	evm.TU.SJ05563	promoter	--	sp|D3BUN1|LIS1_POLPA Lissencephaly-1 homolog OS=Polysphondylium pallidum PE=3 SV=1//6.22089e-15
chr21	5213784	5213784	61	25	0.0406391	0.000337993	0.0403011	128.062	CHH	Target=(TAG)n:2-119;Class=Simple_repeat	repeat
chr3	1379644	1379644	197	63	0.0520015	0.0038695	0.048132	342.83	CHH	Target=(CAG)n:2-72;Class=Simple_repeat	repeat
chr25	3353241	3353241	131	45	0.0485492	0.00358466	0.0449645	246.107	CHH	evm.TU.SJ05684	promoter	--	sp|Q14681|KCTD2_HUMAN BTB/POZ domain-containing protein KCTD2 OS=Homo sapiens GN=KCTD2 PE=1 SV=3//2.86744e-06
chr0	101769072	101769072	141	75	0.0303292	0.00214216	0.028187	337.809	CHG	Target=(CAG)n:1-119;Class=Simple_repeat	repeat
chr0	101769072	101769072	113	35	0.037681	0.0046935	0.0329875	162.046	CHH	evm.TU.SJ05779	promoter	--	sp|Q5ASQ0|PPIL1_EMENI Peptidyl-prolyl cis-trans isomerase-like 1 OS=Emericella nidulans (strain FGSC A4 / ATCC 38163 / CBS 112.46 / NRRL 194 / M139) GN=cyp1 PE=3 SV=1//1.26076e-62
chr0	191481970	191481970	174	49	0.049791	0.000660281	0.0491307	247.744	CHH	evm.TU.SJ05979	exon	--	-//-
chr0	191481970	191481970	111	32	0.0477709	0.00333528	0.0444357	146.249	CG	evm.TU.SJ05979	exon	--	-//-
chr12	9342884	9342884	135	85	0.0601878	0.000557503	0.0596303	591.921	CHH	Target=(GGA)n:1-199;Class=Simple_repeat	repeat
chr12	9342884	9342884	135	85	0.0601878	0.000557503	0.0596303	591.921	CHH	Target=GA-rich:2-180;Class=Low_complexity	repeat
chr0	184396141	184396141	91	25	0.0298091	0.00128603	0.0285231	119.141	CHH	evm.TU.SJ06621	promoter	--	sp|Q6P3S1|DEN1B_HUMAN DENN domain-containing protein 1B OS=Homo sapiens GN=DENND1B PE=1 SV=1//3.14348e-28
chr0	183932663	183932663	122	39	0.0340987	0.00166126	0.0324374	187.729	CHH	evm.TU.SJ06629	promoter	--	sp|P0AAT8|IOJAP_SHIFL Ribosomal silencing factor RsfS OS=Shigella flexneri GN=rsfS PE=3 SV=1//1.57374e-08
chr0	22471335	22471335	108	34	0.0513473	0.0050886	0.0462587	178.706	CHH	evm.TU.SJ06679	promoter	--	-//-
chr0	118560139	118560139	207	69	0.0354182	0.00188676	0.0335314	330.519	CHH	evm.TU.SJ06686	exon	--	-//-
chr0	118560139	118560139	207	69	0.0354182	0.00188676	0.0335314	330.519	CHH	evm.TU.SJ06686	TSS	--	-//-
chr0	118560139	118560139	207	69	0.0354182	0.00188676	0.0335314	330.519	CHH	evm.TU.SJ06686	promoter	--	-//-
chr27	7825907	7825907	137	32	0.0567108	0.00246869	0.0542421	162.766	CHH	Target=(TAAG)n:1-442;Class=Simple_repeat	repeat
chr0	125984860	125984860	140	43	0.031775	0.00400173	0.0277733	195.415	CHH	evm.TU.SJ06814	exon	--	sp|Q32KY6|DCTP1_BOVIN dCTP pyrophosphatase 1 OS=Bos taurus GN=DCTPP1 PE=2 SV=1//2.82658e-08
chr7	263857	263857	140	44	0.0469251	0.00383748	0.0430876	207.385	CHH	evm.TU.SJ06943	exon	--	sp|Q96L73|NSD1_HUMAN Histone-lysine N-methyltransferase, H3 lysine-36 and H4 lysine-20 specific OS=Homo sapiens GN=NSD1 PE=1 SV=1//3.2317e-43
chr6	6086142	6086142	202	66	0.0372173	0.00185167	0.0353657	323.243	CHH	evm.TU.SJ06991	promoter	--	sp|Q14527|HLTF_HUMAN Helicase-like transcription factor OS=Homo sapiens GN=HLTF PE=1 SV=2//8.27323e-18
chr6	6086142	6086142	202	66	0.0372173	0.00185167	0.0353657	323.243	CHH	evm.TU.SJ06990	exon	--	-//-
chr9	2268070	2268070	65	21	0.0546472	0.00444121	0.050206	98.2193	CHH	evm.TU.SJ07062	exon	--	-//-
chr8	10416926	10416926	121	32	0.100733	0.00398295	0.09675	175.587	CHH	evm.TU.SJ07117	promoter	--	sp|Q9M2K0|MYO16_ARATH Myosin-16 OS=Arabidopsis thaliana GN=XI-J PE=2 SV=1//3.76518e-140
chr5	17907581	17907581	135	37	0.0391714	0.00341738	0.035754	179.305	CHH	evm.TU.SJ07208	exon	--	sp|Q6C044|ATG18_YARLI Autophagy-related protein 18 OS=Yarrowia lipolytica (strain CLIB 122 / E 150) GN=ATG18 PE=3 SV=1//3.40707e-70
chr5	17907581	17907581	135	37	0.0391714	0.00341738	0.035754	179.305	CHH	evm.TU.SJ07208	TSS	--	sp|Q6C044|ATG18_YARLI Autophagy-related protein 18 OS=Yarrowia lipolytica (strain CLIB 122 / E 150) GN=ATG18 PE=3 SV=1//3.40707e-70
chr5	17907581	17907581	135	37	0.0391714	0.00341738	0.035754	179.305	CHH	evm.TU.SJ07208	promoter	--	sp|Q6C044|ATG18_YARLI Autophagy-related protein 18 OS=Yarrowia lipolytica (strain CLIB 122 / E 150) GN=ATG18 PE=3 SV=1//3.40707e-70
chr5	17907581	17907581	114	34	0.0338255	0.00250041	0.0313251	169.719	CHH	evm.TU.SJ07233	exon	--	sp|Q9SIZ8|RKP_ARATH E3 ubiquitin-protein ligase RKP OS=Arabidopsis thaliana GN=RKP PE=2 SV=2//1.27434e-22
chr5	17907581	17907581	114	34	0.0338255	0.00250041	0.0313251	169.719	CHH	evm.TU.SJ07233	TSS	--	sp|Q9SIZ8|RKP_ARATH E3 ubiquitin-protein ligase RKP OS=Arabidopsis thaliana GN=RKP PE=2 SV=2//1.27434e-22
chr5	17907581	17907581	114	34	0.0338255	0.00250041	0.0313251	169.719	CHH	evm.TU.SJ07233	promoter	--	sp|Q9SIZ8|RKP_ARATH E3 ubiquitin-protein ligase RKP OS=Arabidopsis thaliana GN=RKP PE=2 SV=2//1.27434e-22
chr7	5211548	5211548	67	22	0.0428146	0.00377227	0.0390423	101.154	CHH	evm.TU.SJ07284	exon	--	sp|Q86KI1|AP2A2_DICDI AP-2 complex subunit alpha-2 OS=Dictyostelium discoideum GN=ap2a1-1 PE=3 SV=1//4.67606e-19
chr0	115455179	115455179	153	46	0.0537934	0.000698672	0.0530947	236.791	CG	evm.TU.SJ07136	exon	--	-//-
chr0	115455179	115455179	153	46	0.0537934	0.000698672	0.0530947	236.791	CG	Target=(CGG)n:1-194;Class=Simple_repeat	repeat
chr24	8727536	8727536	151	45	0.0474441	0.00292839	0.0445157	221.929	CHH	evm.TU.SJ07344	promoter	--	sp|Q64568|AT2B3_RAT Plasma membrane calcium-transporting ATPase 3 OS=Rattus norvegicus GN=Atp2b3 PE=2 SV=2//1.71998e-22
chr20	3327218	3327218	107	33	0.0307209	0.00305743	0.0276635	154.874	CHH	evm.TU.SJ07392	promoter	--	sp|P81701|PRXV_ASCNO Vanadium-dependent bromoperoxidase OS=Ascophyllum nodosum PE=1 SV=1//5.55868e-146
chr5	9091870	9091870	106	27	0.0528871	0.000730497	0.0521566	128.335	CG	evm.TU.SJ07902	exon	--	sp|Q8LPN7|RNG1L_ARATH E3 ubiquitin-protein ligase RING1-like OS=Arabidopsis thaliana GN=At3g19950 PE=1 SV=1//7.47332e-11
chr11	8976509	8976509	162	48	0.0397812	0.00399089	0.0357903	222.13	CHG	Target=(CAG)n:1-249;Class=Simple_repeat	repeat
chr0	77845417	77845417	139	35	0.0340466	0.00251468	0.031532	157.953	CHH	evm.TU.SJ07893	promoter	--	sp|Q3EAQ5|PTR36_ARATH Probable peptide/nitrate transporter At3g43790 OS=Arabidopsis thaliana GN=ZIFL2 PE=2 SV=2//3.53412e-10
chr0	188480628	188480628	118	30	0.0769207	0.00520235	0.0717183	153.775	CHH	evm.TU.SJ07972	promoter	--	-//-
chr14	4156088	4156088	146	44	0.0386985	0.00237264	0.0363259	212.254	CHH	evm.TU.SJ08183	exon	--	sp|O42976|YGZ7_SCHPO Uncharacterized membrane protein C20F10.07 OS=Schizosaccharomyces pombe (strain 972 / ATCC 24843) GN=SPBC20F10.07 PE=1 SV=1//2.64268e-09
chr0	116911973	116911973	302	103	0.0258993	0.00175156	0.0241478	490.47	CHH	evm.TU.SJ08393	promoter	--	-//-
chr0	53692668	53692668	287	97	0.0532317	0.0060332	0.0471985	538.939	CHH	evm.TU.SJ08507	exon	--	-//-
chr1	10719708	10719708	144	53	0.0566895	0.00866449	0.048025	277.793	CHH	evm.TU.SJ08655	exon	--	-//-
chr0	146521107	146521107	106	36	0.0313824	0.00380176	0.0275806	165.549	CHH	evm.TU.SJ08510	exon	--	sp|Q54U63|LVSC_DICDI BEACH domain-containing protein lvsC OS=Dictyostelium discoideum GN=lvsC PE=3 SV=2//6.19084e-141
chr5	8595133	8595133	88	33	0.0298165	0.00431749	0.025499	139.852	CHH	evm.TU.SJ08512	exon	--	sp|Q8I7P9|POL5_DROME Retrovirus-related Pol polyprotein from transposon opus OS=Drosophila melanogaster GN=pol PE=3 SV=1//8.39878e-62
chr0	146678247	146678247	154	76	0.0417832	0.0051406	0.0366426	383.508	CHG	Target=(CTCTG)n:1-173;Class=Simple_repeat	repeat
chr0	154908281	154908281	161	53	0.0249283	0.00104538	0.0238829	240.812	CHH	evm.TU.SJ08650	exon	--	sp|Q5S006|LRRK2_MOUSE Leucine-rich repeat serine/threonine-protein kinase 2 OS=Mus musculus GN=Lrrk2 PE=1 SV=2//1.88319e-12
chr0	40324433	40324433	185	70	0.0481616	0.00388159	0.0442801	361.884	CHG	evm.TU.SJ08682	exon	--	sp|Q9SL70|TCX6_ARATH Protein tesmin/TSO1-like CXC 6 OS=Arabidopsis thaliana GN=TCX6 PE=1 SV=1//1.69422e-29
chr0	40324433	40324433	185	70	0.0481616	0.00388159	0.0442801	361.884	CHG	Target=(CTG)n:143-325;Class=Simple_repeat	repeat
chr0	40324433	40324433	206	43	0.081874	0.00344034	0.0784336	208.776	CHH	evm.TU.SJ08682	exon	--	sp|Q9SL70|TCX6_ARATH Protein tesmin/TSO1-like CXC 6 OS=Arabidopsis thaliana GN=TCX6 PE=1 SV=1//1.69422e-29
chr0	49128397	49128397	160	52	0.0510914	0.00228052	0.0488109	270.365	CHH	evm.TU.SJ08850	exon	--	-//-
chr19	7676881	7676881	115	37	0.0310129	0.00213359	0.0288793	166.939	CHH	evm.TU.SJ08754	exon	--	sp|Q3EAQ5|PTR36_ARATH Probable peptide/nitrate transporter At3g43790 OS=Arabidopsis thaliana GN=ZIFL2 PE=2 SV=2//6.27882e-18
chr11	4090691	4090691	136	36	0.0514756	0.00609389	0.0453817	181.138	CHH	evm.TU.SJ08884	exon	--	sp|Q91UZ4|EGLN3_MOUSE Egl nine homolog 3 OS=Mus musculus GN=Egln3 PE=2 SV=1//4.86145e-12
chr11	4090691	4090691	56	11	0.0380264	0.000339393	0.037687	47.1992	CG	evm.TU.SJ08884	exon	--	sp|Q91UZ4|EGLN3_MOUSE Egl nine homolog 3 OS=Mus musculus GN=Egln3 PE=2 SV=1//4.86145e-12
chr12	6989431	6989431	75	26	0.0293464	0.00348365	0.0258628	109.532	CHH	evm.TU.SJ08938	promoter	--	-//-
chr5	17859369	17859369	150	46	0.0427437	0.00492459	0.0378192	228.019	CHH	evm.TU.SJ08861	exon	--	sp|Q7LHG5|YI31B_YEAST Transposon Ty3-I Gag-Pol polyprotein OS=Saccharomyces cerevisiae (strain ATCC 204508 / S288c) GN=TY3B-I PE=3 SV=2//7.92135e-17
chr3	8930049	8930049	110	33	0.0424627	0.00581643	0.0366463	156.12	CHH	evm.TU.SJ09042	exon	--	sp|Q0IIY2|WSCD1_XENTR WSC domain-containing protein 1 OS=Xenopus tropicalis GN=wscd1 PE=2 SV=1//1.67202e-08
chr0	160187437	160187437	167	47	0.0294387	0.00269856	0.0267401	221.827	CHH	evm.TU.SJ09102	exon	--	-//-
chr0	167488396	167488396	125	39	0.0774432	0.00381673	0.0736264	213.056	CHH	evm.TU.SJ09135	exon	--	-//-
chr1	5578577	5578577	118	39	0.0301266	0.00496545	0.0251611	169.567	CHH	evm.TU.SJ09398	exon	--	sp|Q8PC00|ASPN_XANCP Peptidyl-Asp metalloendopeptidase OS=Xanthomonas campestris pv. campestris (strain ATCC 33913 / DSM 3586 / NCPPB 528 / LMG 568 / P 25) GN=XCC0955 PE=3 SV=1//1.47997e-16
chr18	5057422	5057422	128	44	0.0803899	0.00664215	0.0737478	231.475	CHH	evm.TU.SJ09820	exon	--	-//-
chr3	11177856	11177856	177	58	0.0382684	0.00134706	0.0369213	302.728	CHH	evm.TU.SJ09895	exon	--	sp|Q9VVW5|DUSK3_DROME Dual specificity protein phosphatase Mpk3 OS=Drosophila melanogaster GN=Mkp3 PE=1 SV=2//2.58084e-22
chr0	125215308	125215308	161	47	0.0471742	0.0027537	0.0444205	230.661	CHH	evm.TU.SJ10300	exon	--	-//-
chr30	3699294	3699294	69	28	0.0407166	0.00489723	0.0358194	153.801	CHH	evm.TU.SJ10323	exon	--	-//-
chr9	60167	60167	107	23	0.0471849	0.00143665	0.0457482	108.715	CHH	evm.TU.SJ10473	exon	--	sp|Q9ZWJ9|ARR2_ARATH Two-component response regulator ARR2 OS=Arabidopsis thaliana GN=ARR2 PE=1 SV=1//5.60845e-10
chr16	4328644	4328644	106	36	0.034134	0.00448121	0.0296528	170.335	CHH	evm.TU.SJ10514	promoter	--	sp|Q8R5M3|LRC15_RAT Leucine-rich repeat-containing protein 15 OS=Rattus norvegicus GN=Lrrc15 PE=2 SV=1//1.07291e-13
chr16	4328644	4328644	106	36	0.034134	0.00448121	0.0296528	170.335	CHH	evm.TU.SJ10514	TSS	--	sp|Q8R5M3|LRC15_RAT Leucine-rich repeat-containing protein 15 OS=Rattus norvegicus GN=Lrrc15 PE=2 SV=1//1.07291e-13
chr16	4328644	4328644	106	36	0.034134	0.00448121	0.0296528	170.335	CHH	evm.TU.SJ10514	exon	--	sp|Q8R5M3|LRC15_RAT Leucine-rich repeat-containing protein 15 OS=Rattus norvegicus GN=Lrrc15 PE=2 SV=1//1.07291e-13
chr0	107977051	107977051	107	34	0.0279062	0.00142292	0.0264833	148.88	CHH	evm.TU.SJ10589	exon	--	sp|P32597|STH1_YEAST Nuclear protein STH1/NPS1 OS=Saccharomyces cerevisiae (strain ATCC 204508 / S288c) GN=STH1 PE=1 SV=1//3.13678e-08
chr4	10618865	10618865	101	39	0.0395738	0.00820016	0.0313736	191.967	CG	Target=(CCGAG)n:1-336;Class=Simple_repeat	repeat
chr4	10618865	10618865	101	39	0.0395738	0.00820016	0.0313736	191.967	CG	evm.TU.SJ10773	exon	--	sp|Q7Q5D4|S35B3_ANOGA Adenosine 3&apos;-phospho 5&apos;-phosphosulfate transporter 2 OS=Anopheles gambiae GN=Papst2 PE=3 SV=4//2.85917e-52
chr21	6766835	6766835	59	15	0.0753765	0.00735405	0.0680225	66.7826	CHH	evm.TU.SJ10825	exon	--	-//-
chr3	1872833	1872833	110	24	0.0433305	0.00107725	0.0422533	115.146	CHH	evm.TU.SJ10842	exon	--	sp|Q6NLC1|AB2D_ARATH ABC transporter D family member 2, chloroplastic OS=Arabidopsis thaliana GN=ABCC2 PE=1 SV=1//2.27292e-37
chr3	1872833	1872833	91	22	0.0460109	0.00397388	0.042037	92.218	CG	evm.TU.SJ10842	exon	--	sp|Q6NLC1|AB2D_ARATH ABC transporter D family member 2, chloroplastic OS=Arabidopsis thaliana GN=ABCC2 PE=1 SV=1//2.27292e-37
chr4	3639089	3639089	105	49	0.0292144	0.00145146	0.027763	237.056	CHG	Target=(CAG)n:3-86;Class=Simple_repeat	repeat
chr4	3639089	3639089	180	49	0.0491323	0.00468766	0.0444446	256.408	CHH	evm.TU.SJ10916	exon	--	-//-
chr24	0	0	121	35	0.0359614	0.00214154	0.0338199	169.489	CHH	evm.TU.SJ11055	promoter	--	sp|Q9NQQ7|S35C2_HUMAN Solute carrier family 35 member C2 OS=Homo sapiens GN=SLC35C2 PE=1 SV=2//2.00844e-11
chr24	0	0	121	35	0.0359614	0.00214154	0.0338199	169.489	CHH	evm.TU.SJ11054	promoter	--	sp|Q8K245|UVRAG_MOUSE UV radiation resistance associated protein OS=Mus musculus GN=Uvrag PE=1 SV=2//2.61746e-24
chr24	0	0	121	35	0.0359614	0.00214154	0.0338199	169.489	CHH	evm.TU.SJ11055	TSS	--	sp|Q9NQQ7|S35C2_HUMAN Solute carrier family 35 member C2 OS=Homo sapiens GN=SLC35C2 PE=1 SV=2//2.00844e-11
chr24	0	0	121	35	0.0359614	0.00214154	0.0338199	169.489	CHH	evm.TU.SJ11055	exon	--	sp|Q9NQQ7|S35C2_HUMAN Solute carrier family 35 member C2 OS=Homo sapiens GN=SLC35C2 PE=1 SV=2//2.00844e-11
chr0	181445092	181445092	172	47	0.0410697	0.00483615	0.0362336	215.036	CHH	evm.TU.SJ11152	promoter	--	-//-
chr15	4287962	4287962	129	55	0.0352186	0.00509762	0.030121	259.269	CHH	evm.TU.SJ11262	promoter	--	sp|Q80V53|CHSTE_MOUSE Carbohydrate sulfotransferase 14 OS=Mus musculus GN=Chst14 PE=2 SV=2//1.93368e-07
chr21	3684460	3684460	122	33	0.079325	0.00198407	0.077341	214.305	CHH	evm.TU.SJ11317	exon	--	-//-
chr8	11028257	11028257	91	34	0.0465249	0.00055674	0.0459682	174.54	CHH	evm.TU.SJ11378	exon	--	sp|Q54F46|WARA_DICDI Homeobox protein Wariai OS=Dictyostelium discoideum GN=warA PE=2 SV=1//6.5054e-08
chr10	4172522	4172522	186	64	0.0917454	0.00547759	0.0862678	405.031	CHH	evm.TU.SJ11415	exon	--	-//-
chr9	11299259	11299259	206	58	0.0465035	0.0052709	0.0412326	282.048	CHH	evm.TU.SJ11908	exon	--	sp|Q3MDL2|DXR_ANAVT 1-deoxy-D-xylulose 5-phosphate reductoisomerase OS=Anabaena variabilis (strain ATCC 29413 / PCC 7937) GN=dxr PE=3 SV=1//2.223e-151
chr0	73691608	73691608	118	48	0.0504763	0.00353085	0.0469454	259.391	CHH	evm.TU.SJ12046	promoter	--	-//-
chr26	1014933	1014933	187	56	0.0301674	0.00392841	0.026239	243.477	CHH	Target=(TGAA)n:1-396;Class=Simple_repeat	repeat
chr28	6826093	6826093	64	27	0.0347723	0.00397198	0.0308003	119.028	CHH	evm.TU.SJ12272	promoter	--	-//-
chr28	6826093	6826093	64	27	0.0347723	0.00397198	0.0308003	119.028	CHH	evm.TU.SJ12273	exon	--	sp|O60341|KDM1A_HUMAN Lysine-specific histone demethylase 1A OS=Homo sapiens GN=KDM1A PE=1 SV=2//5.16691e-07
chr0	67611358	67611358	123	30	0.0593691	0.00741776	0.0519513	149.991	CHH	evm.TU.SJ12458	exon	--	-//-
chr9	3354846	3354846	348	105	0.0424407	0.00448685	0.0379539	466.136	CHH	evm.TU.SJ12757	exon	--	-//-
chr0	171708974	171708974	74	23	0.0252445	0.00205523	0.0231892	107.879	CHH	evm.TU.SJ12346	promoter	--	sp|Q5UR67|YR617_MIMIV Uncharacterized protein R617 OS=Acanthamoeba polyphaga mimivirus GN=MIMI_R617 PE=4 SV=1//3.94904e-31
chr17	3188684	3188684	61	25	0.0320502	0.00543892	0.0266113	117.616	CHH	evm.TU.SJ13277	promoter	--	-//-
chr2	11802448	11802448	189	54	0.0329563	0.00271456	0.0302417	253.102	CHH	evm.TU.SJ13293	exon	--	-//-
chr3	5442062	5442062	140	53	0.0471106	0.00485345	0.0422572	303.987	CHH	evm.TU.SJ13607	exon	--	sp|Q6DW74|DGDG1_LOTJA Digalactosyldiacylglycerol synthase 1, chloroplastic OS=Lotus japonicus GN=DGD1 PE=2 SV=1//3.59112e-36
chr11	12261322	12261322	151	41	0.0329674	0.00148873	0.0314787	229.485	CHH	evm.TU.SJ13692	promoter	--	sp|Q502K3|ANR52_DANRE Serine/threonine-protein phosphatase 6 regulatory ankyrin repeat subunit C OS=Danio rerio GN=ankrd52 PE=2 SV=1//8.35833e-10
chr24	2422995	2422995	158	64	0.0337859	0.0054602	0.0283257	283.741	CHH	evm.TU.SJ13846	exon	--	-//-
chr24	6090995	6090995	99	31	0.0293964	0.0020652	0.0273312	139.047	CHH	evm.TU.SJ13883	exon	--	sp|Q9C0G6|DYH6_HUMAN Dynein heavy chain 6, axonemal OS=Homo sapiens GN=DNAH6 PE=2 SV=3//8.54322e-34
chr9	13263122	13263122	150	39	0.048905	0.00280426	0.0461007	185.486	CG	evm.TU.SJ13951	promoter	--	-//-
chr2	15501401	15501401	90	26	0.0471394	0.00281668	0.0443227	126.72	CHH	evm.TU.SJ14056	exon	--	sp|Q76PD2|HEL2_SCHPO E3 ubiquitin-protein ligase hel2 OS=Schizosaccharomyces pombe (strain 972 / ATCC 24843) GN=SPCC1223.01 PE=1 SV=2//3.42083e-39
chr21	800872	800872	137	51	0.0294868	0.00238042	0.0271064	227.176	CHH	evm.TU.SJ14354	exon	--	-//-
chr21	800872	800872	88	34	0.0341473	0.00565772	0.0284895	149.346	CHH	evm.TU.SJ14361	exon	--	sp|Q9U1M8|MYOI_DICDI Myosin-I heavy chain OS=Dictyostelium discoideum GN=myoI PE=1 SV=1//2.84853e-121
chr16	8754037	8754037	237	64	0.0516508	0.00613595	0.0455148	301.728	CHH	Target=(CAA)n:1-344;Class=Simple_repeat	repeat
chr5	6183023	6183023	93	37	0.0307995	0.00340645	0.027393	150.81	CHH	evm.TU.SJ14890	exon	--	sp|P29847|CYSE_SALTY Serine acetyltransferase OS=Salmonella typhimurium (strain LT2 / SGSC1412 / ATCC 700720) GN=cysE PE=1 SV=1//2.21386e-48
chr3	14727641	14727641	119	45	0.0307737	0.00314933	0.0276244	203.354	CHH	evm.TU.SJ15084	promoter	--	-//-
chr3	14727641	14727641	119	45	0.0307737	0.00314933	0.0276244	203.354	CHH	evm.TU.SJ15083	promoter	--	sp|Q9P2S5|WRP73_HUMAN WD repeat-containing protein WRAP73 OS=Homo sapiens GN=WRAP73 PE=2 SV=1//2.29769e-26
chr0	53422793	53422793	130	39	0.0397971	0.0032808	0.0365163	182.802	CHH	evm.TU.SJ14484	promoter	--	-//-
chr15	9738769	9738769	85	23	0.031771	0.00144484	0.0303262	113.384	CHH	evm.TU.SJ15179	exon	--	sp|Q5UP39|YR873_MIMIV Putative ankyrin repeat protein R873 OS=Acanthamoeba polyphaga mimivirus GN=MIMI_R873 PE=3 SV=1//1.01046e-10
chr14	3367467	3367467	239	81	0.0363194	0.000676833	0.0356425	388.088	CHH	evm.TU.SJ15209	exon	--	sp|Q2KHI9|MCM9_MOUSE DNA helicase MCM9 OS=Mus musculus GN=Mcm9 PE=1 SV=2//2.11399e-178
chr17	632629	632629	162	58	0.0359807	0.00446553	0.0315151	301.885	CHH	evm.TU.SJ15279	exon	--	sp|Q9UTA3|YL8H_SCHPO Probable intramembrane protease C25B8.17 OS=Schizosaccharomyces pombe (strain 972 / ATCC 24843) GN=SPAC25B8.17 PE=3 SV=1//6.00234e-25
chr23	5190451	5190451	191	39	0.0828059	0.00131693	0.081489	198.204	CG	evm.TU.SJ15601	exon	--	sp|P0CO28|SET2_CRYNJ Histone-lysine N-methyltransferase, H3 lysine-36 specific OS=Cryptococcus neoformans var. neoformans serotype D (strain JEC21 / ATCC MYA-565) GN=SET2 PE=3 SV=1//1.19032e-23
chr17	5172799	5172799	123	34	0.0287421	0.000317704	0.0284244	146.345	CHG	Target=(CTG)n:1-117;Class=Simple_repeat	repeat
chr23	9229466	9229466	76	24	0.0437192	0.00331339	0.0404058	116.943	CHH	evm.TU.SJ15828	exon	--	sp|Q91XF4|RN167_MOUSE E3 ubiquitin-protein ligase RNF167 OS=Mus musculus GN=Rnf167 PE=2 SV=1//9.78056e-13
chr0	88601820	88601820	167	30	0.0650878	0.00474401	0.0603438	137.039	CG	evm.TU.SJ15837	promoter	--	-//-
chr0	88601820	88601820	167	30	0.0650878	0.00474401	0.0603438	137.039	CG	Target=(CCG)n:3-180;Class=Simple_repeat	repeat
chr11	9868853	9868853	168	50	0.0359097	0.00649615	0.0294135	212.006	CHH	evm.TU.SJ16363	promoter	--	-//-
chr5	11094305	11094305	105	40	0.0263676	0.00344333	0.0229243	174.569	CHH	Target=(CATGC)n:1-179;Class=Simple_repeat	repeat
chr19	8972394	8972394	93	31	0.0308575	0.00319009	0.0276674	146.701	CHH	evm.TU.SJ17062	promoter	--	sp|Q2KHU3|EXOS8_BOVIN Exosome complex component RRP43 OS=Bos taurus GN=EXOSC8 PE=2 SV=1//4.49919e-37
chr23	4857564	4857564	90	24	0.0389759	0.00657872	0.0323972	104.369	CHH	evm.TU.SJ17530	exon	--	-//-
chr25	0	0	170	60	0.0299012	0.00230196	0.0275992	277.812	CHH	evm.TU.SJ17567	promoter	--	-//-
chr5	15011324	15011324	113	43	0.040403	0.00195286	0.0384501	203.701	CHH	evm.TU.SJ17941	promoter	--	sp|Q2T9M4|DRC7_BOVIN Dynein regulatory complex subunit 7 OS=Bos taurus GN=DRC7 PE=2 SV=1//6.20149e-40
chr21	4868370	4868370	70	12	0.112485	0.00569291	0.106793	54.5613	CHH	evm.TU.SJ18127	exon	--	sp|Q9FGC7|ZEP_ARATH Zeaxanthin epoxidase, chloroplastic OS=Arabidopsis thaliana GN=ZEP PE=1 SV=1//3.64482e-11
chr0	165386726	165386726	195	58	0.0490123	0.00579445	0.0432178	302.526	CHH	Target=(ATTG)n:1-335;Class=Simple_repeat	repeat
chr0	165386726	165386726	195	58	0.0490123	0.00579445	0.0432178	302.526	CHH	Target=(ATTG)n:1-469;Class=Simple_repeat	repeat
chr0	165138514	165138514	81	37	0.0298653	0.00470542	0.0251598	162.825	CHH	evm.TU.SJ18356	exon	--	sp|P08472|M130_STRPU Mesenchyme-specific cell surface glycoprotein OS=Strongylocentrotus purpuratus PE=2 SV=2//2.44199e-20
chr2	12686339	12686339	135	44	0.0386098	0.00264341	0.0359664	226.835	CHH	evm.TU.SJ18866	promoter	--	sp|O61967|LAP1_CAEEL Protein lap1 OS=Caenorhabditis elegans GN=let-413 PE=1 SV=3//9.53271e-10
chr22	2931717	2931717	65	27	0.0290739	0.00306024	0.0260137	130.376	CHH	Target=(CCTAT)n:2-169;Class=Simple_repeat	repeat
chr11	1914716	1914716	156	60	0.0359405	0.00411569	0.0318248	300.115	CHH	evm.TU.SJ18941	promoter	--	-//-
chr22	7947226	7947226	184	48	0.038482	0.00327949	0.0352025	232.333	CHH	evm.TU.SJ19002	promoter	--	-//-
chr18	8678997	8678997	85	25	0.0361204	0.00257837	0.033542	114.336	CHH	evm.TU.SJ19059	exon	--	-//-
chr18	2139696	2139696	140	52	0.0475752	0.00196721	0.045608	280.898	CHH	Target=(TGGG)n:2-137;Class=Simple_repeat	repeat
chr3	2366626	2366626	123	42	0.0438491	0.00550893	0.0383401	192.804	CHH	evm.TU.SJ19452	exon	--	-//-
chr0	19163867	19163867	94	29	0.0729788	0.00415707	0.0688217	135.221	CG	evm.TU.SJ19727	exon	--	-//-
chr0	19163867	19163867	72	18	0.0570958	0.00263094	0.0544649	90.4313	CHH	evm.TU.SJ19727	exon	--	-//-
chr7	7573694	7573694	142	42	0.0425853	0.00234883	0.0402364	188.356	CHH	evm.TU.SJ19753	exon	--	-//-
chr6	11365496	11365496	72	19	0.0289017	0.00407616	0.0248255	71.2211	CG	evm.TU.SJ19878	exon	--	sp|Q7TNH6|NPHP3_MOUSE Nephrocystin-3 OS=Mus musculus GN=Nphp3 PE=1 SV=2//1.37141e-13
chr0	32275810	32275810	166	71	0.0401789	0.00559076	0.0345881	361.48	CHH	evm.TU.SJ20281	exon	--	sp|Q9SVW8|PIRL4_ARATH Plant intracellular Ras-group-related LRR protein 4 OS=Arabidopsis thaliana GN=PIRL4 PE=1 SV=1//7.78589e-07
chr0	32275810	32275810	166	71	0.0401789	0.00559076	0.0345881	361.48	CHH	Target=(CAAGG)n:1-272;Class=Simple_repeat	repeat
chr4	2289895	2289895	176	37	0.0447992	0.00053121	0.044268	167.602	CHG	evm.TU.SJ20318	exon	--	-//-
chr0	123790457	123790457	130	32	0.058342	0.000658838	0.0576832	160.811	CHH	evm.TU.SJ20327	exon	--	-//-
chr14	1634353	1634353	159	46	0.0328106	0.00212139	0.0306892	217.123	CHH	evm.TU.SJ20404	exon	--	sp|Q3EAQ5|PTR36_ARATH Probable peptide/nitrate transporter At3g43790 OS=Arabidopsis thaliana GN=ZIFL2 PE=2 SV=2//2.14434e-16
chr14	1634353	1634353	109	36	0.0364923	0.00620846	0.0302838	160.353	CHH	evm.TU.SJ20405	exon	--	sp|Q3EAQ5|PTR36_ARATH Probable peptide/nitrate transporter At3g43790 OS=Arabidopsis thaliana GN=ZIFL2 PE=2 SV=2//1.74647e-21
chr5	10828072	10828072	80	24	0.0442279	0.00572048	0.0385074	113.645	CHH	evm.TU.SJ20514	exon	--	sp|Q9P383|NCBP2_SCHPO Nuclear cap-binding protein subunit 2 OS=Schizosaccharomyces pombe (strain 972 / ATCC 24843) GN=cbc2 PE=3 SV=1//7.67883e-38
chr5	10828072	10828072	80	24	0.0442279	0.00572048	0.0385074	113.645	CHH	evm.TU.SJ20515	promoter	--	sp|C0LGU1|Y5374_ARATH Probable LRR receptor-like serine/threonine-protein kinase At5g37450 OS=Arabidopsis thaliana GN=At5g37450 PE=2 SV=1//1.33463e-45
chr0	29753586	29753586	169	50	0.0500116	0.0040099	0.0460017	253.179	CHH	evm.TU.SJ20533	promoter	--	-//-
chr0	29753586	29753586	169	50	0.0500116	0.0040099	0.0460017	253.179	CHH	evm.TU.SJ20533	TSS	--	-//-
chr0	29753586	29753586	169	50	0.0500116	0.0040099	0.0460017	253.179	CHH	evm.TU.SJ20533	exon	--	-//-
chr0	29753586	29753586	84	18	0.0586645	0.00439311	0.0542714	85.2706	CG	evm.TU.SJ20533	exon	--	-//-
chr21	475982	475982	189	70	0.0280916	0.00220848	0.0258831	356.875	CHG	Target=(CAGA)n:1-419;Class=Simple_repeat	repeat
chr0	191056997	191056997	114	34	0.0478686	0.00497714	0.0428914	169.298	CHH	evm.TU.SJ20696	promoter	--	-//-
chr0	174966974	174966974	127	29	0.0333729	0.000345508	0.0330274	131.057	CG	evm.TU.SJ21020	exon	--	sp|B8HTK3|AMPA_CYAP4 Probable cytosol aminopeptidase OS=Cyanothece sp. (strain PCC 7425 / ATCC 29141) GN=pepA PE=3 SV=1//2.38193e-135
chr8	8017306	8017306	150	40	0.0481222	0.00227044	0.0458517	189.748	CHH	evm.TU.SJ21063	exon	--	-//-
chr8	8017306	8017306	150	40	0.0481222	0.00227044	0.0458517	189.748	CHH	Target=(TGG)n:2-107;Class=Simple_repeat	repeat
chr8	8017306	8017306	150	40	0.0481222	0.00227044	0.0458517	189.748	CHH	Target=(CTG)n:3-139;Class=Simple_repeat	repeat
chr0	19896547	19896547	164	46	0.0346958	0.00561843	0.0290774	208.248	CHH	evm.TU.SJ21245	promoter	--	sp|P10978|POLX_TOBAC Retrovirus-related Pol polyprotein from transposon TNT 1-94 OS=Nicotiana tabacum PE=2 SV=1//2.26117e-20
chr28	3451579	3451579	250	75	0.0652477	0.00356539	0.0616823	442.844	CHH	Target=(TTG)n:3-176;Class=Simple_repeat	repeat
chr28	3451579	3451579	153	37	0.0456764	0.00574433	0.0399321	169.784	CHH	evm.TU.SJ21450	promoter	--	-//-
chr5	7614600	7614600	185	49	0.048057	0.00167644	0.0463806	259.239	CHH	Target=(CCCGA)n:4-113;Class=Simple_repeat	repeat
chr5	7614600	7614600	185	49	0.048057	0.00167644	0.0463806	259.239	CHH	evm.TU.SJ21979	exon	--	sp|Q9YHY6|CND1_XENLA Condensin complex subunit 1 OS=Xenopus laevis GN=ncapd2 PE=1 SV=1//2.39317e-14
chr6	8928956	8928956	210	59	0.0501693	0.00559053	0.0445788	271.196	CHH	evm.TU.SJ22147	exon	--	-//-
chr6	8928956	8928956	101	42	0.0303165	0.00236944	0.0279471	180.155	CHG	Target=(CAGG)n:1-196;Class=Simple_repeat	repeat
chr21	8515008	8515008	70	23	0.0357934	0.000358969	0.0354344	104.754	CHH	evm.TU.SJ22197	promoter	--	sp|Q9Y385|UB2J1_HUMAN Ubiquitin-conjugating enzyme E2 J1 OS=Homo sapiens GN=UBE2J1 PE=1 SV=2//6.79902e-65
chr0	149563147	149563147	177	38	0.0617025	0.00325081	0.0584517	170.595	CG	evm.TU.SJ22236	promoter	--	-//-
chr0	149563147	149563147	177	38	0.0617025	0.00325081	0.0584517	170.595	CG	evm.TU.SJ22235	exon	--	-//-
chr7	3438374	3438374	107	23	0.038402	0.00288655	0.0355154	93.3298	CG	evm.TU.SJ22361	exon	--	sp|O18866|KCMA1_PIG Calcium-activated potassium channel subunit alpha-1 (Fragment) OS=Sus scrofa GN=KCNMA1 PE=2 SV=2//6.50646e-19
chr7	3438374	3438374	107	23	0.038402	0.00288655	0.0355154	93.3298	CG	evm.TU.SJ22361	TSS	--	sp|O18866|KCMA1_PIG Calcium-activated potassium channel subunit alpha-1 (Fragment) OS=Sus scrofa GN=KCNMA1 PE=2 SV=2//6.50646e-19
chr7	3438374	3438374	107	23	0.038402	0.00288655	0.0355154	93.3298	CG	evm.TU.SJ22361	promoter	--	sp|O18866|KCMA1_PIG Calcium-activated potassium channel subunit alpha-1 (Fragment) OS=Sus scrofa GN=KCNMA1 PE=2 SV=2//6.50646e-19

## Sheet: MGvsFG_hypo
Table S15-f. Information of hypo methylated DMR (differntially methylated regions) for MGvsFG. Where nGC means the C/G counts; xx_meanMethy means the methylation level of the region in xx stages; dff.Methy means the difference between the meanMethy value of the two stages; areaStat the sum of the test statistics of all CpG sites within a DMR, larger AreaStat is more likely to be a DMR.
#chr	start	end	length	nCG	SJ_MPZ_meanMethy	SJ_FP_meanMethy	diff.Methy	areaStat	C_context	regionID	region	Gene Name	Blast swiss prot
chr2	4372776	4372776	78	24	0.00248543	0.025217	-0.0227316	-112.788	CHH	evm.TU.SJ00092	exon	--	-//-
chr10	0	0	91	23	0.00165814	0.0304585	-0.0288004	-105.622	CHH	evm.TU.SJ00151	exon	--	-//-
chr5	2307395	2307395	97	31	0.00447494	0.0351561	-0.0306812	-146.226	CHH	evm.TU.SJ00312	exon	--	-//-
chr5	2307395	2307395	97	31	0.00447494	0.0351561	-0.0306812	-146.226	CHH	evm.TU.SJ00312	TSS	--	-//-
chr5	2307395	2307395	97	31	0.00447494	0.0351561	-0.0306812	-146.226	CHH	evm.TU.SJ00312	promoter	--	-//-
chr4	7757490	7757490	214	63	0.00283491	0.0336142	-0.0307793	-276.809	CHH	evm.TU.SJ00414	promoter	--	-//-
chr4	7757490	7757490	87	27	0.00578485	0.0492424	-0.0434575	-148.466	CHH	Target=(TTG)n:1-277;Class=Simple_repeat	repeat
chr20	2515567	2515567	154	58	0.00209323	0.0372527	-0.0351594	-310.845	CHH	evm.TU.SJ00627	promoter	--	sp|Q9SIC9|PP178_ARATH Pentatricopeptide repeat-containing protein At2g31400, chloroplastic OS=Arabidopsis thaliana GN=At2g31400 PE=2 SV=1//3.89457e-07
chr20	2515567	2515567	154	58	0.00209323	0.0372527	-0.0351594	-310.845	CHH	evm.TU.SJ00626	exon	--	sp|Q39160|MYO5_ARATH Myosin-5 OS=Arabidopsis thaliana GN=XI-1 PE=1 SV=1//1.01804e-179
chr20	2515567	2515567	154	58	0.00209323	0.0372527	-0.0351594	-310.845	CHH	evm.TU.SJ00626	TSS	--	sp|Q39160|MYO5_ARATH Myosin-5 OS=Arabidopsis thaliana GN=XI-1 PE=1 SV=1//1.01804e-179
chr20	2515567	2515567	154	58	0.00209323	0.0372527	-0.0351594	-310.845	CHH	evm.TU.SJ00626	promoter	--	sp|Q39160|MYO5_ARATH Myosin-5 OS=Arabidopsis thaliana GN=XI-1 PE=1 SV=1//1.01804e-179
chr9	10280976	10280976	195	61	0.00486203	0.0403291	-0.035467	-297.31	CHH	evm.TU.SJ00642	exon	--	sp|Q92887|MRP2_HUMAN Canalicular multispecific organic anion transporter 1 OS=Homo sapiens GN=ABCC2 PE=1 SV=3//4.23341e-10
chr2	12921542	12921542	100	41	0.00201052	0.0313519	-0.0293414	-177.688	CHG	Target=(TCTG)n:1-496;Class=Simple_repeat	repeat
chr0	192636135	192636135	123	39	0.00221227	0.0330442	-0.0308319	-197.958	CHH	Target=(GA)n:1-385;Class=Simple_repeat	repeat
chr22	693996	693996	133	36	0.00268584	0.0397489	-0.037063	-181.14	CHH	Target=(TAG)n:3-204;Class=Simple_repeat	repeat
chr4	14021664	14021664	258	83	0.00184182	0.0222817	-0.0204399	-371.581	CHH	evm.TU.SJ01099	promoter	--	-//-
chr4	14021664	14021664	258	83	0.00184182	0.0222817	-0.0204399	-371.581	CHH	evm.TU.SJ01099	TSS	--	-//-
chr4	14021664	14021664	258	83	0.00184182	0.0222817	-0.0204399	-371.581	CHH	evm.TU.SJ01099	exon	--	-//-
chr1	14519227	14519227	53	19	0.00354627	0.0478725	-0.0443263	-80.0876	CHG	Target=(CAGA)n:2-88;Class=Simple_repeat	repeat
chr1	14519227	14519227	183	49	0.00556907	0.0484129	-0.0428439	-249.222	CHH	Target=(CAAT)n:1-123;Class=Simple_repeat	repeat
chr20	1176273	1176273	207	61	0.00322038	0.104189	-0.100969	-389.677	CHH	evm.TU.SJ01913	exon	--	-//-
chr7	4017189	4017189	134	43	0.00131936	0.0534831	-0.0521638	-235.292	CHH	Target=(TGG)n:1-254;Class=Simple_repeat	repeat
chr26	3110900	3110900	222	53	0.000399321	0.0622668	-0.0618675	-293.464	CHH	evm.TU.SJ02357	exon	--	-//-
chr9	10769185	10769185	107	43	0.00511489	0.0467158	-0.0416009	-229.885	CHH	evm.TU.SJ03142	exon	--	sp|Q54BF6|MCFN_DICDI Mitochondrial substrate carrier family protein N OS=Dictyostelium discoideum GN=mcfN PE=1 SV=2//4.86805e-64
chr10	15468217	15468217	77	26	0.00413214	0.0348363	-0.0307042	-107.147	CHH	evm.TU.SJ03622	exon	--	sp|O66409|YZ18_AQUAE Uncharacterized protein aq_aa18 OS=Aquifex aeolicus (strain VF5) GN=aq_aa18 PE=4 SV=1//3.67003e-11
chr13	4630264	4630264	268	79	0.00413395	0.052425	-0.048291	-405.274	CHH	evm.TU.SJ03821	exon	--	sp|P81701|PRXV_ASCNO Vanadium-dependent bromoperoxidase OS=Ascophyllum nodosum PE=1 SV=1//0
chr20	77076	77076	57	21	0.00152833	0.038844	-0.0373157	-97.2045	CG	evm.TU.SJ03994	exon	--	sp|Q08647|PUS7_YEAST Multisubstrate pseudouridine synthase 7 OS=Saccharomyces cerevisiae (strain ATCC 204508 / S288c) GN=PUS7 PE=1 SV=1//2.05058e-39
chr0	45495051	45495051	128	36	0.00662269	0.0410406	-0.0344179	-165.005	CHH	evm.TU.SJ04029	exon	--	-//-
chr0	138804691	138804691	226	75	0.00197003	0.0452337	-0.0432637	-413.297	CHH	evm.TU.SJ04086	exon	--	-//-
chr0	38914924	38914924	243	83	0.00511629	0.0377303	-0.032614	-397.758	CHH	evm.TU.SJ04113	exon	--	-//-
chr17	8336220	8336220	105	43	0.00212408	0.0518502	-0.0497261	-199.634	CHG	Target=(CAGG)n:1-102;Class=Simple_repeat	repeat
chr3	2256248	2256248	125	42	0.00623075	0.051243	-0.0450122	-214.843	CHH	evm.TU.SJ04194	exon	--	sp|Q7XA06|SYT3_ARATH Synaptotagmin-3 OS=Arabidopsis thaliana GN=SYT3 PE=2 SV=1//4.7058e-14
chr10	9288834	9288834	97	22	0.00384645	0.0504594	-0.046613	-104.314	CHH	Target=(TAGA)n:1-208;Class=Simple_repeat	repeat
chr5	12135048	12135048	122	23	0.00628743	0.0843433	-0.0780559	-104.378	CHH	evm.TU.SJ04323	exon	--	sp|Q54QG5|Y3893_DICDI Probable E3 ubiquitin-protein ligase DDB_G0283893 OS=Dictyostelium discoideum GN=DDB_G0283893 PE=3 SV=2//2.5443e-07
chr0	2332266	2332266	126	50	0.00634587	0.0411089	-0.0347631	-248.404	CHH	Target=A-rich:1-340;Class=Low_complexity	repeat
chr11	4521214	4521214	131	42	0.00400582	0.0447996	-0.0407938	-204.002	CHH	evm.TU.SJ04792	exon	--	sp|P10243|MYBA_HUMAN Myb-related protein A OS=Homo sapiens GN=MYBL1 PE=1 SV=2//8.74876e-35
chr27	0	0	166	47	0.00351649	0.0608806	-0.0573641	-259.639	CHH	Target=(TTGG)n:1-524;Class=Simple_repeat	repeat
chr7	1045002	1045002	107	25	0.00403571	0.0590561	-0.0550204	-129.963	CHH	evm.TU.SJ05303	exon	--	sp|Q8BM85|TBCK_MOUSE TBC domain-containing protein kinase-like protein OS=Mus musculus GN=Tbck PE=2 SV=1//9.9771e-09
chr7	1045002	1045002	107	25	0.00403571	0.0590561	-0.0550204	-129.963	CHH	evm.TU.SJ05303	TES	--	sp|Q8BM85|TBCK_MOUSE TBC domain-containing protein kinase-like protein OS=Mus musculus GN=Tbck PE=2 SV=1//9.9771e-09
chr21	5213784	5213784	137	46	0.00243777	0.0356959	-0.0332581	-219.109	CHH	evm.TU.SJ05592	promoter	--	-//-
chr21	5213784	5213784	137	46	0.00243777	0.0356959	-0.0332581	-219.109	CHH	evm.TU.SJ05584	exon	--	sp|P53487|ARP2_ACACA Actin-related protein 2 OS=Acanthamoeba castellanii GN=arp2 PE=2 SV=1//5.20785e-171
chr21	5213784	5213784	137	46	0.00243777	0.0356959	-0.0332581	-219.109	CHH	evm.TU.SJ05584	TSS	--	sp|P53487|ARP2_ACACA Actin-related protein 2 OS=Acanthamoeba castellanii GN=arp2 PE=2 SV=1//5.20785e-171
chr21	5213784	5213784	137	46	0.00243777	0.0356959	-0.0332581	-219.109	CHH	evm.TU.SJ05584	promoter	--	sp|P53487|ARP2_ACACA Actin-related protein 2 OS=Acanthamoeba castellanii GN=arp2 PE=2 SV=1//5.20785e-171
chr29	4996197	4996197	133	40	0.0028545	0.0349793	-0.0321248	-198.935	CHH	evm.TU.SJ05914	exon	--	-//-
chr17	0	0	125	27	0.00196125	0.0454691	-0.0435079	-146.756	CHH	evm.TU.SJ06030	promoter	--	-//-
chr0	61756917	61756917	201	66	0.0040853	0.0557064	-0.0516211	-373.663	CHH	evm.TU.SJ06130	exon	--	-//-
chr0	61756917	61756917	201	66	0.0040853	0.0557064	-0.0516211	-373.663	CHH	Target=(TAG)n:3-46;Class=Simple_repeat	repeat
chr0	61756917	61756917	153	35	0.0017151	0.0414443	-0.0397292	-158.142	CG	evm.TU.SJ06130	exon	--	-//-
chr10	1827482	1827482	165	55	0.0055365	0.0400711	-0.0345346	-260.811	CHH	evm.TU.SJ06263	promoter	--	sp|A5DY61|MZM1_LODEL Mitochondrial zinc maintenance protein 1, mitochondrial OS=Lodderomyces elongisporus (strain ATCC 11503 / CBS 2605 / JCM 1781 / NBRC 1676 / NRRL YB-4239) GN=MZM1 PE=3 SV=1//1.85223e-10
chr8	10416926	10416926	180	57	0.00252909	0.0331496	-0.0306206	-279.91	CHH	evm.TU.SJ07120	promoter	--	-//-
chr5	17907581	17907581	158	48	0.00313884	0.0303779	-0.0272391	-249.44	CHH	evm.TU.SJ07184	exon	--	sp|Q9R099|TBL2_MOUSE Transducin beta-like protein 2 OS=Mus musculus GN=Tbl2 PE=2 SV=2//2.48557e-38
chr5	17907581	17907581	158	48	0.00313884	0.0303779	-0.0272391	-249.44	CHH	evm.TU.SJ07184	TSS	--	sp|Q9R099|TBL2_MOUSE Transducin beta-like protein 2 OS=Mus musculus GN=Tbl2 PE=2 SV=2//2.48557e-38
chr5	17907581	17907581	158	48	0.00313884	0.0303779	-0.0272391	-249.44	CHH	evm.TU.SJ07184	promoter	--	sp|Q9R099|TBL2_MOUSE Transducin beta-like protein 2 OS=Mus musculus GN=Tbl2 PE=2 SV=2//2.48557e-38
chr7	5211548	5211548	151	71	0.00601073	0.0457748	-0.039764	-461.189	CHH	Target=(TGG)n:2-111;Class=Simple_repeat	repeat
chr14	4156088	4156088	148	49	0.00413228	0.0591645	-0.0550322	-287.539	CHH	Target=(CAA)n:1-175;Class=Simple_repeat	repeat
chr14	4156088	4156088	112	13	0.00278411	0.0429803	-0.0401962	-52.3042	CG	evm.TU.SJ08162	exon	--	sp|O60308|CE104_HUMAN Centrosomal protein of 104 kDa OS=Homo sapiens GN=CEP104 PE=1 SV=1//4.11895e-31
chr0	109519611	109519611	126	34	0.00399542	0.0414118	-0.0374164	-159.357	CHH	evm.TU.SJ08098	exon	--	sp|O82531|PSB1_PETHY Proteasome subunit beta type-1 OS=Petunia hybrida GN=PBF1 PE=2 SV=1//1.26007e-59
chr8	1075940	1075940	128	39	0.0046011	0.04193	-0.0373289	-181.593	CHH	evm.TU.SJ08631	exon	--	-//-
chr0	122267095	122267095	69	21	0.00163241	0.0319793	-0.0303469	-88.6213	CG	Target=(CCCGA)n:1-89;Class=Simple_repeat	repeat
chr8	7699635	7699635	88	23	0.00278378	0.0347928	-0.032009	-106.433	CHH	evm.TU.SJ09125	promoter	--	-//-
chr8	7699635	7699635	88	23	0.00278378	0.0347928	-0.032009	-106.433	CHH	evm.TU.SJ09124	promoter	--	-//-
chr0	93343580	93343580	121	38	0.00508086	0.0360556	-0.0309747	-175.489	CHH	evm.TU.SJ09458	exon	--	-//-
chr0	93302495	93302495	196	71	0.00282541	0.0416407	-0.0388152	-374.436	CHH	Target=(GGATG)n:5-126;Class=Simple_repeat	repeat
chr30	3699294	3699294	88	27	0.00210029	0.0599115	-0.0578112	-139.258	CHG	evm.TU.SJ10321	exon	--	-//-
chr30	3699294	3699294	88	27	0.00210029	0.0599115	-0.0578112	-139.258	CHG	Target=(CAG)n:3-117;Class=Simple_repeat	repeat
chr0	75178260	75178260	120	45	0.00890479	0.0430874	-0.0341826	-199.395	CHH	evm.TU.SJ10220	exon	--	sp|Q9ZAE9|ACBC_ACTS5 2-epi-5-epi-valiolone synthase OS=Actinoplanes sp. (strain ATCC 31044 / CBS 674.73 / SE50/110) GN=acbC PE=3 SV=3//1.32033e-95
chr9	12275181	12275181	136	54	0.00283236	0.0313445	-0.0285121	-257.183	CHH	evm.TU.SJ10616	exon	--	-//-
chr20	3395678	3395678	131	36	0.000496894	0.0527024	-0.0522055	-179.626	CHH	evm.TU.SJ10796	exon	--	-//-
chr0	84126509	84126509	88	25	0.000589499	0.0284233	-0.0278338	-112.385	CHH	evm.TU.SJ10751	exon	--	-//-
chr19	3269531	3269531	130	47	0.00903211	0.050837	-0.0418049	-227.653	CHH	evm.TU.SJ11066	promoter	--	-//-
chr19	3269531	3269531	130	47	0.00903211	0.050837	-0.0418049	-227.653	CHH	evm.TU.SJ11067	exon	--	sp|Q9FLU1|BIN4_ARATH DNA-binding protein BIN4 OS=Arabidopsis thaliana GN=BIN4 PE=1 SV=2//1.27906e-13
chr0	182257183	182257183	205	64	0.00438389	0.0517924	-0.0474085	-316.63	CHH	evm.TU.SJ11243	exon	--	sp|Q54Y55|SHKC_DICDI Dual specificity protein kinase shkC OS=Dictyostelium discoideum GN=shkC PE=3 SV=1//1.69875e-29
chr8	11028257	11028257	59	7	0.000314125	0.0329822	-0.0326681	-28.3632	CHG	Target=(CCA)n:1-146;Class=Simple_repeat	repeat
chr11	11889468	11889468	197	66	0.00229086	0.037039	-0.0347481	-347.763	CHH	evm.TU.SJ11489	exon	--	sp|Q9LU46|RH35_ARATH DEAD-box ATP-dependent RNA helicase 35 OS=Arabidopsis thaliana GN=RH35 PE=2 SV=1//0
chr11	11889468	11889468	197	66	0.00229086	0.037039	-0.0347481	-347.763	CHH	Target=(TTG)n:1-209;Class=Simple_repeat	repeat
chr13	5514038	5514038	168	56	0.00150825	0.0317574	-0.0302492	-273.778	CHH	evm.TU.SJ11868	promoter	--	sp|Q3EAQ5|PTR36_ARATH Probable peptide/nitrate transporter At3g43790 OS=Arabidopsis thaliana GN=ZIFL2 PE=2 SV=2//2.21406e-06
chr13	262585	262585	116	43	0.00375034	0.0361166	-0.0323663	-206.779	CHH	evm.TU.SJ12026	promoter	--	sp|P23254|TKT1_YEAST Transketolase 1 OS=Saccharomyces cerevisiae (strain ATCC 204508 / S288c) GN=TKL1 PE=1 SV=4//0
chr1	5088354	5088354	99	28	0.00349222	0.0357849	-0.0322927	-128.578	CHH	evm.TU.SJ13083	promoter	--	sp|Q5UR87|YR634_MIMIV Putative ankyrin repeat protein R634 OS=Acanthamoeba polyphaga mimivirus GN=MIMI_R634 PE=3 SV=1//5.14187e-17
chr31	1738266	1738266	86	29	0.00383436	0.0454112	-0.0415768	-141.475	CHH	evm.TU.SJ13231	exon	--	sp|Q5BJL5|SBNO1_RAT Protein strawberry notch homolog 1 OS=Rattus norvegicus GN=Sbno1 PE=2 SV=2//4.78345e-165
chr8	12276000	12276000	193	31	0.00345984	0.116198	-0.112738	-166.421	CHH	evm.TU.SJ13259	exon	--	sp|Q24799|MYPH_ECHGR Myophilin OS=Echinococcus granulosus PE=2 SV=1//1.11066e-16
chr23	3002416	3002416	76	28	0.0120847	0.0858927	-0.073808	-130.977	CHH	Target=(CACCAT)n:1-279;Class=Simple_repeat	repeat
chr26	336936	336936	217	61	0.00300804	0.036594	-0.0335859	-284.122	CHH	evm.TU.SJ13619	exon	--	-//-
chr11	12261322	12261322	197	51	0.00369364	0.0382741	-0.0345805	-243.872	CHH	evm.TU.SJ13688	exon	--	sp|Q9FN03|UVR8_ARATH Ultraviolet-B receptor UVR8 OS=Arabidopsis thaliana GN=UVR8 PE=1 SV=1//9.95134e-07
chr19	8246967	8246967	67	29	0.00434792	0.0519617	-0.0476138	-135.044	CHH	evm.TU.SJ13653	exon	--	-//-
chr0	46682287	46682287	116	35	0.00388531	0.0336196	-0.0297343	-154.367	CHH	evm.TU.SJ13807	exon	--	sp|Q9LYZ9|PP362_ARATH Pentatricopeptide repeat-containing protein At5g02860 OS=Arabidopsis thaliana GN=At5g02860 PE=2 SV=1//4.72921e-09
chr8	9347529	9347529	130	37	0.00394355	0.0396908	-0.0357473	-169.668	CHH	evm.TU.SJ13905	promoter	--	-//-
chr9	13263122	13263122	178	86	0.00264037	0.0248118	-0.0221714	-400.647	CHH	Target=(CAAGG)n:1-317;Class=Simple_repeat	repeat
chr9	13263122	13263122	178	86	0.00264037	0.0248118	-0.0221714	-400.647	CHH	evm.TU.SJ13978	exon	--	sp|B2J7M9|GSA_NOSP7 Glutamate-1-semialdehyde 2,1-aminomutase OS=Nostoc punctiforme (strain ATCC 29133 / PCC 73102) GN=hemL PE=3 SV=1//0
chr0	135279578	135279578	78	22	0.00695056	0.0458366	-0.0388861	-107.742	CHH	evm.TU.SJ13437	exon	--	sp|Q7TNH6|NPHP3_MOUSE Nephrocystin-3 OS=Mus musculus GN=Nphp3 PE=1 SV=2//1.79941e-17
chr0	39585204	39585204	54	9	0.00507836	0.0403408	-0.0352624	-38.5566	CG	evm.TU.SJ14225	exon	--	sp|Q6M9M7|Y1998_PARUW Uncharacterized RNA methyltransferase pc1998 OS=Protochlamydia amoebophila (strain UWE25) GN=pc1998 PE=3 SV=1//1.11289e-75
chr14	1047917	1047917	94	25	0.00199222	0.0358275	-0.0338352	-110.007	CHH	evm.TU.SJ14723	exon	--	sp|Q5RCU5|CBR1_PONAB Carbonyl reductase [NADPH] 1 OS=Pongo abelii GN=CBR1 PE=2 SV=3//1.18214e-29
chr14	1047917	1047917	53	11	0.000935613	0.0456551	-0.0447195	-49.0786	CG	evm.TU.SJ14723	exon	--	sp|Q5RCU5|CBR1_PONAB Carbonyl reductase [NADPH] 1 OS=Pongo abelii GN=CBR1 PE=2 SV=3//1.18214e-29
chr5	0	0	133	42	0.00298112	0.0425979	-0.0396168	-217.064	CHH	evm.TU.SJ14979	exon	--	-//-
chr15	9738769	9738769	135	42	0.00504968	0.0517849	-0.0467352	-206.012	CHH	evm.TU.SJ15190	exon	--	sp|Q55680|Y005_SYNY3 Uncharacterized protein sll0005 OS=Synechocystis sp. (strain PCC 6803 / Kazusa) GN=sll0005 PE=3 SV=1//6.91405e-117
chr15	9738769	9738769	91	22	0.000522073	0.0480739	-0.0475518	-112.642	CG	evm.TU.SJ15190	exon	--	sp|Q55680|Y005_SYNY3 Uncharacterized protein sll0005 OS=Synechocystis sp. (strain PCC 6803 / Kazusa) GN=sll0005 PE=3 SV=1//6.91405e-117
chr0	165061853	165061853	88	22	0.00134944	0.0296935	-0.028344	-100.246	CHH	evm.TU.SJ14568	promoter	--	-//-
chr28	789010	789010	108	34	0.00488606	0.0515369	-0.0466508	-160.673	CG	evm.TU.SJ15448	promoter	--	sp|G3X9K3|BIG1_MOUSE Brefeldin A-inhibited guanine nucleotide-exchange protein 1 OS=Mus musculus GN=Arfgef1 PE=2 SV=1//3.9467e-14
chr28	789010	789010	108	34	0.00488606	0.0515369	-0.0466508	-160.673	CG	evm.TU.SJ15449	exon	--	sp|Q8BMG7|RBGPR_MOUSE Rab3 GTPase-activating protein non-catalytic subunit OS=Mus musculus GN=Rab3gap2 PE=1 SV=2//3.05729e-12
chr28	789010	789010	68	22	0.0051646	0.0538069	-0.0486423	-100.62	CHH	evm.TU.SJ15448	promoter	--	sp|G3X9K3|BIG1_MOUSE Brefeldin A-inhibited guanine nucleotide-exchange protein 1 OS=Mus musculus GN=Arfgef1 PE=2 SV=1//3.9467e-14
chr28	789010	789010	68	22	0.0051646	0.0538069	-0.0486423	-100.62	CHH	evm.TU.SJ15449	exon	--	sp|Q8BMG7|RBGPR_MOUSE Rab3 GTPase-activating protein non-catalytic subunit OS=Mus musculus GN=Rab3gap2 PE=1 SV=2//3.05729e-12
chr10	171544	171544	169	56	0.011176	0.0524063	-0.0412303	-255.403	CHH	evm.TU.SJ15511	promoter	--	sp|Q6UK63|PIRA_DICDI Protein pirA OS=Dictyostelium discoideum GN=pirA PE=1 SV=1//1.01213e-80
chr10	171544	171544	169	56	0.011176	0.0524063	-0.0412303	-255.403	CHH	evm.TU.SJ15510	exon	--	sp|Q3ZBR5|TTC1_BOVIN Tetratricopeptide repeat protein 1 OS=Bos taurus GN=TTC1 PE=2 SV=1//1.21183e-34
chr0	142696533	142696533	113	31	0.00499834	0.03644	-0.0314416	-141.96	CHH	evm.TU.SJ16135	promoter	--	sp|O43808|PM34_HUMAN Peroxisomal membrane protein PMP34 OS=Homo sapiens GN=SLC25A17 PE=1 SV=1//3.61733e-13
chr17	8446844	8446844	208	67	0.00323308	0.0409576	-0.0377245	-347.406	CHH	evm.TU.SJ16263	TES	--	-//-
chr17	8446844	8446844	208	67	0.00323308	0.0409576	-0.0377245	-347.406	CHH	evm.TU.SJ16263	exon	--	-//-
chr19	5047447	5047447	112	33	0.00297736	0.0498601	-0.0468827	-157.048	CHH	evm.TU.SJ16376	exon	--	-//-
chr19	5047447	5047447	111	31	0.0028978	0.0490532	-0.0461554	-141.129	CG	evm.TU.SJ16376	exon	--	-//-
chr0	193805960	193805960	155	43	0.00312233	0.0698644	-0.066742	-239.128	CHH	evm.TU.SJ16454	exon	--	sp|Q7ZWD4|UAP1L_DANRE UDP-N-acetylhexosamine pyrophosphorylase-like protein 1 OS=Danio rerio GN=uap1l1 PE=2 SV=1//1.25107e-119
chr0	194371211	194371211	98	37	0.004251	0.0299388	-0.0256878	-166.186	CHG	Target=(CTG)n:1-519;Class=Simple_repeat	repeat
chr13	7113898	7113898	75	23	0.00424372	0.0390025	-0.0347588	-107.363	CHH	evm.TU.SJ16543	promoter	--	-//-
chr19	5489457	5489457	177	57	0.00505873	0.0446751	-0.0396163	-269.056	CHH	evm.TU.SJ16958	promoter	--	-//-
chr19	5489457	5489457	177	57	0.00505873	0.0446751	-0.0396163	-269.056	CHH	evm.TU.SJ16958	TSS	--	-//-
chr19	5489457	5489457	177	57	0.00505873	0.0446751	-0.0396163	-269.056	CHH	evm.TU.SJ16958	exon	--	-//-
chr19	8972394	8972394	212	58	0.00526009	0.0629175	-0.0576574	-332.544	CHH	Target=(TAG)n:1-129;Class=Simple_repeat	repeat
chr10	8561296	8561296	198	64	0.00334524	0.0332926	-0.0299474	-285.028	CHH	evm.TU.SJ17448	exon	--	sp|Q9FPJ8|RB45A_ARATH Polyadenylate-binding protein RBP45A OS=Arabidopsis thaliana GN=RBP45A PE=2 SV=1//3.11152e-13
chr23	4857564	4857564	84	21	0.00372604	0.0523357	-0.0486096	-113.694	CHH	evm.TU.SJ17521	exon	--	-//-
chr6	389703	389703	85	24	0.00483214	0.0317292	-0.0268971	-105.161	CHH	evm.TU.SJ17723	promoter	--	-//-
chr0	154030055	154030055	124	27	0.000721229	0.0732629	-0.0725417	-130.962	CHH	evm.TU.SJ18015	promoter	--	-//-
chr0	154030055	154030055	124	27	0.000721229	0.0732629	-0.0725417	-130.962	CHH	evm.TU.SJ18014	exon	--	sp|Q54W90|SEY1_DICDI Protein SEY1 homolog OS=Dictyostelium discoideum GN=DDB_0206311 PE=3 SV=1//8.78377e-12
chr8	13728077	13728077	107	30	0.00563431	0.0424804	-0.0368461	-136.997	CHH	evm.TU.SJ18156	exon	--	sp|Q05609|CTR1_ARATH Serine/threonine-protein kinase CTR1 OS=Arabidopsis thaliana GN=CTR1 PE=1 SV=1//3.7066e-24
chr24	9346903	9346903	61	14	0.00362744	0.0580222	-0.0543948	-67.879	CHH	evm.TU.SJ18291	exon	--	-//-
chr24	9346903	9346903	61	14	0.00362744	0.0580222	-0.0543948	-67.879	CHH	evm.TU.SJ18292	promoter	--	sp|B9DHD7|VAP22_ARATH Vesicle-associated protein 2-2 OS=Arabidopsis thaliana GN=PVA22 PE=1 SV=1//5.75221e-14
chr19	6908089	6908089	102	30	0.00381992	0.0361237	-0.0323038	-143.654	CHH	evm.TU.SJ18414	exon	--	sp|O15818|CLU_DICDI Clustered mitochondria protein homolog OS=Dictyostelium discoideum GN=clua PE=1 SV=2//1.79161e-07
chr0	77296984	77296984	87	40	0.00191646	0.028747	-0.0268306	-203.885	CHH	Target=(GGGTG)n:1-279;Class=Simple_repeat	repeat
chr0	77296984	77296984	87	40	0.00191646	0.028747	-0.0268306	-203.885	CHH	Target=(TAGGG)n:380-587;Class=Simple_repeat	repeat
chr11	6064429	6064429	104	34	0.00750353	0.082901	-0.0753975	-187.796	CHH	Target=(CAA)n:1-153;Class=Simple_repeat	repeat
chr0	2598929	2598929	296	101	0.00240212	0.0545791	-0.052177	-556.819	CHH	evm.TU.SJ19206	exon	--	-//-
chr27	8351611	8351611	125	44	0.00611202	0.0349615	-0.0288495	-209.053	CHH	evm.TU.SJ19914	promoter	--	sp|Q4P7A4|CAF17_USTMA Putative transferase CAF17, mitochondrial OS=Ustilago maydis (strain 521 / FGSC 9021) GN=CAF17 PE=3 SV=1//5.15705e-35
chr0	10278067	10278067	132	32	0.00239546	0.0618296	-0.0594341	-152.682	CHH	evm.TU.SJ19895	promoter	--	sp|Q5VQ78|COB21_ORYSJ Coatomer subunit beta&apos;-1 OS=Oryza sativa subsp. japonica GN=Os06g0143900 PE=2 SV=1//0
chr4	8586409	8586409	89	31	0.00347874	0.0386238	-0.0351451	-153.304	CHH	Target=(CTA)n:3-36;Class=Simple_repeat	repeat
chr28	3095872	3095872	201	53	0.00177467	0.049147	-0.0473723	-268.539	CHH	evm.TU.SJ20243	exon	--	-//-
chr28	3095872	3095872	138	35	0.00107858	0.0374204	-0.0363419	-149.538	CG	evm.TU.SJ20243	exon	--	-//-
chr5	10385490	10385490	117	43	0.0047762	0.0599474	-0.0551712	-250.991	CHH	evm.TU.SJ20331	exon	--	-//-
chr30	3397046	3397046	67	14	0.0011334	0.0264269	-0.0252935	-61.0294	CHG	Target=(CAGG)n:1-177;Class=Simple_repeat	repeat
chr9	9577705	9577705	117	44	0.00516384	0.0333586	-0.0281947	-194.39	CHH	Target=(CTG)n:2-147;Class=Simple_repeat	repeat
chr12	724006	724006	175	63	0.00698821	0.04062	-0.0336318	-292.044	CHH	evm.TU.SJ20718	exon	--	sp|E1BWM5|FUND1_CHICK FUN14 domain-containing protein 1 OS=Gallus gallus GN=FUNDC1 PE=3 SV=1//7.99203e-06
chr5	8888168	8888168	137	37	0.0101109	0.047892	-0.0377811	-164.363	CHH	Target=(CACCG)n:1-290;Class=Simple_repeat	repeat
chr27	6829536	6829536	157	36	0.00196398	0.0439845	-0.0420205	-163.241	CHH	evm.TU.SJ21184	exon	--	-//-
chr0	19896547	19896547	203	65	0.0030195	0.0311958	-0.0281763	-291.969	CHH	evm.TU.SJ21250	exon	--	sp|P58931|BCSA_PSEFS Cellulose synthase catalytic subunit [UDP-forming] OS=Pseudomonas fluorescens (strain SBW25) GN=bcsA PE=3 SV=2//5.08094e-20
chr12	1761314	1761314	221	88	0.00240459	0.0622727	-0.0598681	-557.205	CHH	Target=(TGGG)n:1-192;Class=Simple_repeat	repeat
chr8	8216122	8216122	172	54	0.00593847	0.0480486	-0.0421101	-304.052	CHH	evm.TU.SJ21694	exon	--	-//-
chr8	6866262	6866262	155	65	0.00912132	0.0453392	-0.0362179	-293.133	CHH	evm.TU.SJ22003	exon	--	-//-
chr0	159487170	159487170	63	25	0.00441626	0.0312026	-0.0267863	-113.157	CHH	evm.TU.SJ22386	exon	--	sp|Q0UHC4|GUAA_PHANO GMP synthase [glutamine-hydrolyzing] OS=Phaeosphaeria nodorum (strain SN15 / ATCC MYA-4574 / FGSC 10173) GN=GUA1 PE=3 SV=1//3.45653e-35
