# Supplementary material for: Single‐base methylome profiling of the giant kelp Saccharina japonica reveals significant differences in DNA methylation to microalgae and plants
Source: New Phytol. 2019 Sep 27;225(1):234–49. doi: 10.1111/nph.16125 (PMC6916402; doi:10.1111/nph.16125)
Supplement: Supplementary file 17 — Table S16 GO enrichment of genes located in DMRs. [file NPH-225-234-s017.xlsx]

## Sheet: sheet1
	Single-base methylome profiling of the giant kelp Saccharina japonica reveals significant differences in DNA methylation to microalgae and plants
	Xiao Fan, Wentao Han, Linhong Teng, Peng Jiang, Xiaowen Zhang, Dong Xu, Chang Li, Matteo Pellegrini, Chunhui Wu, Yitao Wang, Michelle Joyce Slade Kaczurowski, Xin Lin, Leila Tirichine, Thomas Mock, Naihao Ye
	Acceptance date: 6 August 2019
	Table S16. GO enrichment of the genes located in DMR.
	a. GO enrichment of genes hyper methylated in SP (terms of Cell component, hyper methylated genes mean genes overlaped with hypermethylated DMRs, GeneRatio means gene umber used to enrich,BgRatio means the genes number in back ground-all gene in this term ).
	b. GO enrichment of genes hyper methylated in SP (terms of Molecular function, hyper methylated genes mean genes overlaped with hypermethylated DMRs, GeneRatio means gene umber used to enrich,BgRatio means the genes number in back ground-all gene in this term ).
	c. GO enrichment of genes hyper methylated in SP (terms of Biological process, hyper methylated genes mean genes overlaped with hypermethylated DMRs, GeneRatio means gene umber used to enrich,BgRatio means the genes number in back ground-all gene in this term).
	d. GO enrichment of genes hyper methylated in FG (terms of Cell component, hyper methylated genes mean genes overlaped with hypermethylated DMRs,GeneRatio means gene umber used to enrich,BgRatio means the genes number in back ground-all gene in this term).
	e. GO enrichment of genes hyper methylated in FG (terms of Cell component, hyper methylated genes mean genes overlaped with hypermethylated DMRs, GeneRatio means gene umber used to enrich,BgRatio means the genes number in back ground-all gene in this term).
	f. GO enrichment of genes hyper methylated in FG (terms of Biological process, hyper methylated genes mean genes overlaped with hypermethylated DMRs, GeneRatio means gene umber used to enrich,BgRatio means the genes number in back ground-all gene in this term).
	g. GO enrichment of genes hyper methylated in MG (terms of Cell component, hyper methylated genes mean genes overlaped with hypermethylated DMRs,GeneRatio means gene umber used to enrich,BgRatio means the genes number in back ground-all gene in this term).
	h. GO enrichment of genes hyper methylated in MG (terms of Cell component, hyper methylated genes mean genes overlaped with hypermethylated DMRs,GeneRatio means gene umber used to enrich,BgRatio means the genes number in back ground-all gene in this term).
	i. GO enrichment of genes hyper methylated in MG (terms of Biological process, hyper methylated genes mean genes overlaped with hypermethylated DMRs,GeneRatio means gene umber used to enrich,BgRatio means the genes number in back ground-all gene in this term).

## Sheet: SP-C
Table S16-a. GO enrichment of genes hyper methylated in SP (terms of Cell component, hyper methylated genes mean genes overlaped with hypermethylated DMRs, GeneRatio means gene umber used to enrich,BgRatio means the genes number in back ground-all gene in this term ).
GO ID	Description	GeneRatio (6)	BgRatio (782)	pvalue	fdr	geneID
GO:0009507	chloroplast	1	27	0.19064	0.937857	SJ03680
GO:0044424	intracellular part	6	632	0.277379	0.937857	SJ10416;SJ14409;SJ03680;SJ21344;SJ07797;SJ18598
GO:0005622	intracellular	6	644	0.310656	0.937857	SJ10416;SJ14409;SJ03680;SJ21344;SJ07797;SJ18598
GO:0009536	plastid	2	163	0.36544	0.937857	SJ10416;SJ03680
GO:0030529	intracellular ribonucleoprotein complex	1	76	0.459636	0.937857	SJ14409
GO:1990904	ribonucleoprotein complex	1	76	0.459636	0.937857	SJ14409
GO:0044464	cell part	6	692	0.478969	0.937857	SJ10416;SJ14409;SJ03680;SJ21344;SJ07797;SJ18598
GO:0005623	cell	6	697	0.50019	0.937857	SJ10416;SJ14409;SJ03680;SJ21344;SJ07797;SJ18598
GO:0044444	cytoplasmic part	2	289	0.717348	0.940489	SJ10416;SJ03680
GO:0005737	cytoplasm	2	312	0.766123	0.940489	SJ10416;SJ03680
GO:0043231	intracellular membrane-bounded organelle	2	324	0.789336	0.940489	SJ10416;SJ03680
GO:0043227	membrane-bounded organelle	2	326	0.793055	0.940489	SJ10416;SJ03680
GO:0032991	macromolecular complex	1	203	0.836358	0.940489	SJ14409
GO:0043229	intracellular organelle	2	421	0.923395	0.940489	SJ10416;SJ03680
GO:0043226	organelle	2	441	0.940489	0.940489	SJ10416;SJ03680

## Sheet: SP-M
Table S16-b. GO enrichment of genes hyper methylated in SP (terms of Molecular function, hyper methylated genes mean genes overlaped with hypermethylated DMRs, GeneRatio means gene umber used to enrich,BgRatio means the genes number in back ground-all gene in this term ).
GO ID	Description	GeneRatio (5)	BgRatio (1509)	pvalue	fdr	geneID
GO:0008168	methyltransferase activity	2	15	0.000907018	0.0154193	SJ10416;SJ18598
GO:0016741	transferase activity, transferring one-carbon groups	2	23	0.00216226	0.0183792	SJ10416;SJ18598
GO:0000104	succinate dehydrogenase activity	1	1	0.00331345	0.0187762	SJ01012
GO:0016758	transferase activity, transferring hexosyl groups	1	3	0.00991401	0.0421345	SJ01255
GO:0016627	oxidoreductase activity, acting on the CH-CH group of donors	1	10	0.0327411	0.111025	SJ01012
GO:0016757	transferase activity, transferring glycosyl groups	1	12	0.0391852	0.111025	SJ01255
GO:0000166	nucleotide binding	1	26	0.0833385	0.177094	SJ01012
GO:1901265	nucleoside phosphate binding	1	26	0.0833385	0.177094	SJ01012
GO:0051540	metal cluster binding	1	32	0.101757	0.192208	SJ18598
GO:0016740	transferase activity	3	447	0.157766	0.268202	SJ10416;SJ18598;SJ01255
GO:0016491	oxidoreductase activity	1	122	0.344334	0.532153	SJ01012
GO:0003824	catalytic activity	5	1245	0.381759	0.540825	SJ20458;SJ10416;SJ18598;SJ01255;SJ01012
GO:0036094	small molecule binding	1	257	0.60737	0.740098	SJ01012
GO:0005488	binding	2	590	0.647623	0.740098	SJ18598;SJ01012
GO:0016787	hydrolase activity	1	321	0.698105	0.740098	SJ20458
GO:1901363	heterocyclic compound binding	1	351	0.734404	0.740098	SJ01012
GO:0097159	organic cyclic compound binding	1	356	0.740098	0.740098	SJ01012

## Sheet: SP-P
Table S16-c. GO enrichment of genes hyper methylated in SP (terms of Biological process, hyper methylated genes mean genes overlaped with hypermethylated DMRs, GeneRatio means gene umber used to enrich,BgRatio means the genes number in back ground-all gene in this term).
GO ID	Description	GeneRatio (7)	BgRatio (1479)	pvalue	fdr	geneID
GO:0031167	rRNA methylation	1	1	0.00473293	0.119657	SJ18598
GO:0000154	rRNA modification	1	2	0.00944664	0.119657	SJ18598
GO:0001510	RNA methylation	1	2	0.00944664	0.119657	SJ18598
GO:0006364	rRNA processing	1	4	0.0188167	0.178759	SJ18598
GO:0042254	ribosome biogenesis	1	7	0.0327293	0.207438	SJ18598
GO:0034470	ncRNA processing	1	8	0.0373291	0.207438	SJ18598
GO:0006091	generation of precursor metabolites and energy	1	9	0.0419101	0.207438	SJ01012
GO:0043414	macromolecule methylation	1	10	0.0464724	0.207438	SJ18598
GO:0032259	methylation	1	11	0.0510161	0.207438	SJ18598
GO:0009451	RNA modification	1	12	0.0555413	0.207438	SJ18598
GO:0022613	ribonucleoprotein complex biogenesis	1	13	0.0600479	0.207438	SJ18598
GO:0016072	rRNA metabolic process	1	15	0.0690059	0.218519	SJ18598
GO:0006396	RNA processing	1	23	0.10411	0.289342	SJ18598
GO:0008152	metabolic process	7	1075	0.1066	0.289342	SJ01255;SJ21344;SJ03680;SJ01012;SJ10416;SJ18598;SJ14409
GO:0044710	single-organism metabolic process	4	448	0.129308	0.327581	SJ01255;SJ21344;SJ03680;SJ01012
GO:0010467	gene expression	2	161	0.171766	0.407944	SJ18598;SJ14409
GO:0044255	cellular lipid metabolic process	1	46	0.198788	0.444349	SJ01255
GO:0044085	cellular component biogenesis	1	50	0.214345	0.452506	SJ18598
GO:0044237	cellular metabolic process	5	748	0.23555	0.469522	SJ01255;SJ21344;SJ03680;SJ01012;SJ18598
GO:0006629	lipid metabolic process	1	60	0.252109	0.469522	SJ01255
GO:0034660	ncRNA metabolic process	1	62	0.259473	0.469522	SJ18598
GO:0043412	macromolecule modification	1	94	0.369113	0.637559	SJ18598
GO:0016070	RNA metabolic process	1	118	0.441924	0.730135	SJ18598
GO:0044763	single-organism cellular process	3	546	0.51164	0.782141	SJ01255;SJ21344;SJ03680
GO:0071704	organic substance metabolic process	4	760	0.530359	0.782141	SJ01255;SJ18598;SJ03680;SJ14409
GO:0071840	cellular component organization or biogenesis	1	153	0.535149	0.782141	SJ18598
GO:0044699	single-organism process	4	779	0.558374	0.785859	SJ01255;SJ21344;SJ03680;SJ01012
GO:0009987	cellular process	5	1003	0.597172	0.797172	SJ01255;SJ21344;SJ03680;SJ01012;SJ18598
GO:0090304	nucleic acid metabolic process	1	185	0.608368	0.797172	SJ18598
GO:0044238	primary metabolic process	3	631	0.637066	0.80695	SJ01255;SJ18598;SJ03680
GO:0043170	macromolecule metabolic process	2	456	0.688505	0.842961	SJ18598;SJ14409
GO:0006139	nucleobase-containing compound metabolic process	1	253	0.731849	0.842961	SJ18598
GO:0006725	cellular aromatic compound metabolic process	1	277	0.766585	0.842961	SJ18598
GO:0046483	heterocycle metabolic process	1	281	0.771982	0.842961	SJ18598
GO:1901360	organic cyclic compound metabolic process	1	286	0.778577	0.842961	SJ18598
GO:0034641	cellular nitrogen compound metabolic process	1	302	0.798595	0.842961	SJ18598
GO:0044260	cellular macromolecule metabolic process	1	355	0.854242	0.862239	SJ18598
GO:0006807	nitrogen compound metabolic process	1	364	0.862239	0.862239	SJ18598

## Sheet: FG-C
Table S16-d. GO enrichment of genes hyper methylated in FG (terms of Cell component, hyper methylated genes mean genes overlaped with hypermethylated DMRs,GeneRatio means gene umber used to enrich,BgRatio means the genes number in back ground-all gene in this term).
GO ID	Description	GeneRatio (36)	BgRatio (782)	pvalue	fdr	geneID
GO:0005911	cell-cell junction	3	10	0.00861561	0.271392	SJ07673;SJ00591;SJ15887
GO:0030054	cell junction	3	10	0.00861561	0.271392	SJ07673;SJ00591;SJ15887
GO:0030312	external encapsulating structure	2	5	0.0188886	0.29931	SJ07673;SJ15887
GO:0044446	intracellular organelle part	12	144	0.0209293	0.29931	SJ14995;SJ00705;SJ08085;SJ17497;SJ07213;SJ04055;SJ07673;SJ02565;SJ02568;SJ01401;SJ05395;SJ15887
GO:0044425	membrane part	6	52	0.0267242	0.29931	SJ13826;SJ22100;SJ17407;SJ07213;SJ08047;SJ14995
GO:0044422	organelle part	12	150	0.0285057	0.29931	SJ14995;SJ00705;SJ08085;SJ17497;SJ07213;SJ04055;SJ07673;SJ02565;SJ02568;SJ01401;SJ05395;SJ15887
GO:0071944	cell periphery	2	7	0.0374164	0.336748	SJ07673;SJ15887
GO:0031976	plastid thylakoid	2	8	0.0484596	0.381313	SJ05395;SJ07213
GO:0009579	thylakoid	3	20	0.0595581	0.381313	SJ04055;SJ05395;SJ07213
GO:0031984	organelle subcompartment	2	9	0.0605259	0.381313	SJ05395;SJ07213
GO:0044455	mitochondrial membrane part	1	2	0.0900085	0.387614	SJ14995
GO:0005875	microtubule associated complex	3	25	0.102696	0.387614	SJ02565;SJ02568;SJ01401
GO:0032991	macromolecular complex	13	203	0.111776	0.387614	SJ19434;SJ07420;SJ11036;SJ00940;SJ22100;SJ07673;SJ02565;SJ02568;SJ01401;SJ17407;SJ15887;SJ05584;SJ17497
GO:0031967	organelle envelope	3	26	0.11252	0.387614	SJ14995;SJ08085;SJ07213
GO:0031975	envelope	3	26	0.11252	0.387614	SJ14995;SJ08085;SJ07213
GO:0044430	cytoskeletal part	4	42	0.121198	0.387614	SJ17497;SJ02565;SJ02568;SJ01401
GO:0030529	intracellular ribonucleoprotein complex	6	76	0.126812	0.387614	SJ19434;SJ07420;SJ11036;SJ00940;SJ07673;SJ15887
GO:1990904	ribonucleoprotein complex	6	76	0.126812	0.387614	SJ19434;SJ07420;SJ11036;SJ00940;SJ07673;SJ15887
GO:0005740	mitochondrial envelope	1	3	0.132008	0.387614	SJ14995
GO:0031966	mitochondrial membrane	1	3	0.132008	0.387614	SJ14995
GO:0034357	photosynthetic membrane	1	3	0.132008	0.387614	SJ05395
GO:0016020	membrane	11	170	0.135357	0.387614	SJ14995;SJ00591;SJ12265;SJ15887;SJ01568;SJ07213;SJ13826;SJ22100;SJ17407;SJ08047;SJ05395
GO:0015934	large ribosomal subunit	1	4	0.172121	0.430749	SJ15887
GO:0043234	protein complex	7	103	0.183576	0.430749	SJ22100;SJ02565;SJ02568;SJ01401;SJ17407;SJ05584;SJ17497
GO:0043228	non-membrane-bounded organelle	8	123	0.190666	0.430749	SJ17497;SJ19434;SJ05584;SJ07673;SJ02565;SJ02568;SJ01401;SJ15887
GO:0043232	intracellular non-membrane-bounded organelle	8	123	0.190666	0.430749	SJ17497;SJ19434;SJ05584;SJ07673;SJ02565;SJ02568;SJ01401;SJ15887
GO:0015935	small ribosomal subunit	1	5	0.210429	0.430749	SJ07673
GO:0030119	AP-type membrane coat adaptor complex	1	5	0.210429	0.430749	SJ22100
GO:0044436	thylakoid part	1	5	0.210429	0.430749	SJ05395
GO:0044391	ribosomal subunit	2	19	0.216292	0.430749	SJ07673;SJ15887
GO:0043226	organelle	23	441	0.225804	0.430749	SJ14995;SJ00705;SJ08085;SJ21166;SJ22559;SJ00591;SJ15887;SJ17497;SJ07213;SJ01960;SJ05395;SJ19269;SJ19434;SJ21474;SJ05317;SJ07673;SJ13826;SJ17407;SJ05584;SJ04055;SJ02565;SJ02568;SJ01401
GO:0044435	plastid part	4	54	0.232249	0.430749	SJ08085;SJ07213;SJ04055;SJ05395
GO:0043229	intracellular organelle	22	421	0.234974	0.430749	SJ14995;SJ00705;SJ08085;SJ21166;SJ22559;SJ00591;SJ15887;SJ17497;SJ07213;SJ05395;SJ19269;SJ19434;SJ21474;SJ05317;SJ07673;SJ13826;SJ17407;SJ05584;SJ04055;SJ02565;SJ02568;SJ01401
GO:0019866	organelle inner membrane	1	6	0.247011	0.430749	SJ14995
GO:0042170	plastid membrane	1	6	0.247011	0.430749	SJ07213
GO:0009526	plastid envelope	2	21	0.25122	0.430749	SJ08085;SJ07213
GO:0015630	microtubule cytoskeleton	4	56	0.25298	0.430749	SJ02565;SJ02568;SJ01401;SJ17497
GO:0098796	membrane protein complex	2	22	0.268788	0.445621	SJ22100;SJ17407
GO:0044428	nuclear part	1	7	0.281944	0.455448	SJ00705
GO:0043231	intracellular membrane-bounded organelle	17	324	0.289663	0.455887	SJ00705;SJ08085;SJ21166;SJ22559;SJ00591;SJ15887;SJ07213;SJ05395;SJ19269;SJ19434;SJ21474;SJ05317;SJ07673;SJ13826;SJ17407;SJ04055;SJ14995
GO:0043227	membrane-bounded organelle	17	326	0.300789	0.455887	SJ14995;SJ00705;SJ08085;SJ21166;SJ22559;SJ00591;SJ15887;SJ07213;SJ05395;SJ19269;SJ19434;SJ21474;SJ05317;SJ07673;SJ13826;SJ17407;SJ04055
GO:0031090	organelle membrane	2	24	0.303925	0.455887	SJ14995;SJ07213
GO:0031224	intrinsic component of membrane	2	25	0.321423	0.470922	SJ07213;SJ08047
GO:0005840	ribosome	2	26	0.338832	0.474996	SJ07673;SJ15887
GO:0005856	cytoskeleton	4	64	0.339283	0.474996	SJ17497;SJ02565;SJ02568;SJ01401
GO:0016469	proton-transporting two-sector ATPase complex	1	9	0.347145	0.475438	SJ17407
GO:0009507	chloroplast	2	27	0.356122	0.475713	SJ05395;SJ04055
GO:0030117	membrane coat	1	10	0.37755	0.475713	SJ22100
GO:0044429	mitochondrial part	1	10	0.37755	0.475713	SJ14995
GO:0048475	coated membrane	1	10	0.37755	0.475713	SJ22100
GO:0044464	cell part	33	692	0.387936	0.479215	SJ14995;SJ04055;SJ00705;SJ08085;SJ21166;SJ22559;SJ00591;SJ15887;SJ17497;SJ19434;SJ07420;SJ11036;SJ00940;SJ19269;SJ13826;SJ17407;SJ07213;SJ01960;SJ05395;SJ21474;SJ05317;SJ07673;SJ06338;SJ16568;SJ22100;SJ20794;SJ21291;SJ08098;SJ10684;SJ05584;SJ02565;SJ02568;SJ01401
GO:0005634	nucleus	1	12	0.434284	0.518372	SJ00705
GO:0005623	cell	33	697	0.436091	0.518372	SJ14995;SJ04055;SJ00705;SJ08085;SJ21166;SJ22559;SJ00591;SJ15887;SJ17497;SJ19434;SJ07420;SJ11036;SJ00940;SJ19269;SJ13826;SJ17407;SJ07213;SJ01960;SJ05395;SJ21474;SJ05317;SJ07673;SJ06338;SJ16568;SJ22100;SJ20794;SJ21291;SJ08098;SJ10684;SJ05584;SJ02565;SJ02568;SJ01401
GO:0044424	intracellular part	30	632	0.446339	0.520729	SJ14995;SJ04055;SJ00705;SJ08085;SJ21166;SJ22559;SJ00591;SJ15887;SJ17497;SJ19434;SJ07420;SJ11036;SJ00940;SJ19269;SJ13826;SJ17407;SJ07213;SJ05395;SJ21474;SJ05317;SJ07673;SJ22100;SJ20794;SJ21291;SJ08098;SJ10684;SJ05584;SJ02565;SJ02568;SJ01401
GO:0044444	cytoplasmic part	14	289	0.466895	0.534807	SJ08085;SJ21166;SJ22559;SJ00591;SJ15887;SJ19269;SJ13826;SJ17407;SJ07213;SJ05395;SJ22100;SJ04055;SJ07673;SJ14995
GO:0005737	cytoplasm	15	312	0.476739	0.536331	SJ08085;SJ21166;SJ22559;SJ00591;SJ15887;SJ19269;SJ13826;SJ17407;SJ07213;SJ05395;SJ22100;SJ20794;SJ04055;SJ07673;SJ14995
GO:0009536	plastid	8	163	0.485569	0.536681	SJ08085;SJ21166;SJ22559;SJ00591;SJ15887;SJ07213;SJ05395;SJ04055
GO:0005739	mitochondrion	1	15	0.510073	0.544655	SJ14995
GO:0005929	cilium	1	15	0.510073	0.544655	SJ01960
GO:0044434	chloroplast part	1	16	0.533069	0.559722	SJ04055
GO:0005622	intracellular	30	644	0.543841	0.561672	SJ14995;SJ04055;SJ00705;SJ08085;SJ21166;SJ22559;SJ00591;SJ15887;SJ17497;SJ19434;SJ07420;SJ11036;SJ00940;SJ19269;SJ13826;SJ17407;SJ07213;SJ05395;SJ21474;SJ05317;SJ07673;SJ22100;SJ20794;SJ21291;SJ08098;SJ10684;SJ05584;SJ02565;SJ02568;SJ01401
GO:0009532	plastid stroma	1	20	0.615	0.624919	SJ05395
GO:0042995	cell projection	1	21	0.633189	0.633189	SJ01960

## Sheet: FG-M
Table S16-e. GO enrichment of genes hyper methylated in FG (terms of Cell component, hyper methylated genes mean genes overlaped with hypermethylated DMRs, GeneRatio means gene umber used to enrich,BgRatio means the genes number in back ground-all gene in this term).
GO ID	Description	GeneRatio (81)	BgRatio (1509)	pvalue	fdr	geneID
GO:0046914	transition metal ion binding	4	20	0.019325	0.582089	SJ20035;SJ05317;SJ11489;SJ13629
GO:0016651	oxidoreductase activity, acting on NAD(P)H	2	6	0.0370819	0.582089	SJ13629;SJ14995
GO:0004519	endonuclease activity	1	1	0.0536779	0.582089	SJ13826
GO:0005372	water transmembrane transporter activity	1	1	0.0536779	0.582089	SJ00591
GO:0016814	hydrolase activity, acting on carbon-nitrogen (but not peptide) bonds, in cyclic amidines	1	1	0.0536779	0.582089	SJ20035
GO:0016869	intramolecular transferase activity, transferring amino groups	1	1	0.0536779	0.582089	SJ13978
GO:0032553	ribonucleotide binding	1	1	0.0536779	0.582089	SJ14995
GO:0016746	transferase activity, transferring acyl groups	4	31	0.0803925	0.582089	SJ08085;SJ22215;SJ05584;SJ07305
GO:0016627	oxidoreductase activity, acting on the CH-CH group of donors	2	10	0.0968091	0.582089	SJ04334;SJ12265
GO:0004659	prenyltransferase activity	1	2	0.104508	0.582089	SJ07213
GO:0016722	oxidoreductase activity, oxidizing metal ions	1	2	0.104508	0.582089	SJ13629
GO:0016723	oxidoreductase activity, oxidizing metal ions, NAD or NADP as acceptor	1	2	0.104508	0.582089	SJ13629
GO:0016778	diphosphotransferase activity	1	2	0.104508	0.582089	SJ17219
GO:0016769	transferase activity, transferring nitrogenous groups	2	11	0.114325	0.582089	SJ13978;SJ07646
GO:0043169	cation binding	6	65	0.130818	0.582089	SJ20035;SJ05317;SJ11489;SJ13629;SJ21291;SJ14995
GO:0016791	phosphatase activity	2	12	0.132577	0.582089	SJ16950;SJ11258
GO:0008135	translation factor activity, RNA binding	2	13	0.151438	0.582089	SJ22559;SJ00048
GO:0003954	NADH dehydrogenase activity	1	3	0.15264	0.582089	SJ14995
GO:0016628	oxidoreductase activity, acting on the CH-CH group of donors, NAD or NADP as acceptor	1	3	0.15264	0.582089	SJ12265
GO:0016655	oxidoreductase activity, acting on NAD(P)H, quinone or similar compound as acceptor	1	3	0.15264	0.582089	SJ14995
GO:0019203	carbohydrate phosphatase activity	1	3	0.15264	0.582089	SJ16950
GO:0046912	transferase activity, transferring acyl groups, acyl groups converted into alkyl on transfer	1	3	0.15264	0.582089	SJ08085
GO:0050136	NADH dehydrogenase (quinone) activity	1	3	0.15264	0.582089	SJ14995
GO:0050308	sugar-phosphatase activity	1	3	0.15264	0.582089	SJ16950
GO:0000166	nucleotide binding	3	26	0.159885	0.582089	SJ14995;SJ21291;SJ13629
GO:1901265	nucleoside phosphate binding	3	26	0.159885	0.582089	SJ14995;SJ21291;SJ13629
GO:0046872	metal ion binding	4	40	0.163311	0.582089	SJ20035;SJ05317;SJ11489;SJ13629
GO:0043167	ion binding	9	118	0.175559	0.582089	SJ20035;SJ05317;SJ11489;SJ13629;SJ13978;SJ21291;SJ14995;SJ05668;SJ06593
GO:0016747	transferase activity, transferring acyl groups other than amino-acyl groups	2	15	0.190531	0.582089	SJ22215;SJ05584
GO:0019829	cation-transporting ATPase activity	1	4	0.198215	0.582089	SJ17407
GO:0042625	ATPase coupled ion transmembrane transporter activity	1	4	0.198215	0.582089	SJ17407
GO:0003723	RNA binding	3	29	0.200989	0.582089	SJ22559;SJ00048;SJ13826
GO:0016491	oxidoreductase activity	9	122	0.201446	0.582089	SJ13629;SJ04334;SJ20526;SJ20794;SJ05668;SJ07909;SJ21291;SJ14995;SJ12265
GO:0003824	catalytic activity	70	1245	0.214053	0.582089	SJ05104;SJ05317;SJ20035;SJ11284;SJ03483;SJ04582;SJ06688;SJ14225;SJ14890;SJ14898;SJ15601;SJ15772;SJ01401;SJ17497;SJ13629;SJ08085;SJ04334;SJ19269;SJ17219;SJ13978;SJ22215;SJ20526;SJ20794;SJ05668;SJ07909;SJ20359;SJ02246;SJ09895;SJ10711;SJ01608;SJ21291;SJ13826;SJ08098;SJ10684;SJ19913;SJ06000;SJ17240;SJ17407;SJ07646;SJ21718;SJ02565;SJ02568;SJ11489;SJ05584;SJ16950;SJ14995;SJ07305;SJ04451;SJ07213;SJ20281…
GO:0016788	hydrolase activity, acting on ester bonds	3	31	0.229668	0.582089	SJ13826;SJ16950;SJ11258
GO:0008080	N-acetyltransferase activity	1	5	0.241368	0.582089	SJ22215
GO:0015078	hydrogen ion transmembrane transporter activity	1	5	0.241368	0.582089	SJ17407
GO:0016407	acetyltransferase activity	1	5	0.241368	0.582089	SJ22215
GO:0016765	transferase activity, transferring alkyl or aryl (other than methyl) groups	1	5	0.241368	0.582089	SJ07213
GO:0003774	motor activity	2	18	0.251163	0.582089	SJ01401;SJ17497
GO:0042578	phosphoric ester hydrolase activity	2	19	0.271582	0.582089	SJ16950;SJ11258
GO:0004518	nuclease activity	1	6	0.282225	0.582089	SJ13826
GO:0008092	cytoskeletal protein binding	1	6	0.282225	0.582089	SJ01401
GO:0015631	tubulin binding	1	6	0.282225	0.582089	SJ01401
GO:0016410	N-acyltransferase activity	1	6	0.282225	0.582089	SJ22215
GO:0016820	hydrolase activity, acting on acid anhydrides, catalyzing transmembrane movement of substances	1	6	0.282225	0.582089	SJ17407
GO:0042626	ATPase activity, coupled to transmembrane movement of substances	1	6	0.282225	0.582089	SJ17407
GO:0043492	ATPase activity, coupled to movement of substances	1	6	0.282225	0.582089	SJ17407
GO:0016866	intramolecular transferase activity	1	7	0.320908	0.648364	SJ13978
GO:0022891	substrate-specific transmembrane transporter activity	2	22	0.332564	0.658477	SJ17407;SJ00591
GO:0016787	hydrolase activity	19	321	0.353871	0.667838	SJ20035;SJ01401;SJ17497;SJ20359;SJ02246;SJ09895;SJ10711;SJ01608;SJ13826;SJ08098;SJ10684;SJ17407;SJ21718;SJ02565;SJ02568;SJ11489;SJ16950;SJ11258;SJ14026
GO:0015399	primary active transmembrane transporter activity	1	8	0.35753	0.667838	SJ17407
GO:0015405	P-P-bond-hydrolysis-driven transmembrane transporter activity	1	8	0.35753	0.667838	SJ17407
GO:0051536	iron-sulfur cluster binding	2	24	0.372491	0.682901	SJ14995;SJ17624
GO:0008483	transaminase activity	1	9	0.3922	0.693353	SJ07646
GO:0016810	hydrolase activity, acting on carbon-nitrogen (but not peptide) bonds	1	9	0.3922	0.693353	SJ20035
GO:0016874	ligase activity	5	79	0.420284	0.697113	SJ05104;SJ05317;SJ22386;SJ15543;SJ16361
GO:0004674	protein serine/threonine kinase activity	1	10	0.425021	0.697113	SJ11284
GO:0015077	monovalent inorganic cation transmembrane transporter activity	1	10	0.425021	0.697113	SJ17407
GO:0022804	active transmembrane transporter activity	1	10	0.425021	0.697113	SJ17407
GO:0022892	substrate-specific transporter activity	2	28	0.449254	0.697113	SJ17407;SJ00591
GO:0043168	anion binding	1	11	0.456091	0.697113	SJ13978
GO:0016817	hydrolase activity, acting on acid anhydrides	8	137	0.457412	0.697113	SJ01401;SJ17497;SJ17407;SJ21718;SJ02565;SJ02568;SJ11489;SJ14026
GO:0004672	protein kinase activity	4	65	0.466038	0.697113	SJ11284;SJ19913;SJ06000;SJ17240
GO:0016616	oxidoreductase activity, acting on the CH-OH group of donors, NAD or NADP as acceptor	1	12	0.485501	0.697113	SJ21291
GO:0016757	transferase activity, transferring glycosyl groups	1	12	0.485501	0.697113	SJ04451
GO:0022890	inorganic cation transmembrane transporter activity	1	12	0.485501	0.697113	SJ17407
GO:0022857	transmembrane transporter activity	2	30	0.485674	0.697113	SJ17407;SJ00591
GO:0017111	nucleoside-triphosphatase activity	7	123	0.495868	0.697113	SJ01401;SJ17497;SJ17407;SJ21718;SJ02565;SJ02568;SJ11489
GO:0016773	phosphotransferase activity, alcohol group as acceptor	4	68	0.502143	0.697113	SJ11284;SJ19913;SJ06000;SJ17240
GO:0005198	structural molecule activity	2	31	0.503329	0.697113	SJ05584;SJ07673
GO:0051540	metal cluster binding	2	32	0.520598	0.697113	SJ14995;SJ17624
GO:0016462	pyrophosphatase activity	7	126	0.522621	0.697113	SJ01401;SJ17497;SJ17407;SJ21718;SJ02565;SJ02568;SJ11489
GO:0036094	small molecule binding	14	257	0.52378	0.697113	SJ14995;SJ21120;SJ22215;SJ05317;SJ11489;SJ16568;SJ01401;SJ17240;SJ21291;SJ13629;SJ05395;SJ06593;SJ11284;SJ17497
GO:1901363	heterocyclic compound binding	19	351	0.528116	0.697113	SJ22559;SJ00048;SJ21718;SJ05104;SJ05395;SJ06593;SJ11284;SJ17497;SJ14995;SJ05317;SJ13826;SJ21120;SJ22215;SJ11489;SJ16568;SJ01401;SJ17240;SJ21291;SJ13629
GO:0016740	transferase activity	24	447	0.543159	0.707536	SJ11284;SJ03483;SJ04582;SJ06688;SJ14225;SJ14890;SJ14898;SJ15601;SJ15772;SJ08085;SJ17219;SJ13978;SJ22215;SJ19913;SJ06000;SJ17240;SJ07646;SJ05584;SJ07305;SJ04451;SJ07213;SJ20230;SJ20688;SJ10682
GO:0097159	organic cyclic compound binding	19	356	0.556833	0.707574	SJ22559;SJ00048;SJ14995;SJ05317;SJ13826;SJ21120;SJ22215;SJ11489;SJ16568;SJ01401;SJ17240;SJ21718;SJ05104;SJ05395;SJ06593;SJ11284;SJ17497;SJ21291;SJ13629
GO:0003676	nucleic acid binding	4	73	0.559909	0.707574	SJ22559;SJ00048;SJ05317;SJ13826
GO:0008324	cation transmembrane transporter activity	1	15	0.564629	0.707574	SJ17407
GO:0004812	aminoacyl-tRNA ligase activity	2	36	0.585643	0.715786	SJ05104;SJ05317
GO:0005215	transporter activity	2	36	0.585643	0.715786	SJ17407;SJ00591
GO:0016818	hydrolase activity, acting on acid anhydrides, in phosphorus-containing anhydrides	7	135	0.599574	0.723876	SJ01401;SJ17497;SJ17407;SJ21718;SJ02565;SJ02568;SJ11489
GO:0042623	ATPase activity, coupled	1	17	0.610574	0.728274	SJ17407
GO:0016875	ligase activity, forming carbon-oxygen bonds	2	41	0.657627	0.76316	SJ05104;SJ05317
GO:0016876	ligase activity, forming aminoacyl-tRNA and related compounds	2	41	0.657627	0.76316	SJ05104;SJ05317
GO:0015075	ion transmembrane transporter activity	1	20	0.670656	0.76316	SJ17407
GO:0016887	ATPase activity	1	20	0.670656	0.76316	SJ17407
GO:0016614	oxidoreductase activity, acting on CH-OH group of donors	1	21	0.688572	0.769886	SJ21291
GO:0005488	binding	30	590	0.69212	0.769886	SJ22559;SJ00048;SJ21718;SJ05104;SJ05395;SJ06593;SJ11284;SJ17497;SJ20035;SJ05317;SJ11489;SJ13629;SJ14995;SJ21166;SJ02565;SJ02568;SJ04458;SJ05584;SJ00705;SJ15209;SJ13978;SJ13826;SJ21120;SJ22215;SJ16568;SJ01401;SJ17240;SJ21291;SJ05668;SJ17624
GO:0005515	protein binding	2	46	0.719423	0.791365	SJ05395;SJ01401
GO:0008233	peptidase activity	2	50	0.761963	0.828949	SJ08098;SJ10684
GO:0016853	isomerase activity	2	57	0.823202	0.885837	SJ19269;SJ13978
GO:0097367	carbohydrate derivative binding	8	204	0.878742	0.927354	SJ14995;SJ21120;SJ22215;SJ05317;SJ11489;SJ16568;SJ01401;SJ17240
GO:0016301	kinase activity	4	115	0.880518	0.927354	SJ11284;SJ19913;SJ06000;SJ17240
GO:0016772	transferase activity, transferring phosphorus-containing groups	8	215	0.912106	0.936674	SJ11284;SJ17219;SJ19913;SJ06000;SJ17240;SJ20230;SJ20688;SJ10682
GO:0001883	purine nucleoside binding	7	201	0.932378	0.936674	SJ21120;SJ22215;SJ05317;SJ11489;SJ16568;SJ01401;SJ17240
GO:0032549	ribonucleoside binding	7	201	0.932378	0.936674	SJ21120;SJ22215;SJ05317;SJ11489;SJ16568;SJ01401;SJ17240
GO:0032550	purine ribonucleoside binding	7	201	0.932378	0.936674	SJ21120;SJ22215;SJ05317;SJ11489;SJ16568;SJ01401;SJ17240
GO:0001882	nucleoside binding	7	203	0.936674	0.936674	SJ21120;SJ22215;SJ05317;SJ11489;SJ16568;SJ01401;SJ17240

## Sheet: FG-P
Table S16-f. GO enrichment of genes hyper methylated in FG (terms of Biological process, hyper methylated genes mean genes overlaped with hypermethylated DMRs, GeneRatio means gene umber used to enrich,BgRatio means the genes number in back ground-all gene in this term).
GO ID	Description	GeneRatio (79)	BgRatio (1479)	pvalue	fdr	geneID
GO:0006551	leucine metabolic process	2	2	0.0028189	0.40501	SJ21291;SJ08085
GO:0048513	animal organ development	3	8	0.00676451	0.40501	SJ11107;SJ07213;SJ13826
GO:0022622	root system development	2	3	0.00816278	0.40501	SJ21166;SJ13826
GO:0048364	root development	2	3	0.00816278	0.40501	SJ21166;SJ13826
GO:0048856	anatomical structure development	7	47	0.010542	0.40501	SJ13826;SJ11107;SJ05584;SJ01960;SJ21166;SJ07213;SJ19731
GO:0006497	protein lipidation	2	4	0.0157604	0.40501	SJ19434;SJ14995
GO:0006498	N-terminal protein lipidation	2	4	0.0157604	0.40501	SJ19434;SJ14995
GO:0009081	branched-chain amino acid metabolic process	2	4	0.0157604	0.40501	SJ21291;SJ08085
GO:0009887	organ morphogenesis	2	4	0.0157604	0.40501	SJ07213;SJ13826
GO:0031365	N-terminal protein amino acid modification	2	4	0.0157604	0.40501	SJ19434;SJ14995
GO:0042157	lipoprotein metabolic process	2	4	0.0157604	0.40501	SJ19434;SJ14995
GO:0042158	lipoprotein biosynthetic process	2	4	0.0157604	0.40501	SJ19434;SJ14995
GO:0048869	cellular developmental process	4	19	0.0158225	0.40501	SJ07213;SJ13826;SJ05584;SJ01960
GO:0009889	regulation of biosynthetic process	4	20	0.01899	0.40501	SJ00048;SJ19434;SJ07213;SJ13826
GO:0010556	regulation of macromolecule biosynthetic process	4	20	0.01899	0.40501	SJ00048;SJ19434;SJ07213;SJ13826
GO:0031326	regulation of cellular biosynthetic process	4	20	0.01899	0.40501	SJ00048;SJ19434;SJ07213;SJ13826
GO:2000112	regulation of cellular macromolecule biosynthetic process	4	20	0.01899	0.40501	SJ00048;SJ19434;SJ07213;SJ13826
GO:0019637	organophosphate metabolic process	8	65	0.0194962	0.40501	SJ07213;SJ20035;SJ17219;SJ20688;SJ22386;SJ11258;SJ20794;SJ04451
GO:0006796	phosphate-containing compound metabolic process	15	164	0.0226433	0.40501	SJ04582;SJ03483;SJ11258;SJ11284;SJ13703;SJ16950;SJ17240;SJ07213;SJ20035;SJ17219;SJ20688;SJ09895;SJ22386;SJ20794;SJ04451
GO:0050896	response to stimulus	16	179	0.0227221	0.40501	SJ04055;SJ19913;SJ20471;SJ13826;SJ16568;SJ13629;SJ14995;SJ00591;SJ21166;SJ18381;SJ15543;SJ20487;SJ07706;SJ08098;SJ18127;SJ15887
GO:0006414	translational elongation	2	5	0.0253618	0.40501	SJ00048;SJ05104
GO:0009658	chloroplast organization	2	5	0.0253618	0.40501	SJ05395;SJ07213
GO:0040007	growth	2	5	0.0253618	0.40501	SJ14995;SJ05584
GO:0010468	regulation of gene expression	7	56	0.0263578	0.40501	SJ13826;SJ21166;SJ00705;SJ14026;SJ00048;SJ19434;SJ07213
GO:0009653	anatomical structure morphogenesis	4	22	0.0264367	0.40501	SJ05584;SJ01960;SJ13826;SJ07213
GO:0006793	phosphorus metabolic process	15	168	0.027674	0.407659	SJ04582;SJ03483;SJ11258;SJ11284;SJ13703;SJ16950;SJ17240;SJ07213;SJ20035;SJ17219;SJ20688;SJ09895;SJ22386;SJ20794;SJ04451
GO:0006807	nitrogen compound metabolic process	27	364	0.0320485	0.409155	SJ19434;SJ19913;SJ21120;SJ15543;SJ04055;SJ14026;SJ13826;SJ20794;SJ00705;SJ07213;SJ19269;SJ20035;SJ17219;SJ22559;SJ16361;SJ05104;SJ05317;SJ00048;SJ21291;SJ08085;SJ22386;SJ04458;SJ16019;SJ05395;SJ04451;SJ21166;SJ19731
GO:0006355	regulation of transcription, DNA-templated	3	14	0.034857	0.409155	SJ19434;SJ07213;SJ13826
GO:0051252	regulation of RNA metabolic process	3	14	0.034857	0.409155	SJ19434;SJ07213;SJ13826
GO:1903506	regulation of nucleic acid-templated transcription	3	14	0.034857	0.409155	SJ19434;SJ07213;SJ13826
GO:2001141	regulation of RNA biosynthetic process	3	14	0.034857	0.409155	SJ19434;SJ07213;SJ13826
GO:0051171	regulation of nitrogen compound metabolic process	4	24	0.0354194	0.409155	SJ00048;SJ19434;SJ07213;SJ13826
GO:0032502	developmental process	8	73	0.036675	0.409155	SJ13826;SJ07213;SJ19434;SJ11107;SJ19731;SJ05584;SJ01960;SJ21166
GO:0048468	cell development	2	6	0.0367365	0.409155	SJ13826;SJ05584
GO:0034641	cellular nitrogen compound metabolic process	23	302	0.0376356	0.409155	SJ19434;SJ19913;SJ21120;SJ15543;SJ04055;SJ14026;SJ13826;SJ20794;SJ00705;SJ07213;SJ19269;SJ20035;SJ17219;SJ22559;SJ16361;SJ05104;SJ05317;SJ00048;SJ22386;SJ04458;SJ04451;SJ21166;SJ19731
GO:0007017	microtubule-based process	4	26	0.0459737	0.409155	SJ01960;SJ02565;SJ02568;SJ01401
GO:0009117	nucleotide metabolic process	6	50	0.0463965	0.409155	SJ07213;SJ20035;SJ17219;SJ22386;SJ20794;SJ04451
GO:0042221	response to chemical	6	50	0.0463965	0.409155	SJ20471;SJ13826;SJ13629;SJ14995;SJ00591;SJ15887
GO:0009657	plastid organization	3	16	0.0496698	0.409155	SJ07213;SJ05395;SJ04055
GO:0065008	regulation of biological quality	3	16	0.0496698	0.409155	SJ13629;SJ05584;SJ13826
GO:0099402	plant organ development	2	7	0.0496727	0.409155	SJ21166;SJ13826
GO:0044767	single-organism developmental process	7	64	0.0500654	0.409155	SJ13826;SJ07213;SJ11107;SJ19731;SJ05584;SJ01960;SJ21166
GO:0000959	mitochondrial RNA metabolic process	1	1	0.0534145	0.409155	SJ05317
GO:0006402	mRNA catabolic process	1	1	0.0534145	0.409155	SJ19434
GO:0009411	response to UV	1	1	0.0534145	0.409155	SJ19913
GO:0009954	proximal/distal pattern formation	1	1	0.0534145	0.409155	SJ13826
GO:0010212	response to ionizing radiation	1	1	0.0534145	0.409155	SJ19913
GO:0016108	tetraterpenoid metabolic process	1	1	0.0534145	0.409155	SJ07213
GO:0016109	tetraterpenoid biosynthetic process	1	1	0.0534145	0.409155	SJ07213
GO:0090501	RNA phosphodiester bond hydrolysis	1	1	0.0534145	0.409155	SJ13826
GO:0006753	nucleoside phosphate metabolic process	6	52	0.0546242	0.410217	SJ07213;SJ20035;SJ17219;SJ22386;SJ20794;SJ04451
GO:0010033	response to organic substance	4	28	0.0581049	0.415647	SJ20471;SJ13826;SJ14995;SJ15887
GO:0048731	system development	4	28	0.0581049	0.415647	SJ11107;SJ21166;SJ13826;SJ07213
GO:1901362	organic cyclic compound biosynthetic process	7	67	0.0616396	0.415647	SJ07213;SJ19269;SJ12265;SJ22386;SJ20794;SJ04055;SJ04451
GO:0034645	cellular macromolecule biosynthetic process	10	110	0.0625152	0.415647	SJ19434;SJ14995;SJ19731;SJ21166;SJ20794;SJ22559;SJ16361;SJ05104;SJ05317;SJ00048
GO:0030154	cell differentiation	2	8	0.0639755	0.415647	SJ13826;SJ05584
GO:0044249	cellular biosynthetic process	19	252	0.0647995	0.415647	SJ14995;SJ19434;SJ05395;SJ19731;SJ21166;SJ13978;SJ20794;SJ07213;SJ19269;SJ22559;SJ16361;SJ05104;SJ05317;SJ00048;SJ22386;SJ04055;SJ21291;SJ16019;SJ04451
GO:1901576	organic substance biosynthetic process	19	252	0.0647995	0.415647	SJ19434;SJ14995;SJ19731;SJ21166;SJ20794;SJ07213;SJ19269;SJ12265;SJ22559;SJ16361;SJ05104;SJ05317;SJ00048;SJ05395;SJ22386;SJ04055;SJ21291;SJ16019;SJ04451
GO:0006139	nucleobase-containing compound metabolic process	19	253	0.0670178	0.415647	SJ19434;SJ19913;SJ21120;SJ15543;SJ04055;SJ14026;SJ13826;SJ20794;SJ00705;SJ19269;SJ07213;SJ20035;SJ17219;SJ05104;SJ05317;SJ22386;SJ04451;SJ21166;SJ19731
GO:0009058	biosynthetic process	20	272	0.072654	0.415647	SJ04055;SJ05395;SJ14995;SJ19434;SJ19731;SJ21166;SJ13978;SJ20794;SJ07213;SJ19269;SJ12265;SJ22559;SJ16361;SJ05104;SJ05317;SJ00048;SJ22386;SJ21291;SJ16019;SJ04451
GO:0019219	regulation of nucleobase-containing compound metabolic process	3	19	0.0766709	0.415647	SJ19434;SJ07213;SJ13826
GO:0019438	aromatic compound biosynthetic process	6	57	0.0788774	0.415647	SJ07213;SJ19269;SJ22386;SJ20794;SJ04055;SJ04451
GO:0006950	response to stress	7	71	0.0794597	0.415647	SJ19913;SJ04055;SJ13826;SJ14995;SJ21166;SJ00591;SJ15543
GO:0019362	pyridine nucleotide metabolic process	2	9	0.0794658	0.415647	SJ07213;SJ04451
GO:0032989	cellular component morphogenesis	2	9	0.0794658	0.415647	SJ05584;SJ01960
GO:0044699	single-organism process	48	779	0.0858237	0.415647	SJ12265;SJ13826;SJ21166;SJ04055;SJ05395;SJ07213;SJ16568;SJ03620;SJ04143;SJ17407;SJ11107;SJ21120;SJ04334;SJ04458;SJ08098;SJ13629;SJ14995;SJ15668;SJ18127;SJ19731;SJ01960;SJ20035;SJ17219;SJ20688;SJ05104;SJ05317;SJ21474;SJ00048;SJ08047;SJ11258;SJ14026;SJ17497;SJ18381;SJ21291;SJ08085;SJ22386;SJ20471;SJ11597;SJ16600;SJ05584;SJ20794;SJ19913;SJ00591;SJ16019;SJ02565;SJ02568;SJ01401;SJ04451
GO:0009059	macromolecule biosynthetic process	10	117	0.0875262	0.415647	SJ19434;SJ14995;SJ19731;SJ21166;SJ20794;SJ22559;SJ16361;SJ05104;SJ05317;SJ00048
GO:0007275	multicellular organism development	5	46	0.094341	0.415647	SJ13826;SJ11107;SJ19731;SJ21166;SJ07213
GO:0046483	heterocycle metabolic process	20	281	0.0955875	0.415647	SJ19434;SJ19913;SJ21120;SJ15543;SJ04055;SJ14026;SJ13826;SJ13978;SJ20794;SJ00705;SJ07213;SJ19269;SJ20035;SJ17219;SJ05104;SJ05317;SJ22386;SJ04451;SJ21166;SJ19731
GO:0010608	posttranscriptional regulation of gene expression	2	10	0.0959796	0.415647	SJ00048;SJ13826
GO:0060255	regulation of macromolecule metabolic process	7	75	0.100023	0.415647	SJ13826;SJ21166;SJ00705;SJ14026;SJ00048;SJ19434;SJ07213
GO:0044763	single-organism cellular process	35	546	0.101383	0.415647	SJ07213;SJ13826;SJ16568;SJ01960;SJ20035;SJ17219;SJ20688;SJ13629;SJ05104;SJ05317;SJ19731;SJ21474;SJ00048;SJ04055;SJ04458;SJ05395;SJ08047;SJ11258;SJ14026;SJ15668;SJ17407;SJ17497;SJ18381;SJ21166;SJ21291;SJ08085;SJ22386;SJ05584;SJ20794;SJ19913;SJ16019;SJ02565;SJ02568;SJ01401;SJ04451
GO:0055086	nucleobase-containing small molecule metabolic process	6	61	0.102059	0.415647	SJ07213;SJ20035;SJ17219;SJ22386;SJ20794;SJ04451
GO:0000904	cell morphogenesis involved in differentiation	1	2	0.10401	0.415647	SJ05584
GO:0003002	regionalization	1	2	0.10401	0.415647	SJ13826
GO:0009648	photoperiodism	1	2	0.10401	0.415647	SJ19913
GO:0009790	embryo development	1	2	0.10401	0.415647	SJ13826
GO:0009933	meristem structural organization	1	2	0.10401	0.415647	SJ13826
GO:0010051	xylem and phloem pattern formation	1	2	0.10401	0.415647	SJ13826
GO:0010817	regulation of hormone levels	1	2	0.10401	0.415647	SJ13826
GO:0016114	terpenoid biosynthetic process	1	2	0.10401	0.415647	SJ07213
GO:0016246	RNA interference	1	2	0.10401	0.415647	SJ13826
GO:0019363	pyridine nucleotide biosynthetic process	1	2	0.10401	0.415647	SJ04451
GO:0042445	hormone metabolic process	1	2	0.10401	0.415647	SJ13826
GO:0048511	rhythmic process	1	2	0.10401	0.415647	SJ19913
GO:0061687	detoxification of inorganic compound	1	2	0.10401	0.415647	SJ13629
GO:0072525	pyridine-containing compound biosynthetic process	1	2	0.10401	0.415647	SJ04451
GO:0098754	detoxification	1	2	0.10401	0.415647	SJ13629
GO:1901360	organic cyclic compound metabolic process	20	286	0.110218	0.415647	SJ19434;SJ19913;SJ21120;SJ15543;SJ04055;SJ14026;SJ13826;SJ20794;SJ00705;SJ07213;SJ19269;SJ12265;SJ20035;SJ17219;SJ05104;SJ05317;SJ22386;SJ04451;SJ21166;SJ19731
GO:0006733	oxidoreduction coenzyme metabolic process	2	11	0.113367	0.415647	SJ07213;SJ04451
GO:0072524	pyridine-containing compound metabolic process	2	11	0.113367	0.415647	SJ07213;SJ04451
GO:0032501	multicellular organismal process	5	49	0.116082	0.415647	SJ13826;SJ11107;SJ19731;SJ21166;SJ07213
GO:0044707	single-multicellular organism process	5	49	0.116082	0.415647	SJ13826;SJ11107;SJ19731;SJ21166;SJ07213
GO:0019222	regulation of metabolic process	7	78	0.117216	0.415647	SJ13826;SJ21166;SJ00705;SJ14026;SJ00048;SJ19434;SJ07213
GO:0006396	RNA processing	3	23	0.120513	0.415647	SJ19434;SJ13826;SJ00705
GO:0018130	heterocycle biosynthetic process	6	64	0.121579	0.415647	SJ13978;SJ07213;SJ19269;SJ22386;SJ20794;SJ04451
GO:0031323	regulation of cellular metabolic process	4	36	0.121596	0.415647	SJ00048;SJ19434;SJ07213;SJ13826
GO:0080090	regulation of primary metabolic process	4	36	0.121596	0.415647	SJ00048;SJ19434;SJ07213;SJ13826
GO:0044271	cellular nitrogen compound biosynthetic process	10	126	0.127641	0.415647	SJ07213;SJ19269;SJ22559;SJ16361;SJ05104;SJ05317;SJ00048;SJ22386;SJ20794;SJ04451
GO:0009725	response to hormone	2	12	0.131489	0.415647	SJ13826;SJ15887
GO:0006725	cellular aromatic compound metabolic process	19	277	0.136958	0.415647	SJ19434;SJ19913;SJ21120;SJ15543;SJ04055;SJ14026;SJ13826;SJ20794;SJ00705;SJ07213;SJ19269;SJ20035;SJ17219;SJ05104;SJ05317;SJ22386;SJ04451;SJ21166;SJ19731
GO:0044711	single-organism biosynthetic process	9	113	0.14228	0.415647	SJ04055;SJ05395;SJ12265;SJ07213;SJ22386;SJ20794;SJ21291;SJ16019;SJ04451
GO:0033554	cellular response to stress	3	25	0.145238	0.415647	SJ19913;SJ21166;SJ15543
GO:0009719	response to endogenous stimulus	2	13	0.150221	0.415647	SJ13826;SJ15887
GO:0005982	starch metabolic process	1	3	0.151934	0.415647	SJ05395
GO:0006650	glycerophospholipid metabolic process	1	3	0.151934	0.415647	SJ20688
GO:0006694	steroid biosynthetic process	1	3	0.151934	0.415647	SJ12265
GO:0006721	terpenoid metabolic process	1	3	0.151934	0.415647	SJ07213
GO:0008064	regulation of actin polymerization or depolymerization	1	3	0.151934	0.415647	SJ05584
GO:0009636	response to toxic substance	1	3	0.151934	0.415647	SJ13629
GO:0009668	plastid membrane organization	1	3	0.151934	0.415647	SJ07213
GO:0010638	positive regulation of organelle organization	1	3	0.151934	0.415647	SJ05584
GO:0016071	mRNA metabolic process	1	3	0.151934	0.415647	SJ19434
GO:0030832	regulation of actin filament length	1	3	0.151934	0.415647	SJ05584
GO:0030833	regulation of actin filament polymerization	1	3	0.151934	0.415647	SJ05584
GO:0030838	positive regulation of actin filament polymerization	1	3	0.151934	0.415647	SJ05584
GO:0031050	dsRNA fragmentation	1	3	0.151934	0.415647	SJ13826
GO:0031334	positive regulation of protein complex assembly	1	3	0.151934	0.415647	SJ05584
GO:0032271	regulation of protein polymerization	1	3	0.151934	0.415647	SJ05584
GO:0032273	positive regulation of protein polymerization	1	3	0.151934	0.415647	SJ05584
GO:0032535	regulation of cellular component size	1	3	0.151934	0.415647	SJ05584
GO:0032956	regulation of actin cytoskeleton organization	1	3	0.151934	0.415647	SJ05584
GO:0032970	regulation of actin filament-based process	1	3	0.151934	0.415647	SJ05584
GO:0042044	fluid transport	1	3	0.151934	0.415647	SJ00591
GO:0043254	regulation of protein complex assembly	1	3	0.151934	0.415647	SJ05584
GO:0043331	response to dsRNA	1	3	0.151934	0.415647	SJ13826
GO:0044087	regulation of cellular component biogenesis	1	3	0.151934	0.415647	SJ05584
GO:0044089	positive regulation of cellular component biogenesis	1	3	0.151934	0.415647	SJ05584
GO:0045010	actin nucleation	1	3	0.151934	0.415647	SJ05584
GO:0046486	glycerolipid metabolic process	1	3	0.151934	0.415647	SJ20688
GO:0046488	phosphatidylinositol metabolic process	1	3	0.151934	0.415647	SJ20688
GO:0048532	anatomical structure arrangement	1	3	0.151934	0.415647	SJ13826
GO:0051130	positive regulation of cellular component organization	1	3	0.151934	0.415647	SJ05584
GO:0051493	regulation of cytoskeleton organization	1	3	0.151934	0.415647	SJ05584
GO:0051495	positive regulation of cytoskeleton organization	1	3	0.151934	0.415647	SJ05584
GO:0070918	production of small RNA involved in gene silencing by RNA	1	3	0.151934	0.415647	SJ13826
GO:0071359	cellular response to dsRNA	1	3	0.151934	0.415647	SJ13826
GO:0090066	regulation of anatomical structure size	1	3	0.151934	0.415647	SJ05584
GO:0090558	plant epidermis development	1	3	0.151934	0.415647	SJ13826
GO:1901699	cellular response to nitrogen compound	1	3	0.151934	0.415647	SJ13826
GO:0009987	cellular process	58	1003	0.16578	0.450311	SJ04334;SJ10682;SJ15668;SJ16600;SJ17407;SJ19434;SJ13826;SJ04582;SJ19913;SJ21120;SJ15543;SJ04055;SJ14026;SJ08098;SJ07213;SJ03483;SJ11258;SJ11284;SJ13703;SJ16950;SJ17240;SJ14995;SJ16568;SJ05395;SJ19731;SJ21166;SJ13978;SJ20794;SJ00705;SJ19269;SJ01960;SJ20035;SJ17219;SJ20688;SJ22559;SJ16361;SJ13629;SJ09895;SJ05104;SJ05317;SJ21474;SJ00048;SJ04458;SJ08047;SJ17497;SJ18381;SJ21291;SJ08085;SJ22386;SJ05584…
GO:0065007	biological regulation	12	167	0.171235	0.456901	SJ13826;SJ16568;SJ19731;SJ04055;SJ21166;SJ00705;SJ14026;SJ13629;SJ00048;SJ05584;SJ19434;SJ07213
GO:0009165	nucleotide biosynthetic process	3	27	0.171478	0.456901	SJ22386;SJ20794;SJ04451
GO:0034654	nucleobase-containing compound biosynthetic process	4	41	0.171785	0.456901	SJ19269;SJ22386;SJ20794;SJ04451
GO:0090304	nucleic acid metabolic process	13	185	0.177986	0.462457	SJ19434;SJ19913;SJ21120;SJ15543;SJ13826;SJ20794;SJ00705;SJ05104;SJ05317;SJ07213;SJ21166;SJ19269;SJ19731
GO:0044281	small molecule metabolic process	16	237	0.183349	0.462457	SJ12265;SJ07213;SJ20035;SJ17219;SJ05104;SJ05317;SJ21291;SJ08085;SJ22386;SJ20794;SJ04055;SJ05395;SJ11258;SJ17407;SJ16019;SJ04451
GO:0003006	developmental process involved in reproduction	3	28	0.185083	0.462457	SJ19434;SJ13826;SJ11107
GO:0044238	primary metabolic process	38	631	0.187175	0.462457	SJ19434;SJ19913;SJ21120;SJ15543;SJ04055;SJ14026;SJ05395;SJ13826;SJ14995;SJ17240;SJ20794;SJ00705;SJ19269;SJ12265;SJ07213;SJ20035;SJ17219;SJ20688;SJ22559;SJ16361;SJ05104;SJ05317;SJ00048;SJ21291;SJ08085;SJ22386;SJ16019;SJ22215;SJ04458;SJ05584;SJ09895;SJ11258;SJ15668;SJ17407;SJ04451;SJ21166;SJ19731;SJ08098
GO:0051188	cofactor biosynthetic process	2	15	0.189067	0.462457	SJ07213;SJ04451
GO:0006066	alcohol metabolic process	1	4	0.197325	0.462457	SJ12265
GO:0006401	RNA catabolic process	1	4	0.197325	0.462457	SJ19434
GO:0007015	actin filament organization	1	4	0.197325	0.462457	SJ05584
GO:0008299	isoprenoid biosynthetic process	1	4	0.197325	0.462457	SJ07213
GO:0008380	RNA splicing	1	4	0.197325	0.462457	SJ00705
GO:0016049	cell growth	1	4	0.197325	0.462457	SJ05584
GO:0030029	actin filament-based process	1	4	0.197325	0.462457	SJ05584
GO:0030036	actin cytoskeleton organization	1	4	0.197325	0.462457	SJ05584
GO:0035966	response to topologically incorrect protein	1	4	0.197325	0.462457	SJ14995
GO:0043248	proteasome assembly	1	4	0.197325	0.462457	SJ14995
GO:0044802	single-organism membrane organization	1	4	0.197325	0.462457	SJ07213
GO:0048522	positive regulation of cellular process	1	4	0.197325	0.462457	SJ05584
GO:0090305	nucleic acid phosphodiester bond hydrolysis	1	4	0.197325	0.462457	SJ13826
GO:0090407	organophosphate biosynthetic process	3	29	0.198967	0.462457	SJ22386;SJ20794;SJ04451
GO:1901293	nucleoside phosphate biosynthetic process	3	29	0.198967	0.462457	SJ22386;SJ20794;SJ04451
GO:0050794	regulation of cellular process	8	106	0.199231	0.462457	SJ16568;SJ19731;SJ04055;SJ00048;SJ05584;SJ19434;SJ07213;SJ13826
GO:0044237	cellular metabolic process	44	748	0.206175	0.470022	SJ04334;SJ10682;SJ15668;SJ16600;SJ17407;SJ19434;SJ04582;SJ19913;SJ21120;SJ15543;SJ04055;SJ14026;SJ08098;SJ03483;SJ11258;SJ11284;SJ13703;SJ16950;SJ17240;SJ14995;SJ13826;SJ07213;SJ05395;SJ19731;SJ21166;SJ13978;SJ20794;SJ00705;SJ19269;SJ20035;SJ17219;SJ20688;SJ22559;SJ16361;SJ09895;SJ05104;SJ05317;SJ00048;SJ21291;SJ08085;SJ22386;SJ04458;SJ16019;SJ04451
GO:1901566	organonitrogen compound biosynthetic process	10	140	0.20694	0.470022	SJ07213;SJ22559;SJ16361;SJ05104;SJ05317;SJ00048;SJ22386;SJ21291;SJ16019;SJ04451
GO:0050789	regulation of biological process	11	157	0.208751	0.470022	SJ13826;SJ16568;SJ19731;SJ04055;SJ21166;SJ00705;SJ14026;SJ00048;SJ05584;SJ19434;SJ07213
GO:0006952	defense response	2	16	0.20898	0.470022	SJ04055;SJ13826
GO:0006412	translation	5	61	0.222932	0.470022	SJ22559;SJ16361;SJ05104;SJ05317;SJ00048
GO:0006518	peptide metabolic process	5	61	0.222932	0.470022	SJ22559;SJ16361;SJ05104;SJ05317;SJ00048
GO:0043043	peptide biosynthetic process	5	61	0.222932	0.470022	SJ22559;SJ16361;SJ05104;SJ05317;SJ00048
GO:0010467	gene expression	11	161	0.233438	0.470022	SJ19434;SJ13826;SJ00705;SJ22559;SJ16361;SJ05104;SJ05317;SJ00048;SJ07420;SJ07673;SJ11036
GO:0006996	organelle organization	7	95	0.23988	0.470022	SJ13826;SJ01960;SJ07213;SJ05584;SJ05395;SJ04055;SJ19913
GO:0006073	cellular glucan metabolic process	1	5	0.240316	0.470022	SJ05395
GO:0006417	regulation of translation	1	5	0.240316	0.470022	SJ00048
GO:0007389	pattern specification process	1	5	0.240316	0.470022	SJ13826
GO:0008202	steroid metabolic process	1	5	0.240316	0.470022	SJ12265
GO:0016441	posttranscriptional gene silencing	1	5	0.240316	0.470022	SJ13826
GO:0030001	metal ion transport	1	5	0.240316	0.470022	SJ21166
GO:0030705	cytoskeleton-dependent intracellular transport	1	5	0.240316	0.470022	SJ01960
GO:0031503	protein complex localization	1	5	0.240316	0.470022	SJ01960
GO:0034248	regulation of cellular amide metabolic process	1	5	0.240316	0.470022	SJ00048
GO:0035194	posttranscriptional gene silencing by RNA	1	5	0.240316	0.470022	SJ13826
GO:0042073	intraciliary transport	1	5	0.240316	0.470022	SJ01960
GO:0044042	glucan metabolic process	1	5	0.240316	0.470022	SJ05395
GO:0044264	cellular polysaccharide metabolic process	1	5	0.240316	0.470022	SJ05395
GO:0048507	meristem development	1	5	0.240316	0.470022	SJ13826
GO:0061024	membrane organization	1	5	0.240316	0.470022	SJ07213
GO:0098840	protein transport along microtubule	1	5	0.240316	0.470022	SJ01960
GO:0043604	amide biosynthetic process	5	63	0.243164	0.470022	SJ22559;SJ16361;SJ05104;SJ05317;SJ00048
GO:0009416	response to light stimulus	2	18	0.249359	0.470022	SJ19913;SJ13826
GO:0071704	organic substance metabolic process	44	760	0.251036	0.470022	SJ12265;SJ19434;SJ08098;SJ19913;SJ21120;SJ15543;SJ04055;SJ14026;SJ05395;SJ13826;SJ07213;SJ14995;SJ19731;SJ21166;SJ07305;SJ17240;SJ20794;SJ00705;SJ19269;SJ20035;SJ17219;SJ20688;SJ22559;SJ16361;SJ05104;SJ05317;SJ09895;SJ00048;SJ21291;SJ08085;SJ22386;SJ11258;SJ03483;SJ04334;SJ04458;SJ04582;SJ15668;SJ16600;SJ17407;SJ07420;SJ07673;SJ11036;SJ16019;SJ04451
GO:0043603	cellular amide metabolic process	5	64	0.253467	0.470022	SJ22559;SJ16361;SJ05104;SJ05317;SJ00048
GO:0000003	reproduction	3	33	0.256659	0.470022	SJ19434;SJ13826;SJ11107
GO:0022414	reproductive process	3	33	0.256659	0.470022	SJ19434;SJ13826;SJ11107
GO:1901605	alpha-amino acid metabolic process	3	33	0.256659	0.470022	SJ21291;SJ08085;SJ16019
GO:0006732	coenzyme metabolic process	2	19	0.269675	0.470022	SJ07213;SJ04451
GO:0006342	chromatin silencing	1	6	0.281031	0.470022	SJ13826
GO:0006644	phospholipid metabolic process	1	6	0.281031	0.470022	SJ20688
GO:0006739	NADP metabolic process	1	6	0.281031	0.470022	SJ07213
GO:0006779	porphyrin-containing compound biosynthetic process	1	6	0.281031	0.470022	SJ07213
GO:0009890	negative regulation of biosynthetic process	1	6	0.281031	0.470022	SJ13826
GO:0010558	negative regulation of macromolecule biosynthetic process	1	6	0.281031	0.470022	SJ13826
GO:0010970	establishment of localization by movement along microtubule	1	6	0.281031	0.470022	SJ01960
GO:0016311	dephosphorylation	1	6	0.281031	0.470022	SJ09895
GO:0019439	aromatic compound catabolic process	1	6	0.281031	0.470022	SJ19434
GO:0019725	cellular homeostasis	1	6	0.281031	0.470022	SJ13629
GO:0031324	negative regulation of cellular metabolic process	1	6	0.281031	0.470022	SJ13826
GO:0031327	negative regulation of cellular biosynthetic process	1	6	0.281031	0.470022	SJ13826
GO:0033043	regulation of organelle organization	1	6	0.281031	0.470022	SJ05584
GO:0034655	nucleobase-containing compound catabolic process	1	6	0.281031	0.470022	SJ19434
GO:0042592	homeostatic process	1	6	0.281031	0.470022	SJ13629
GO:0043094	cellular metabolic compound salvage	1	6	0.281031	0.470022	SJ14995
GO:0044270	cellular nitrogen compound catabolic process	1	6	0.281031	0.470022	SJ19434
GO:0045814	negative regulation of gene expression, epigenetic	1	6	0.281031	0.470022	SJ13826
GO:0045892	negative regulation of transcription, DNA-templated	1	6	0.281031	0.470022	SJ13826
GO:0045934	negative regulation of nucleobase-containing compound metabolic process	1	6	0.281031	0.470022	SJ13826
GO:0046700	heterocycle catabolic process	1	6	0.281031	0.470022	SJ19434
GO:0048608	reproductive structure development	1	6	0.281031	0.470022	SJ11107
GO:0051128	regulation of cellular component organization	1	6	0.281031	0.470022	SJ05584
GO:0051172	negative regulation of nitrogen compound metabolic process	1	6	0.281031	0.470022	SJ13826
GO:0051253	negative regulation of RNA metabolic process	1	6	0.281031	0.470022	SJ13826
GO:0061458	reproductive system development	1	6	0.281031	0.470022	SJ11107
GO:1901361	organic cyclic compound catabolic process	1	6	0.281031	0.470022	SJ19434
GO:1901698	response to nitrogen compound	1	6	0.281031	0.470022	SJ13826
GO:1902679	negative regulation of RNA biosynthetic process	1	6	0.281031	0.470022	SJ13826
GO:1903507	negative regulation of nucleic acid-templated transcription	1	6	0.281031	0.470022	SJ13826
GO:2000113	negative regulation of cellular macromolecule biosynthetic process	1	6	0.281031	0.470022	SJ13826
GO:0051716	cellular response to stimulus	5	67	0.285012	0.474607	SJ19913;SJ13826;SJ16568;SJ21166;SJ15543
GO:0008610	lipid biosynthetic process	2	20	0.289989	0.478732	SJ12265;SJ07213
GO:0009314	response to radiation	2	20	0.289989	0.478732	SJ19913;SJ13826
GO:0008652	cellular amino acid biosynthetic process	3	37	0.316385	0.485728	SJ07213;SJ21291;SJ16019
GO:0044248	cellular catabolic process	3	37	0.316385	0.485728	SJ19434;SJ08098;SJ14995
GO:0000902	cell morphogenesis	1	7	0.319591	0.485728	SJ05584
GO:0007010	cytoskeleton organization	1	7	0.319591	0.485728	SJ05584
GO:0009066	aspartate family amino acid metabolic process	1	7	0.319591	0.485728	SJ16019
GO:0009108	coenzyme biosynthetic process	1	7	0.319591	0.485728	SJ04451
GO:0009267	cellular response to starvation	1	7	0.319591	0.485728	SJ21166
GO:0009639	response to red or far red light	1	7	0.319591	0.485728	SJ13826
GO:0014070	response to organic cyclic compound	1	7	0.319591	0.485728	SJ13826
GO:0016192	vesicle-mediated transport	1	7	0.319591	0.485728	SJ14995
GO:0016310	phosphorylation	1	7	0.319591	0.485728	SJ04582
GO:0030030	cell projection organization	1	7	0.319591	0.485728	SJ01960
GO:0031047	gene silencing by RNA	1	7	0.319591	0.485728	SJ13826
GO:0031667	response to nutrient levels	1	7	0.319591	0.485728	SJ21166
GO:0031669	cellular response to nutrient levels	1	7	0.319591	0.485728	SJ21166
GO:0033014	tetrapyrrole biosynthetic process	1	7	0.319591	0.485728	SJ07213
GO:0042594	response to starvation	1	7	0.319591	0.485728	SJ21166
GO:0044782	cilium organization	1	7	0.319591	0.485728	SJ01960
GO:0048523	negative regulation of cellular process	1	7	0.319591	0.485728	SJ13826
GO:0071407	cellular response to organic cyclic compound	1	7	0.319591	0.485728	SJ13826
GO:0044260	cellular macromolecule metabolic process	21	355	0.332358	0.503135	SJ19434;SJ19913;SJ21120;SJ15543;SJ13826;SJ14995;SJ19731;SJ21166;SJ17240;SJ20794;SJ00705;SJ22559;SJ16361;SJ05104;SJ05317;SJ19269;SJ04055;SJ09895;SJ00048;SJ07213;SJ05395
GO:1901564	organonitrogen compound metabolic process	12	194	0.33677	0.507807	SJ07213;SJ22559;SJ16361;SJ05104;SJ05317;SJ00048;SJ21291;SJ08085;SJ22386;SJ16019;SJ05395;SJ04451
GO:0044710	single-organism metabolic process	26	448	0.341874	0.513481	SJ12265;SJ04055;SJ05395;SJ13826;SJ07213;SJ21120;SJ04334;SJ04458;SJ08098;SJ13629;SJ14995;SJ15668;SJ18127;SJ20035;SJ17219;SJ20688;SJ05104;SJ05317;SJ21291;SJ08085;SJ22386;SJ20794;SJ11258;SJ17407;SJ16019;SJ04451
GO:0044265	cellular macromolecule catabolic process	2	23	0.350376	0.520569	SJ19434;SJ14995
GO:0005976	polysaccharide metabolic process	1	8	0.356108	0.520569	SJ05395
GO:0009991	response to extracellular stimulus	1	8	0.356108	0.520569	SJ21166
GO:0031668	cellular response to extracellular stimulus	1	8	0.356108	0.520569	SJ21166
GO:0046496	nicotinamide nucleotide metabolic process	1	8	0.356108	0.520569	SJ07213
GO:0048518	positive regulation of biological process	1	8	0.356108	0.520569	SJ05584
GO:0071496	cellular response to external stimulus	1	8	0.356108	0.520569	SJ21166
GO:1902589	single-organism organelle organization	3	40	0.3615	0.526443	SJ01960;SJ05584;SJ13826
GO:0043170	macromolecule metabolic process	26	456	0.382421	0.554198	SJ19434;SJ19913;SJ21120;SJ15543;SJ13826;SJ14995;SJ19731;SJ21166;SJ07305;SJ17240;SJ20794;SJ00705;SJ22559;SJ16361;SJ05104;SJ05317;SJ19269;SJ04055;SJ09895;SJ00048;SJ07213;SJ07420;SJ07673;SJ11036;SJ05395;SJ08098
GO:0009605	response to external stimulus	2	25	0.389727	0.554198	SJ21166;SJ18381
GO:0006720	isoprenoid metabolic process	1	9	0.390688	0.554198	SJ07213
GO:0006955	immune response	1	9	0.390688	0.554198	SJ13826
GO:0009888	tissue development	1	9	0.390688	0.554198	SJ13826
GO:0044262	cellular carbohydrate metabolic process	1	9	0.390688	0.554198	SJ05395
GO:0045087	innate immune response	1	9	0.390688	0.554198	SJ13826
GO:0009791	post-embryonic development	2	26	0.409022	0.578064	SJ11107;SJ13826
GO:0006259	DNA metabolic process	4	61	0.412937	0.581452	SJ19913;SJ21120;SJ15543;SJ20794
GO:1901575	organic substance catabolic process	3	44	0.420953	0.590568	SJ08098;SJ19434;SJ14995
GO:0007018	microtubule-based movement	1	10	0.423433	0.591879	SJ01960
GO:0016053	organic acid biosynthetic process	3	45	0.435568	0.60443	SJ07213;SJ21291;SJ16019
GO:0046394	carboxylic acid biosynthetic process	3	45	0.435568	0.60443	SJ07213;SJ21291;SJ16019
GO:0016043	cellular component organization	8	136	0.443155	0.612738	SJ13826;SJ14995;SJ01960;SJ07213;SJ05584;SJ05395;SJ04055;SJ19913
GO:0016070	RNA metabolic process	7	118	0.445191	0.612854	SJ19434;SJ13826;SJ00705;SJ05104;SJ05317;SJ07213;SJ21166
GO:0002376	immune system process	1	11	0.45444	0.612854	SJ13826
GO:0006260	DNA replication	1	11	0.45444	0.612854	SJ20794
GO:0006778	porphyrin-containing compound metabolic process	1	11	0.45444	0.612854	SJ07213
GO:0006974	cellular response to DNA damage stimulus	1	11	0.45444	0.612854	SJ19913
GO:0040029	regulation of gene expression, epigenetic	1	11	0.45444	0.612854	SJ13826
GO:1901615	organic hydroxy compound metabolic process	1	11	0.45444	0.612854	SJ12265
GO:0009056	catabolic process	3	47	0.464393	0.624079	SJ08098;SJ19434;SJ14995
GO:0044283	small molecule biosynthetic process	3	48	0.478575	0.640889	SJ07213;SJ21291;SJ16019
GO:0051186	cofactor metabolic process	2	30	0.483062	0.643385	SJ07213;SJ04451
GO:0000097	sulfur amino acid biosynthetic process	1	12	0.483799	0.643385	SJ07213
GO:0006520	cellular amino acid metabolic process	6	104	0.486294	0.644466	SJ07213;SJ05104;SJ05317;SJ21291;SJ08085;SJ16019
GO:0008152	metabolic process	58	1075	0.498827	0.658796	SJ12265;SJ04334;SJ10682;SJ15668;SJ16600;SJ17407;SJ19434;SJ08098;SJ04582;SJ19913;SJ21120;SJ15543;SJ04055;SJ14026;SJ05395;SJ03483;SJ11258;SJ11284;SJ13703;SJ16950;SJ17240;SJ14995;SJ13826;SJ07213;SJ19731;SJ21166;SJ07305;SJ13978;SJ04458;SJ13629;SJ18127;SJ20794;SJ00705;SJ19269;SJ20035;SJ17219;SJ20688;SJ22559;SJ16361;SJ09895;SJ21798;SJ07646;SJ07909;SJ10711;SJ17319;SJ05104;SJ05317;SJ00048;SJ21291;SJ08085…
GO:0009057	macromolecule catabolic process	2	31	0.500691	0.658985	SJ19434;SJ14995
GO:0000096	sulfur amino acid metabolic process	1	13	0.511597	0.664209	SJ07213
GO:0032268	regulation of cellular protein metabolic process	1	13	0.511597	0.664209	SJ00048
GO:0033013	tetrapyrrole metabolic process	1	13	0.511597	0.664209	SJ07213
GO:0051246	regulation of protein metabolic process	1	13	0.511597	0.664209	SJ00048
GO:0009260	ribonucleotide biosynthetic process	1	14	0.537916	0.684458	SJ22386
GO:0019941	modification-dependent protein catabolic process	1	14	0.537916	0.684458	SJ14995
GO:0043632	modification-dependent macromolecule catabolic process	1	14	0.537916	0.684458	SJ14995
GO:0046390	ribose phosphate biosynthetic process	1	14	0.537916	0.684458	SJ22386
GO:0070887	cellular response to chemical stimulus	1	14	0.537916	0.684458	SJ13826
GO:0071310	cellular response to organic substance	1	14	0.537916	0.684458	SJ13826
GO:0006418	tRNA aminoacylation for protein translation	2	34	0.551254	0.696799	SJ05104;SJ05317
GO:0071822	protein complex subunit organization	2	34	0.551254	0.696799	SJ14995;SJ05584
GO:0001101	response to acid chemical	1	15	0.562834	0.702168	SJ00591
GO:0006164	purine nucleotide biosynthetic process	1	15	0.562834	0.702168	SJ22386
GO:0016072	rRNA metabolic process	1	15	0.562834	0.702168	SJ07213
GO:0044272	sulfur compound biosynthetic process	1	15	0.562834	0.702168	SJ07213
GO:0044765	single-organism transport	6	113	0.571052	0.710107	SJ21166;SJ03620;SJ04143;SJ17407;SJ01960;SJ00591
GO:0071840	cellular component organization or biogenesis	8	153	0.583881	0.719873	SJ13826;SJ14995;SJ01960;SJ07213;SJ05584;SJ05395;SJ04055;SJ19913
GO:0006928	movement of cell or subcellular component	1	16	0.586424	0.719873	SJ01960
GO:0016458	gene silencing	1	16	0.586424	0.719873	SJ13826
GO:0072522	purine-containing compound biosynthetic process	1	16	0.586424	0.719873	SJ22386
GO:0006508	proteolysis	2	37	0.598183	0.731962	SJ14995;SJ08098
GO:1902578	single-organism localization	6	117	0.606607	0.735501	SJ21166;SJ03620;SJ04143;SJ17407;SJ01960;SJ00591
GO:0009259	ribonucleotide metabolic process	1	17	0.608757	0.735501	SJ22386
GO:0010629	negative regulation of gene expression	1	17	0.608757	0.735501	SJ13826
GO:0019693	ribose phosphate metabolic process	1	17	0.608757	0.735501	SJ22386
GO:0006090	pyruvate metabolic process	1	18	0.629898	0.743803	SJ07213
GO:0009892	negative regulation of metabolic process	1	18	0.629898	0.743803	SJ13826
GO:0010605	negative regulation of macromolecule metabolic process	1	18	0.629898	0.743803	SJ13826
GO:0044257	cellular protein catabolic process	1	18	0.629898	0.743803	SJ14995
GO:0051603	proteolysis involved in cellular protein catabolic process	1	18	0.629898	0.743803	SJ14995
GO:1901137	carbohydrate derivative biosynthetic process	1	18	0.629898	0.743803	SJ22386
GO:1902582	single-organism intracellular transport	1	18	0.629898	0.743803	SJ01960
GO:0006629	lipid metabolic process	3	60	0.633107	0.743803	SJ12265;SJ20688;SJ07213
GO:0043933	macromolecular complex subunit organization	3	60	0.633107	0.743803	SJ13826;SJ14995;SJ05584
GO:0043038	amino acid activation	2	40	0.641404	0.745256	SJ05104;SJ05317
GO:0043039	tRNA aminoacylation	2	40	0.641404	0.745256	SJ05104;SJ05317
GO:0051276	chromosome organization	2	40	0.641404	0.745256	SJ13826;SJ19913
GO:0006810	transport	9	181	0.647179	0.745256	SJ09895;SJ21166;SJ03620;SJ04143;SJ17407;SJ01960;SJ22100;SJ00591;SJ14995
GO:0006163	purine nucleotide metabolic process	1	19	0.64991	0.745256	SJ22386
GO:0009607	response to biotic stimulus	1	19	0.64991	0.745256	SJ04055
GO:0016568	chromatin modification	1	19	0.64991	0.745256	SJ13826
GO:0048519	negative regulation of biological process	1	19	0.64991	0.745256	SJ13826
GO:0007154	cell communication	2	41	0.65499	0.747349	SJ16568;SJ21166
GO:0034660	ncRNA metabolic process	3	62	0.655638	0.747349	SJ05104;SJ05317;SJ07213
GO:0006886	intracellular protein transport	1	20	0.668853	0.753444	SJ01960
GO:0030163	protein catabolic process	1	20	0.668853	0.753444	SJ14995
GO:0051704	multi-organism process	1	20	0.668853	0.753444	SJ04055
GO:0072521	purine-containing compound metabolic process	1	20	0.668853	0.753444	SJ22386
GO:0009628	response to abiotic stimulus	2	43	0.680948	0.764819	SJ19913;SJ13826
GO:0035556	intracellular signal transduction	1	21	0.686784	0.769118	SJ16568
GO:0015031	protein transport	2	44	0.693329	0.774184	SJ01960;SJ22100
GO:0006325	chromatin organization	1	22	0.703755	0.775138	SJ13826
GO:0006812	cation transport	1	22	0.703755	0.775138	SJ21166
GO:0034613	cellular protein localization	1	22	0.703755	0.775138	SJ01960
GO:0070727	cellular macromolecule localization	1	22	0.703755	0.775138	SJ01960
GO:0045184	establishment of protein localization	2	45	0.705318	0.775138	SJ01960;SJ22100
GO:0051234	establishment of localization	9	190	0.706327	0.775138	SJ09895;SJ21166;SJ03620;SJ04143;SJ17407;SJ01960;SJ22100;SJ00591;SJ14995
GO:0006399	tRNA metabolic process	2	46	0.716921	0.782281	SJ05104;SJ05317
GO:0044255	cellular lipid metabolic process	2	46	0.716921	0.782281	SJ20688;SJ07213
GO:0006790	sulfur compound metabolic process	1	23	0.719818	0.783211	SJ07213
GO:0043623	cellular protein complex assembly	1	25	0.749407	0.813096	SJ14995
GO:0006461	protein complex assembly	1	26	0.763023	0.823205	SJ14995
GO:0070271	protein complex biogenesis	1	26	0.763023	0.823205	SJ14995
GO:0034622	cellular macromolecular complex assembly	1	27	0.775907	0.834754	SJ14995
GO:0007049	cell cycle	1	28	0.7881	0.837345	SJ19913
GO:0046907	intracellular transport	1	28	0.7881	0.837345	SJ01960
GO:0051649	establishment of localization in cell	1	28	0.7881	0.837345	SJ01960
GO:0065003	macromolecular complex assembly	1	28	0.7881	0.837345	SJ14995
GO:0051179	localization	9	205	0.790462	0.837345	SJ09895;SJ21166;SJ03620;SJ04143;SJ17407;SJ01960;SJ22100;SJ00591;SJ14995
GO:0006464	cellular protein modification process	3	77	0.79362	0.837345	SJ19434;SJ14995;SJ17240
GO:0036211	protein modification process	3	77	0.79362	0.837345	SJ19434;SJ14995;SJ17240
GO:0008104	protein localization	2	54	0.796697	0.838283	SJ01960;SJ22100
GO:1901135	carbohydrate derivative metabolic process	1	29	0.799637	0.839071	SJ22386
GO:0044267	cellular protein metabolic process	8	187	0.804152	0.841503	SJ14995;SJ19434;SJ17240;SJ22559;SJ16361;SJ05104;SJ05317;SJ00048
GO:0071702	organic substance transport	2	56	0.813303	0.84876	SJ01960;SJ22100
GO:0044723	single-organism carbohydrate metabolic process	1	31	0.820882	0.852306	SJ05395
GO:0033036	macromolecule localization	2	57	0.821151	0.852306	SJ01960;SJ22100
GO:0007165	signal transduction	1	33	0.8399	0.864735	SJ16568
GO:0023052	signaling	1	33	0.8399	0.864735	SJ16568
GO:0044700	single organism signaling	1	33	0.8399	0.864735	SJ16568
GO:0022607	cellular component assembly	1	34	0.848646	0.869068	SJ14995
GO:0051641	cellular localization	1	34	0.848646	0.869068	SJ01960
GO:0019752	carboxylic acid metabolic process	6	156	0.859152	0.875805	SJ07213;SJ05104;SJ05317;SJ21291;SJ08085;SJ16019
GO:0019538	protein metabolic process	9	221	0.859798	0.875805	SJ14995;SJ19434;SJ17240;SJ22559;SJ16361;SJ05104;SJ05317;SJ00048;SJ08098
GO:0006082	organic acid metabolic process	6	161	0.879171	0.8908	SJ07213;SJ05104;SJ05317;SJ21291;SJ08085;SJ16019
GO:0043436	oxoacid metabolic process	6	161	0.879171	0.8908	SJ07213;SJ05104;SJ05317;SJ21291;SJ08085;SJ16019
GO:0043412	macromolecule modification	3	94	0.891792	0.901204	SJ19434;SJ14995;SJ17240
GO:0005975	carbohydrate metabolic process	1	47	0.927355	0.934676	SJ05395
GO:0044085	cellular component biogenesis	1	50	0.938734	0.943662	SJ14995
GO:0006811	ion transport	1	51	0.942121	0.944588	SJ21166
GO:0032787	monocarboxylic acid metabolic process	1	52	0.945323	0.945323	SJ07213

## Sheet: MG-C
Table S16-g. GO enrichment of genes hyper methylated in MG (terms of Cell component, hyper methylated genes mean genes overlaped with hypermethylated DMRs,GeneRatio means gene umber used to enrich,BgRatio means the genes number in back ground-all gene in this term).
GO ID	Description	GeneRatio (42)	BgRatio (782)	pvalue	fdr	geneID
GO:0033178	proton-transporting two-sector ATPase complex, catalytic domain	2	2	0.00281952	0.104322	SJ09429;SJ16806
GO:0016469	proton-transporting two-sector ATPase complex	2	9	0.0797765	0.902661	SJ09429;SJ16806
GO:0005856	cytoskeleton	6	64	0.119616	0.902661	SJ13883;SJ12144;SJ06700;SJ02568;SJ12967;SJ10719
GO:0005875	microtubule associated complex	3	25	0.14565	0.902661	SJ13883;SJ02568;SJ12967
GO:0015630	microtubule cytoskeleton	5	56	0.174525	0.902661	SJ13883;SJ02568;SJ12967;SJ10719;SJ12144
GO:0044430	cytoskeletal part	4	42	0.18291	0.902661	SJ13883;SJ12144;SJ02568;SJ12967
GO:0009536	plastid	11	163	0.242091	0.902661	SJ20934;SJ00085;SJ04251;SJ00293;SJ05681;SJ11871;SJ15552;SJ10273;SJ16806;SJ20807;SJ10852
GO:0009532	plastid stroma	2	20	0.29226	0.902661	SJ20807;SJ10852
GO:0044435	plastid part	4	54	0.328377	0.902661	SJ10273;SJ16806;SJ20807;SJ10852
GO:0098796	membrane protein complex	2	22	0.333137	0.902661	SJ09429;SJ16806
GO:0043228	non-membrane-bounded organelle	8	123	0.334776	0.902661	SJ13883;SJ12144;SJ06700;SJ19434;SJ02568;SJ12967;SJ10719;SJ17566
GO:0043232	intracellular non-membrane-bounded organelle	8	123	0.334776	0.902661	SJ13883;SJ12144;SJ06700;SJ19434;SJ02568;SJ12967;SJ10719;SJ17566
GO:0044446	intracellular organelle part	9	144	0.363971	0.902661	SJ13883;SJ10273;SJ12144;SJ16806;SJ02568;SJ12967;SJ20807;SJ10852;SJ17566
GO:0030529	intracellular ribonucleoprotein complex	5	76	0.38769	0.902661	SJ19434;SJ11106;SJ00940;SJ14409;SJ17566
GO:1990904	ribonucleoprotein complex	5	76	0.38769	0.902661	SJ19434;SJ11106;SJ00940;SJ14409;SJ17566
GO:0032991	macromolecular complex	12	203	0.404945	0.902661	SJ13883;SJ09429;SJ16806;SJ19434;SJ11106;SJ00940;SJ14409;SJ02568;SJ12967;SJ12144;SJ10719;SJ17566
GO:0044422	organelle part	9	150	0.415052	0.902661	SJ13883;SJ10273;SJ12144;SJ16806;SJ02568;SJ12967;SJ20807;SJ10852;SJ17566
GO:0043234	protein complex	6	103	0.484957	0.902661	SJ13883;SJ09429;SJ16806;SJ02568;SJ12967;SJ12144
GO:0030286	dynein complex	1	13	0.514892	0.902661	SJ13883
GO:0044425	membrane part	3	52	0.540337	0.902661	SJ09429;SJ16806;SJ09316
GO:0016020	membrane	9	170	0.583453	0.902661	SJ09429;SJ16806;SJ19088;SJ19404;SJ21580;SJ08750;SJ11871;SJ01568;SJ09316
GO:0044434	chloroplast part	1	16	0.590207	0.902661	SJ16806
GO:1902494	catalytic complex	1	18	0.633941	0.902661	SJ13883
GO:0043226	organelle	23	441	0.649455	0.902661	SJ13883;SJ20934;SJ00085;SJ04251;SJ00293;SJ05681;SJ11871;SJ15552;SJ10273;SJ12144;SJ06700;SJ02566;SJ12471;SJ19434;SJ05317;SJ09429;SJ16806;SJ02568;SJ12967;SJ20807;SJ10852;SJ10719;SJ17566
GO:0044391	ribosomal subunit	1	19	0.654064	0.902661	SJ17566
GO:0044444	cytoplasmic part	14	289	0.744212	0.902661	SJ20934;SJ00085;SJ04251;SJ00293;SJ05681;SJ11871;SJ15552;SJ10273;SJ03118;SJ18304;SJ16806;SJ20807;SJ10852;SJ17566
GO:0043229	intracellular organelle	21	421	0.749557	0.902661	SJ13883;SJ20934;SJ00085;SJ04251;SJ00293;SJ05681;SJ11871;SJ15552;SJ10273;SJ12144;SJ06700;SJ19434;SJ05317;SJ09429;SJ16806;SJ02568;SJ12967;SJ20807;SJ10852;SJ10719;SJ17566
GO:0031224	intrinsic component of membrane	1	25	0.753986	0.902661	SJ09316
GO:0005737	cytoplasm	15	312	0.766024	0.902661	SJ20934;SJ00085;SJ04251;SJ00293;SJ05681;SJ11871;SJ15552;SJ10273;SJ03118;SJ18304;SJ07726;SJ16806;SJ20807;SJ10852;SJ17566
GO:0005840	ribosome	1	26	0.767635	0.902661	SJ17566
GO:0009507	chloroplast	1	27	0.780545	0.902661	SJ16806
GO:0044464	cell part	36	692	0.801781	0.902661	SJ13883;SJ20934;SJ00085;SJ04251;SJ00293;SJ05681;SJ11871;SJ15552;SJ10273;SJ12144;SJ19434;SJ11106;SJ00940;SJ14409;SJ06700;SJ03118;SJ18304;SJ05317;SJ09429;SJ19336;SJ02566;SJ12471;SJ17873;SJ07726;SJ21678;SJ08098;SJ08116;SJ13116;SJ18555;SJ16806;SJ02568;SJ12967;SJ20807;SJ10852;SJ10719;SJ17566
GO:0044424	intracellular part	32	632	0.83831	0.902661	SJ13883;SJ20934;SJ00085;SJ04251;SJ00293;SJ05681;SJ11871;SJ15552;SJ10273;SJ12144;SJ19434;SJ11106;SJ00940;SJ14409;SJ06700;SJ03118;SJ18304;SJ05317;SJ09429;SJ07726;SJ21678;SJ08098;SJ08116;SJ13116;SJ18555;SJ16806;SJ02568;SJ12967;SJ20807;SJ10852;SJ10719;SJ17566
GO:0005623	cell	36	697	0.839498	0.902661	SJ13883;SJ20934;SJ00085;SJ04251;SJ00293;SJ05681;SJ11871;SJ15552;SJ10273;SJ12144;SJ19434;SJ11106;SJ00940;SJ14409;SJ06700;SJ03118;SJ18304;SJ05317;SJ09429;SJ19336;SJ02566;SJ12471;SJ17873;SJ07726;SJ21678;SJ08098;SJ08116;SJ13116;SJ18555;SJ16806;SJ02568;SJ12967;SJ20807;SJ10852;SJ10719;SJ17566
GO:0043231	intracellular membrane-bounded organelle	14	324	0.896638	0.902661	SJ20934;SJ00085;SJ04251;SJ00293;SJ05681;SJ11871;SJ15552;SJ10273;SJ19434;SJ05317;SJ09429;SJ16806;SJ20807;SJ10852
GO:0005622	intracellular	32	644	0.897211	0.902661	SJ13883;SJ20934;SJ00085;SJ04251;SJ00293;SJ05681;SJ11871;SJ15552;SJ10273;SJ12144;SJ19434;SJ11106;SJ00940;SJ14409;SJ06700;SJ03118;SJ18304;SJ05317;SJ09429;SJ07726;SJ21678;SJ08098;SJ08116;SJ13116;SJ18555;SJ16806;SJ02568;SJ12967;SJ20807;SJ10852;SJ10719;SJ17566
GO:0043227	membrane-bounded organelle	14	326	0.902661	0.902661	SJ20934;SJ00085;SJ04251;SJ00293;SJ05681;SJ11871;SJ15552;SJ10273;SJ19434;SJ05317;SJ09429;SJ16806;SJ20807;SJ10852

## Sheet: MG-M
Table S16-h. GO enrichment of genes hyper methylated in MG (terms of Cell component, hyper methylated genes mean genes overlaped with hypermethylated DMRs,GeneRatio means gene umber used to enrich,BgRatio means the genes number in back ground-all gene in this term).
GO ID	Description	GeneRatio (91)	BgRatio (1509)	pvalue	fdr	geneID
GO:0015399	primary active transmembrane transporter activity	3	8	0.00952483	0.234194	SJ03662;SJ09429;SJ16806
GO:0015405	P-P-bond-hydrolysis-driven transmembrane transporter activity	3	8	0.00952483	0.234194	SJ03662;SJ09429;SJ16806
GO:0016818	hydrolase activity, acting on acid anhydrides, in phosphorus-containing anhydrides	15	135	0.0122778	0.234194	SJ12967;SJ03662;SJ09429;SJ16806;SJ02568;SJ06700;SJ10719;SJ12471;SJ13883;SJ14994;SJ05605;SJ14025;SJ15552;SJ15847;SJ13116
GO:0016817	hydrolase activity, acting on acid anhydrides	15	137	0.0139989	0.234194	SJ12967;SJ03662;SJ09429;SJ16806;SJ02568;SJ06700;SJ10719;SJ12471;SJ13883;SJ14994;SJ05605;SJ14025;SJ15552;SJ15847;SJ13116
GO:0016874	ligase activity	10	79	0.0173464	0.234194	SJ05104;SJ05317;SJ18555;SJ15847;SJ07890;SJ06726;SJ19385;SJ22095;SJ13173;SJ14528
GO:0022804	active transmembrane transporter activity	3	10	0.0186852	0.234194	SJ03662;SJ09429;SJ16806
GO:0019829	cation-transporting ATPase activity	2	4	0.0199314	0.234194	SJ09429;SJ16806
GO:0042625	ATPase coupled ion transmembrane transporter activity	2	4	0.0199314	0.234194	SJ09429;SJ16806
GO:0016887	ATPase activity	4	20	0.0284734	0.297389	SJ03662;SJ09429;SJ16806;SJ13116
GO:0016820	hydrolase activity, acting on acid anhydrides, catalyzing transmembrane movement of substances	2	6	0.0460261	0.29835	SJ09429;SJ16806
GO:0042626	ATPase activity, coupled to transmembrane movement of substances	2	6	0.0460261	0.29835	SJ09429;SJ16806
GO:0043492	ATPase activity, coupled to movement of substances	2	6	0.0460261	0.29835	SJ09429;SJ16806
GO:0004022	alcohol dehydrogenase (NAD) activity	1	1	0.0603048	0.29835	SJ09024
GO:0004448	isocitrate dehydrogenase activity	1	1	0.0603048	0.29835	SJ08749
GO:0016421	CoA carboxylase activity	1	1	0.0603048	0.29835	SJ06726
GO:0016855	racemase and epimerase activity, acting on amino acids and derivatives	1	1	0.0603048	0.29835	SJ10852
GO:0016885	ligase activity, forming carbon-carbon bonds	1	1	0.0603048	0.29835	SJ06726
GO:0036361	racemase activity, acting on amino acids and derivatives	1	1	0.0603048	0.29835	SJ10852
GO:0047661	amino-acid racemase activity	1	1	0.0603048	0.29835	SJ10852
GO:0042623	ATPase activity, coupled	3	17	0.0780487	0.366829	SJ09429;SJ16806;SJ13116
GO:0016787	hydrolase activity	25	321	0.0896223	0.401166	SJ04955;SJ12967;SJ20807;SJ04989;SJ09895;SJ14256;SJ17701;SJ03662;SJ07726;SJ08098;SJ08750;SJ09429;SJ16806;SJ02568;SJ06700;SJ10719;SJ12471;SJ13883;SJ14994;SJ05605;SJ14025;SJ15552;SJ15847;SJ13116;SJ11258
GO:0017111	nucleoside-triphosphatase activity	11	123	0.11466	0.423038	SJ12967;SJ03662;SJ09429;SJ16806;SJ02568;SJ06700;SJ10719;SJ12471;SJ13883;SJ14994;SJ13116
GO:0004084	branched-chain-amino-acid transaminase activity	1	2	0.117011	0.423038	SJ04586
GO:0016635	oxidoreductase activity, acting on the CH-CH group of donors, quinone or related compound as acceptor	1	2	0.117011	0.423038	SJ05681
GO:0016778	diphosphotransferase activity	1	2	0.117011	0.423038	SJ17219
GO:0016884	carbon-nitrogen ligase activity, with glutamine as amido-N-donor	1	2	0.117011	0.423038	SJ15847
GO:0016462	pyrophosphatase activity	11	126	0.130072	0.452844	SJ12967;SJ03662;SJ09429;SJ16806;SJ02568;SJ06700;SJ10719;SJ12471;SJ13883;SJ14994;SJ13116
GO:0016772	transferase activity, transferring phosphorus-containing groups	17	215	0.137969	0.457457	SJ03118;SJ00823;SJ13726;SJ17219;SJ10719;SJ06590;SJ13116;SJ01360;SJ06735;SJ20230;SJ21513;SJ02801;SJ04989;SJ09890;SJ14429;SJ16354;SJ17148
GO:0016616	oxidoreductase activity, acting on the CH-OH group of donors, NAD or NADP as acceptor	2	12	0.160365	0.457457	SJ08749;SJ09024
GO:0016791	phosphatase activity	2	12	0.160365	0.457457	SJ04955;SJ11258
GO:0016620	oxidoreductase activity, acting on the aldehyde or oxo group of donors, NAD or NADP as acceptor	1	3	0.17033	0.457457	SJ06359
GO:0016833	oxo-acid-lyase activity	1	3	0.17033	0.457457	SJ17628
GO:0016879	ligase activity, forming carbon-nitrogen bonds	1	3	0.17033	0.457457	SJ15847
GO:0052745	inositol phosphate phosphatase activity	1	3	0.17033	0.457457	SJ04955
GO:0052834	inositol monophosphate phosphatase activity	1	3	0.17033	0.457457	SJ04955
GO:0015036	disulfide oxidoreductase activity	1	4	0.220463	0.557147	SJ16658
GO:0008324	cation transmembrane transporter activity	2	15	0.22766	0.557147	SJ09429;SJ16806
GO:0016875	ligase activity, forming carbon-oxygen bonds	4	41	0.231157	0.557147	SJ05104;SJ05317;SJ18555;SJ07890
GO:0016876	ligase activity, forming aminoacyl-tRNA and related compounds	4	41	0.231157	0.557147	SJ05104;SJ05317;SJ18555;SJ07890
GO:0003824	catalytic activity	78	1245	0.25011	0.574536	SJ05104;SJ05317;SJ18555;SJ08749;SJ17856;SJ04955;SJ03118;SJ00823;SJ13726;SJ19268;SJ21807;SJ02434;SJ00052;SJ04582;SJ08249;SJ14890;SJ12967;SJ19088;SJ02796;SJ17219;SJ15847;SJ09024;SJ21513;SJ10623;SJ16658;SJ20807;SJ10719;SJ13101;SJ17355;SJ17873;SJ04989;SJ09895;SJ14256;SJ17701;SJ03662;SJ05681;SJ07726;SJ08098;SJ08750;SJ10852;SJ06590;SJ13116;SJ01360;SJ09429;SJ16806;SJ02568;SJ06700;SJ12471;SJ13883;SJ14994…
GO:0016779	nucleotidyltransferase activity	2	16	0.250596	0.574536	SJ10719;SJ06735
GO:0015078	hydrogen ion transmembrane transporter activity	1	5	0.267597	0.575558	SJ09429
GO:0016765	transferase activity, transferring alkyl or aryl (other than methyl) groups	1	5	0.267597	0.575558	SJ19088
GO:0022857	transmembrane transporter activity	3	30	0.26941	0.575558	SJ09429;SJ03662;SJ16806
GO:0043167	ion binding	9	118	0.277026	0.578676	SJ05317;SJ08749;SJ21580;SJ04457;SJ08750;SJ09890;SJ11908;SJ14528;SJ17355
GO:0016788	hydrolase activity, acting on ester bonds	3	31	0.286273	0.584994	SJ04955;SJ20807;SJ11258
GO:0016491	oxidoreductase activity	9	122	0.311423	0.622846	SJ08749;SJ17856;SJ09024;SJ16658;SJ13101;SJ17355;SJ17873;SJ05681;SJ06359
GO:0042578	phosphoric ester hydrolase activity	2	19	0.319473	0.62478	SJ04955;SJ11258
GO:0015075	ion transmembrane transporter activity	2	20	0.342187	0.62478	SJ09429;SJ16806
GO:0016667	oxidoreductase activity, acting on a sulfur group of donors	1	7	0.353572	0.62478	SJ16658
GO:0016830	carbon-carbon lyase activity	1	7	0.353572	0.62478	SJ17628
GO:0016614	oxidoreductase activity, acting on CH-OH group of donors	2	21	0.364667	0.62478	SJ08749;SJ09024
GO:0004812	aminoacyl-tRNA ligase activity	3	36	0.371227	0.62478	SJ05104;SJ05317;SJ18555
GO:0005215	transporter activity	3	36	0.371227	0.62478	SJ09429;SJ03662;SJ16806
GO:0022891	substrate-specific transmembrane transporter activity	2	22	0.38686	0.62478	SJ09429;SJ16806
GO:0016829	lyase activity	3	37	0.388114	0.62478	SJ21513;SJ10623;SJ17628
GO:0008483	transaminase activity	1	9	0.429553	0.62478	SJ04586
GO:0016705	oxidoreductase activity, acting on paired donors, with incorporation or reduction of molecular oxygen	1	9	0.429553	0.62478	SJ17856
GO:0016854	racemase and epimerase activity	1	9	0.429553	0.62478	SJ10852
GO:0034062	RNA polymerase activity	1	9	0.429553	0.62478	SJ10719
GO:0001883	purine nucleoside binding	13	201	0.438661	0.62478	SJ21678;SJ05317;SJ06590;SJ08116;SJ09429;SJ10719;SJ11871;SJ13116;SJ14994;SJ15847;SJ16806;SJ01360;SJ18304
GO:0032549	ribonucleoside binding	13	201	0.438661	0.62478	SJ21678;SJ05317;SJ06590;SJ08116;SJ09429;SJ10719;SJ11871;SJ13116;SJ14994;SJ15847;SJ16806;SJ01360;SJ18304
GO:0032550	purine ribonucleoside binding	13	201	0.438661	0.62478	SJ21678;SJ05317;SJ06590;SJ08116;SJ09429;SJ10719;SJ11871;SJ13116;SJ14994;SJ15847;SJ16806;SJ01360;SJ18304
GO:0001882	nucleoside binding	13	203	0.453936	0.62478	SJ21678;SJ05317;SJ06590;SJ08116;SJ09429;SJ10719;SJ11871;SJ13116;SJ14994;SJ15847;SJ16806;SJ01360;SJ18304
GO:0097367	carbohydrate derivative binding	13	204	0.461568	0.62478	SJ21678;SJ05317;SJ06590;SJ08116;SJ09429;SJ10719;SJ11871;SJ13116;SJ14994;SJ15847;SJ16806;SJ01360;SJ18304
GO:0004674	protein serine/threonine kinase activity	1	10	0.46416	0.62478	SJ03118
GO:0015077	monovalent inorganic cation transmembrane transporter activity	1	10	0.46416	0.62478	SJ09429
GO:0016627	oxidoreductase activity, acting on the CH-CH group of donors	1	10	0.46416	0.62478	SJ05681
GO:0016903	oxidoreductase activity, acting on the aldehyde or oxo group of donors	1	10	0.46416	0.62478	SJ06359
GO:0000166	nucleotide binding	2	26	0.471908	0.62478	SJ08749;SJ17355
GO:1901265	nucleoside phosphate binding	2	26	0.471908	0.62478	SJ08749;SJ17355
GO:0036094	small molecule binding	16	257	0.488618	0.637918	SJ21678;SJ05317;SJ06590;SJ08116;SJ09429;SJ10719;SJ11871;SJ13116;SJ14994;SJ15847;SJ16806;SJ01360;SJ18304;SJ08749;SJ17355;SJ04457
GO:0016769	transferase activity, transferring nitrogenous groups	1	11	0.496689	0.639573	SJ04586
GO:0005488	binding	36	590	0.504214	0.640488	SJ02796;SJ05104;SJ00518;SJ17701;SJ18555;SJ05317;SJ19088;SJ02182;SJ02568;SJ03118;SJ05605;SJ12144;SJ13101;SJ15209;SJ11106;SJ21678;SJ06590;SJ08116;SJ09429;SJ10719;SJ11871;SJ13116;SJ14994;SJ15847;SJ16806;SJ01360;SJ18304;SJ08749;SJ21580;SJ04457;SJ08750;SJ09890;SJ11908;SJ14528;SJ17355;SJ18816
GO:0022892	substrate-specific transporter activity	2	28	0.51177	0.641419	SJ09429;SJ16806
GO:0022890	inorganic cation transmembrane transporter activity	1	12	0.527264	0.647632	SJ09429
GO:0005515	protein binding	3	46	0.532863	0.647632	SJ21678;SJ08116;SJ18304
GO:0016740	transferase activity	27	447	0.537396	0.647632	SJ03118;SJ00823;SJ13726;SJ19268;SJ21807;SJ02434;SJ00052;SJ04582;SJ08249;SJ14890;SJ19088;SJ17219;SJ10719;SJ06590;SJ13116;SJ01360;SJ04586;SJ07305;SJ06735;SJ20230;SJ21513;SJ02801;SJ04989;SJ09890;SJ14429;SJ16354;SJ17148
GO:1901363	heterocyclic compound binding	21	351	0.559963	0.658376	SJ02796;SJ05104;SJ00518;SJ17701;SJ18555;SJ05317;SJ11106;SJ21678;SJ06590;SJ08116;SJ09429;SJ10719;SJ11871;SJ13116;SJ14994;SJ15847;SJ16806;SJ01360;SJ18304;SJ08749;SJ17355
GO:0004672	protein kinase activity	4	65	0.56032	0.658376	SJ03118;SJ06590;SJ13116;SJ01360
GO:0097159	organic cyclic compound binding	21	356	0.590069	0.676355	SJ05317;SJ11106;SJ21678;SJ06590;SJ08116;SJ09429;SJ10719;SJ11871;SJ13116;SJ14994;SJ15847;SJ16806;SJ01360;SJ18304;SJ02796;SJ05104;SJ00518;SJ17701;SJ18555;SJ08749;SJ17355
GO:0008233	peptidase activity	3	50	0.590969	0.676355	SJ07726;SJ08098;SJ08750
GO:0016773	phosphotransferase activity, alcohol group as acceptor	4	68	0.597207	0.676355	SJ03118;SJ06590;SJ13116;SJ01360
GO:0003774	motor activity	1	18	0.675722	0.756165	SJ12967
GO:0016301	kinase activity	6	115	0.708676	0.780539	SJ03118;SJ00823;SJ13726;SJ06590;SJ13116;SJ01360
GO:0046914	transition metal ion binding	1	20	0.71411	0.780539	SJ05317
GO:0003723	RNA binding	1	29	0.838183	0.899282	SJ11106
GO:0005198	structural molecule activity	1	31	0.857476	0.899282	SJ17566
GO:0016746	transferase activity, transferring acyl groups	1	31	0.857476	0.899282	SJ07305
GO:0051540	metal cluster binding	1	32	0.866251	0.899282	SJ18816
GO:0016853	isomerase activity	2	57	0.870581	0.899282	SJ02796;SJ10852
GO:0043169	cation binding	2	65	0.914015	0.929572	SJ05317;SJ08749
GO:0046872	metal ion binding	1	40	0.919683	0.929572	SJ05317
GO:0003676	nucleic acid binding	2	73	0.943598	0.943598	SJ05317;SJ11106

## Sheet: MG-P
Table S16-i. GO enrichment of genes hyper methylated in MG (terms of Biological process, hyper methylated genes mean genes overlaped with hypermethylated DMRs,GeneRatio means gene umber used to enrich,BgRatio means the genes number in back ground-all gene in this term).
GO ID	Description	GeneRatio (90)	BgRatio (1479)	pvalue	fdr	geneID
GO:0009987	cellular process	74	1003	0.00123452	0.160705	SJ20807;SJ16176;SJ21513;SJ00052;SJ00085;SJ06359;SJ07200;SJ14429;SJ14528;SJ18408;SJ19434;SJ02434;SJ04582;SJ02796;SJ13147;SJ17701;SJ08098;SJ20140;SJ04989;SJ06590;SJ09890;SJ00823;SJ11258;SJ01360;SJ17148;SJ06042;SJ04457;SJ08749;SJ06735;SJ17262;SJ07890;SJ18304;SJ11871;SJ20934;SJ00293;SJ10273;SJ10852;SJ15847;SJ18073;SJ19088;SJ13116;SJ21678;SJ08116;SJ13883;SJ17219;SJ14617;SJ16658;SJ09895;SJ14025;SJ09429…
GO:0006754	ATP biosynthetic process	2	2	0.00366429	0.160705	SJ09429;SJ16806
GO:0009144	purine nucleoside triphosphate metabolic process	2	2	0.00366429	0.160705	SJ09429;SJ16806
GO:0009145	purine nucleoside triphosphate biosynthetic process	2	2	0.00366429	0.160705	SJ09429;SJ16806
GO:0009205	purine ribonucleoside triphosphate metabolic process	2	2	0.00366429	0.160705	SJ09429;SJ16806
GO:0009206	purine ribonucleoside triphosphate biosynthetic process	2	2	0.00366429	0.160705	SJ09429;SJ16806
GO:0046034	ATP metabolic process	2	2	0.00366429	0.160705	SJ09429;SJ16806
GO:0006164	purine nucleotide biosynthetic process	4	15	0.0104301	0.332241	SJ15847;SJ09429;SJ16806;SJ13173
GO:0072522	purine-containing compound biosynthetic process	4	16	0.0132696	0.332241	SJ15847;SJ09429;SJ16806;SJ13173
GO:0044271	cellular nitrogen compound biosynthetic process	14	126	0.016692	0.332241	SJ06735;SJ17262;SJ04457;SJ15847;SJ19088;SJ07890;SJ14617;SJ05104;SJ05317;SJ18555;SJ09429;SJ16806;SJ22095;SJ13173
GO:0009116	nucleoside metabolic process	2	4	0.0202778	0.332241	SJ09429;SJ16806
GO:0009119	ribonucleoside metabolic process	2	4	0.0202778	0.332241	SJ09429;SJ16806
GO:0009163	nucleoside biosynthetic process	2	4	0.0202778	0.332241	SJ09429;SJ16806
GO:0042278	purine nucleoside metabolic process	2	4	0.0202778	0.332241	SJ09429;SJ16806
GO:0042451	purine nucleoside biosynthetic process	2	4	0.0202778	0.332241	SJ09429;SJ16806
GO:0042455	ribonucleoside biosynthetic process	2	4	0.0202778	0.332241	SJ09429;SJ16806
GO:0046128	purine ribonucleoside metabolic process	2	4	0.0202778	0.332241	SJ09429;SJ16806
GO:0046129	purine ribonucleoside biosynthetic process	2	4	0.0202778	0.332241	SJ09429;SJ16806
GO:0006163	purine nucleotide metabolic process	4	19	0.0245639	0.332241	SJ15847;SJ09429;SJ16806;SJ13173
GO:0044237	cellular metabolic process	55	748	0.0250065	0.332241	SJ20807;SJ16176;SJ21513;SJ00052;SJ00085;SJ06359;SJ07200;SJ14429;SJ14528;SJ18408;SJ19434;SJ02434;SJ04582;SJ02796;SJ13147;SJ17701;SJ08098;SJ20140;SJ04989;SJ06590;SJ09890;SJ00823;SJ11258;SJ01360;SJ17148;SJ04457;SJ08749;SJ06735;SJ17262;SJ07890;SJ18304;SJ20934;SJ00293;SJ10273;SJ10852;SJ15847;SJ18073;SJ19088;SJ13116;SJ21678;SJ08116;SJ17219;SJ14617;SJ09895;SJ05104;SJ05317;SJ18555;SJ09429;SJ16806;SJ22430…
GO:0009152	purine ribonucleotide biosynthetic process	3	11	0.0251746	0.332241	SJ15847;SJ09429;SJ16806
GO:0072521	purine-containing compound metabolic process	4	20	0.0293086	0.332241	SJ15847;SJ09429;SJ16806;SJ13173
GO:0009126	purine nucleoside monophosphate metabolic process	2	5	0.0324665	0.332241	SJ09429;SJ16806
GO:0009127	purine nucleoside monophosphate biosynthetic process	2	5	0.0324665	0.332241	SJ09429;SJ16806
GO:0009156	ribonucleoside monophosphate biosynthetic process	2	5	0.0324665	0.332241	SJ09429;SJ16806
GO:0009161	ribonucleoside monophosphate metabolic process	2	5	0.0324665	0.332241	SJ09429;SJ16806
GO:0009167	purine ribonucleoside monophosphate metabolic process	2	5	0.0324665	0.332241	SJ09429;SJ16806
GO:0009168	purine ribonucleoside monophosphate biosynthetic process	2	5	0.0324665	0.332241	SJ09429;SJ16806
GO:0045229	external encapsulating structure organization	2	5	0.0324665	0.332241	SJ19088;SJ18304
GO:0071555	cell wall organization	2	5	0.0324665	0.332241	SJ19088;SJ18304
GO:0034654	nucleobase-containing compound biosynthetic process	6	41	0.0343332	0.34001	SJ06735;SJ17262;SJ15847;SJ09429;SJ16806;SJ13173
GO:0008152	metabolic process	73	1075	0.0384832	0.364285	SJ20807;SJ16176;SJ21513;SJ00052;SJ00085;SJ06359;SJ07200;SJ14429;SJ14528;SJ18408;SJ19434;SJ08098;SJ02434;SJ04582;SJ02796;SJ13147;SJ17701;SJ20140;SJ00293;SJ10273;SJ04989;SJ06590;SJ09890;SJ00823;SJ11258;SJ01360;SJ17148;SJ04457;SJ08749;SJ06735;SJ17262;SJ07890;SJ18304;SJ20934;SJ10852;SJ15847;SJ18073;SJ07305;SJ19088;SJ09024;SJ16658;SJ17856;SJ13116;SJ21678;SJ08116;SJ17219;SJ14617;SJ09895;SJ04586;SJ04958…
GO:0009124	nucleoside monophosphate biosynthetic process	2	6	0.0467929	0.364285	SJ09429;SJ16806
GO:0009142	nucleoside triphosphate biosynthetic process	2	6	0.0467929	0.364285	SJ09429;SJ16806
GO:0009199	ribonucleoside triphosphate metabolic process	2	6	0.0467929	0.364285	SJ09429;SJ16806
GO:0009201	ribonucleoside triphosphate biosynthetic process	2	6	0.0467929	0.364285	SJ09429;SJ16806
GO:1901657	glycosyl compound metabolic process	2	6	0.0467929	0.364285	SJ09429;SJ16806
GO:1901659	glycosyl compound biosynthetic process	2	6	0.0467929	0.364285	SJ09429;SJ16806
GO:0009150	purine ribonucleotide metabolic process	3	14	0.0486563	0.364285	SJ15847;SJ09429;SJ16806
GO:0009260	ribonucleotide biosynthetic process	3	14	0.0486563	0.364285	SJ15847;SJ09429;SJ16806
GO:0046390	ribose phosphate biosynthetic process	3	14	0.0486563	0.364285	SJ15847;SJ09429;SJ16806
GO:0044763	single-organism cellular process	41	546	0.0517735	0.364285	SJ02796;SJ17701;SJ16176;SJ06042;SJ04457;SJ08749;SJ07890;SJ18304;SJ11871;SJ15847;SJ19088;SJ13883;SJ17219;SJ16658;SJ14025;SJ09429;SJ16806;SJ05104;SJ05317;SJ18555;SJ20934;SJ22430;SJ02736;SJ00085;SJ03662;SJ03708;SJ00293;SJ10273;SJ10719;SJ11258;SJ17148;SJ18381;SJ18408;SJ10852;SJ20140;SJ22095;SJ13173;SJ04251;SJ05681;SJ02568;SJ12967
GO:0000959	mitochondrial RNA metabolic process	1	1	0.0608519	0.364285	SJ05317
GO:0006402	mRNA catabolic process	1	1	0.0608519	0.364285	SJ19434
GO:0006528	asparagine metabolic process	1	1	0.0608519	0.364285	SJ22095
GO:0006529	asparagine biosynthetic process	1	1	0.0608519	0.364285	SJ22095
GO:0006743	ubiquinone metabolic process	1	1	0.0608519	0.364285	SJ10852
GO:0016310	phosphorylation	2	7	0.0629574	0.364285	SJ02434;SJ04582
GO:0071554	cell wall organization or biogenesis	2	7	0.0629574	0.364285	SJ19088;SJ18304
GO:0006796	phosphate-containing compound metabolic process	15	164	0.0641437	0.364285	SJ02434;SJ04582;SJ04989;SJ06590;SJ09890;SJ00823;SJ11258;SJ01360;SJ17148;SJ15847;SJ17219;SJ09895;SJ09429;SJ16806;SJ13173
GO:0044249	cellular biosynthetic process	21	252	0.0713162	0.364285	SJ06735;SJ17262;SJ19434;SJ20140;SJ20934;SJ00293;SJ10273;SJ10852;SJ04457;SJ15847;SJ19088;SJ07890;SJ14617;SJ05104;SJ05317;SJ18555;SJ09429;SJ16806;SJ22095;SJ13173;SJ04251
GO:1901576	organic substance biosynthetic process	21	252	0.0713162	0.364285	SJ06735;SJ17262;SJ19434;SJ15847;SJ19088;SJ07890;SJ14617;SJ05104;SJ05317;SJ18555;SJ09429;SJ16806;SJ20140;SJ20934;SJ00293;SJ10273;SJ10852;SJ10719;SJ22095;SJ13173;SJ04251
GO:0006793	phosphorus metabolic process	15	168	0.0762039	0.364285	SJ02434;SJ04582;SJ04989;SJ06590;SJ09890;SJ00823;SJ11258;SJ01360;SJ17148;SJ15847;SJ17219;SJ09895;SJ09429;SJ16806;SJ13173
GO:0009165	nucleotide biosynthetic process	4	27	0.0768522	0.364285	SJ15847;SJ09429;SJ16806;SJ13173
GO:0009259	ribonucleotide metabolic process	3	17	0.0797326	0.364285	SJ15847;SJ09429;SJ16806
GO:0019693	ribose phosphate metabolic process	3	17	0.0797326	0.364285	SJ15847;SJ09429;SJ16806
GO:0005976	polysaccharide metabolic process	2	8	0.0806886	0.364285	SJ00085;SJ16176
GO:0006351	transcription, DNA-templated	2	8	0.0806886	0.364285	SJ06735;SJ17262
GO:0009123	nucleoside monophosphate metabolic process	2	8	0.0806886	0.364285	SJ09429;SJ16806
GO:0009141	nucleoside triphosphate metabolic process	2	8	0.0806886	0.364285	SJ09429;SJ16806
GO:0015988	energy coupled proton transmembrane transport, against electrochemical gradient	2	8	0.0806886	0.364285	SJ09429;SJ16806
GO:0015992	proton transport	2	8	0.0806886	0.364285	SJ09429;SJ16806
GO:0032774	RNA biosynthetic process	2	8	0.0806886	0.364285	SJ06735;SJ17262
GO:0097659	nucleic acid-templated transcription	2	8	0.0806886	0.364285	SJ06735;SJ17262
GO:0098655	cation transmembrane transport	2	8	0.0806886	0.364285	SJ09429;SJ16806
GO:0098660	inorganic ion transmembrane transport	2	8	0.0806886	0.364285	SJ09429;SJ16806
GO:0098662	inorganic cation transmembrane transport	2	8	0.0806886	0.364285	SJ09429;SJ16806
GO:1902600	hydrogen ion transmembrane transport	2	8	0.0806886	0.364285	SJ09429;SJ16806
GO:0009058	biosynthetic process	22	272	0.0854421	0.379517	SJ20140;SJ00293;SJ10273;SJ06735;SJ17262;SJ19434;SJ20934;SJ10852;SJ04457;SJ15847;SJ19088;SJ07890;SJ14617;SJ05104;SJ05317;SJ18555;SJ09429;SJ16806;SJ10719;SJ22095;SJ13173;SJ04251
GO:0071704	organic substance metabolic process	53	760	0.0865348	0.379517	SJ20807;SJ16176;SJ19434;SJ08098;SJ02796;SJ13147;SJ17701;SJ20140;SJ04457;SJ08749;SJ00085;SJ06735;SJ17262;SJ07890;SJ18304;SJ15847;SJ18073;SJ07305;SJ19088;SJ06590;SJ13116;SJ01360;SJ21678;SJ08116;SJ17219;SJ14617;SJ05104;SJ05317;SJ18555;SJ09429;SJ16806;SJ22430;SJ09895;SJ20934;SJ00293;SJ10273;SJ10852;SJ11258;SJ21513;SJ02434;SJ04582;SJ14528;SJ18408;SJ10719;SJ11106;SJ14409;SJ17566;SJ08750;SJ22095;SJ13173…
GO:1901137	carbohydrate derivative biosynthetic process	3	18	0.0916155	0.39614	SJ15847;SJ09429;SJ16806
GO:0090407	organophosphate biosynthetic process	4	29	0.094921	0.398329	SJ15847;SJ09429;SJ16806;SJ13173
GO:1901293	nucleoside phosphate biosynthetic process	4	29	0.094921	0.398329	SJ15847;SJ09429;SJ16806;SJ13173
GO:0016070	RNA metabolic process	11	118	0.0960141	0.398329	SJ20807;SJ16176;SJ19434;SJ06735;SJ17262;SJ07890;SJ18073;SJ05104;SJ05317;SJ18555;SJ14025
GO:0034220	ion transmembrane transport	2	9	0.0997406	0.408271	SJ09429;SJ16806
GO:0006596	polyamine biosynthetic process	1	2	0.11804	0.438173	SJ19088
GO:0009309	amine biosynthetic process	1	2	0.11804	0.438173	SJ19088
GO:0042180	cellular ketone metabolic process	1	2	0.11804	0.438173	SJ10852
GO:0042401	cellular biogenic amine biosynthetic process	1	2	0.11804	0.438173	SJ19088
GO:1901661	quinone metabolic process	1	2	0.11804	0.438173	SJ10852
GO:0006818	hydrogen transport	2	10	0.119891	0.438173	SJ09429;SJ16806
GO:0015672	monovalent inorganic cation transport	2	10	0.119891	0.438173	SJ09429;SJ16806
GO:0016570	histone modification	2	10	0.119891	0.438173	SJ02796;SJ17701
GO:0055085	transmembrane transport	2	10	0.119891	0.438173	SJ09429;SJ16806
GO:0019438	aromatic compound biosynthetic process	6	57	0.127793	0.461559	SJ06735;SJ17262;SJ15847;SJ09429;SJ16806;SJ13173
GO:0034641	cellular nitrogen compound metabolic process	23	302	0.133862	0.477316	SJ20807;SJ16176;SJ19434;SJ02796;SJ13147;SJ20140;SJ06735;SJ17262;SJ07890;SJ04457;SJ15847;SJ18073;SJ19088;SJ17219;SJ14617;SJ05104;SJ05317;SJ18555;SJ09429;SJ16806;SJ22095;SJ13173;SJ14025
GO:1901566	organonitrogen compound biosynthetic process	12	140	0.135265	0.477316	SJ15847;SJ19088;SJ07890;SJ14617;SJ05104;SJ05317;SJ18555;SJ09429;SJ16806;SJ22095;SJ13173;SJ04251
GO:0040029	regulation of gene expression, epigenetic	2	11	0.140939	0.489757	SJ14025;SJ17701
GO:0044711	single-organism biosynthetic process	10	113	0.141982	0.489757	SJ20140;SJ00293;SJ10273;SJ15847;SJ09429;SJ16806;SJ10852;SJ22095;SJ13173;SJ04251
GO:0009451	RNA modification	2	12	0.162704	0.537292	SJ20807;SJ16176
GO:0005982	starch metabolic process	1	3	0.171781	0.537292	SJ16176
GO:0005984	disaccharide metabolic process	1	3	0.171781	0.537292	SJ16176
GO:0006081	cellular aldehyde metabolic process	1	3	0.171781	0.537292	SJ20140
GO:0006576	cellular biogenic amine metabolic process	1	3	0.171781	0.537292	SJ19088
GO:0006595	polyamine metabolic process	1	3	0.171781	0.537292	SJ19088
GO:0009308	amine metabolic process	1	3	0.171781	0.537292	SJ19088
GO:0016071	mRNA metabolic process	1	3	0.171781	0.537292	SJ19434
GO:0044106	cellular amine metabolic process	1	3	0.171781	0.537292	SJ19088
GO:0019538	protein metabolic process	17	221	0.174566	0.537292	SJ02796;SJ17701;SJ19434;SJ06590;SJ13116;SJ01360;SJ21678;SJ08116;SJ18304;SJ07890;SJ14617;SJ05104;SJ05317;SJ18555;SJ22430;SJ08750;SJ08098
GO:0006520	cellular amino acid metabolic process	9	104	0.175014	0.537292	SJ04457;SJ07890;SJ19088;SJ15847;SJ05104;SJ05317;SJ18555;SJ22095;SJ04251
GO:0044281	small molecule metabolic process	18	237	0.179199	0.54107	SJ04457;SJ08749;SJ07890;SJ18304;SJ15847;SJ19088;SJ17219;SJ05104;SJ05317;SJ18555;SJ09429;SJ16806;SJ10852;SJ20140;SJ11258;SJ22095;SJ13173;SJ04251
GO:0043604	amide biosynthetic process	6	63	0.179769	0.54107	SJ07890;SJ14617;SJ05104;SJ05317;SJ18555;SJ22095
GO:0009117	nucleotide metabolic process	5	50	0.183631	0.542925	SJ15847;SJ17219;SJ09429;SJ16806;SJ13173
GO:0016569	covalent chromatin modification	2	13	0.185023	0.542925	SJ02796;SJ17701
GO:0018130	heterocycle biosynthetic process	6	64	0.189182	0.542925	SJ06735;SJ17262;SJ15847;SJ09429;SJ16806;SJ13173
GO:0043603	cellular amide metabolic process	6	64	0.189182	0.542925	SJ07890;SJ14617;SJ05104;SJ05317;SJ18555;SJ22095
GO:0019637	organophosphate metabolic process	6	65	0.198786	0.542925	SJ15847;SJ17219;SJ09429;SJ16806;SJ11258;SJ13173
GO:0006753	nucleoside phosphate metabolic process	5	52	0.205375	0.542925	SJ15847;SJ17219;SJ09429;SJ16806;SJ13173
GO:0043412	macromolecule modification	8	94	0.207164	0.542925	SJ20807;SJ16176;SJ02796;SJ17701;SJ19434;SJ06590;SJ13116;SJ01360
GO:0006355	regulation of transcription, DNA-templated	2	14	0.207751	0.542925	SJ19434;SJ17701
GO:0051252	regulation of RNA metabolic process	2	14	0.207751	0.542925	SJ19434;SJ17701
GO:1903506	regulation of nucleic acid-templated transcription	2	14	0.207751	0.542925	SJ19434;SJ17701
GO:2001141	regulation of RNA biosynthetic process	2	14	0.207751	0.542925	SJ19434;SJ17701
GO:1901362	organic cyclic compound biosynthetic process	6	67	0.218532	0.542925	SJ06735;SJ17262;SJ15847;SJ09429;SJ16806;SJ13173
GO:0044710	single-organism metabolic process	31	448	0.220049	0.542925	SJ02796;SJ17701;SJ20140;SJ00293;SJ10273;SJ16176;SJ04457;SJ08749;SJ00085;SJ07890;SJ18304;SJ15847;SJ06359;SJ08098;SJ09024;SJ16658;SJ17856;SJ18408;SJ19088;SJ17219;SJ05104;SJ05317;SJ18555;SJ09429;SJ16806;SJ10852;SJ11258;SJ22095;SJ13173;SJ04251;SJ05681
GO:0006401	RNA catabolic process	1	4	0.222282	0.542925	SJ19434
GO:0006497	protein lipidation	1	4	0.222282	0.542925	SJ19434
GO:0006498	N-terminal protein lipidation	1	4	0.222282	0.542925	SJ19434
GO:0009311	oligosaccharide metabolic process	1	4	0.222282	0.542925	SJ16176
GO:0031365	N-terminal protein amino acid modification	1	4	0.222282	0.542925	SJ19434
GO:0042157	lipoprotein metabolic process	1	4	0.222282	0.542925	SJ19434
GO:0042158	lipoprotein biosynthetic process	1	4	0.222282	0.542925	SJ19434
GO:0048827	phyllome development	1	4	0.222282	0.542925	SJ03118
GO:0043038	amino acid activation	4	40	0.222672	0.542925	SJ07890;SJ05104;SJ05317;SJ18555
GO:0043039	tRNA aminoacylation	4	40	0.222672	0.542925	SJ07890;SJ05104;SJ05317;SJ18555
GO:0044267	cellular protein metabolic process	14	187	0.238008	0.542925	SJ02796;SJ17701;SJ19434;SJ06590;SJ13116;SJ01360;SJ21678;SJ08116;SJ18304;SJ07890;SJ14617;SJ05104;SJ05317;SJ18555
GO:0010468	regulation of gene expression	5	56	0.251224	0.542925	SJ02796;SJ15552;SJ14025;SJ19434;SJ17701
GO:0016458	gene silencing	2	16	0.253925	0.542925	SJ14025;SJ17701
GO:0043170	macromolecule metabolic process	31	456	0.256071	0.542925	SJ20807;SJ16176;SJ19434;SJ02796;SJ13147;SJ17701;SJ06735;SJ17262;SJ07890;SJ00085;SJ18073;SJ07305;SJ06590;SJ13116;SJ01360;SJ21678;SJ08116;SJ18304;SJ14617;SJ05104;SJ05317;SJ18555;SJ22430;SJ09895;SJ10719;SJ11106;SJ14409;SJ17566;SJ08750;SJ14025;SJ08098
GO:1901135	carbohydrate derivative metabolic process	3	29	0.257032	0.542925	SJ15847;SJ09429;SJ16806
GO:0006139	nucleobase-containing compound metabolic process	18	253	0.265913	0.542925	SJ20807;SJ16176;SJ19434;SJ02796;SJ13147;SJ06735;SJ17262;SJ07890;SJ15847;SJ18073;SJ17219;SJ05104;SJ05317;SJ18555;SJ09429;SJ16806;SJ13173;SJ14025
GO:0010467	gene expression	12	161	0.267492	0.542925	SJ19434;SJ06735;SJ17262;SJ07890;SJ14617;SJ05104;SJ05317;SJ18555;SJ11106;SJ14409;SJ17566;SJ18073
GO:0006073	cellular glucan metabolic process	1	5	0.269736	0.542925	SJ16176
GO:0006101	citrate metabolic process	1	5	0.269736	0.542925	SJ08749
GO:0006414	translational elongation	1	5	0.269736	0.542925	SJ05104
GO:0010646	regulation of cell communication	1	5	0.269736	0.542925	SJ13116
GO:0044042	glucan metabolic process	1	5	0.269736	0.542925	SJ16176
GO:0044264	cellular polysaccharide metabolic process	1	5	0.269736	0.542925	SJ16176
GO:0072350	tricarboxylic acid metabolic process	1	5	0.269736	0.542925	SJ08749
GO:0010629	negative regulation of gene expression	2	17	0.27715	0.542925	SJ14025;SJ17701
GO:0009059	macromolecule biosynthetic process	9	117	0.277441	0.542925	SJ06735;SJ17262;SJ19434;SJ07890;SJ14617;SJ05104;SJ05317;SJ18555;SJ10719
GO:1901564	organonitrogen compound metabolic process	14	194	0.284261	0.542925	SJ20140;SJ04457;SJ07890;SJ15847;SJ19088;SJ14617;SJ05104;SJ05317;SJ18555;SJ09429;SJ16806;SJ22095;SJ13173;SJ04251
GO:0044723	single-organism carbohydrate metabolic process	3	31	0.291015	0.542925	SJ16176;SJ00085;SJ18304
GO:0009892	negative regulation of metabolic process	2	18	0.300342	0.542925	SJ14025;SJ17701
GO:0010605	negative regulation of macromolecule metabolic process	2	18	0.300342	0.542925	SJ14025;SJ17701
GO:0006399	tRNA metabolic process	4	46	0.305407	0.542925	SJ07890;SJ05104;SJ05317;SJ18555
GO:0006412	translation	5	61	0.311746	0.542925	SJ07890;SJ14617;SJ05104;SJ05317;SJ18555
GO:0006518	peptide metabolic process	5	61	0.311746	0.542925	SJ07890;SJ14617;SJ05104;SJ05317;SJ18555
GO:0043043	peptide biosynthetic process	5	61	0.311746	0.542925	SJ07890;SJ14617;SJ05104;SJ05317;SJ18555
GO:0055086	nucleobase-containing small molecule metabolic process	5	61	0.311746	0.542925	SJ15847;SJ17219;SJ09429;SJ16806;SJ13173
GO:0050794	regulation of cellular process	8	106	0.313861	0.542925	SJ06042;SJ11871;SJ22430;SJ02796;SJ00293;SJ13116;SJ19434;SJ17701
GO:0006006	glucose metabolic process	1	6	0.314325	0.542925	SJ18304
GO:0006342	chromatin silencing	1	6	0.314325	0.542925	SJ17701
GO:0009067	aspartate family amino acid biosynthetic process	1	6	0.314325	0.542925	SJ22095
GO:0009890	negative regulation of biosynthetic process	1	6	0.314325	0.542925	SJ17701
GO:0010558	negative regulation of macromolecule biosynthetic process	1	6	0.314325	0.542925	SJ17701
GO:0016311	dephosphorylation	1	6	0.314325	0.542925	SJ09895
GO:0019439	aromatic compound catabolic process	1	6	0.314325	0.542925	SJ19434
GO:0019725	cellular homeostasis	1	6	0.314325	0.542925	SJ16658
GO:0031324	negative regulation of cellular metabolic process	1	6	0.314325	0.542925	SJ17701
GO:0031327	negative regulation of cellular biosynthetic process	1	6	0.314325	0.542925	SJ17701
GO:0034655	nucleobase-containing compound catabolic process	1	6	0.314325	0.542925	SJ19434
GO:0042592	homeostatic process	1	6	0.314325	0.542925	SJ16658
GO:0044270	cellular nitrogen compound catabolic process	1	6	0.314325	0.542925	SJ19434
GO:0045814	negative regulation of gene expression, epigenetic	1	6	0.314325	0.542925	SJ17701
GO:0045892	negative regulation of transcription, DNA-templated	1	6	0.314325	0.542925	SJ17701
GO:0045934	negative regulation of nucleobase-containing compound metabolic process	1	6	0.314325	0.542925	SJ17701
GO:0046700	heterocycle catabolic process	1	6	0.314325	0.542925	SJ19434
GO:0048367	shoot system development	1	6	0.314325	0.542925	SJ03118
GO:0051172	negative regulation of nitrogen compound metabolic process	1	6	0.314325	0.542925	SJ17701
GO:0051253	negative regulation of RNA metabolic process	1	6	0.314325	0.542925	SJ17701
GO:1901361	organic cyclic compound catabolic process	1	6	0.314325	0.542925	SJ19434
GO:1902679	negative regulation of RNA biosynthetic process	1	6	0.314325	0.542925	SJ17701
GO:1903507	negative regulation of nucleic acid-templated transcription	1	6	0.314325	0.542925	SJ17701
GO:2000113	negative regulation of cellular macromolecule biosynthetic process	1	6	0.314325	0.542925	SJ17701
GO:0006725	cellular aromatic compound metabolic process	19	277	0.316245	0.542925	SJ20807;SJ16176;SJ19434;SJ02796;SJ13147;SJ06735;SJ17262;SJ07890;SJ15847;SJ18073;SJ17219;SJ20140;SJ05104;SJ05317;SJ18555;SJ09429;SJ16806;SJ13173;SJ14025
GO:0044238	primary metabolic process	41	631	0.320679	0.542925	SJ20807;SJ16176;SJ19434;SJ02796;SJ13147;SJ17701;SJ04457;SJ00085;SJ06735;SJ17262;SJ07890;SJ15847;SJ18073;SJ06590;SJ13116;SJ01360;SJ21678;SJ08116;SJ18304;SJ19088;SJ17219;SJ14617;SJ05104;SJ05317;SJ18555;SJ09429;SJ16806;SJ22430;SJ08750;SJ22095;SJ13173;SJ04251;SJ05681;SJ20934;SJ00293;SJ09895;SJ10273;SJ11258;SJ14528;SJ14025;SJ08098
GO:0016568	chromatin modification	2	19	0.323419	0.542925	SJ02796;SJ17701
GO:0019219	regulation of nucleobase-containing compound metabolic process	2	19	0.323419	0.542925	SJ19434;SJ17701
GO:0048519	negative regulation of biological process	2	19	0.323419	0.542925	SJ14025;SJ17701
GO:0034660	ncRNA metabolic process	5	62	0.324131	0.542925	SJ07890;SJ18073;SJ05104;SJ05317;SJ18555
GO:1901605	alpha-amino acid metabolic process	3	33	0.325324	0.542925	SJ19088;SJ15847;SJ22095
GO:0006464	cellular protein modification process	6	77	0.325401	0.542925	SJ02796;SJ17701;SJ19434;SJ06590;SJ13116;SJ01360
GO:0036211	protein modification process	6	77	0.325401	0.542925	SJ02796;SJ17701;SJ19434;SJ06590;SJ13116;SJ01360
GO:0090304	nucleic acid metabolic process	13	185	0.330593	0.548605	SJ20807;SJ16176;SJ19434;SJ02796;SJ13147;SJ06735;SJ17262;SJ07890;SJ18073;SJ05104;SJ05317;SJ18555;SJ14025
GO:0019222	regulation of metabolic process	6	78	0.336588	0.552762	SJ02796;SJ15552;SJ14025;SJ19434;SJ00293;SJ17701
GO:0046483	heterocycle metabolic process	19	281	0.341106	0.552762	SJ20807;SJ16176;SJ19434;SJ02796;SJ13147;SJ20140;SJ06735;SJ17262;SJ07890;SJ15847;SJ18073;SJ17219;SJ05104;SJ05317;SJ18555;SJ09429;SJ16806;SJ13173;SJ14025
GO:0006418	tRNA aminoacylation for protein translation	3	34	0.342508	0.552762	SJ05104;SJ05317;SJ18555
GO:0009889	regulation of biosynthetic process	2	20	0.34631	0.552762	SJ19434;SJ17701
GO:0010556	regulation of macromolecule biosynthetic process	2	20	0.34631	0.552762	SJ19434;SJ17701
GO:0031326	regulation of cellular biosynthetic process	2	20	0.34631	0.552762	SJ19434;SJ17701
GO:2000112	regulation of cellular macromolecule biosynthetic process	2	20	0.34631	0.552762	SJ19434;SJ17701
GO:0019752	carboxylic acid metabolic process	11	156	0.347502	0.552762	SJ04457;SJ08749;SJ07890;SJ18304;SJ19088;SJ15847;SJ05104;SJ05317;SJ18555;SJ22095;SJ04251
GO:0034645	cellular macromolecule biosynthetic process	8	110	0.351983	0.555124	SJ06735;SJ17262;SJ19434;SJ07890;SJ14617;SJ05104;SJ05317;SJ18555
GO:0009066	aspartate family amino acid metabolic process	1	7	0.35622	0.555124	SJ22095
GO:0048523	negative regulation of cellular process	1	7	0.35622	0.555124	SJ17701
GO:0099402	plant organ development	1	7	0.35622	0.555124	SJ03118
GO:0006807	nitrogen compound metabolic process	24	364	0.360459	0.558893	SJ20807;SJ16176;SJ19434;SJ02796;SJ13147;SJ20140;SJ04457;SJ06735;SJ17262;SJ07890;SJ15847;SJ18073;SJ19088;SJ17219;SJ14617;SJ05104;SJ05317;SJ18555;SJ09429;SJ16806;SJ22095;SJ13173;SJ04251;SJ14025
GO:1901360	organic cyclic compound metabolic process	19	286	0.37289	0.575263	SJ20807;SJ16176;SJ19434;SJ02796;SJ13147;SJ20140;SJ06735;SJ17262;SJ07890;SJ15847;SJ18073;SJ17219;SJ05104;SJ05317;SJ18555;SJ09429;SJ16806;SJ13173;SJ14025
GO:0006082	organic acid metabolic process	11	161	0.38861	0.591756	SJ04457;SJ08749;SJ07890;SJ18304;SJ19088;SJ15847;SJ05104;SJ05317;SJ18555;SJ22095;SJ04251
GO:0043436	oxoacid metabolic process	11	161	0.38861	0.591756	SJ04457;SJ08749;SJ07890;SJ18304;SJ19088;SJ15847;SJ05104;SJ05317;SJ18555;SJ22095;SJ04251
GO:0006325	chromatin organization	2	22	0.391292	0.591756	SJ02796;SJ17701
GO:0006812	cation transport	2	22	0.391292	0.591756	SJ09429;SJ16806
GO:0044260	cellular macromolecule metabolic process	23	355	0.402524	0.605525	SJ20807;SJ16176;SJ19434;SJ02796;SJ13147;SJ17701;SJ06735;SJ17262;SJ07890;SJ18073;SJ06590;SJ13116;SJ01360;SJ21678;SJ08116;SJ18304;SJ14617;SJ05104;SJ05317;SJ18555;SJ22430;SJ09895;SJ14025
GO:0050896	response to stimulus	12	179	0.405921	0.605525	SJ06042;SJ18304;SJ03118;SJ19088;SJ11871;SJ13147;SJ18381;SJ03708;SJ20934;SJ22430;SJ00085;SJ08098
GO:0044699	single-organism process	49	779	0.406313	0.605525	SJ02796;SJ17701;SJ20140;SJ00293;SJ10273;SJ16176;SJ06042;SJ04457;SJ08749;SJ00085;SJ07890;SJ18304;SJ11871;SJ15847;SJ03662;SJ00811;SJ06359;SJ08098;SJ09024;SJ16658;SJ17856;SJ18408;SJ22430;SJ19088;SJ13883;SJ17219;SJ14025;SJ09429;SJ16806;SJ05104;SJ05317;SJ18555;SJ20934;SJ02736;SJ03708;SJ10719;SJ11258;SJ17148;SJ18381;SJ10852;SJ20497;SJ17355;SJ22095;SJ13173;SJ04251;SJ05681;SJ02568;SJ12967;SJ03118
GO:0006720	isoprenoid metabolic process	1	9	0.432561	0.629366	SJ05681
GO:0006955	immune response	1	9	0.432561	0.629366	SJ19088
GO:0006970	response to osmotic stress	1	9	0.432561	0.629366	SJ18304
GO:0044262	cellular carbohydrate metabolic process	1	9	0.432561	0.629366	SJ16176
GO:0045087	innate immune response	1	9	0.432561	0.629366	SJ19088
GO:0051171	regulation of nitrogen compound metabolic process	2	24	0.434881	0.629757	SJ19434;SJ17701
GO:0065007	biological regulation	11	167	0.438533	0.632065	SJ06042;SJ11871;SJ22430;SJ02796;SJ00293;SJ13116;SJ15552;SJ16658;SJ14025;SJ19434;SJ17701
GO:0009605	response to external stimulus	2	25	0.456057	0.65425	SJ03118;SJ18381
GO:0032502	developmental process	5	73	0.461417	0.658861	SJ19434;SJ03118;SJ22430;SJ19088;SJ02736
GO:0019318	hexose metabolic process	1	10	0.467302	0.661114	SJ18304
GO:0043414	macromolecule methylation	1	10	0.467302	0.661114	SJ02796
GO:0007017	microtubule-based process	2	26	0.47678	0.671428	SJ02568;SJ12967
GO:0060255	regulation of macromolecule metabolic process	5	75	0.485852	0.67912	SJ02796;SJ15552;SJ14025;SJ19434;SJ17701
GO:0050789	regulation of biological process	10	157	0.491085	0.67912	SJ06042;SJ11871;SJ22430;SJ02796;SJ00293;SJ13116;SJ15552;SJ14025;SJ19434;SJ17701
GO:0002376	immune system process	1	11	0.499939	0.67912	SJ19088
GO:0006605	protein targeting	1	11	0.499939	0.67912	SJ11871
GO:0006733	oxidoreduction coenzyme metabolic process	1	11	0.499939	0.67912	SJ10852
GO:0032259	methylation	1	11	0.499939	0.67912	SJ02796
GO:0072524	pyridine-containing compound metabolic process	1	11	0.499939	0.67912	SJ20140
GO:1901607	alpha-amino acid biosynthetic process	1	11	0.499939	0.67912	SJ22095
GO:1901575	organic substance catabolic process	3	44	0.508459	0.687652	SJ08098;SJ19434;SJ13116
GO:0003006	developmental process involved in reproduction	2	28	0.516778	0.695836	SJ19434;SJ03118
GO:0007275	multicellular organism development	3	46	0.53922	0.722885	SJ22430;SJ19088;SJ03118
GO:0005975	carbohydrate metabolic process	3	47	0.554194	0.734576	SJ16176;SJ00085;SJ18304
GO:0009056	catabolic process	3	47	0.554194	0.734576	SJ08098;SJ19434;SJ13116
GO:0044767	single-organism developmental process	4	64	0.555119	0.734576	SJ22430;SJ19088;SJ03118;SJ02736
GO:0005996	monosaccharide metabolic process	1	13	0.559394	0.737056	SJ18304
GO:0044283	small molecule biosynthetic process	3	48	0.568883	0.746355	SJ10852;SJ22095;SJ04251
GO:0009057	macromolecule catabolic process	2	31	0.572924	0.748458	SJ19434;SJ13116
GO:0032501	multicellular organismal process	3	49	0.583279	0.755556	SJ22430;SJ19088;SJ03118
GO:0044707	single-multicellular organism process	3	49	0.583279	0.755556	SJ22430;SJ19088;SJ03118
GO:0000003	reproduction	2	33	0.607689	0.770911	SJ19434;SJ03118
GO:0007165	signal transduction	2	33	0.607689	0.770911	SJ06042;SJ11871
GO:0022414	reproductive process	2	33	0.607689	0.770911	SJ19434;SJ03118
GO:0023052	signaling	2	33	0.607689	0.770911	SJ06042;SJ11871
GO:0044700	single organism signaling	2	33	0.607689	0.770911	SJ06042;SJ11871
GO:0006928	movement of cell or subcellular component	1	16	0.635712	0.790135	SJ13883
GO:0006952	defense response	1	16	0.635712	0.790135	SJ19088
GO:0043207	response to external biotic stimulus	1	16	0.635712	0.790135	SJ03118
GO:0051707	response to other organism	1	16	0.635712	0.790135	SJ03118
GO:0065008	regulation of biological quality	1	16	0.635712	0.790135	SJ16658
GO:0031323	regulation of cellular metabolic process	2	36	0.6558	0.808557	SJ19434;SJ17701
GO:0080090	regulation of primary metabolic process	2	36	0.6558	0.808557	SJ19434;SJ17701
GO:0008652	cellular amino acid biosynthetic process	2	37	0.670773	0.820427	SJ22095;SJ04251
GO:0044248	cellular catabolic process	2	37	0.670773	0.820427	SJ19434;SJ08098
GO:0006090	pyruvate metabolic process	1	18	0.679168	0.824128	SJ18304
GO:1902582	single-organism intracellular transport	1	18	0.679168	0.824128	SJ11871
GO:0006732	coenzyme metabolic process	1	19	0.698931	0.841459	SJ10852
GO:0009607	response to biotic stimulus	1	19	0.698931	0.841459	SJ03118
GO:0051276	chromosome organization	2	40	0.712581	0.850462	SJ02796;SJ17701
GO:1902589	single-organism organelle organization	2	40	0.712581	0.850462	SJ02796;SJ17701
GO:0006886	intracellular protein transport	1	20	0.71749	0.850462	SJ11871
GO:0051704	multi-organism process	1	20	0.71749	0.850462	SJ03118
GO:0043933	macromolecular complex subunit organization	3	60	0.72097	0.851299	SJ02796;SJ17701;SJ10719
GO:0007154	cell communication	2	41	0.72551	0.853377	SJ06042;SJ11871
GO:0035556	intracellular signal transduction	1	21	0.734917	0.861144	SJ11871
GO:0009628	response to abiotic stimulus	2	43	0.749914	0.870351	SJ18304;SJ03708
GO:0034613	cellular protein localization	1	22	0.75128	0.870351	SJ11871
GO:0070727	cellular macromolecule localization	1	22	0.75128	0.870351	SJ11871
GO:0006396	RNA processing	1	23	0.766644	0.878208	SJ19434
GO:0006790	sulfur compound metabolic process	1	23	0.766644	0.878208	SJ19088
GO:0044265	cellular macromolecule catabolic process	1	23	0.766644	0.878208	SJ19434
GO:0016053	organic acid biosynthetic process	2	45	0.772455	0.87831	SJ22095;SJ04251
GO:0046394	carboxylic acid biosynthetic process	2	45	0.772455	0.87831	SJ22095;SJ04251
GO:0043623	cellular protein complex assembly	1	25	0.794611	0.900168	SJ10719
GO:0006461	protein complex assembly	1	26	0.807324	0.900889	SJ10719
GO:0009791	post-embryonic development	1	26	0.807324	0.900889	SJ19088
GO:0070271	protein complex biogenesis	1	26	0.807324	0.900889	SJ10719
GO:0034622	cellular macromolecular complex assembly	1	27	0.819258	0.900889	SJ10719
GO:0006950	response to stress	3	71	0.821064	0.900889	SJ18304;SJ19088;SJ13147
GO:0044085	cellular component biogenesis	2	50	0.821288	0.900889	SJ18073;SJ10719
GO:0006811	ion transport	2	51	0.829865	0.900889	SJ09429;SJ16806
GO:0007049	cell cycle	1	28	0.830461	0.900889	SJ02796
GO:0046907	intracellular transport	1	28	0.830461	0.900889	SJ11871
GO:0048731	system development	1	28	0.830461	0.900889	SJ03118
GO:0051649	establishment of localization in cell	1	28	0.830461	0.900889	SJ11871
GO:0065003	macromolecular complex assembly	1	28	0.830461	0.900889	SJ10719
GO:0044765	single-organism transport	5	113	0.834744	0.902346	SJ03662;SJ00811;SJ11871;SJ09429;SJ16806
GO:0051186	cofactor metabolic process	1	30	0.850848	0.916527	SJ10852
GO:1902578	single-organism localization	5	117	0.856826	0.91974	SJ03662;SJ00811;SJ11871;SJ09429;SJ16806
GO:0022607	cellular component assembly	1	34	0.884624	0.939722	SJ10719
GO:0051641	cellular localization	1	34	0.884624	0.939722	SJ11871
GO:0071822	protein complex subunit organization	1	34	0.884624	0.939722	SJ10719
GO:0006259	DNA metabolic process	2	61	0.897401	0.950007	SJ02796;SJ13147
GO:0006508	proteolysis	1	37	0.90488	0.954633	SJ08098
GO:0071840	cellular component organization or biogenesis	6	153	0.920486	0.967771	SJ02796;SJ17701;SJ18073;SJ10719;SJ19088;SJ18304
GO:0051716	cellular response to stimulus	2	67	0.925067	0.969268	SJ06042;SJ11871
GO:0016043	cellular component organization	5	136	0.931155	0.972329	SJ02796;SJ17701;SJ10719;SJ19088;SJ18304
GO:0015031	protein transport	1	44	0.939476	0.977692	SJ11871
GO:0045184	establishment of protein localization	1	45	0.943272	0.978326	SJ11871
GO:0044255	cellular lipid metabolic process	1	46	0.946832	0.978712	SJ05681
GO:0048856	anatomical structure development	1	47	0.950172	0.978868	SJ03118
GO:0032787	monocarboxylic acid metabolic process	1	52	0.963998	0.987172	SJ18304
GO:0008104	protein localization	1	54	0.968398	0.987172	SJ11871
GO:0071702	organic substance transport	1	56	0.972265	0.987172	SJ11871
GO:0033036	macromolecule localization	1	57	0.974019	0.987172	SJ11871
GO:0006810	transport	6	181	0.97431	0.987172	SJ09895;SJ03662;SJ00811;SJ11871;SJ09429;SJ16806
GO:0006629	lipid metabolic process	1	60	0.97865	0.987301	SJ05681
GO:0051234	establishment of localization	6	190	0.982657	0.987301	SJ09895;SJ03662;SJ00811;SJ11871;SJ09429;SJ16806
GO:0006996	organelle organization	2	95	0.984085	0.987301	SJ02796;SJ17701
GO:0051179	localization	6	205	0.991248	0.991248	SJ09895;SJ03662;SJ00811;SJ11871;SJ09429;SJ16806
