# Supplementary material for: Single‐base methylome profiling of the giant kelp Saccharina japonica reveals significant differences in DNA methylation to microalgae and plants
Source: New Phytol. 2019 Sep 27;225(1):234–49. doi: 10.1111/nph.16125 (PMC6916402; doi:10.1111/nph.16125)
Supplement: Supplementary file 18 — Table S17 KEGG enrichment of the genes located in DMRs. [file NPH-225-234-s018.xlsx]

## Sheet: sheet1
	Single-base methylome profiling of the giant kelp Saccharina japonica reveals significant differences in DNA methylation to microalgae and plants
	Xiao Fan, Wentao Han, Linhong Teng, Peng Jiang, Xiaowen Zhang, Dong Xu, Chang Li, Matteo Pellegrini, Chunhui Wu, Yitao Wang, Michelle Joyce Slade Kaczurowski, Xin Lin, Leila Tirichine, Thomas Mock, Naihao Ye
	Acceptance date: 6 August 2019
	Table S17. KEGG enrichment of the genes located in DMR.
	a. KEGG enrichment of genes hyper methylated in SP, hyper methylated genes mean genes overlaped with hypermethylated DMRs.
	b. KEGG enrichment of genes hyper methylated in FG, hyper methylated genes mean genes overlaped with hypermethylated DMRs.
	c. KEGG enrichment of genes hyper methylated in MG, hyper methylated genes mean genes overlaped with hypermethylated DMRs.

## Sheet: SP_specific
Table S17-1a. KEGG enrichment of genes hyper methylated in SP, hyper methylated genes mean genes overlaped with hypermethylated DMRs.
Pathway	out (10)	All (2760)	Pvalue	Qvalue	Pathway ID	Genes	KO_IDs
Pyrimidine metabolism	2	102	0.0501559	0.300348	ko00240	SJ00945;SJ21344	K03015+K00384
Selenocompound metabolism	1	23	0.0804031	0.300348	ko00450	SJ21344	K00384
Ubiquinone and other terpenoid-quinone biosynthesis	1	25	0.0871118	0.300348	ko00130	SJ10416	K05928
RNA polymerase	1	35	0.119999	0.300348	ko03020	SJ00945	K03015
Citrate cycle (TCA cycle)	1	40	0.13604	0.300348	ko00020	SJ01012	K00234
Oxidative phosphorylation	1	46	0.15494	0.300348	ko00190	SJ01012	K00234
ABC transporters	1	46	0.15494	0.300348	ko02010	SJ20458	K05674
Regulation of autophagy	1	51	0.170406	0.300348	ko04140	SJ06216	K07198
Glycerolipid metabolism	1	55	0.182594	0.300348	ko00561	SJ01255	K03715
Phosphatidylinositol signaling system	1	57	0.188628	0.300348	ko04070	SJ14365	K01099
Inositol phosphate metabolism	1	63	0.206489	0.300348	ko00562	SJ14365	K01099
Insulin resistance	1	77	0.246797	0.329062	ko04931	SJ06216	K07198
Ribosome	1	93	0.290599	0.35766	ko03010	SJ14409	K02870
Spliceosome	1	128	0.378526	0.432601	ko03040	SJ06301	K12890
Purine metabolism	1	144	0.41535	0.44304	ko00230	SJ00945	K03015
Carbon metabolism	1	176	0.483166	0.483166	ko01200	SJ01012	K00234

## Sheet: FG_specific
Table S17-b. KEGG enrichment of genes hyper methylated in FG, hyper methylated genes mean genes overlaped with hypermethylated DMRs.
Pathway	out (123)	All (2760)	Pvalue	Qvalue	Pathway ID	Genes	K_IDs
Cysteine and methionine metabolism	6	47	0.0166176	0.659417	ko00270	SJ00407;SJ07646;SJ09591;SJ14890;SJ15746;SJ16019	K00297+K14454+K00297+K00640+K00025+K12524
Pyruvate metabolism	7	61	0.0173218	0.659417	ko00620	SJ08085;SJ10725;SJ13629;SJ14191;SJ14898;SJ15746;SJ16600	K01649+K00627+K00382+K00028+K00626+K00025+K01069
Plant hormone signal transduction	6	51	0.024125	0.659417	ko04075	SJ01598;SJ06000;SJ10745;SJ11284;SJ16513;SJ18156	K14510+K14512+K14510+K14512+K14510+K14510
Porphyrin and chlorophyll metabolism	5	48	0.0600484	0.787796	ko00860	SJ04581;SJ07213;SJ13978;SJ20370;SJ21798	K08101+K04040+K01845+K00510+K00231
Phenylalanine, tyrosine and tryptophan biosynthesis	3	23	0.0798974	0.787796	ko00400	SJ01083;SJ07646;SJ10220	K01609+K14454+K01735
Fatty acid degradation	3	27	0.116282	0.787796	ko00071	SJ01699;SJ07909;SJ14898	K01897+K00232+K00626
Lysine degradation	3	28	0.126208	0.787796	ko00310	SJ07386;SJ14898;SJ15601	K00474+K00626+K11423
Valine, leucine and isoleucine biosynthesis	2	14	0.126485	0.787796	ko00290	SJ08085;SJ21291	K01649+K00052
Carbon metabolism	11	176	0.157144	0.787796	ko01200	SJ00407;SJ04582;SJ07646;SJ09591;SJ10725;SJ13629;SJ14191;SJ14890;SJ14898;SJ15746;SJ16950	K00297+K00850+K14454+K00297+K00627+K00382+K00028+K00640+K00626+K00025+K03841
One carbon pool by folate	2	16	0.157611	0.787796	ko00670	SJ00407;SJ09591	K00297+K00297
Carotenoid biosynthesis	2	16	0.157611	0.787796	ko00906	SJ18127;SJ19373	K09838+K09838
Carbon fixation in photosynthetic organisms	4	50	0.181152	0.787796	ko00710	SJ07646;SJ14191;SJ15746;SJ16950	K14454+K00028+K00025+K03841
Galactose metabolism	2	18	0.189979	0.787796	ko00052	SJ04582;SJ08662	K00850+K12447
Nicotinate and nicotinamide metabolism	2	18	0.189979	0.787796	ko00760	SJ04451;SJ17319	K00763+K00858
2-Oxocarboxylic acid metabolism	3	34	0.191263	0.787796	ko01210	SJ07646;SJ08085;SJ21291	K14454+K01649+K00052
Valine, leucine and isoleucine degradation	4	52	0.199497	0.787796	ko00280	SJ04334;SJ12008;SJ13629;SJ14898	K00253+K01969+K00382+K00626
RNA degradation	6	89	0.203106	0.787796	ko03018	SJ01847;SJ04582;SJ10711;SJ12021;SJ17793;SJ20841	K13126+K00850+K12571+K03514+K12603+K12611
Synthesis and degradation of ketone bodies	1	5	0.203966	0.787796	ko00072	SJ14898	K00626
Spliceosome	8	128	0.208276	0.787796	ko03040	SJ00705;SJ06301;SJ08620;SJ11107;SJ13912;SJ19434;SJ20514;SJ21718	K12900+K12890+K12821+K11984+K12844+K06063+K12883+K12813
C5-Branched dibasic acid metabolism	1	6	0.239506	0.787796	ko00660	SJ21291	K00052
Peroxisome	5	75	0.240517	0.787796	ko04146	SJ01699;SJ04950;SJ05668;SJ07183;SJ07909	K01897+K13348+K00106+K13335+K00232
Phosphatidylinositol signaling system	4	57	0.247561	0.787796	ko04070	SJ11258;SJ14365;SJ15668;SJ19753	K10047+K01099+K00889+K02183
Citrate cycle (TCA cycle)	3	40	0.262807	0.787796	ko00020	SJ10725;SJ13629;SJ15746	K00627+K00382+K00025
Glyoxylate and dicarboxylate metabolism	3	40	0.262807	0.787796	ko00630	SJ13629;SJ14898;SJ15746	K00382+K00626+K00025
Phenylalanine metabolism	1	7	0.273471	0.787796	ko00360	SJ07646	K14454
Isoquinoline alkaloid biosynthesis	1	7	0.273471	0.787796	ko00950	SJ07646	K14454
Fructose and mannose metabolism	3	42	0.287438	0.787796	ko00051	SJ03483;SJ04582;SJ16950	K01103+K00850+K03841
Pyrimidine metabolism	6	102	0.301377	0.787796	ko00240	SJ00945;SJ04458;SJ04700;SJ20035;SJ20794;SJ21120	K03015+K11540+K16329+K01493+K10807+K10807
Tropane, piperidine and pyridine alkaloid biosynthesis	1	8	0.305931	0.787796	ko00960	SJ07646	K14454
Ubiquinone and other terpenoid-quinone biosynthesis	2	25	0.307163	0.787796	ko00130	SJ15772;SJ17755	K18534+K03809
Inositol phosphate metabolism	4	63	0.308092	0.787796	ko00562	SJ11258;SJ14365;SJ15668;SJ21819	K10047+K01099+K00889+K01771
Caffeine metabolism	1	9	0.336952	0.787796	ko00232	SJ05668	K00106
ABC transporters	3	46	0.337127	0.787796	ko02010	SJ01608;SJ05636;SJ18671	K05665+K05681+K05643
Sulfur metabolism	2	27	0.340478	0.787796	ko00920	SJ14890;SJ17624	K00640+K00392
Monobactam biosynthesis	1	10	0.366598	0.787796	ko00261	SJ16019	K12524
Aminoacyl-tRNA biosynthesis	4	70	0.380325	0.787796	ko00970	SJ05104;SJ05317;SJ16361;SJ21166	K01873+K01872+K01870+K01892
mRNA surveillance pathway	4	70	0.380325	0.787796	ko03015	SJ01847;SJ13703;SJ20514;SJ20648	K13126+K04382+K12883+K15544
Proteasome	3	51	0.398951	0.787796	ko03050	SJ08098;SJ10684;SJ16267	K02732+K02734+K02730
Ribosome	5	93	0.400327	0.787796	ko03010	SJ00940;SJ07420;SJ07673;SJ11036;SJ15887	K02880+K02959+K02966+K02957+K02903
Pentose phosphate pathway	2	32	0.421237	0.787796	ko00030	SJ04582;SJ16950	K00850+K03841
Plant-pathogen interaction	5	98	0.445293	0.787796	ko04626	SJ03171;SJ06000;SJ11284;SJ19753;SJ20230	K09487+K14512+K14512+K02183+K13412
Glycerolipid metabolism	3	55	0.447316	0.787796	ko00561	SJ05842;SJ13607;SJ22215	K14457+K09480+K00679
Circadian rhythm - plant	1	13	0.447873	0.787796	ko04712	SJ19913	K03097
Tyrosine metabolism	1	13	0.447873	0.787796	ko00350	SJ07646	K14454
Alanine, aspartate and glutamate metabolism	2	34	0.452156	0.787796	ko00250	SJ04458;SJ07646	K11540+K14454
Ascorbate and aldarate metabolism	2	34	0.452156	0.787796	ko00053	SJ08662;SJ11258	K12447+K10047
Purine metabolism	7	144	0.463533	0.787796	ko00230	SJ00945;SJ05668;SJ10682;SJ12276;SJ20794;SJ21120;SJ22386	K03015+K00106+K00939+K00942+K10807+K10807+K01951
Butanoate metabolism	1	14	0.472595	0.787796	ko00650	SJ14898	K00626
Fatty acid metabolism	3	58	0.482579	0.787796	ko01212	SJ01699;SJ07909;SJ14898	K01897+K00232+K00626
AGE-RAGE signaling pathway in diabetic complications	1	15	0.496218	0.787796	ko04933	SJ16568	K04392
Glycolysis / Gluconeogenesis	4	82	0.5014	0.787796	ko00010	SJ04582;SJ10725;SJ13629;SJ16950	K00850+K00627+K00382+K03841
Biosynthesis of amino acids	8	172	0.504568	0.787796	ko01230	SJ01083;SJ04582;SJ07646;SJ08085;SJ10220;SJ14890;SJ16019;SJ21291	K01609+K00850+K14454+K01649+K01735+K00640+K12524+K00052
Propanoate metabolism	2	38	0.511087	0.787796	ko00640	SJ13629;SJ14898	K00382+K00626
Lysine biosynthesis	1	16	0.518792	0.787796	ko00300	SJ16019	K12524
Tryptophan metabolism	1	17	0.540362	0.805631	ko00380	SJ14898	K00626
Glutathione metabolism	3	66	0.570977	0.835345	ko00480	SJ20794;SJ21120;SJ21179	K10807+K10807+K00799
Pentose and glucuronate interconversions	1	19	0.580667	0.835345	ko00040	SJ08662	K12447
Nucleotide excision repair	2	44	0.591424	0.836151	ko03420	SJ14987;SJ15543	K10846+K10747
Oxidative phosphorylation	2	46	0.615953	0.840576	ko00190	SJ14995;SJ17407	K03942+K02136
Ubiquitin mediated proteolysis	4	96	0.628248	0.840576	ko04120	SJ09000;SJ09535;SJ17228;SJ18681	K10597+K10592+K10260+K10576
alpha-Linolenic acid metabolism	1	23	0.651055	0.840576	ko00592	SJ07909	K00232
Endocytosis	4	99	0.652657	0.840576	ko04144	SJ03243;SJ12215;SJ15668;SJ16468	K12184+K12493+K00889+K12483
Regulation of autophagy	2	51	0.672347	0.840576	ko04140	SJ19085;SJ20389	K08331+K08334
Glycine, serine and threonine metabolism	2	51	0.672347	0.840576	ko00260	SJ13629;SJ16019	K00382+K12524
Insulin resistance	3	77	0.676319	0.840576	ko04931	SJ12900;SJ17240;SJ17347	K17605+K04688+K06276
Biosynthesis of unsaturated fatty acids	1	26	0.696033	0.840576	ko01040	SJ07909	K00232
Basal transcription factors	1	27	0.709708	0.840576	ko03022	SJ12715	K03128
RNA transport	4	108	0.719389	0.840576	ko03013	SJ01847;SJ15511;SJ19986;SJ20514	K13126+K05749+K14293+K12883
Fatty acid biosynthesis	1	28	0.722773	0.840576	ko00061	SJ01699	K01897
Arginine biosynthesis	1	29	0.735254	0.840576	ko00220	SJ07646	K14454
Protein processing in endoplasmic reticulum	5	137	0.741869	0.840576	ko04141	SJ03171;SJ09000;SJ09282;SJ12916;SJ21663	K09487+K10597+K08852+K14026+K11718
Arachidonic acid metabolism	1	31	0.758569	0.840576	ko00590	SJ21474	K05309
Mismatch repair	1	31	0.758569	0.840576	ko03430	SJ15543	K10747
Base excision repair	1	31	0.758569	0.840576	ko03410	SJ15543	K10747
Arginine and proline metabolism	1	34	0.789775	0.849774	ko00330	SJ07646	K14454
RNA polymerase	1	35	0.799261	0.849774	ko03020	SJ00945	K03015
Homologous recombination	1	36	0.808322	0.849774	ko03440	SJ04827	K03165
Terpenoid backbone biosynthesis	1	36	0.808322	0.849774	ko00900	SJ14898	K00626
Phagosome	1	41	0.847888	0.876138	ko04145	SJ16568	K04392
DNA replication	1	42	0.854769	0.876138	ko03030	SJ15543	K10747
Amino sugar and nucleotide sugar metabolism	1	51	0.90433	0.915494	ko00520	SJ08662	K12447
Ribosome biogenesis in eukaryotes	2	94	0.929215	0.929215	ko03008	SJ18320;SJ19913	K06943+K03097

## Sheet: MG_specific
Table S17-c. KEGG enrichment of genes hyper methylated in MG, hyper methylated genes mean genes overlaped with hypermethylated DMRs.
Pathway	out (134)	All (2760)	Pvalue	Qvalue	Pathway ID	Genes	K_IDs
Pentose phosphate pathway	5	32	0.0174959	0.761923	ko00030	SJ00085;SJ02434;SJ04582;SJ20807;SJ21513	K01810+K00850+K00850+K03841+K01623
Phenylalanine, tyrosine and tryptophan biosynthesis	4	23	0.022911	0.761923	ko00400	SJ04251;SJ04667;SJ10220;SJ17628	K01626+K01609+K01735+K01657
Carotenoid biosynthesis	3	16	0.0393935	0.761923	ko00906	SJ05681;SJ09087;SJ12861	K00514+K15747+K09838
Galactose metabolism	3	18	0.0535074	0.761923	ko00052	SJ02144;SJ02434;SJ04582	K06617+K00850+K00850
Glucosinolate biosynthesis	1	2	0.094761	0.761923	ko00966	SJ04586	K00826
Selenocompound metabolism	3	23	0.0975822	0.761923	ko00450	SJ00293;SJ08249;SJ09890	K00384+K01008+K13811
Pantothenate and CoA biosynthesis	2	13	0.128701	0.761923	ko00770	SJ04586;SJ20645	K00826+K02201
Fructose and mannose metabolism	4	42	0.144081	0.761923	ko00051	SJ02434;SJ04582;SJ20807;SJ21513	K00850+K00850+K03841+K01623
Fatty acid biosynthesis	3	28	0.152046	0.761923	ko00061	SJ01699;SJ06726;SJ14528	K01897+K11262+K11262
Folate biosynthesis	2	15	0.162865	0.761923	ko00790	SJ01423;SJ13863	K01113+K01113
AGE-RAGE signaling pathway in diabetic complications	2	15	0.162865	0.761923	ko04933	SJ02801;SJ13176	K04371+K04392
Endocytosis	7	99	0.202622	0.761923	ko04144	SJ01209;SJ07284;SJ09849;SJ12678;SJ14638;SJ18904;SJ19006	K18468+K11824+K00889+K12486+K05757+K11839+K12483
Biosynthesis of amino acids	11	172	0.209873	0.761923	ko01230	SJ02434;SJ04251;SJ04582;SJ04586;SJ04667;SJ08749;SJ10220;SJ10852;SJ14890;SJ17628;SJ21513	K00850+K01626+K00850+K00826+K01609+K00031+K01735+K01778+K00640+K01657+K01623
Glutathione metabolism	5	66	0.214682	0.761923	ko00480	SJ08749;SJ17355;SJ17873;SJ19088;SJ22287	K00031+K00383+K00432+K00797+K04097
Pyrimidine metabolism	7	102	0.223934	0.761923	ko00240	SJ00293;SJ04457;SJ04700;SJ06735;SJ06814;SJ07100;SJ21807	K00384+K11540+K16329+K03006+K16904+K03006+K03018
Proteasome	4	51	0.233298	0.761923	ko03050	SJ08098;SJ13116;SJ14256;SJ22206	K02732+K03064+K02739+K03039
RNA polymerase	3	35	0.239916	0.761923	ko03020	SJ06735;SJ07100;SJ21807	K03006+K03006+K03018
Aminoacyl-tRNA biosynthesis	5	70	0.251091	0.761923	ko00970	SJ05104;SJ05317;SJ07890;SJ18555;SJ19796	K01873+K01872+K01885+K01866+K01883
Starch and sucrose metabolism	3	39	0.293426	0.761923	ko00500	SJ00085;SJ01458;SJ10476	K01810+K00694+K08678
Thiamine metabolism	1	7	0.294446	0.761923	ko00730	SJ18816	K03147
Ribosome	6	93	0.295915	0.761923	ko03010	SJ00940;SJ05536;SJ08979;SJ11106;SJ14409;SJ17566	K02880+K02867+K02927+K02940+K02870+K02989
Peroxisome	5	75	0.298578	0.761923	ko04146	SJ01699;SJ03141;SJ08749;SJ13101;SJ13274	K01897+K13348+K00031+K00106+K13348
Phosphatidylinositol signaling system	4	57	0.298789	0.761923	ko04070	SJ04955;SJ09849;SJ11258;SJ17148	K10047+K00889+K10047+K00914
Caffeine metabolism	1	9	0.36147	0.761923	ko00232	SJ13101	K00106
Inositol phosphate metabolism	4	63	0.36622	0.761923	ko00562	SJ04955;SJ09849;SJ11258;SJ17148	K10047+K00889+K10047+K00914
Glycolysis / Gluconeogenesis	5	82	0.36713	0.761923	ko00010	SJ00085;SJ02434;SJ04582;SJ20807;SJ21513	K01810+K00850+K00850+K03841+K01623
Sulfur metabolism	2	27	0.380198	0.761923	ko00920	SJ09890;SJ14890	K13811+K00640
Oxidative phosphorylation	3	46	0.388154	0.761923	ko00190	SJ06515;SJ09429;SJ16806	K02138+K02132+K02133
Vitamin B6 metabolism	1	10	0.392573	0.761923	ko00750	SJ20140	K05275
Monobactam biosynthesis	1	10	0.392573	0.761923	ko00261	SJ09890	K13811
Lysine degradation	2	28	0.397749	0.761923	ko00310	SJ06943;SJ07180	K11423+K11433
Purine metabolism	8	144	0.399657	0.761923	ko00230	SJ04989;SJ06735;SJ07100;SJ09890;SJ13101;SJ13173;SJ15847;SJ21807	K18532+K03006+K03006+K13811+K00106+K01923+K01951+K03018
Cysteine and methionine metabolism	3	47	0.401534	0.761923	ko00270	SJ04586;SJ14890;SJ19088	K00826+K00640+K00797
Sphingolipid metabolism	1	11	0.422171	0.761923	ko00600	SJ16261	K04718
RNA transport	6	108	0.428398	0.761923	ko03013	SJ02405;SJ14617;SJ14819;SJ15511;SJ19585;SJ20514	K12875+K03238+K14304+K05749+K03539+K12883
RNA degradation	5	89	0.43602	0.761923	ko03018	SJ02434;SJ02931;SJ04582;SJ08676;SJ17342	K00850+K12626+K00850+K12603+K12618
Arachidonic acid metabolism	2	31	0.448949	0.761923	ko00590	SJ17873;SJ22287	K00432+K04097
Linoleic acid metabolism	1	12	0.450337	0.761923	ko00591	SJ16634	K15718
Regulation of autophagy	3	51	0.454136	0.761923	ko04140	SJ06590;SJ16266;SJ17148	K07198+K07198+K00914
Plant hormone signal transduction	3	51	0.454136	0.761923	ko04075	SJ03029;SJ05366;SJ10473	K14510+K14510+K14491
Amino sugar and nucleotide sugar metabolism	3	51	0.454136	0.761923	ko00520	SJ00085;SJ10476;SJ16454	K01810+K08678+K00972
Valine, leucine and isoleucine degradation	3	52	0.467002	0.761923	ko00280	SJ04586;SJ12008;SJ12870	K00826+K01969+K01968
Non-homologous end-joining	1	13	0.47714	0.761923	ko03450	SJ19399	K06642
Circadian rhythm - plant	1	13	0.47714	0.761923	ko04712	SJ02182	K12133
Cyanoamino acid metabolism	1	13	0.47714	0.761923	ko00460	SJ22552	K08248
Carbon metabolism	9	176	0.487213	0.761923	ko01200	SJ00085;SJ02434;SJ04582;SJ06565;SJ08749;SJ10623;SJ14890;SJ20807;SJ21513	K01810+K00850+K00850+K15918+K00031+K01637+K00640+K03841+K01623
Arginine and proline metabolism	2	34	0.497643	0.761923	ko00330	SJ17856;SJ19088	K00472+K00797
Alanine, aspartate and glutamate metabolism	2	34	0.497643	0.761923	ko00250	SJ04457;SJ22095	K11540+K01953
Ascorbate and aldarate metabolism	2	34	0.497643	0.761923	ko00053	SJ04955;SJ11258	K10047+K10047
2-Oxocarboxylic acid metabolism	2	34	0.497643	0.761923	ko01210	SJ04586;SJ08749	K00826+K00031
Valine, leucine and isoleucine biosynthesis	1	14	0.502646	0.761923	ko00290	SJ04586	K00826
Ubiquitin mediated proteolysis	5	96	0.503262	0.761923	ko04120	SJ06889;SJ09000;SJ14399;SJ18681;SJ19385	K10615+K10597+K10592+K10576+K03178
Glycerolipid metabolism	3	55	0.504774	0.761923	ko00561	SJ06565;SJ12177;SJ13607	K15918+K14457+K09480
Fatty acid metabolism	3	58	0.541147	0.787026	ko01212	SJ01699;SJ06726;SJ14528	K01897+K11262+K11262
Lysine biosynthesis	1	16	0.55001	0.787026	ko00300	SJ10852	K01778
Propanoate metabolism	2	38	0.558183	0.787026	ko00640	SJ06726;SJ14528	K11262+K11262
beta-Alanine metabolism	1	17	0.571985	0.787026	ko00410	SJ19088	K00797
Pyruvate metabolism	3	61	0.575963	0.787026	ko00620	SJ06726;SJ14528;SJ20245	K11262+K11262+K03778
Glyoxylate and dicarboxylate metabolism	2	40	0.58647	0.787026	ko00630	SJ06565;SJ10623	K15918+K01637
Spliceosome	6	128	0.597209	0.787026	ko03040	SJ02405;SJ02931;SJ05665;SJ19236;SJ19434;SJ20514	K12875+K12626+K12837+K12816+K06063+K12883
Phagosome	2	41	0.600108	0.787026	ko04145	SJ13176;SJ17148	K04392+K00914
Nucleotide excision repair	2	44	0.638998	0.824513	ko03420	SJ13147;SJ17262	K10848+K03142
Glycerophospholipid metabolism	2	46	0.663251	0.835944	ko00564	SJ18340;SJ19268	K14156+K00968
mRNA surveillance pathway	3	70	0.670115	0.835944	ko03015	SJ02405;SJ14994;SJ20514	K12875+K03267+K12883
Ribosome biogenesis in eukaryotes	4	94	0.679204	0.835944	ko03008	SJ04989;SJ12923;SJ17342;SJ19585	K18532+K14550+K12618+K03539
Carbon fixation in photosynthetic organisms	2	50	0.707843	0.846669	ko00710	SJ20807;SJ21513	K03841+K01623
Plant-pathogen interaction	4	98	0.71093	0.846669	ko04626	SJ02801;SJ14429;SJ18596;SJ20230	K04371+K13412+K13412+K13412
Insulin resistance	3	77	0.73222	0.846669	ko04931	SJ06590;SJ16266;SJ16354	K07198+K07198+K04688
Basal transcription factors	1	27	0.740836	0.846669	ko03022	SJ17262	K03142
Fatty acid degradation	1	27	0.740836	0.846669	ko00071	SJ01699	K01897
Base excision repair	1	31	0.78807	0.879229	ko03410	SJ13521	K10798
Protein processing in endoplasmic reticulum	5	137	0.806704	0.879229	ko04141	SJ00052;SJ01029;SJ09000;SJ11283;SJ19404	K16196+K13989+K10597+K09580+K07151
Protein export	1	33	0.808375	0.879229	ko03060	SJ10143	K03108
N-Glycan biosynthesis	1	34	0.817791	0.879229	ko00510	SJ19404	K07151
Homologous recombination	1	36	0.835267	0.879229	ko03440	SJ19544	K08991
Terpenoid backbone biosynthesis	1	36	0.835267	0.879229	ko00900	SJ11908	K00099
Citrate cycle (TCA cycle)	1	40	0.865383	0.899099	ko00020	SJ08749	K00031
ABC transporters	1	46	0.900612	0.921707	ko02010	SJ03662	K05663
Porphyrin and chlorophyll metabolism	1	48	0.910186	0.921707	ko00860	SJ07890	K01885
Glycine, serine and threonine metabolism	1	51	0.922856	0.922856	ko00260	SJ06565	K15918
