# Supplementary material for: Single‐base methylome profiling of the giant kelp Saccharina japonica reveals significant differences in DNA methylation to microalgae and plants
Source: New Phytol. 2019 Sep 27;225(1):234–49. doi: 10.1111/nph.16125 (PMC6916402; doi:10.1111/nph.16125)
Supplement: Supplementary file 19 — Table S18 Expression and statistical tests of all genes and life‐cycle stages. [file NPH-225-234-s019.xlsx]

## Sheet: sheet1
	Single-base methylome profiling of the giant kelp Saccharina japonica reveals significant differences in DNA methylation to microalgae and plants
	Xiao Fan, Wentao Han, Linhong Teng, Peng Jiang, Xiaowen Zhang, Dong Xu, Chang Li, Matteo Pellegrini, Chunhui Wu, Yitao Wang, Michelle Joyce Slade Kaczurowski, Xin Lin, Leila Tirichine, Thomas Mock, Naihao Ye
	Acceptance date: 6 August 2019
	Table S18. Gene expression values among stages and the Test p-value.

## Sheet: sheet2
Table S18. Gene expression values among stages and the Test p-value.
Gene	SP1_expression	SP2_expression	SP3_expression	FG1_expression	FG2_expression	FG3_expression	MG1_expression	MG2_expression	MG3_expression	SPvsFG-pvalue	SPvsMG_pvalue	FGvsMG_pvalue
SJ03199	16.7067	13.9497	13.1213	7.01975	5.93455	7.08785	7.31952	6.38184	4.23092	0.0113503	0.00405751	0.533938
SJ08324	1.6919	1.69583	2.02338	0.238003	0.333983	0.45427	0	0	0.0160804	0.00106244	0.00364367	0.0320311
SJ04965	0.725255	0.488329	0.690232	0.191332	0.368306	1.2723	0.986671	0.380635	0.125029	0.950133	0.650844	0.802244
SJ14933	17.4088	17.2353	22.2947	0.82201	3.15124	7.33934	2.92521	0.5497	3.72492	0.00408008	0.00253382	0.566791
SJ02209	2.15455	2.30744	3.46638	15.305	11.9753	13.2297	11.9226	15.6824	16.4798	0.00302812	0.00883459	0.528289
SJ11118	4.02931	4.82849	4.78347	13.9545	12.8552	17.9192	11.062	10.8797	11.748	0.0189899	5.55e-05	0.135363
SJ11119	2.52899	2.92377	4.79427	4.53127	2.76265	7.09979	4.22808	2.89352	3.41251	0.405337	0.911988	0.417509
SJ11112	13.0231	13.077	11.1153	9.40673	9.95567	17.5721	11.0899	11.4391	12.6737	0.975302	0.454724	0.848234
SJ11113	72.3616	79.1361	97.3185	16.1886	24.9064	45.1385	54.5617	52.203	52.285	0.00926571	0.0553514	0.104259
SJ11110	7.87885	3.00647	2.19906	1.37793	0.345154	0	0.800348	0.106339	1.44814	0.16056	0.176519	0.729243
SJ11111	2.98034	1.55019	2.04295	0	0	0.109406	0	0	0.0466113	0.0350135	0.0350611	0.63772
SJ11116	3.06382	1.65075	0.960777	1.16062	0	0.25647	0.493947	0.280395	0.659615	0.135251	0.145915	0.989016
SJ11117	0	0	0	0	0	0	0	0	0.0344955	NaN	0.42265	0.42265
SJ11114	1.24906	0.235992	0.463667	0.276923	0.321928	2.04525	0.152805	1.05144	1.27146	0.747709	0.721969	0.938626
SJ11115	12.6251	14.6124	13.535	0.78527	1.76555	1.52627	1.26958	1.7688	1.47974	0.000329862	0.00132873	0.685847
SJ12073	1.53682	1.41251	0.780634	1.93852	1.30086	0.570696	0.651476	1.58585	0.655054	0.957029	0.515602	0.577479
SJ22658	2.95537	3.04601	3.37814	0.00705702	0	0.0876838	0	0	0.0372331	0.00112197	0.00156021	0.580781
SJ03221	1.97122	2.64776	3.16487	1.31053	1.89521	3.70903	1.3912	2.29434	2.42047	0.742423	0.303491	0.757533
SJ16413	0	0	0	0	0	0	0	0	0	NaN	NaN	NaN
SJ17323	0.278902	0.120873	0.16217	1.90796	0.415563	0.14674	0.398636	0.210601	0.415737	0.365324	0.136477	0.472405
SJ10039	8.03514	2.18953	5.08743	2.17087	2.98961	8.7602	1.49418	1.29959	1.26376	0.871022	0.156016	0.253622
SJ16568	41.1807	50.3641	54.0387	30.9002	16.0699	34.3246	27.7697	19.3843	28.0391	0.0406565	0.00967817	0.767586
SJ20422	3.01712	3.01152	2.51019	0	0	0.0565977	0	0.0609568	0	0.00319093	0.00314577	0.960732
SJ03523	1.67072	1.54568	1.25089	0	0	0	0	0	0	0.00691262	0.00691262	NaN
SJ20423	3.59984	1.6138	0.980848	1.25261	3.00498	1.17096	0.822214	0	1.27213	0.810111	0.219916	0.203433
SJ03220	16.948	16.3799	18.173	4.62827	3.36409	8.68184	12.6253	10.7134	13.2709	0.0119985	0.00833018	0.036015
SJ18137	0.0207587	0	0	0.185009	0.103692	0.0760001	0	0	0	0.066896	0.42265	0.0653885
SJ18136	5.43697	4.46824	4.99177	4.73976	3.15932	3.93996	3.83107	4.79933	3.75558	0.144091	0.130521	0.765099
SJ18135	417.685	366.607	400.044	0.0755949	1.04966	14.0247	0	0	2.17824	0.000654512	0.00140995	0.438341
SJ18134	7.81609	6.51109	5.79532	2.20987	3.87257	5.69648	2.76255	4.44576	3.15932	0.0912155	0.0147048	0.705015
SJ18132	15.8879	12.0288	11.4567	3.01431	7.46449	6.42083	2.27134	4.16543	5.22057	0.017994	0.00820137	0.345031
SJ18131	7.21553	7.02347	8.30763	1.35923	0.917834	0.884606	2.17979	1.80733	2.19201	0.00139855	0.00280678	0.00782262
SJ18130	0.360911	0.322974	0.311651	2.22268	0.904527	0.649648	0.974438	0.786752	0.784182	0.197422	0.0111879	0.489029
SJ18139	12.4565	12.3326	14.0729	4.20682	4.20672	6.14976	9.42466	5.52559	9.01607	0.000768997	0.0399072	0.109931
SJ18138	1.53848	1.37061	1.31921	4.40259	3.49351	5.59088	6.69567	7.94193	3.78311	0.035261	0.0612405	0.31941
SJ02092	2.61158	2.63776	2.67246	3.1241	5.88673	7.01901	8.697	8.03892	8.59772	0.144473	0.00115657	0.111318
SJ10305	0	0.0459691	0	0.432166	0.415746	0.551437	0	0.310072	0.375908	0.00447921	0.205293	0.166568
SJ21380	1.60242	0.909811	0.954311	1.63312	1.24593	0.484045	0.726418	1.15244	0.257902	0.936825	0.265747	0.394092
SJ10300	1.42461	1.61826	1.79085	4.93938	7.98417	5.93434	10.7961	7.74574	6.665	0.0333269	0.0308276	0.24462
SJ10301	0.406758	0.369269	0.547946	0	0	0	1.1619	2.35265	2.25203	0.0148556	0.0576653	0.0371611
SJ10302	3.09451	2.66748	2.80197	0	0	0.258895	11.7549	12.6828	16.981	0.000128978	0.0203993	0.013295
SJ10303	0.239838	0.540426	0.169973	0	0	0	0.452225	0.630275	0.526809	0.108228	0.183425	0.00913433
SJ20425	5.04937	5.79719	2.35948	4.38399	5.30615	1.25114	0.880781	6.47287	4.62899	0.664361	0.846188	0.87454
SJ03227	1.87258	2.63927	2.15126	8.08047	7.41048	6.6634	8.85784	8.55789	7.81518	0.00135947	0.000158978	0.121604
SJ07638	0.0855846	0	0.258421	0.736426	0.177712	0.519031	0.0565894	0	0	0.14163	0.33398	0.104073
SJ07639	0	0	0	0	0	0	0	0	0	NaN	NaN	NaN
SJ12793	2.13548	1.19076	1.96713	6.86006	2.60686	1.35371	5.02785	3.93041	2.36715	0.384205	0.107534	0.933114
SJ12792	2.28906	1.52729	3.04944	3.56695	0.92341	2.14721	2.62743	2.56889	2.03956	0.936336	0.814559	0.821214
SJ12795	3.56599	2.82358	2.413	10.6804	4.64071	5.22067	1.94222	1.33518	1.46652	0.175612	0.0370419	0.110263
SJ12794	4.55643	4.6894	7.44868	4.65332	5.09345	7.64803	4.86488	4.43236	5.42988	0.868888	0.564817	0.445414
SJ12797	0.471452	0.634915	0.831784	0.466458	0.620433	0.19096	0.364168	0.35065	0.121965	0.250989	0.0523375	0.387105
SJ12796	8.74634	3.64471	5.26194	5.74494	3.31971	4.00858	6.92932	5.22111	4.51816	0.430563	0.857084	0.303721
SJ07630	7.44441	3.65486	2.65837	5.21382	3.43191	6.36134	3.16406	1.00862	5.10602	0.820082	0.472829	0.267034
SJ07631	0.0495599	0.112644	0	0.308989	0.370888	1.62782	0.665003	0.546814	0.346484	0.237439	0.0270961	0.622825
SJ07632	0	0	0	0	0	0	0	0	0	NaN	NaN	NaN
SJ07633	0.301398	0	0.0643385	0.573573	1.60231	1.70391	1.31296	0.235285	0.330591	0.0752884	0.278112	0.252435
SJ07634	0	0	0	0	0	0	0	0	0	NaN	NaN	NaN
SJ07635	0.929127	1.60289	1.36591	0	0.735796	0.70351	0.966494	0.409527	0.100428	0.0599691	0.0695578	0.97341
SJ07636	0.0185823	0	0	0.016567	0.0464409	0	0	0.0293846	0	0.399254	0.774223	0.5435
SJ07637	0	0	0	0	0	0	0	0	0	NaN	NaN	NaN
SJ05250	7.32786	8.15784	8.83278	1.91057	3.16411	7.26207	2.16242	3.43871	3.99015	0.123752	0.00249996	0.63623
SJ05251	420.885	346.713	485.766	18.4767	42.2351	76.4336	90.899	97.1167	117.328	0.00510898	0.013157	0.0608293
SJ05252	3.92175	4.1508	5.44065	3.51573	4.41968	5.38281	6.37336	5.35004	4.50103	0.932203	0.278123	0.273545
SJ05253	0.459848	0.509043	0.721292	0.709841	1.22918	2.10697	4.42892	3.48001	4.47647	0.19017	0.00574907	0.00682265
SJ05254	9.4762	12.1797	10.6259	4.26614	5.46118	5.75551	12.5934	13.5001	7.57639	0.00695532	0.833591	0.0735898
SJ05255	0.258596	0.129883	0.125	0	0.42226	0	0	0	0.128843	0.852882	0.104673	0.565163
SJ05256	3.98224	5.97424	5.36093	6.12885	5.84489	7.06556	5.68573	5.80438	6.87529	0.162304	0.23202	0.692588
SJ05257	4.01209	3.41205	2.77547	3.33649	1.68526	1.21275	1.79095	1.78267	1.59123	0.166802	0.0386189	0.635975
SJ05258	2.56503	2.39961	3.73526	4.10359	3.11469	5.00532	7.73179	7.36583	7.94714	0.168126	0.00315592	0.0154466
SJ05259	0.81808	1.30267	0.900739	1.606	1.86936	0.929403	1.90591	0.941139	0.859537	0.240675	0.582127	0.623691
SJ05708	73.9936	83.8578	83.3224	5.18832	12.3925	8.79435	20.3979	18.2315	20.6237	0.000140275	0.00177244	0.023441
SJ05709	0.0776994	0.117583	0	0	0	0	0	0	0	0.200017	0.200017	NaN
SJ08969	5.2805	5.12736	6.63464	1.76245	3.53985	5.2067	5.22598	4.26158	4.30006	0.14681	0.142493	0.388778
SJ08968	2.48223	2.6096	2.26477	1.83109	1.98374	1.96914	1.69771	3.18741	2.45654	0.0199942	0.991937	0.350491
SJ03225	44.6063	55.9337	57.1925	5.01074	5.19451	12.5269	15.0349	8.57802	9.75998	0.00154631	0.00292141	0.328945
SJ14326	32.0125	36.8786	28.9309	13.8718	21.1594	15.9218	32.585	25.2941	35.8622	0.00798113	0.74543	0.0244829
SJ12799	2.94458	2.30927	1.86539	2.20811	3.44039	1.41227	3.53981	2.72478	2.35388	0.978529	0.348133	0.500232
SJ10249	0.856965	1.16219	1.49177	0.15119	0	0.298397	1.48162	1.83271	2.94704	0.0171407	0.162387	0.0437941
SJ10248	14.807	14.9657	15.3688	5.14708	4.86208	5.05833	12.7315	7.74019	9.64729	1.66e-05	0.0731164	0.0742312
SJ20701	0.0584549	0	0.0864087	0	0	0.207806	0.285019	0	0	0.797814	0.67637	0.838391
SJ20700	0.13806	0.417583	0.068623	0	0	0	0	0	0.0705361	0.190313	0.221947	0.42265
SJ20707	7.86732	8.11665	6.8193	13.3383	7.54335	8.88948	5.27303	5.57374	5.22234	0.314677	0.0233634	0.120329
SJ20706	3.18338	2.84737	4.12821	1.54375	0.449658	1.43927	0.821627	1.21865	1.45063	0.0126266	0.0151693	0.963777
SJ20705	0.0361748	0.109514	0	0.0643228	0.0899316	0	0	0	0.390555	0.949015	0.598713	0.609359
SJ20704	0	0	0	0.146967	0.816544	1.16193	0	0.382079	0	0.14051	0.42265	0.180632
SJ10241	12.1497	10.2268	8.13183	9.47229	8.0914	7.54274	8.08597	10.3477	13.9251	0.26064	0.781195	0.288882
SJ10240	27.6834	36.6233	29.5453	17.4299	19.7858	15.112	33.1089	42.0566	31.2847	0.0209324	0.386133	0.0205088
SJ10243	10.7996	7.94498	4.31942	37.135	11.3553	2.66621	20.4269	16.2428	13.61	0.46224	0.0294519	0.980239
SJ10242	12.3379	11.8131	13.7466	9.48811	12.8057	11.8118	14.7047	21.1863	16.3019	0.343126	0.12495	0.0712726
SJ10245	468.078	434.522	575.915	53.0575	95.0321	138.554	318.375	260.99	328.902	0.00312106	0.0294837	0.00335596
SJ10244	50.3599	37.9701	46.3793	17.9416	23.9773	34.5841	38.2015	38.5534	49.3246	0.0369259	0.607165	0.0576473
SJ10247	2.61721	2.94771	1.14358	24.2595	10.9222	11.0064	18.4399	16.9933	11.1318	0.0949431	0.0218745	0.981417
SJ10246	0	0	0	0.0680385	0	0	0	0	0.0395472	0.42265	0.42265	0.739839
SJ12869	3.16472	3.04247	3.23422	6.47493	2.2742	2.86578	3.92985	4.23551	4.72798	0.636577	0.0325525	0.777954
SJ14327	0.511036	0.464796	0.713924	0.947391	0.612703	0.973144	0.712881	0.791178	0.732471	0.124089	0.130282	0.485783
SJ12863	1.35544	1.31418	1.47487	1.83433	1.68942	1.77753	1.50689	1.83511	2.64937	0.00404895	0.209641	0.568907
SJ12862	28.4274	26.6312	33.056	15.5416	21.8114	29.4374	25.7119	21.4771	32.9366	0.21278	0.536636	0.44457
SJ12861	6.40518	4.07808	4.03824	1.70065	1.60068	1.40946	2.46433	2.10809	1.50317	0.051212	0.0559913	0.241799
SJ12860	26.7416	23.5126	18.678	7.60862	6.35972	6.07448	8.83666	6.97693	6.74664	0.0169578	0.0164124	0.365663
SJ12867	3.34107	2.58683	3.02768	1.58814	1.2063	4.20672	1.2258	2.27955	1.49543	0.564347	0.0318955	0.560388
SJ12866	7.75001	6.01939	6.35411	9.56358	9.89756	7.06782	7.78527	7.90646	7.59006	0.124805	0.182164	0.348955
SJ12865	5.55782	6.92542	6.63094	8.86731	6.38952	4.41921	7.96056	5.40952	4.78671	0.900568	0.784215	0.770231
SJ12864	218.719	188.854	262.043	70.5336	94.633	156.692	155.035	168.832	176.19	0.0268081	0.107261	0.140044
SJ07769	0	0	0	0	0	0	0	0	0	NaN	NaN	NaN
SJ22638	0	0	0	0	0	0	0	0	0	NaN	NaN	NaN
SJ03224	5.54556	5.67238	8.28689	5.27175	8.41849	8.83506	7.83321	4.56493	6.15205	0.523835	0.818629	0.419257
SJ22635	0.0589232	0.267017	0	0.0521976	0	0	0.172336	0.410611	0.268744	0.377162	0.177024	0.0537961
SJ22634	0	0	0	0	0	0	0	0.147328	0	NaN	0.42265	0.42265
SJ22631	1.10749	0.334689	1.14844	0.441733	0.752816	1.18393	0.811398	0.21477	0.590619	0.846305	0.371837	0.413055
SJ22630	3.70407	2.73309	3.10139	1.32232	7.44801	1.93095	5.24308	5.07401	1.65674	0.861476	0.562646	0.862865
SJ22632	9.31249	10.6472	11.1484	2.54596	2.79321	3.47946	5.40036	5.25832	3.77657	0.00127346	0.00183338	0.0487365
SJ14324	0	0	0	0	0	0	0	0	0	NaN	NaN	NaN
SJ16569	102.862	113.173	102.365	41.7377	55.6091	29.9767	62.3224	47.3085	52.3449	0.00524967	0.000954607	0.266082
SJ01377	0	0.0461591	0	0.46107	0.569253	0	0.875674	1.19745	1.03795	0.200103	0.00693954	0.0382667
SJ01376	0.352504	0.425528	1.24016	0.0623397	1.56136	0.993314	0	0.596919	0	0.724314	0.251861	0.261537
SJ01375	1.10808	0.862955	1.19228	0.676011	0.86694	0.919332	0.783607	1.16848	1.22425	0.136809	0.980991	0.225253
SJ01374	6.86958	8.21895	9.63097	4.12155	4.03847	3.53842	3.63299	3.4224	3.93051	0.0271405	0.0257574	0.370339
SJ01373	8.57338	10.0715	12.8039	6.83544	9.40561	9.23048	16.3986	12.9412	11.6683	0.261677	0.166408	0.045917
SJ01371	8.04027	7.62411	9.54133	2.54757	2.60862	1.66878	7.83965	4.99916	5.44347	0.00256188	0.104892	0.0379393
SJ01370	13.7532	13.9629	17.1536	4.50599	7.49312	8.25483	7.4865	12.0868	15.7571	0.00668084	0.318999	0.158574
SJ01379	7.39228	7.94916	6.5022	3.38392	3.26191	1.87859	3.84869	3.83709	4.61785	0.00243426	0.00557094	0.103216
SJ01378	88.5543	67.7648	70.3306	47.5633	43.423	46.432	85.4255	87.7091	90.6278	0.0410428	0.194541	3.63e-05
SJ00367	0	0	0	0	0	0.964784	0	0.32193	0	0.42265	0.42265	0.581517
SJ00366	2.76546	1.69723	1.4551	6.84178	2.82377	1.16951	2.4106	2.34392	1.77758	0.434873	0.680505	0.484654
SJ00365	50.4398	61.6708	58.4941	4.00225	7.53581	8.3656	14.7917	15.6118	7.30394	0.00155414	0.000629135	0.140076
SJ00364	4.6608	4.49312	2.77702	1.31906	2.96912	0	1.29965	1.90149	0.380462	0.0794889	0.0237039	0.823151
SJ00363	30.2191	29.4971	30.6992	8.07707	6.38795	9.43196	12.2268	12.0754	11.2047	0.000413035	2.9e-06	0.035867
SJ00362	0	0	0.465336	0	0.40574	0	0.155808	0.124342	0	0.927825	0.735013	0.792897
SJ00361	0	0.0968511	0.0944484	0	0	0	0	0	0.0972054	0.183568	0.52821	0.42265
SJ00369	23.9877	17.9651	19.1937	3.28834	3.66899	3.21041	1.58006	1.57186	2.76383	0.0111296	0.00760409	0.0566625
SJ00368	0.20936	0.222142	0.0953397	0.373168	0.183001	0.613106	0.396243	0.214927	0.521707	0.221547	0.137594	0.940985
SJ03770	1.50013	1.68935	1.94246	1.2057	2.4221	1.69125	1.99811	1.49804	2.19001	0.880663	0.49684	0.78322
SJ07268	0.176535	0.132975	0	8.71711	1.08033	0	0.59263	0.403981	0	0.368163	0.319573	0.396888
SJ09614	0	0	0	0	0	0	0	0	0	NaN	NaN	NaN
SJ09615	1.38973	2.16018	1.46493	0.0333858	0	0	0	0	0.173638	0.0209433	0.0179822	0.505816
SJ09616	0	0	0	0	0	0	0	0	0	NaN	NaN	NaN
SJ09617	0.0611267	0.0923156	0	0	0	0	0	0	0	0.199865	0.199865	NaN
SJ09610	0.363071	0.305202	0.48317	0	0	0	0	0	0	0.0181411	0.0181411	NaN
SJ09611	0	0	0	0	0	0	0	0	0	NaN	NaN	NaN
SJ09613	6.2802	7.84355	7.42856	2.62208	2.53983	3.13414	3.99943	3.13246	4.95549	0.00518645	0.0113369	0.126536
SJ03627	3.81473	4.69858	5.11762	3.11947	3.91293	4.79774	6.29461	6.72614	5.88966	0.38934	0.0245907	0.023347
SJ03626	91.0248	121.859	144.179	32.9678	54.2844	83.3823	59.7039	57.4081	68.6524	0.0431182	0.0595526	0.765988
SJ03625	2.75832	3.33237	4.20376	0.744569	0.926014	1.35065	2.39426	1.70422	0.8153	0.0168759	0.0449837	0.301272
SJ03624	5.92584	6.90679	6.85052	2.20064	3.20751	3.81791	4.51803	4.02536	5.07018	0.00545925	0.0099844	0.0698503
SJ03623	0	0.0836743	0	0	0	0.402261	0	0.108666	0	0.513581	0.864818	0.54585
SJ09619	8.58477	7.42877	6.72345	7.24077	6.04036	4.50191	4.91491	5.72683	4.64009	0.170012	0.0249869	0.410686
SJ03621	0	0	0	0	0.116223	0	0	0	0	0.42265	NaN	0.42265
SJ03620	20.6282	18.8571	23.5951	4.56721	9.91056	11.2671	9.38377	10.3519	10.7325	0.0101893	0.0108739	0.523885
SJ08385	3.98351	1.73457	2.10143	38.7224	17.4924	10.7951	14.8461	14.6706	13.3224	0.142865	0.000325705	0.439578
SJ21267	0.389234	0.226735	0.496736	0.239811	0.0745737	0.108826	1.00885	1.78852	0.602721	0.0803142	0.154137	0.101177
SJ06022	0	0	0	0	0	0	0	0	0	NaN	NaN	NaN
SJ19922	0.106859	0	0	0.0939522	0	0	0	0	0	0.932153	0.42265	0.42265
SJ03106	73.4563	49.0805	51.6024	10.1792	18.6593	23.3732	33.7563	22.6929	33.1047	0.0191086	0.0498067	0.0777616
SJ08387	0	0	0.0544809	0.0318248	0.119062	0	0.0119017	0.00943094	0.0931013	0.480506	0.581569	0.801176
SJ17213	0	0.0280669	0	0	0.0231333	0	0	0	0	0.898882	0.42265	0.42265
SJ17212	0	0	0	0	0	0	0	0	0	NaN	NaN	NaN
SJ06494	0	0	0	0	0	0	0	0	0	NaN	NaN	NaN
SJ14090	0.121245	0	0	1.26775	0.717129	0	0.180196	0	0	0.231569	0.801292	0.240892
SJ14091	75.4477	74.1184	107.535	7.45611	11.1523	19.4664	12.9809	14.1999	18.9181	0.0145954	0.0209092	0.550667
SJ17219	3.35044	2.70529	3.58814	3.4292	3.1391	6.36946	6.08623	5.7733	4.65798	0.40008	0.0164786	0.372723
SJ03228	2.38389	2.72514	2.94153	3.0691	2.5326	3.43583	2.71902	1.87716	2.84489	0.357166	0.596062	0.256893
SJ06492	3.49894	2.73451	2.32167	4.25143	2.92503	2.01844	1.12799	1.79911	0.874198	0.790162	0.0249009	0.0930606
SJ10937	0	0	0	0.162392	0.452508	0	1.13088	0.472761	0.185606	0.261567	0.166712	0.299432
SJ10936	0.0368084	0	0	0.916199	0.640426	1.06454	0.799382	1.00896	0.226991	0.0193587	0.103778	0.513348
SJ10935	0.225611	0.368407	0.36976	0.89758	0.650833	1.46532	1.16064	0.453107	0.704376	0.100022	0.155241	0.506986
SJ10934	1.09473	0.23683	0.141388	0.946202	0.0778721	0.227132	0.247787	0.540468	0	0.864073	0.55133	0.65092
SJ10933	0.644779	0.640463	0.286343	0.186095	0.253915	0	0	1.23399	0	0.065867	0.814119	0.587963
SJ19921	11.1371	9.94196	11.5515	2.18115	4.03386	3.68232	0.856705	0.679714	0.581692	0.000600618	0.00177177	0.0423961
SJ16038	1.29878	1.19615	0.847696	1.79168	0.984462	0.464444	0.910873	0.481507	0.632755	0.940016	0.0775706	0.407515
SJ16039	2.70317	2.90293	3.08225	2.24257	3.77644	2.9599	2.80838	3.35402	2.25434	0.849697	0.80837	0.75001
SJ03107	85.8431	86.9261	69.0121	128.068	108.491	96.9954	275.494	210.038	149.74	0.0565861	0.0654119	0.101659
SJ08382	10.9162	10.8163	9.54594	2.78479	1.48473	2.36529	1.88493	1.70415	3.14043	0.000167642	0.000205035	0.960113
SJ01706	23.5022	16.5777	7.29212	13.4541	8.19191	2.67521	6.04349	10.5665	4.08277	0.254288	0.189852	0.760547
SJ01707	0.701868	0.532374	0.757929	0.809991	0.78786	0.579926	2.75024	1.92971	2.19873	0.569191	0.0156756	0.0163357
SJ01702	0	0	0	0.0794799	0	0	0	0	0	0.42265	NaN	0.42265
SJ01703	0	0	0	0.0285961	0.0200476	0	0	0	0.0500924	0.195827	0.42265	0.981062
SJ14245	67.345	72.7641	91.1106	11.5385	16.354	29.7491	23.9905	23.4551	26.1444	0.00385579	0.0171936	0.432585
SJ01708	1.25007	0.741962	1.03674	1.92767	1.46241	2.00122	1.73981	2.4559	2.55152	0.0252616	0.0218394	0.225189
SJ01709	41.8982	40.9457	41.5822	11.9188	13.9659	21.0787	37.8967	33.9149	32.9864	0.0107566	0.0449911	0.00815212
SJ14542	38.0608	31.8114	30.7656	6.45616	8.12328	22.2061	16.8912	15.7832	16.5992	0.0344147	0.0156672	0.492505
SJ14543	8.21875	6.62448	5.89119	9.40955	5.40196	3.90991	3.95674	4.22268	4.27824	0.734038	0.05409	0.331285
SJ14540	76.308	97.8541	81.9616	18.6059	31.1709	29.2033	59.7919	47.1132	50.7969	0.00308813	0.0188271	0.00843226
SJ14541	30.7495	37.885	36.5038	9.26717	8.78118	19.3994	9.70934	16.7795	12.9136	0.00855662	0.00188182	0.880811
SJ14546	3.34082	2.72771	3.41612	4.4764	2.67724	2.76779	5.49015	4.06686	6.5533	0.833117	0.0812802	0.093148
SJ14547	4.05923	3.8541	4.96817	1.76409	1.49982	4.19418	4.58729	4.88774	7.16116	0.158241	0.260663	0.0608684
SJ14544	1.62823	1.54959	2.11334	0.15119	1.88938	1.19359	3.62174	3.07634	2.8189	0.30665	0.0106978	0.0363035
SJ14545	154.909	235.1	184.443	18.5239	33.1661	31.2891	91.773	86.3172	69.9682	0.0168728	0.0353534	0.00346586
SJ03104	9.86391	11.9347	15.1753	0.178957	0	0	0	0	0.30112	0.0154018	0.0153024	0.748622
SJ14548	2.83209	2.71228	1.68782	5.57156	5.14615	2.8775	6.57771	5.91976	5.34966	0.111157	0.00223257	0.226498
SJ14549	17.6532	20.7237	17.2298	23.1782	22.396	23.7407	25.3839	31.3536	28.7512	0.0411545	0.0124151	0.0826216
SJ21618	4.0691	4.71345	4.18817	5.85599	4.81285	4.00108	2.81531	4.67202	2.89961	0.407121	0.288638	0.153438
SJ20867	0.244279	0.030858	0.278219	0.834609	0.228816	0.521861	0	0.0482405	0.0951482	0.178087	0.212814	0.107465
SJ21616	0.503126	0.250876	0.230311	0.584564	0	0	0	0	0	0.580322	0.0646155	0.42265
SJ21617	1.18632	1.23393	0.95171	2.05002	1.4385	1.20154	0.796175	0.775223	0.705467	0.217962	0.0423643	0.0844879
SJ21614	14.3506	11.2018	18.8525	3.62103	5.21368	7.79038	2.49797	2.24224	5.49833	0.0334044	0.0211667	0.256227
SJ18843	7.84495	2.8506	5.82532	0	0	0.31515	0	0	0	0.0644051	0.0629019	0.42265
SJ21612	4.06991	2.03853	1.87917	4.37393	2.49778	1.13316	1.52271	2.39959	1.38905	0.996344	0.338153	0.445228
SJ21613	7.12465	3.17443	4.03176	3.58745	2.65411	1.57062	2.41872	1.48582	1.5838	0.205057	0.126139	0.322131
SJ21610	0.0921373	0.277513	0.133071	0	0	0	0	0	0	0.0965494	0.0965494	NaN
SJ21611	0.987499	1.6039	2.32957	0	0	0	0	0	0	0.051617	0.051617	NaN
SJ11688	0	0	0	0	0	0	0	0	0	NaN	NaN	NaN
SJ11689	2.86645	2.83598	3.75245	2.53572	2.62459	2.66169	2.70999	2.26779	2.29679	0.210339	0.121294	0.328859
SJ03105	31.1631	28.4326	36.5684	1.33765	3.71548	6.16555	26.3943	15.3863	19.159	0.00145832	0.0477028	0.0224668
SJ11682	0.262488	0.185735	0.1864	0.124832	0.0656224	0.192697	0.0349316	0.0138438	0.109258	0.142611	0.0150895	0.187555
SJ11683	2.23402	3.17183	3.40027	2.34747	2.7126	2.12808	0.582184	1.74169	1.95718	0.269803	0.0553163	0.138603
SJ02218	25.942	32.504	35.1388	19.049	15.7799	26.8266	20.4185	19.8094	25.2742	0.0691864	0.0544307	0.751868
SJ11681	0.956651	1.15553	1.22105	0.112908	0.0786257	0	0.124017	0.0985175	0	0.00201147	0.00164066	0.847896
SJ11686	50.3539	51.6619	46.7932	14.362	11.6155	17.5863	27.6923	17.9112	23.156	0.000120553	0.00358834	0.0771498
SJ11687	20.333	16.042	16.6556	1.18313	0.773819	4.41359	4.25525	4.10754	4.37853	0.00101581	0.00961871	0.205882
SJ11684	26.1618	17.4442	20.1494	17.7173	9.74674	4.56976	18.3924	20.087	10.0006	0.0929018	0.278799	0.331156
SJ07363	13.886	21.4522	17.5661	3.94991	2.96723	5.58903	6.06998	5.57059	5.73751	0.0167269	0.0318915	0.163539
SJ14247	35.7422	18.0726	34.6913	1.85682	1.27307	8.11011	6.83089	13.7626	5.03344	0.0330671	0.0491154	0.238851
SJ18842	21.4095	17.3464	14.9251	0	0	1.44718	0	0	0	0.00833263	0.0109935	0.42265
SJ21263	6.26232	4.66177	4.28365	2.11491	1.91776	1.47507	2.00964	1.63613	1.63319	0.0249989	0.027824	0.755981
SJ07361	0	0	0	0	0.464205	0	0.364974	0	0	0.42265	0.42265	0.875133
SJ19985	0	0	0	0	0	0	0	0	0	NaN	NaN	NaN
SJ01485	0.311386	0.218143	0.266458	0.871961	0.555836	0.288378	0.373022	0.548099	0.489673	0.208211	0.0383064	0.613939
SJ19984	0	0	0	0	0	0	0	0	0	NaN	NaN	NaN
SJ05722	0.562534	0.154606	1.44367	0	0	0	0	0	0	0.198798	0.198798	NaN
SJ19987	0.545898	0.404775	0.350997	1.64272	0	0	1.90689	0.381877	1.46607	0.855173	0.211309	0.379785
SJ19986	30.0112	28.6911	29.2594	10.1397	9.79379	13.0997	12.8741	13.1968	15.5177	0.00125288	0.000659644	0.103843
SJ13293	3.02545	4.00248	3.38224	3.4436	3.77442	3.50732	3.00843	2.61248	2.35133	0.755834	0.0866106	0.0232851
SJ19636	53.0371	57.1316	60.7035	6.04041	9.20738	33.9892	18.9868	12.8998	20.2295	0.0376378	0.000236555	0.924809
SJ06611	1.17793	0.95272	1.31616	1.48493	2.37678	2.77111	2.58916	2.99723	1.98801	0.0987157	0.0308978	0.551254
SJ03103	0	0.328036	0	12.5785	0	0	0	0.31539	0.608661	0.432831	0.401227	0.452023
SJ18949	0.276408	0.34908	0.384033	0	0	0	0.0687516	0	0	0.00875689	0.00193015	0.42265
SJ19528	0	0.755465	0.104779	0	0	0	0	0.220112	0	0.348808	0.466501	0.42265
SJ13290	0	0	0	0	0	0	0	0	0	NaN	NaN	NaN
SJ15432	10.3076	4.79591	7.85381	3.5365	1.02341	8.88942	4.58432	2.65406	3.12847	0.330557	0.105876	0.70511
SJ14399	2.02834	1.69043	1.45164	2.82832	2.32365	1.3217	1.60146	2.11463	1.1878	0.436772	0.795069	0.380449
SJ21261	11.6927	8.58467	9.33045	2.16426	2.96219	4.9481	0.696359	0.695252	1.07658	0.00675002	0.00954564	0.0888109
SJ16358	0	0	0	0	0	0	0	0	0	NaN	NaN	NaN
SJ12261	32.0882	36.0929	49.3858	6.49198	13.5637	16.4215	19.6205	18.59	21.2405	0.0183331	0.0628146	0.113815
SJ12260	0.878615	0.816082	1.68765	0.298948	0.166455	0.715771	0.918014	0.989883	1.02196	0.103154	0.645543	0.0674702
SJ12263	0.38316	0.13204	0.397561	0.838638	0.152398	0.127865	0.591053	0.647605	0.244679	0.803015	0.288874	0.67689
SJ12262	14.7475	15.5544	16.4882	3.19161	4.14919	4.13957	3.75516	2.98936	4.86362	0.000130624	9.7e-05	0.95008
SJ12265	19.9809	18.8697	24.7692	7.48478	8.28242	9.46424	11.3746	8.70056	9.03958	0.0130286	0.0122267	0.280901
SJ12264	11.1787	16.7494	16.9912	1.69295	0.896348	9.41415	7.61027	7.61298	16.7322	0.0349947	0.306077	0.179052
SJ12267	0.717954	0.352081	0.833286	0.188185	0.791003	0.154575	0.63097	0.200084	0.263069	0.373376	0.24461	0.960236
SJ12266	28.0775	19.2888	31.2249	5.7347	6.36045	9.16259	5.9615	6.78034	8.62563	0.0254859	0.0285494	0.979257
SJ12269	8.31545	10.2622	11.1102	2.23132	4.53579	0.901286	5.77261	6.00019	8.17905	0.00648673	0.0454721	0.0401569
SJ12268	12.1964	11.5045	5.64618	1.8414	1.81025	1.50001	4.74883	3.56412	3.46422	0.0600355	0.100967	0.0267127
SJ13011	1.02875	0.259577	0.567155	0.731909	0.725032	0.372642	0.813587	0.161349	0.529524	0.974899	0.710205	0.656855
SJ13010	4.49357	3.15685	3.36427	2.53098	2.78949	1.73603	0.55344	1.75661	1.11105	0.0692947	0.0102175	0.0621115
SJ13013	2.31923	2.19974	0.844867	0.730611	0	0	0.189663	0.151598	0.292849	0.0625181	0.0782335	0.90776
SJ13012	1.8956	1.69024	1.51926	1.68197	1.02328	1.56698	1.19154	0.49185	0.966893	0.313118	0.0385512	0.135216
SJ19079	1.56158	3.32018	2.84523	0	0	0	0.14678	0	0	0.0391603	0.0395687	0.42265
SJ19078	22.5586	17.8727	28.3954	0	0	0.790723	0	0	0.224794	0.0169537	0.017211	0.553563
SJ13017	15.512	13.6569	13.6474	0.648429	1.48605	2.79848	2.91331	1.25797	3.18956	0.000137613	0.00016692	0.404509
SJ13016	4.95706	2.17927	0.685026	4.8794	0.14658	0.410146	3.07597	5.17188	1.59247	0.709476	0.700914	0.478398
SJ19075	3.82138	3.40216	4.27149	0	0	0.270742	0	0	0	0.00189817	0.00426392	0.42265
SJ19074	0.354484	0	0.330767	0	0	0	0	0	0.0679894	0.183992	0.210559	0.42265
SJ19077	0	0	0	0	0	0	0	0	0	NaN	NaN	NaN
SJ19076	0	0	0	0	0	0	0	0	0	NaN	NaN	NaN
SJ03101	0	0	0	0.069691	0	0	0	0.0463374	0.0914035	0.42265	0.223983	0.554456
SJ21040	0	0	0	0.147244	0	0	0	0	0	0.42265	NaN	0.42265
SJ12929	2.01144	0.446808	1.0489	1.62457	1.24158	0.420398	2.0184	1.69465	2.24821	0.90521	0.207345	0.113036
SJ18308	10.3202	7.71732	5.89814	0.335476	0	1.08863	0	0	0	0.0225726	0.0249046	0.278226
SJ04439	13.1771	12.9457	9.53664	23.5603	9.54371	6.96823	13.1822	8.58815	9.43582	0.8048	0.465889	0.62943
SJ18304	23.3681	26.5554	30.1905	5.85809	5.40296	10.2229	13.1953	11.9233	14.919	0.0018249	0.0108725	0.0362677
SJ18305	10.0122	10.4401	10.3639	5.45352	6.18425	5.26418	8.38384	9.43766	7.73769	0.000864168	0.0629643	0.0130299
SJ18306	19.6755	20.4897	25.5648	4.83166	3.87744	1.5279	9.53759	3.97358	9.04559	0.00283692	0.00494659	0.133049
SJ01158	2.78527	3.5143	3.79204	0	0	0.360643	7.74078	11.2657	9.53045	0.00364576	0.0194804	0.0107117
SJ18300	0.048605	0	0.0723458	0.0431275	0	0	0	0	0	0.37707	0.198792	0.42265
SJ18301	0	0	0	0.160251	0	0	0	0	0	0.42265	NaN	0.42265
SJ18302	21.9879	13.6977	20.9992	0.0200317	0.168367	0.739788	0.0447511	0	0.174902	0.0186357	0.0187175	0.395276
SJ17846	1.89019	2.34255	2.46437	2.0139	1.14175	2.91764	3.26635	2.81565	3.3732	0.731769	0.0197449	0.148885
SJ04389	2.45791	1.65489	2.26969	2.3585	1.39553	1.39257	1.05711	1.82705	1.60969	0.368143	0.132446	0.613823
SJ17845	0	0	0	0	0	0	0	0	0	NaN	NaN	NaN
SJ07029	0	0	0	0	0	0	0	0	0	NaN	NaN	NaN
SJ07028	0.0530765	0.0402059	0.0401228	0	0	0	0	0	0	0.00923876	0.00923876	NaN
SJ17840	3.20079	1.59464	1.45558	2.16629	1.0609	2.31718	4.71657	4.54426	2.76839	0.750383	0.083683	0.0525073
SJ04436	0	0	0	0	0	0	0	0	0	NaN	NaN	NaN
SJ07025	5.73747	4.45587	5.00422	0.171576	0.327982	0.256829	1.39672	1.07939	0.737201	0.00534385	0.00247027	0.0436425
SJ07024	3.38827	1.66067	1.79726	0.564623	0.0427863	0.502657	0	0.203108	0.0267174	0.0645838	0.0560391	0.209331
SJ07027	4.58027	6.34606	8.38078	2.35706	2.28345	8.62563	3.24271	2.17235	4.60207	0.457893	0.0877626	0.665532
SJ07026	1.02836	0.903926	2.6106	0.226785	0.314897	0.298397	0	0.130908	0.64066	0.153365	0.137928	0.918074
SJ07021	0.202447	0.153018	0	0.538725	0.563763	0.543045	0	0.354203	0.309396	0.0181948	0.475911	0.0981704
SJ01155	4.1866	2.49681	0.631968	1.99995	1.06785	0	1.00447	1.33134	0.390865	0.311859	0.271838	0.870828
SJ17848	2.12205	1.64089	2.01025	3.45252	2.22157	2.24649	3.52348	4.07851	3.84085	0.213351	0.000997005	0.0865923
SJ17849	57.7305	54.5459	61.5737	4.76012	11.7352	9.08544	43.7523	44.6623	42.8234	6.71e-05	0.0150539	0.00198508
SJ21595	4.17867	6.52219	9.05151	0.714894	2.08017	1.51619	1.65438	1.56459	2.03785	0.0580528	0.0738349	0.518316
SJ01154	0	0	0	0	0	0	0	0	0	NaN	NaN	NaN
SJ22396	44.2786	37.7558	58.6439	5.61379	16.9201	30.5114	31.4479	22.0228	55.1445	0.0380374	0.419054	0.210008
SJ22397	10.112	9.96037	11.7192	5.49447	10.3909	13.4029	7.588	10.7073	8.57282	0.755424	0.217193	0.769289
SJ22394	16.5757	14.8109	17.2323	4.42119	16.183	16.7458	26.5295	21.6949	21.4376	0.449512	0.0356756	0.100199
SJ22395	10.0513	11.1702	9.73923	2.30319	2.71104	1.64373	6.31165	4.29641	4.5701	0.00020759	0.00361262	0.0288204
SJ22398	1.03268	0.809178	0.832568	1.54974	1.97541	1.67436	2.39835	2.0175	2.02735	0.00888773	0.00258109	0.0803129
SJ18585	1.38144	1.81588	1.41908	1.19582	0.180742	0.262941	0.825604	1.1676	0.953069	0.0761722	0.0359972	0.311572
SJ01152	4.9957	3.19736	3.51348	0	0	0	0	0	0.0414531	0.0195886	0.0196709	0.42265
SJ01150	0	0	0.100151	0	0	0	0	0	0	0.42265	0.42265	NaN
SJ22554	5.95469	4.88716	3.78084	12.982	6.66911	5.89915	7.86722	5.4232	4.0632	0.241751	0.525246	0.356854
SJ09778	1.15862	2.69337	1.3569	0	0	0	0.800693	1.43386	2.17845	0.0691501	0.693857	0.0660834
SJ21593	0.969456	0.488702	0.825976	0.614669	0.915394	0.49704	1.1786	0.251862	0.636759	0.674634	0.827255	0.967
SJ21592	1.87592	1.7832	1.98741	2.6075	1.44565	0.680898	1.78897	1.42342	1.02512	0.642207	0.159834	0.803675
SJ14319	2.1135	1.26379	1.30219	0	0	0	0	0	0.0431207	0.0301307	0.0303808	0.42265
SJ12650	226.081	247.603	311.5	0.789224	0.863658	8.79413	0.371533	0	2.50983	0.00914918	0.00948632	0.446119
SJ12651	1.4363	1.67552	0.768392	4.10211	2.57442	1.38527	2.85402	3.27507	2.86695	0.211547	0.0115442	0.732166
SJ14318	0	0	0	0	0	0	0.0312123	0.371349	0	NaN	0.376322	0.376322
SJ12655	1.84302	1.17226	1.36209	8.1583	1.84355	0.810318	0	0.739784	0	0.449102	0.0202751	0.280602
SJ12656	0	0	0.0571964	0.813649	1.08989	0.137755	0.263382	0.0597065	0.0587579	0.14369	0.248827	0.184257
SJ12659	0.682472	0.639719	0.63604	1.18531	0.404409	0	0.385918	0.153056	0.301448	0.757853	0.0271808	0.54949
SJ22555	0.463513	0.476948	0.579771	3.39559	4.05691	4.1958	4.87676	4.86104	4.42118	0.00456362	0.000706563	0.055845
SJ21599	19.8051	16.4685	18.4975	11.7036	11.9364	11.7594	12.3461	7.42605	10.2783	0.0213929	0.0119684	0.337644
SJ11227	77.864	81.4443	91.4384	4.13792	6.08609	3.33477	23.9944	8.08222	13.2676	0.00189396	0.00042559	0.14845
SJ06484	9.10878	14.0265	18.2235	0	0.100074	0.435928	0.397078	0	0.185999	0.0351986	0.0353452	0.932845
SJ06485	0	0.230913	0.0571964	0.372922	0.663408	0.826528	0.037626	0.208973	0.235031	0.0389199	0.526678	0.0556455
SJ08390	23.9097	31.8732	32.841	13.7362	14.0855	12.0953	37.8497	26.2294	19.1132	0.02473	0.787647	0.116617
SJ06487	0	0	0	0	0	0	0	0	0	NaN	NaN	NaN
SJ08396	0.152709	0.336909	0.232984	0	0	0	0.0416549	0.286093	0.15204	0.045672	0.415933	0.151981
SJ08397	0.801537	0.736115	0.331031	2.8991	3.36324	2.83766	2.65634	1.89556	3.17078	0.000438321	0.0222814	0.346291
SJ08395	0	0.0704753	0.0694641	0	0	0	0.274502	0.508395	1.21386	0.183525	0.158806	0.142463
SJ13909	9.97797	10.8802	11.1437	3.19269	4.63467	11.6907	11.4818	9.86128	9.98725	0.252576	0.742165	0.270431
SJ08399	1.34479	0.830841	0.72152	0.216523	0.980434	0.433717	0.833282	1.56011	0.464016	0.230897	0.973867	0.364124
SJ06488	27.0476	22.4316	27.9857	17.0037	19.4461	12.4301	24.407	18.2177	27.0526	0.0249127	0.46045	0.109622
SJ06489	0.855571	1.94269	1.33872	0.0316964	0	0	0	0	0.0550007	0.0488168	0.0490427	0.736506
SJ10759	3.606	5.13681	4.35219	0.934444	1.74424	2.45111	2.29747	1.94898	2.25456	0.0129907	0.0319222	0.407805
SJ09379	15.0797	17.6293	16.6649	5.21696	8.08842	13.3071	12.9512	14.3474	11.9866	0.0739078	0.029491	0.210585
SJ09378	6.64212	6.08788	8.63929	3.90356	6.55772	6.26944	7.0664	5.02832	3.8683	0.248109	0.21427	0.848754
SJ09377	17.4037	16.6892	19.9082	5.43574	6.04126	8.87654	11.2334	12.6266	10.3968	0.00151213	0.0074068	0.028326
SJ09376	8.89483	10.9338	12.1427	10.6245	13.4544	22.1306	19.5337	18.643	20.6143	0.302243	0.00283449	0.349033
SJ09375	17.2596	15.655	15.1921	8.76867	6.04354	3.26184	14.5474	11.181	17.7315	0.0145067	0.505347	0.0279062
SJ09374	4.79452	2.3613	4.40198	1.09382	1.84068	1.90069	1.36691	3.28981	4.60987	0.0842755	0.562605	0.253574
SJ09373	3.5312	3.41414	3.84152	0.276138	0.457702	0.932056	2.36365	2.9547	2.94909	0.000476493	0.0296281	0.00135821
SJ09372	16.0266	15.0084	16.1727	4.48637	8.31845	9.09286	27.6472	24.8105	20.9652	0.0217283	0.0416075	0.00278508
SJ09371	11.5274	6.04763	11.4978	0.835168	1.57395	1.01246	3.74039	2.82235	2.88273	0.0407388	0.0659958	0.00696178
SJ09370	3.00461	2.01066	2.05187	4.15156	2.86639	5.8196	3.5246	5.251	4.06844	0.141388	0.0419653	0.998392
SJ13206	0.391208	0.481649	0.222129	0.827577	0.243995	0.267765	0.680592	0.250545	0.683899	0.721614	0.364129	0.721439
SJ01148	7.59459	6.01397	7.0399	0	0	0.185936	0	0	0.0263536	0.00402867	0.00449428	0.481953
SJ04429	6.96311	5.80666	4.85233	4.88539	2.71771	1.91919	3.13633	5.19081	3.85177	0.0740243	0.101765	0.460781
SJ13908	5.54355	5.81323	6.28988	5.27182	5.7214	5.26885	5.6775	6.37022	5.86266	0.165532	0.784673	0.104869
SJ04399	0.202693	0.18447	0.226838	0.0723423	0.11838	0	0.20277	0.374939	0.401783	0.0423058	0.186028	0.032327
SJ01144	6.76312	5.48699	8.92419	0.458843	2.33577	1.50843	1.91443	1.5886	5.18247	0.0150374	0.0533938	0.33711
SJ01145	2.27565	3.11822	2.30972	0.970386	1.75162	1.23747	1.68491	1.71764	1.12875	0.0266294	0.0403033	0.558827
SJ04394	4.98929	4.11779	3.57173	1.97484	2.28636	1.34159	4.45612	5.37462	4.89561	0.0124354	0.248057	0.00139086
SJ04395	19.9166	15.6939	17.6921	21.4089	19.2309	29.4339	22.5186	16.1632	21.9501	0.20579	0.372334	0.450863
SJ01140	0.0407696	0.0309007	0	0.0363375	0.101836	0.0746531	0	0	0	0.117715	0.191136	0.0648233
SJ01141	13.2266	10.8331	13.2033	8.47183	10.6451	14.3307	8.42224	10.4376	12.9937	0.551029	0.320456	0.818666
SJ01142	0.921373	0.971294	0.532283	1.70508	1.68961	0.319275	0.970035	0.491013	1.09773	0.452326	0.856968	0.50062
SJ01143	5.18832	6.43223	5.85849	1.6731	2.50186	0.58816	2.02169	2.34177	1.20319	0.00504706	0.00132001	0.705338
SJ17513	2.33443	2.34582	2.08341	0.393967	0.367813	1.3454	1.31905	0.890931	1.06909	0.0331981	0.00244638	0.351289
SJ12791	2.04297	3.31946	1.90051	3.92431	5.52636	5.48029	6.06787	4.52021	5.16303	0.0219596	0.0112834	0.713396
SJ00558	0.0715672	0.0361507	0	0.0425012	0.0595257	0	0	0	0	0.947831	0.224353	0.194638
SJ00559	215.83	175.068	280.863	0	0	8.38835	0.0424749	0	2.25444	0.0181928	0.0184823	0.547551
SJ12790	1.74784	1.53712	1.56924	0.950718	1.48568	1.41146	2.11088	1.63164	2.42813	0.172781	0.192061	0.0592124
SJ14300	5.48973	4.60682	6.71133	1.84493	4.96439	5.39245	8.52202	5.65627	7.59871	0.312053	0.19401	0.0899503
SJ14301	0.493594	0.483762	0.657292	1.52474	1.62757	1.16169	1.18035	1.78087	1.88942	0.0142491	0.0331749	0.538194
SJ14302	1.38255	0.65709	0.573562	1.8826	1.35154	0.197504	0.645808	0.853539	0.756964	0.659458	0.692313	0.514093
SJ14303	0.944582	0.663606	0.401797	1.72596	0.920774	1.09916	1.00018	0.715958	0.974775	0.129018	0.293745	0.284606
SJ14304	0	0	0.513769	0.212148	0	0.820292	0	0	0	0.59829	0.42265	0.29648
SJ08563	15.9974	16.217	19.9523	2.6974	2.281	7.4454	2.1812	6.27692	4.90751	0.00391893	0.00185322	0.88624
SJ14306	0	0	0	0	0	0	0	0	0	NaN	NaN	NaN
SJ20454	0.966423	1.11355	0.411738	7.67992	13.7456	11.0671	1.8981	3.15659	5.43128	0.0279443	0.117858	0.0323817
SJ06722	0	0.083414	0	0	0	0	0.0273217	0	0.128094	0.42265	0.644976	0.314915
SJ08578	90.7501	91.5201	109.57	10.9977	8.97687	15.9595	14.3159	10.8781	11.6296	0.00248038	0.00426678	0.906597
SJ06739	0	0.210701	0	0	0	0	0	0	0	0.42265	0.42265	NaN
SJ06736	0	0	0	0	0	0	0	0	0	NaN	NaN	NaN
SJ06737	0	0	0.148734	0.0218749	0	0	0.122068	0.0580723	0	0.484399	0.872575	0.271038
SJ06734	10.949	4.75113	1.75364	11.0761	6.47161	0.52391	3.95743	4.91063	2.498	0.96221	0.535681	0.543485
SJ08575	6.41223	10.1054	9.7505	2.47366	3.21593	3.9155	3.23704	2.38792	3.18588	0.0308162	0.0328938	0.627781
SJ06732	0.85556	2.231	1.14059	1.29656	0.252759	3.39928	0	2.61082	0	0.829176	0.617403	0.572856
SJ06733	1.3724	2.17953	1.69211	0.766232	0.355305	3.04908	1.46787	1.77755	1.41576	0.715955	0.511855	0.863941
SJ06730	1.29193	1.1188	0.629386	7.44031	5.64273	3.37232	2.93794	4.36747	2.94226	0.0591174	0.0239186	0.213905
SJ06731	23.2562	25.6741	13.1888	20.5119	12.6299	4.86495	11.3481	12.1326	10.1325	0.247759	0.127776	0.777405
SJ05805	51.0484	50.6235	60.5699	0	0.829681	3.97111	0	0	0.49268	0.00146369	0.00353726	0.356744
SJ09119	0.0346414	0	0	0	0	0	0	0	0	0.42265	0.42265	NaN
SJ09118	17.1336	16.7766	15.5584	8.63446	9.28718	6.66563	12.218	9.15292	9.66667	0.00198276	0.0107133	0.158397
SJ08567	0.195569	0.196831	0	0	0.562338	0	0	0	0	0.797512	0.183508	0.42265
SJ05804	0.0372747	0.0564163	0.0559265	0.231934	0.463178	0.134705	0	0	0.0574497	0.144831	0.245288	0.113265
SJ09112	3.92125	2.96714	2.4782	3.99745	4.96637	2.08203	2.50236	3.18876	2.13146	0.596985	0.387035	0.333582
SJ09111	873.26	1401.26	1152.74	156.714	189.629	218.464	339.739	274.216	319.229	0.0233406	0.0303522	0.00970152
SJ09110	5.14567	3.08278	2.42888	6.22529	3.37406	3.0591	3.28437	2.6607	2.12058	0.635426	0.409326	0.264352
SJ09117	13.5933	18.6975	18.6369	9.84395	12.5704	14.5453	4.16069	5.93289	6.26904	0.101806	0.012152	0.0219003
SJ09116	1.32425	1.0804	0.655038	3.46996	1.52433	1.48622	0.809665	1.0232	0.949132	0.218208	0.689553	0.199553
SJ09115	10.6426	8.96647	8.77537	7.45873	6.91888	7.32041	7.49289	9.05023	7.7388	0.0554061	0.151339	0.210028
SJ09114	1.38672	1.3859	1.73307	5.50141	1.48869	0.609104	1.34515	1.65993	1.32832	0.564484	0.734856	0.545075
SJ04648	0.605843	0.211426	0.694641	0.703196	0.519735	0	0.640505	0.290512	0.0714036	0.729528	0.488356	0.798158
SJ04649	9.46516	7.95456	9.86887	0.148911	0	0.797915	0.0546916	0.390873	0.255912	0.00140727	0.00350785	0.77946
SJ00084	0.0716777	0.0466093	0.0783171	0.685594	0.256554	0.0756071	0.307886	0.113843	0.128465	0.269193	0.197045	0.48643
SJ05806	0	0	0	0	0	0	0.460179	0.247927	0.345644	NaN	0.0291654	0.0291654
SJ00082	0.356173	0.245508	0.147954	6.39661	2.49015	2.20104	2.24775	2.79402	1.06225	0.125436	0.0712045	0.346648
SJ00083	0.0734938	0	0.0279414	0.0655252	0.137765	0	0.0366584	0.276046	0.0573258	0.505847	0.363486	0.565326
SJ00080	0.187271	0	0.0920205	0.110536	0.153977	1.32743	0.0607388	0.0482471	0.0946951	0.386861	0.691241	0.36547
SJ06728	0.0489283	0	0	0	0	0	0	0	0	0.42265	0.42265	NaN
SJ04640	48.7725	60.0027	64.1408	0.107526	0	1.89069	0.755123	0.756875	1.30315	0.00573393	0.00642677	0.706176
SJ04641	0.72739	0.891106	0.554835	1.43523	0.997724	1.18424	0.657518	0.543247	0.35014	0.0428529	0.192021	0.014374
SJ04642	51.5831	123.896	104.596	9.75282	10.9474	23.9122	13.6092	13.1699	16.8433	0.0625868	0.0672745	0.949531
SJ04643	2.27035	5.4387	6.56252	0.441733	0.547503	0.986611	0.378652	0	0	0.083461	0.0677672	0.0681734
SJ04644	0.323086	0.0975559	0.190218	0	0	0	0	0	0	0.0896405	0.0896405	NaN
SJ04646	0.274803	0.415251	0.895863	0.146154	0	0	0	0	0	0.117357	0.106658	0.42265
SJ04647	0.384725	0.0830502	0.162884	0.146154	0	0	0	0.0852841	0	0.211207	0.17331	0.741368
SJ02855	0.170398	0.0860373	0.0857603	0.0252801	0	0	0	0.0670186	0	0.0542545	0.0663799	0.607417
SJ11331	3.46505	3.29603	4.08523	2.57176	1.56112	2.21342	2.18299	0.763988	3.39696	0.0184049	0.17934	0.9993
SJ11875	3.78939	4.52627	3.69426	1.4502	1.50641	2.24505	1.90839	2.07247	2.50668	0.00348434	0.0064868	0.249587
SJ11877	0.0649022	0	0.0955095	0	0	0	0	0	0	0.197972	0.197972	NaN
SJ05802	3.74664	2.80269	3.59582	8.92135	5.59948	4.0309	3.1407	3.18029	3.64462	0.187334	0.869004	0.184113
SJ11871	6.00051	5.25575	5.82739	5.04204	4.39006	5.07374	7.99244	5.05588	1.82501	0.0533467	0.720205	0.951632
SJ11302	0.490977	0.247312	0.808611	3.82041	6.94623	4.47392	13.9153	11.9384	14.7203	0.0375556	0.00302785	0.0027697
SJ11873	0.284731	0.369269	0.243531	0	0.454434	0.586425	0	0	0.0625563	0.815182	0.00618646	0.206394
SJ11872	6.14884	4.69637	6.67733	0	0	0.216972	0	0	0.115285	0.00955708	0.0100191	0.706389
SJ03274	3.05197	2.61763	1.82984	3.16774	1.35427	1.10325	2.00108	2.36359	1.25155	0.4598	0.265663	0.996962
SJ20947	18.5492	24.6975	21.736	3.98012	10.4105	3.84106	4.69144	3.60413	4.4611	0.0057165	0.00847152	0.489302
SJ03275	0	0	0	0	0	0	0	0	0	NaN	NaN	NaN
SJ12148	3.47176	3.18015	4.68458	1.07283	1.6917	2.44199	0.66905	1.22586	0.883195	0.0291745	0.0164794	0.166722
SJ11622	0	0	0	0	0	0	0.0638779	0	0	NaN	0.42265	0.42265
SJ12149	1387.41	1203.82	1896.86	7.32263	12.0654	62.9629	34.7476	27.9731	44.313	0.018739	0.0195174	0.694119
SJ20138	0.88714	0.85667	1.01529	0.800139	0.393056	0.529867	0.575227	0.42014	0.49226	0.0863072	0.00310899	0.589313
SJ05702	0	0	0	0	0	0	0	0	0	NaN	NaN	NaN
SJ11623	6.33223	6.3554	4.96676	9.37948	8.46696	4.38378	6.71083	7.81981	6.22862	0.428513	0.190769	0.78495
SJ02571	0.168663	0	0.332945	0	0	0	0	0	0	0.224059	0.224059	NaN
SJ20130	0.330341	1.1968	0.485733	0	0	0	0	0	0	0.128305	0.128305	NaN
SJ20131	0.0464561	0	0	0	0	0	0	0	0	0.42265	0.42265	NaN
SJ20134	4.40115	4.46755	3.71161	1.67025	1.8758	2.42456	1.12201	1.60838	3.65999	0.00267177	0.106842	0.876651
SJ20135	7.33946	6.19129	6.23589	3.43451	4.04324	0.706101	3.41892	3.73026	3.42392	0.050454	0.0103969	0.51933
SJ20136	0.808728	0.523604	0.427159	2.04728	0.142686	0.410933	1.07073	0	0.0878865	0.686247	0.626463	0.531606
SJ20137	0.267855	0.406205	0.120031	0.843219	0.334996	0	0.0157418	0.162191	0.246214	0.661532	0.314123	0.415112
SJ01602	0.0516784	0	0	0	0	0	0	0	0	0.42265	0.42265	NaN
SJ21842	0.1985	0.100184	0.149357	0.0588548	0.123484	0.119951	0	0.155762	0	0.246391	0.195357	0.455236
SJ21841	0.119764	0.453471	0.361263	0.133228	0.335581	0.108826	0.0296721	0	0.0463631	0.392336	0.100012	0.141115
SJ05701	0	0	0	0	0	0	0	0	0	NaN	NaN	NaN
SJ21847	8.25167	7.70242	11.4688	3.83958	8.12956	10.4763	4.94226	4.73645	5.94801	0.513536	0.067397	0.36249
SJ21846	0.901475	0.802144	0.863514	1.62462	0.832362	1.65172	0.390727	0.526542	0.733151	0.194742	0.0817539	0.0786557
SJ21845	0.89436	0	0	1.74043	0.790664	0	1.39915	1.91805	0	0.414837	0.299461	0.748648
SJ17425	5.82325	9.32295	8.38397	2.94811	1.09555	3.49027	7.52578	4.15855	6.21792	0.0175612	0.260979	0.051834
SJ02574	0	0.105378	0	0	0	0	0	0	0	0.42265	0.42265	NaN
SJ21849	4.96189	3.88925	3.85085	8.226	6.09666	4.11786	2.5388	3.0008	2.45581	0.243688	0.0331278	0.096255
SJ21848	0	0	0	0.46973	0	0	0	0	0	0.42265	NaN	0.42265
SJ17426	1.46433	2.21561	1.52207	1.37322	2.42365	4.39818	12.0196	14.4338	17.8911	0.3784	0.0151676	0.0081021
SJ02575	3.41754	5.69636	5.0502	0	0	0	0	0	0	0.0200092	0.0200092	NaN
SJ13656	1.94747	1.1279	2.07526	2.06489	2.39053	1.45882	2.21544	1.53171	2.08606	0.562396	0.568745	0.941465
SJ13655	0.0394162	0.119579	0.0401121	0.0586196	0.115116	0	0	0	0.0616979	0.852656	0.249036	0.40328
SJ02498	1.80135	0.496471	0.9014	1.78794	1.89178	1.79903	3.85485	4.43023	4.2733	0.186754	0.00674193	0.00409825
SJ13653	0	0	0	0.0205535	0	0	0	0	0	0.42265	NaN	0.42265
SJ13652	0.0281461	0.0426355	0	0.0250554	0	0	0	0.088572	0	0.376133	0.866306	0.55279
SJ13651	14.7295	11.6704	15.2846	2.88504	1.50008	3.14582	6.62929	5.86324	6.13702	0.00357773	0.0176088	0.00917544
SJ13650	9.94529	9.84436	6.41887	0.83954	3.6541	2.11587	3.40479	5.07807	5.27461	0.0128242	0.0502504	0.0832203
SJ02493	0.0518606	0.156776	0.154031	0	0	0	0	0	0	0.0727657	0.0727657	NaN
SJ02492	0	0	0	0	0	0	0	0	0	NaN	NaN	NaN
SJ02491	0.0887102	0	0.0662177	0	0	0	0.0435986	0	0.0680558	0.191974	0.688416	0.202413
SJ02490	0.570467	0.470328	0.231046	0	0	0	0	0	0	0.0520441	0.0520441	NaN
SJ02497	2.08361	1.29804	0.712587	5.74481	2.0742	1.1346	2.06896	3.04871	2.21706	0.369436	0.101764	0.740966
SJ02496	1.53204	1.19128	1.00246	2.75722	2.51399	1.37548	2.35775	2.96082	1.77368	0.137877	0.0641605	0.799886
SJ02495	40.2673	24.211	24.5532	6.51234	6.09879	6.41175	14.4656	13.2907	16.3804	0.0477663	0.101808	0.0102719
SJ17421	3.2305	3.07211	4.15585	3.43088	2.10547	3.50302	2.63589	2.98531	3.0429	0.454092	0.21176	0.812705
SJ06866	1.08617	1.00605	1.53775	0.581685	0.715899	1.01209	0.767246	0.889246	0.465826	0.10723	0.0775599	0.744609
SJ06867	5.84379	3.41669	3.79181	1.4615	1.92212	2.42685	1.75782	2.32984	2.73606	0.0711952	0.0965061	0.443667
SJ06864	0.0507864	0	0	0	0	0	0	0	0	0.42265	0.42265	NaN
SJ06865	4.02587	3.67432	3.28387	2.44953	3.05348	1.58375	2.17674	1.87946	1.04454	0.0738192	0.0123201	0.294251
SJ17422	1.65086	1.59751	1.74875	1.07982	0.884867	0.288962	0.565505	1.15783	1.76899	0.0570696	0.284772	0.389005
SJ06860	0.0618983	0	0.0912794	0	0	0	0	0	0	0.198121	0.198121	NaN
SJ02579	0.533439	1.50734	0.961605	0	0	0	0	0	0	0.070961	0.070961	NaN
SJ17423	17.5495	19.3385	23.0865	6.42998	9.3591	10.6845	12.3639	10.2493	8.72852	0.0067076	0.0117755	0.380137
SJ09164	23.617	23.6216	33.9996	0	0	1.26481	0	0	0.271757	0.0153421	0.0159902	0.517012
SJ06868	1.01736	0.381822	0	0.78027	0.92341	0	1.31372	0	0.185414	0.817873	0.951005	0.899026
SJ06869	6.84394	6.08597	6.13465	0.624958	0.498308	0.180023	0	0.704471	1.23075	0.000193249	0.000385995	0.624602
SJ14605	3.11268	3.10751	2.30522	5.46844	1.99207	3.56464	5.91774	5.25961	3.81068	0.49797	0.0574108	0.337745
SJ19409	39.0695	37.7882	49.4937	18.3132	23.2896	30.7006	18.4105	28.9868	29.4506	0.0252243	0.0332149	0.780987
SJ01818	0	0.135393	0.130018	0	0	0	0	0	0	0.183671	0.183671	NaN
SJ14604	7.68723	17.9808	16.6075	5.34111	4.31413	10.355	12.4761	9.71633	8.22443	0.134703	0.347897	0.207191
SJ09163	0	0.0259581	0	0.015266	0.14981	0.0628562	0.478524	0.121912	0.855285	0.225975	0.153035	0.18949
SJ02725	0.123278	0.18617	0.363654	0.2729	0.228115	0.21859	0	0	0.187102	0.851573	0.165594	0.0957191
SJ02724	11.2217	13.7389	9.35518	32.0347	21.4341	18.0402	19.6354	18.0916	13.1934	0.0882046	0.0859378	0.241503
SJ02727	0.350495	0.0884792	0.26445	0.467932	0.0727636	0.318668	0.376449	0.20669	0.0904981	0.729333	0.934407	0.687488
SJ02726	0.151314	0.304991	0	0.671116	0.686716	0.180419	0.197632	0.117673	0	0.149821	0.681423	0.121959
SJ02721	3.91654	3.13887	3.50116	3.71321	2.56345	2.57158	3.20312	2.69614	2.7399	0.282988	0.0888887	0.878392
SJ02720	30.2371	26.6607	33.0793	4.56982	9.96854	21.9026	28.1493	37.7455	47.4496	0.0597539	0.295267	0.0278959
SJ02723	9.14744	7.08792	9.21338	1.26276	0.879888	1.89908	1.21577	2.11511	1.71528	0.00384709	0.00519557	0.44517
SJ02722	11.6615	9.80465	10.8171	4.06944	3.76846	2.10382	1.97677	2.65541	3.48672	0.000853783	0.000389454	0.468389
SJ17701	1.19136	1.54077	1.54628	1.60912	1.6644	1.09323	1.87104	2.78589	1.80488	0.899421	0.136234	0.14618
SJ02729	7.62377	4.88484	5.21299	6.55069	4.40466	4.30336	3.82132	3.5062	5.15833	0.509649	0.17304	0.364791
SJ02728	4.67547	2.45849	1.76494	7.26583	4.53186	3.99136	2.74422	2.88941	1.6035	0.163323	0.609336	0.0913158
SJ05119	7.15682	7.44664	7.54182	5.26141	5.21865	4.4517	11.3782	10.3495	10.4492	0.00494729	0.00493549	0.000218295
SJ05118	7.63021	8.97282	12.1978	2.11787	1.38511	6.44164	2.14972	1.90288	5.56243	0.0402373	0.0243791	0.958415
SJ04131	0.772335	0.833601	0.899093	0.977979	1.77282	4.71873	1.34742	1.24112	1.17696	0.282998	0.00328889	0.391251
SJ04961	0	0	0	0	0	0	0	0	0	NaN	NaN	NaN
SJ12848	1.57428	1.334	0.605055	0	0	0.388928	2.22534	3.04612	2.56704	0.0528108	0.0199858	0.00243856
SJ15558	0	0.0609582	0.0305384	1.02151	1.95882	1.54663	0.160303	0.540072	0.187986	0.031589	0.159356	0.0307526
SJ15559	0	0	0	0	0	0	0	0	0	NaN	NaN	NaN
SJ15557	0	0	0	0.0432694	0	0	0	0	0	0.42265	NaN	0.42265
SJ15554	2.45799	2.68735	3.66241	0.883428	2.71623	4.19725	2.22176	3.03224	0.657664	0.767634	0.307239	0.62648
SJ15555	0	0	0	0	0	0	0	0	0	NaN	NaN	NaN
SJ15552	0.684797	0.287277	0.377709	4.18543	1.95049	1.44736	0.64094	0.600304	1.13927	0.129516	0.187311	0.170947
SJ15553	0.205309	0.181743	0.0917117	0.901397	0.50394	0.347874	0.163063	0.278779	0.0940112	0.117637	0.78361	0.121821
SJ15550	8.60803	5.98576	5.32599	6.84486	4.24672	0	0.996464	2.38415	1.54437	0.280502	0.0252125	0.411911
SJ15551	7.28097	4.30814	4.68798	1.98755	1.66626	1.31946	1.72281	0.635851	1.68902	0.0511114	0.0355184	0.500932
SJ12016	4.97159	2.49681	1.8959	13.5381	7.79528	0.303357	6.19423	5.92446	4.95096	0.398591	0.0970956	0.730094
SJ12017	3.55141	3.07941	2.62942	3.04917	3.96363	4.17336	2.39863	2.65212	1.84196	0.219194	0.0929083	0.0324406
SJ17534	7.71957	6.9957	5.63606	5.85856	6.22278	4.80094	6.53774	6.76831	3.31635	0.203775	0.397934	0.94738
SJ04962	5.66357	4.00682	3.83656	9.58608	9.45761	8.37187	8.32844	10.8319	10.8607	0.0043685	0.00792316	0.420666
SJ17532	9.39443	7.65077	6.45278	4.78316	3.24587	3.57886	5.96709	5.9393	5.92735	0.0251461	0.157586	0.0469961
SJ17533	33.5144	32.1664	38.0311	6.14204	8.93578	12.8455	21.8124	13.4807	19.66	0.000685193	0.00804923	0.0498268
SJ17530	0.119862	0.036327	0.10893	0.149479	0.179444	0	0	0	0.0745257	0.752953	0.153576	0.264455
SJ17531	0.541146	0.363258	0.621441	1.43786	0.222621	0	0.644378	0.372216	1.2788	0.92972	0.443468	0.70984
SJ11305	0.0941675	0.0950679	0.0945862	1.08919	0.664245	1.36752	2.64193	2.90901	2.86507	0.0437092	0.000928967	0.00640354
SJ20527	11.0921	7.60169	7.99262	2.91615	4.02566	3.26913	4.59109	4.69868	4.76016	0.0298399	0.0620721	0.0566469
SJ17538	2.95175	2.19974	3.09785	0	0	0	0	0	0	0.0100837	0.0100837	NaN
SJ21268	3.39071	2.67804	4.29354	0	0	0	0	0	0	0.017825	0.017825	NaN
SJ22402	2.80433	1.69812	1.15891	2.80536	2.70243	0.507602	1.48945	1.07167	0.43283	0.902177	0.208592	0.312207
SJ22403	1.80768	2.26932	2.53908	7.33595	3.86392	2.73083	1.53913	1.95271	1.84429	0.218379	0.176384	0.173603
SJ13224	5.94099	6.60878	8.97018	2.88876	2.91589	6.85802	3.808	3.46069	4.08997	0.14861	0.0613237	0.774002
SJ13225	2.21662	1.54727	1.39485	9.9155	4.75266	3.27184	2.62383	2.15897	1.81846	0.166737	0.234866	0.199934
SJ13222	1.86574	1.95162	2.60192	0	0	0	0	0	0.0523949	0.0115921	0.0114326	0.42265
SJ22407	0	0	0	0	0	0	0	0	0	NaN	NaN	NaN
SJ22404	27.9368	19.1738	27.8442	2.9058	5.66386	1.14647	10.7787	5.00828	7.7183	0.00813889	0.0124156	0.100037
SJ13221	0.766738	0.572311	2.59179	0	0	0	0	0	0	0.178547	0.178547	NaN
SJ17020	0.0518606	0.0783879	0	3.17348	0.128324	0	0	0.201505	0	0.415272	0.764382	0.424073
SJ19361	0	0.0572842	0	0.134568	0.564296	0.136723	0	0	0	0.209354	0.42265	0.190578
SJ22408	0.416351	1.62152	1.03178	0	0	0	0	0	0.0921133	0.0987868	0.102933	0.42265
SJ17023	3.07661	3.52745	3.14835	7.29027	4.46109	3.78723	4.3065	4.16083	2.26641	0.212514	0.670908	0.285025
SJ17024	0.71216	0.603821	0.528579	4.88026	1.28566	1.31436	0.262381	0.449058	0.509067	0.255978	0.0920325	0.222139
SJ17025	3.71539	3.60944	4.14537	7.64734	4.94765	4.43477	2.04523	2.33472	3.16583	0.20138	0.0415935	0.0741555
SJ13228	0	0.314651	0	0	0	0	0	0	0.209934	0.42265	0.797524	0.42265
SJ13229	0.274546	0.259778	0.464388	1.25131	1.06704	0.372924	0.237477	0.376768	0	0.163139	0.385597	0.107465
SJ08351	0.0800974	0	0.116639	4.80883	13.0699	13.724	5.71078	10.6138	7.93159	0.0675581	0.0297849	0.501171
SJ19363	0.263441	1.5813	1.48188	0	0	0	0	0	0	0.120226	0.120226	NaN
SJ11304	27.0933	23.9596	56.0205	0	0	0.492512	0	0	0	0.0734871	0.0729217	0.42265
SJ19362	0.100608	0.660073	0.403603	0	0	0	0	0	0	0.138428	0.138428	NaN
SJ00153	2.44251	2.66556	1.58993	3.12118	2.99302	5.28476	2.50989	3.54078	1.51255	0.157708	0.695126	0.251664
SJ21774	0.362078	0.30437	0.421651	0.142978	0	0.145053	1.18911	1.22663	1.7948	0.0134175	0.030571	0.017175
SJ20703	27.5665	26.6443	22.5345	0.180188	0	1.43781	0.724499	0.156994	0	0.00205491	0.00319565	0.660005
SJ16813	0.790789	0.493991	0.764161	2.29386	1.77661	3.17357	1.50237	2.61164	2.2594	0.0450008	0.0391086	0.609735
SJ05312	76.6352	76.9446	77.5096	72.2552	59.1777	53.4943	116.806	93.2377	85.921	0.109026	0.145956	0.0370339
SJ13750	0.692679	1.78716	2.13382	0.60976	0	0	1.79277	0.900919	1.76105	0.0733344	0.924908	0.0275576
SJ11843	3.01769	1.27791	2.31196	1.49534	1.03693	3.2625	0.540902	0.358575	1.54281	0.766034	0.0968329	0.241166
SJ10092	3.19125	2.08292	2.14677	5.01842	4.73205	11.5232	7.93936	6.77576	10.8739	0.169764	0.0300111	0.608239
SJ02420	2.18509	5.09532	4.1664	0	0	0.104599	0	0	0	0.0476473	0.0470496	0.42265
SJ11844	0.532441	0.268085	0.437041	1.83419	0.949446	0.420398	0.46135	1.37404	0.269785	0.250638	0.487705	0.532379
SJ11845	1.07138	1.13348	0.977596	5.59868	4.10088	5.22719	1.93134	1.90499	1.78855	0.0123215	0.000208967	0.0196425
SJ03455	0.282303	0.213446	0.210326	0	0	0	0	0	0	0.00981436	0.00981436	NaN
SJ06136	4.06711	3.7659	5.51136	0.0597911	0	0.121819	0.099723	0	0	0.0144377	0.0142939	0.60293
SJ06137	0.356394	1.25609	0.350986	0	0	0	0	0	0	0.161546	0.161546	NaN
SJ06130	5.97975	3.93673	2.0549	7.45878	2.50733	1.29674	3.31246	2.32135	2.36134	0.920724	0.363447	0.623614
SJ03451	0.0742984	0.393589	0.613175	11.624	21.3276	18.797	24.9321	24.5222	25.8819	0.0280564	4.32e-05	0.111108
SJ06132	4.14989	6.66402	6.39426	0	0	0.391592	0	0	0.11132	0.017507	0.0188173	0.553555
SJ03453	0	0	0	0.0614679	0.1722	0	0	0.0544247	0.0715413	0.262159	0.190939	0.563748
SJ03458	0.863818	0.475336	0.058829	0	0	0	0	0	0	0.182838	0.182838	NaN
SJ20877	0.0414395	0.0314075	0.0314565	0.0184663	0.0258747	0.227579	0	0.0818197	0.0645487	0.500498	0.631169	0.613033
SJ12112	2.33081	1.68657	1.88078	2.52757	1.71501	2.46482	1.79652	2.34083	3.16719	0.455062	0.369624	0.700722
SJ11848	1.13331	1.67927	2.17279	0	0	0	0.246255	0	0	0.0311185	0.0273298	0.42265
SJ20876	0	0	0	0	0	0	0	0	0	NaN	NaN	NaN
SJ11849	0.162173	0.970845	0	2.26284	0.583027	2.1365	1.49526	1.7894	1.3897	0.125712	0.0442711	0.868515
SJ07779	4.89176	5.19925	4.86315	2.09699	0.731161	1.15076	2.26007	0.667728	2.29575	0.00839614	0.0227372	0.572705
SJ20709	5.65949	3.58611	3.57721	3.46415	2.06865	1.98218	2.48461	2.97686	2.99665	0.112244	0.164468	0.588545
SJ12453	14.5606	14.1546	16.625	14.7543	15.2706	10.65	14.6561	23.7584	18.0464	0.415026	0.295629	0.177778
SJ15362	11.0522	12.416	13.2036	3.42367	2.96477	3.41372	3.46801	4.40379	3.88868	0.00329393	0.00191211	0.12187
SJ12450	2.06416	3.25477	2.12052	0.951891	0.959596	5.76374	0.562558	0.298399	1.02083	0.96591	0.0233102	0.351183
SJ09937	0	0	0	0	0	0	0	0	0	NaN	NaN	NaN
SJ15365	5.60655	4.77169	3.68431	1.71569	0.61881	0.758749	2.43498	2.43263	2.16793	0.0084751	0.0489174	0.0546067
SJ12451	0.490758	0.318397	0.895521	0.716925	1.43839	0.888304	0.935236	0.961753	2.16415	0.186108	0.182612	0.513335
SJ15364	0.458853	0.694204	0.998253	0.407587	0.828242	0.150226	0.32851	0.391036	1.02577	0.371254	0.647776	0.708388
SJ19798	1.46749	0.410671	0.886311	1.73457	1.1423	0.77532	0.371871	0.885835	0.165738	0.514644	0.304123	0.107133
SJ07775	6.74461	4.98768	5.02641	4.20202	1.77065	2.75588	3.95558	5.49826	3.23672	0.0447941	0.201003	0.245773
SJ16775	5.85106	6.9793	6.77811	5.84633	8.93698	6.49636	4.93062	6.53507	5.48177	0.623757	0.210065	0.265105
SJ16774	0.0181468	0.0963783	0	0.00810159	0	0	0	0	0	0.352948	0.325789	0.42265
SJ16773	0.0526857	0	0.0801683	0	0	0	0	0	0	0.200432	0.200432	NaN
SJ15367	39.9641	47.493	52.9545	12.9512	16.1713	27.4084	20.208	17.1029	21.3989	0.00889043	0.0117362	0.8863
SJ16771	0.0185823	0.028173	0	0	0	0	0	0	0	0.200157	0.200157	NaN
SJ07774	7.39567	8.74889	7.18858	3.02849	3.63635	3.86231	6.6306	6.55464	4.78025	0.00458147	0.0857528	0.0395743
SJ19790	37.4117	23.8666	20.2163	22.8676	9.43551	6.17638	6.29847	5.02686	2.43758	0.121427	0.0442372	0.244994
SJ19791	2.36421	3.38462	3.20722	2.67021	5.7463	0.384246	2.02461	4.92055	1.49029	0.976712	0.888319	0.951943
SJ19792	1.13942	0.801952	0.55466	0.939544	0.186619	0	0	0	0.342789	0.258031	0.0305097	0.468374
SJ15366	2.08875	2.04027	1.87501	0.599273	0.5448	1.70927	0.166578	0.55498	0.156128	0.105544	0.0015354	0.218424
SJ19794	2.5165	2.47704	2.51177	1.84717	1.56624	2.96914	2.02454	1.30934	2.04381	0.474618	0.0987641	0.542622
SJ07777	0	0	0	0.243315	0.987151	1.72221	0.246255	0.986646	0.378395	0.147601	0.142622	0.422592
SJ19796	8.5236	6.158	5.22032	2.73164	2.87457	4.75411	4.69317	2.21305	3.04577	0.0631194	0.0583833	0.896075
SJ06259	1.36674	1.47014	1.86427	1.95612	2.26576	0.934541	2.30211	3.23388	1.76307	0.751082	0.172024	0.291911
SJ06258	2.32504	1.35793	1.81271	2.87034	3.19592	1.71729	2.99529	2.96402	2.78988	0.235568	0.0540462	0.548611
SJ14934	287.62	262.323	349.204	8.93659	24.9158	61.9314	67.4679	70.2166	93.3967	0.00205588	0.00817327	0.0837063
SJ06251	0	0	0	0	0.0300531	0	0	0	0	0.42265	NaN	0.42265
SJ06250	0.0983795	0.0894841	0.209259	0.385856	0	0.432585	0.353049	0.108836	0.460035	0.41561	0.228591	0.851532
SJ06253	0	0	0	0	0	0	0	0	0	NaN	NaN	NaN
SJ06252	0.155949	0	0.341142	0	0	0	0.300864	0	0	0.234877	0.66607	0.42265
SJ06255	3.11698	3.09983	2.0764	1.00218	2.17878	0.748379	1.57793	1.09035	1.8173	0.0634584	0.0448021	0.731088
SJ06254	8.31834	7.59226	11.7042	1.9961	3.06776	7.3968	3.09947	2.73001	4.21855	0.0764558	0.032387	0.679223
SJ06257	1.76209	0.984109	2.33976	2.287	2.59855	1.39427	1.38056	0.157695	1.21732	0.497353	0.229917	0.0897214
SJ06256	0.439501	0.110873	0.274886	0.293035	0.364155	0.132424	0.903959	0.0286867	0.0564719	0.924475	0.870678	0.84083
SJ15970	2.11285	1.60172	2.41011	0.844466	0.796704	2.73958	0.454299	0.806625	1.42087	0.466925	0.037133	0.482206
SJ15971	220.707	209.33	289.344	61.493	120.423	157.491	81.2145	76.1759	100.176	0.0283703	0.0187553	0.434276
SJ01919	0	0	0	0	0	0	0	0	0	NaN	NaN	NaN
SJ15973	5.19032	5.46377	5.11877	6.18221	4.04814	1.57174	3.44787	3.79656	3.1737	0.425225	0.00255021	0.763159
SJ15974	7.11292	8.30183	4.81611	3.34596	1.75123	4.43347	1.97445	3.83484	4.59668	0.0541277	0.0678464	0.804181
SJ15975	1.97775	1.75189	1.44218	3.62598	1.54518	0.768373	0.950926	1.5737	1.12132	0.79417	0.105774	0.466586
SJ15976	0	0	0	0	0	0	0	0	0	NaN	NaN	NaN
SJ01608	10.8386	8.48257	9.83256	5.54605	6.19453	6.53157	8.06442	7.84928	7.56629	0.0208633	0.103497	0.0133342
SJ01913	14.6259	14.217	15.3425	18.0407	11.5261	10.3141	12.771	19.3067	11.5565	0.611662	0.94637	0.731409
SJ15979	0.0909974	0	0.131527	0	0.111285	0	0	0	0	0.528256	0.196718	0.42265
SJ01911	1.6107	1.36582	2.6194	1.7768	1.16261	1.05191	1.43475	1.51738	0.647534	0.309906	0.239072	0.734063
SJ01910	5.38372	4.83047	5.55059	1.03459	0.909597	0.602394	1.54501	1.48631	0.924341	0.000257418	0.000190393	0.128886
SJ01916	0	0	0	0.0564538	0	0	0.372051	0	0	0.42265	0.42265	0.486549
SJ01914	0.110885	0	0.316251	0.292295	0	0.378928	0.525244	0.167258	1.6326	0.611538	0.286078	0.337283
SJ19242	0.828447	0.90875	2.20069	0.465811	0.185063	1.05724	0	0	0	0.23813	0.0981414	0.157137
SJ19535	2.65639	2.18473	2.7091	5.79103	3.4649	7.85828	8.64682	5.62866	12.567	0.126245	0.0842669	0.256122
SJ19240	0.885613	0.926887	1.12015	0.357041	0.236963	0.385892	0.567069	0.1998	0.295535	0.00307867	0.0128772	0.833895
SJ19246	31.946	44.0329	55.7193	4.98061	10.5476	20.0416	12.9496	11.697	14.3117	0.0231933	0.0444266	0.822597
SJ19247	0.0629579	0	0.371094	0.167209	0	0.446083	0.122481	0	0	0.748067	0.467409	0.335597
SJ19244	0.469505	0.35461	0.433697	0.83186	3.11586	1.87738	2.63229	0.863491	0.535423	0.147154	0.291396	0.55414
SJ19245	2.6188	3.44203	3.07951	2.70704	3.72795	2.93481	3.12524	4.65875	5.14258	0.854846	0.162781	0.181554
SJ02930	2.9837	2.01919	2.87206	7.49209	3.64315	2.73297	1.94647	2.57334	2.20421	0.302883	0.352864	0.242917
SJ02931	4.62336	5.58124	2.66856	7.11782	4.45576	1.73788	6.50561	6.88131	4.5301	0.939368	0.211245	0.440182
SJ19248	9.52973	8.35558	10.3362	4.28477	4.54862	6.19138	7.19107	9.57088	8.83919	0.00607086	0.392939	0.0196939
SJ19249	0.696839	0.219892	0.262917	0.103372	0	0	0.172734	0.296812	0.314903	0.136637	0.48265	0.017899
SJ19538	1.1137	1.55561	1.09318	1.26482	1.36305	2.15677	0.695726	1.48233	1.01972	0.363982	0.534664	0.221895
SJ19539	2.20263	2.19748	2.31431	1.93724	1.57367	1.56591	1.01334	1.33222	1.20861	0.0371431	0.00309376	0.0331776
SJ02936	0	0	0	0	0	0	0	0	0	NaN	NaN	NaN
SJ03043	26.2873	34.5531	26.4342	36.1716	18.7312	24.9054	25.7698	37.2278	27.2851	0.695813	0.835815	0.609026
SJ03042	10.2936	10.5963	10.7362	7.25219	5.33739	3.5702	6.41701	5.78182	5.28122	0.0382427	0.00177437	0.725204
SJ08761	41.4788	36.6991	29.085	1.13288	1.89211	2.30558	1.92307	3.57823	1.91144	0.0105636	0.0102051	0.35761
SJ08760	0.831183	1.0155	0.770056	1.19366	0.90239	0.293084	0.47914	0.253301	0.0416016	0.805686	0.021391	0.168739
SJ03047	2.22357	1.72136	2.01317	3.5092	1.89952	2.73569	2.25893	2.80092	1.35231	0.253407	0.761585	0.41044
SJ11543	0.237596	0.0897205	0.175493	0.263076	0.36662	0.211009	0.115788	0.551767	0.722223	0.147081	0.239657	0.419195
SJ08765	0	0	0	0	0	0	0	0	0	NaN	NaN	NaN
SJ08764	11.7135	6.49686	10.4872	3.40525	2.78523	9.81105	8.02944	5.33765	5.34407	0.205794	0.158481	0.736871
SJ11097	0	0.122752	0.0607198	0.21623	0.654616	0	0.15983	0.317067	0.873436	0.35593	0.211772	0.610931
SJ11096	0	0	0	0	0	0	0	0	0	NaN	NaN	NaN
SJ08769	7.82972	6.16084	8.69995	4.78506	5.5556	7.90645	7.86126	6.874	4.69645	0.28734	0.417289	0.780514
SJ08768	0	0	0	0	0	0	0	0	0	NaN	NaN	NaN
SJ11093	27.4647	21.8625	24.7354	8.10089	14.5037	7.62545	12.6043	15.7808	14.4089	0.00767632	0.0096752	0.190719
SJ11092	15.7928	16.5056	23.5781	7.48544	17.3989	20.3397	20.8686	22.1804	21.5395	0.491548	0.362797	0.237998
SJ11091	21.7469	19.3071	21.5056	3.11872	6.52758	4.11263	8.19269	7.4515	5.34572	0.000318125	0.000288969	0.144739
SJ11090	0	0	0	0	0	0	0	0	0	NaN	NaN	NaN
SJ13086	1.36786	1.6452	1.03009	5.59545	2.04503	2.08052	2.19919	1.95462	1.5233	0.247627	0.110605	0.370788
SJ03028	1.45541	1.1656	1.59938	1.63474	0.743448	0.462087	0.505357	1.03605	0.788927	0.323173	0.0358021	0.691678
SJ22263	1.04715	0.546122	0.45029	6.17306	3.16957	2.73691	1.06005	1.03044	1.1798	0.0863891	0.151166	0.112665
SJ13084	0.845755	0.839547	0.656194	19.5599	7.42435	1.69618	1.22934	2.15563	1.53826	0.2374	0.0805036	0.271363
SJ19403	2.32619	1.5923	1.94384	1.61366	1.93929	1.24653	1.16177	2.04619	0.933759	0.291198	0.237853	0.613901
SJ13085	4.07201	6.42174	6.01331	25.8302	24.3904	40.6157	28.4745	47.7801	50.7698	0.0388477	0.0329595	0.243494
SJ20830	3.634	1.16875	3.65499	4.20747	3.4529	2.62468	1.82573	1.45465	4.15652	0.562836	0.787667	0.394475
SJ22266	2.1646	1.77124	2.51536	3.69485	3.09688	2.57619	1.08921	1.98548	1.1682	0.0757481	0.114497	0.0172105
SJ10128	4.59591	3.71839	3.98739	4.47346	4.15822	2.078	2.9937	3.54867	2.64888	0.561445	0.0482849	0.578567
SJ22267	55.2679	63.3493	65.5223	28.5973	42.0943	45.7968	34.9491	38.3719	40.2214	0.0295773	0.0071637	0.871397
SJ22264	14.7429	14.3203	17.8222	5.61325	10.34	17.7586	12.4515	8.67644	16.8258	0.340271	0.339554	0.758248
SJ17703	2.57313	3.39846	3.436	0.417041	1.36372	0.571513	1.57415	2.09512	3.22114	0.00445875	0.226375	0.0690134
SJ13081	0	0	0	0	0	0	0	0	0	NaN	NaN	NaN
SJ19404	31.3781	23.9431	28.7698	13.8775	15.3479	21.7234	19.8713	20.301	21.4512	0.0276382	0.0691265	0.275651
SJ01605	0	0	0.09019	0	0	0	0	0.330933	0	0.42265	0.547145	0.42265
SJ20128	0	0	0	0	0	0	0	0	0	NaN	NaN	NaN
SJ05963	37.394	36.4297	39.3117	0	0.317785	5.00966	0	0	0.366518	0.000276928	0.000399611	0.414686
SJ05723	0.129804	0	0	0	0	0	0	0	0	0.42265	0.42265	NaN
SJ10129	7.68575	4.89808	5.31076	13.5734	4.47286	6.93116	6.11023	3.58231	3.56834	0.482066	0.271518	0.2849
SJ06640	0.215636	0.759132	0.210532	0	0.176803	0	0	0	0	0.198917	0.162141	0.42265
SJ22268	1.81896	1.29714	0.275856	2.78245	1.28607	1.65425	0.365789	0.582012	0	0.290723	0.206648	0.0571924
SJ05966	12.4948	13.7242	12.0178	15.2567	15.6258	9.88614	16.9289	15.0685	11.2424	0.698639	0.427403	0.758338
SJ05967	0.361747	0.252917	0.294225	4.18652	5.2707	3.24191	1.02157	1.64215	0.862947	0.0212658	0.0644593	0.0225031
SJ20832	0	0.0795056	0	0.303736	0.294409	0.191294	0	0	0	0.0077383	0.42265	0.0182328
SJ13088	0.493065	0.185115	0.174326	0.108108	0	0	0	0.0924	0	0.129412	0.126806	0.917493
SJ13089	2.61942	2.70252	3.68566	2.57437	2.41478	10.021	5.98451	7.07632	6.0465	0.509697	0.00240644	0.642068
SJ08187	0	0	0	0	0	0	0	0	0	NaN	NaN	NaN
SJ08185	0.0502658	0	0	0	0	0	0	0	0	0.42265	0.42265	NaN
SJ08184	30.1906	26.5028	25.3038	8.32078	7.50238	10.0104	14.4371	13.3826	17.9799	0.0015776	0.00401287	0.0235037
SJ08183	1.99785	1.17407	1.33535	2.01239	1.61026	0.778096	1.4099	0.991532	0.743361	0.940317	0.231226	0.383297
SJ08182	7.13368	6.30093	9.0482	0.418899	1.04562	0.986588	1.45419	2.96445	3.53484	0.0109432	0.0106911	0.086358
SJ08181	4.69989	5.48973	4.93471	3.14556	2.51779	2.84892	1.61961	4.26823	2.71022	0.00220502	0.0948015	0.974106
SJ08180	9.49258	8.27988	13.7414	1.91114	4.03503	4.7612	3.61195	4.98788	5.42027	0.0338483	0.0601544	0.347384
SJ17959	0	0	0	0	0	0	0	0	0	NaN	NaN	NaN
SJ19951	0.235693	0.267017	0.174145	0.41758	0.363734	0.209395	0.114891	0	0.358326	0.230446	0.590689	0.247905
SJ21305	0.480291	0.48391	0.316668	2.31848	0.593952	0.761836	0.208759	1.86473	1.30266	0.282785	0.286697	0.898847
SJ08188	0	0	0	0.14455	0.202204	0.589426	0.289439	0.102037	0.200965	0.155055	0.0675945	0.507996
SJ18111	0	0	0	0	0	0	0	0	0	NaN	NaN	NaN
SJ18113	0	0	0	0	0	0	0	0	0	NaN	NaN	NaN
SJ18112	0	0	0	0	0	0	0	0	0	NaN	NaN	NaN
SJ13828	0	0	0.062563	0.483055	0.207642	0	0.205889	0.163385	0.257152	0.271889	0.00642009	0.893432
SJ18114	20.6978	25.5675	27.4289	0	0	0.390424	0.48157	0	0	0.00649949	0.00642499	0.890517
SJ13824	7.88904	8.3202	9.36087	7.15111	5.97923	9.24688	8.15006	5.19836	7.16131	0.39052	0.182269	0.655025
SJ13825	44.0905	33.6082	32.9473	10.2646	10.5676	10.0119	13.8552	15.2733	13.8062	0.0177576	0.0230032	0.00841711
SJ13826	22.4692	23.2064	30.3769	5.34249	9.94471	13.8051	16.5544	14.9271	17.7931	0.0112241	0.0595441	0.0983914
SJ13827	0	0	0	0	0	0	0	0	0	NaN	NaN	NaN
SJ13822	5.73934	9.97832	8.10852	4.96519	9.9001	11.5993	52.1789	39.4903	46.3744	0.729432	0.00504031	0.00267094
SJ13823	5.55177	6.75151	4.88766	1.11681	2.25332	0.967028	5.29124	0.446928	6.82741	0.00421175	0.51127	0.288033
SJ07612	24.0882	22.212	24.9376	4.57364	6.49441	9.03687	8.87756	7.77622	6.53738	0.000907798	0.000131446	0.531195
SJ07613	3.63627	2.69012	3.4809	1.92876	3.02646	3.24668	2.45691	3.10965	3.8075	0.352066	0.782981	0.526707
SJ07610	1.71613	1.53978	2.11566	0.298923	0	3.36893	0	0	0.975031	0.652115	0.0277471	0.497153
SJ07611	3.77921	8.70402	9.99765	1.9277	4.26392	10.2031	0.934033	1.43452	4.27108	0.55167	0.0893288	0.319749
SJ07616	0	0	0	0	0	0	0	0.098818	0	NaN	0.42265	0.42265
SJ07617	0	0	0	0.0404736	0.395588	0	0	0	0	0.366885	NaN	0.366885
SJ10328	1.36785	1.94797	1.26495	6.61273	5.24443	3.19116	3.05206	4.40328	3.96093	0.0666195	0.0142978	0.35092
SJ10329	0	0.141845	0.139785	0.0832525	0.174334	0	0.414309	0.0730798	0	0.912946	0.654682	0.621045
SJ10326	0.0755713	0	0.110392	0	0.371364	0	0	0	0.227407	0.671746	0.878712	0.760765
SJ07618	0.0415761	0	0	0	0	0	0	0	0	0.42265	0.42265	NaN
SJ10325	0	0	0	0	0	0	0	0	0	NaN	NaN	NaN
SJ10322	2.74837	2.53142	2.68446	2.54821	2.91796	1.58023	2.55141	2.0868	2.51292	0.524506	0.202474	0.940651
SJ10323	2.27627	2.27766	1.91055	2.83562	2.31727	1.61647	2.22194	2.91268	2.82025	0.806783	0.134972	0.404403
SJ10320	8.67328	6.06406	5.61402	19.2419	10.436	2.87474	12.4701	10.5616	7.94308	0.48216	0.10091	0.923271
SJ10321	5.59351	4.48073	4.62368	8.88427	4.832	2.66893	3.49769	4.10119	2.58869	0.788607	0.0583689	0.37485
SJ22187	8.10122	9.62631	9.24655	8.51009	11.5185	9.16652	15.5103	16.2183	11.8329	0.521997	0.043872	0.0507184
SJ22186	4.19294	3.73696	3.10922	5.71906	2.92465	0.958966	2.10239	2.04492	1.22987	0.764804	0.0113524	0.415933
SJ22185	0.13148	0.198879	0.130906	0.583754	0.380468	0.157575	1.46512	1.02598	0.538138	0.212564	0.0844388	0.125916
SJ21835	44.0328	37.0832	34.3837	48.3509	30.3039	25.8007	24.5706	34.934	29.4464	0.659517	0.100038	0.545352
SJ22183	0.686169	0.283395	1.26897	0.47177	0.194135	1.01927	0.555972	0.538965	0.530836	0.649216	0.549367	0.942351
SJ22182	0	0	0.0701085	0	0	0	0	0.256578	0	0.42265	0.547531	0.42265
SJ22181	5.10194	4.56112	3.91625	6.10548	3.96046	5.68385	4.12156	4.34338	3.54467	0.400122	0.285787	0.189356
SJ22180	0.0290924	0.0881302	0	1.06165	0.362391	0.529061	0.144225	0.0228761	0	0.0989134	0.767683	0.100031
SJ04095	13.0242	16.727	17.2996	5.7876	9.05484	9.14783	10.2145	8.11825	10.1972	0.0124111	0.0263433	0.321966
SJ04094	0.037592	0.0569929	0	0.0502708	0	0	0	0	0	0.566551	0.200156	0.42265
SJ04097	0	0	0	0	0	0	0	0	0	NaN	NaN	NaN
SJ04096	4.8052	5.23777	3.85493	4.58231	13.1478	14.072	9.47947	7.44975	7.76971	0.184873	0.0126362	0.517513
SJ04091	23.7641	15.9492	15.3162	8.38347	6.37258	3.98754	10.3499	7.31698	7.16923	0.0304623	0.0514307	0.285746
SJ04090	0.219625	0.105218	0.0883251	1.80549	0.347398	0.767342	0.393603	0.69716	0.959936	0.192603	0.0714315	0.582791
SJ22189	0.177822	0	0.485193	0.309471	0	0	0	0	0	0.541476	0.259235	0.42265
SJ22188	2.11247	3.10524	3.04117	11.8384	6.6295	13.2067	7.0763	7.2125	9.81969	0.056703	0.0180743	0.33994
SJ13797	12.4208	14.4613	14.4748	1.81229	0.406976	2.33503	4.17003	1.73294	2.99987	0.000193177	0.000385238	0.188867
SJ02558	0.273217	0.204908	0.38297	0	0	0	0	0	0	0.0311327	0.0311327	NaN
SJ13795	0	0	0	0	0	0	0	0	0	NaN	NaN	NaN
SJ13792	0.0815779	0.368917	0	0	0	0	0	0	0	0.311611	0.311611	NaN
SJ13793	0.152578	0.404098	0.171589	4.88189	2.70102	0.413264	0.263382	0.507505	0.411305	0.200767	0.23353	0.220082
SJ13790	0	0	0	0	0	0	0	0	0	NaN	NaN	NaN
SJ13791	7.17927	5.58502	8.83134	0	0	0	0	0	0	0.0165304	0.0165304	NaN
SJ05272	9.10519	9.87516	10.8044	2.70675	1.58955	4.0136	4.39942	5.40608	5.22898	0.00177756	0.00218214	0.067902
SJ05273	33.2218	19.9279	14.2733	20.4681	17.963	10.5348	42.0995	31.3648	29.4957	0.403703	0.16733	0.0245487
SJ05270	0.59791	0.62215	0.224259	0.199303	0.510775	0	0.553164	0.234067	0.460737	0.28252	0.705034	0.376005
SJ05271	11.9266	6.86281	5.46341	1.8424	3.82741	1.55708	2.50993	2.70665	2.06928	0.0880355	0.101002	0.980916
SJ05276	2.31141	1.30772	2.11514	1.2132	2.22065	2.28681	0.489292	0	1.41576	0.992669	0.0742032	0.0805731
SJ05277	7.23053	7.61833	7.01055	0.120676	0.335935	0.240688	0.264629	0.788481	0.309309	0.000174788	1e-05	0.317303
SJ13798	2.29203	1.71798	1.3994	1.62846	0.51773	0.956362	0	0.95705	0.206876	0.140921	0.0227747	0.211979
SJ13799	8.00198	3.72083	1.94077	4.33259	0.636537	2.89647	1.46376	3.63541	1.7617	0.419352	0.336214	0.807658
SJ15302	0	0	0.0832362	0.1993	0	0	0.164682	0	0	0.632424	0.689188	0.900166
SJ15301	0.023702	0	0	0	0.0295724	0	0	0	0	0.884742	0.42265	0.42265
SJ15300	2.52458	1.34327	2.02065	3.56857	2.43303	0.670839	2.52406	2.03989	2.00547	0.794973	0.594557	0.971522
SJ15307	95.2407	106.6	112.232	58.0503	81.1797	102.645	95.8149	83.6444	103.529	0.194139	0.248288	0.408453
SJ15306	1.72168	1.87401	2.09313	19.5692	22.2336	30.1899	33.6566	33.6631	46.2786	0.0201082	0.0133557	0.0627078
SJ15305	0.0320038	0	0	0	0.199155	0	0	0	0	0.490719	0.42265	0.42265
SJ15304	0	0	0	0	0	0	0	0	0	NaN	NaN	NaN
SJ15309	3.76113	8.67319	7.46253	4.80588	3.13565	3.37674	15.6138	10.731	10.8542	0.183981	0.0579051	0.0241385
SJ15308	13.8128	14.851	13.8202	3.49275	10.5272	7.63354	9.31088	9.20603	7.81484	0.072767	0.00127867	0.527832
SJ22219	53.3445	38.6627	49.3905	15.0881	19.6592	28.0349	20.8243	18.2383	23.7583	0.0111789	0.0175528	0.997715
SJ18906	0.251757	0.133666	0.249896	0.898667	0.52002	0.603014	0.314983	0.309506	0.394214	0.0448392	0.0620949	0.0934127
SJ20729	6.09683	4.93394	7.36549	4.73204	2.00312	3.47155	3.13735	6.09988	4.74649	0.0617791	0.257317	0.340669
SJ20728	1.17816	0.8213	0.703744	2.44119	1.52039	1.065	1.09371	1.10621	0.78589	0.187448	0.625092	0.230563
SJ20725	1.0694	1.49353	0.800072	0.621159	0.663655	0.296386	1.94415	1.47846	1.70742	0.0788667	0.0815648	0.00284288
SJ20724	1.89105	1.31646	1.7785	13.4727	7.52045	10.439	4.39224	5.63684	6.23012	0.0347841	0.0133944	0.0873779
SJ20726	9.0488	7.35972	7.31577	25.0966	6.1357	6.2334	7.97082	8.53917	7.63665	0.543428	0.837986	0.554321
SJ20721	0.414674	0.986952	1.11708	0.0527217	0	0.21537	0.76333	0.721813	0.504622	0.0632999	0.508444	0.0057966
SJ20720	0	0.122305	0.0406747	0	0	0	0	0	0	0.269955	0.269955	NaN
SJ20723	2.30978	2.18415	2.71531	2.01523	1.58694	6.3896	2.31499	3.60962	3.6778	0.607643	0.206512	0.941688
SJ20722	1.51099	1.71118	1.94825	0.390153	0.62108	0	0.979847	1.26481	1.24116	0.00476674	0.0266373	0.0276605
SJ19436	44.7803	37.9698	58.9462	0	0	1.99546	0	0	0.150075	0.0162682	0.0167125	0.452848
SJ14765	1.66952	1.10094	1.32377	0.301627	0.501933	0.717917	0.383171	0.288612	0.353929	0.016633	0.0226017	0.301352
SJ18907	0	0	0	0	0	0	0	0	0.0410592	NaN	0.42265	0.42265
SJ09105	0.61108	0.204956	0.19942	0	0	0	0	0	0	0.131035	0.131035	NaN
SJ20839	0	0	0	0	0	0	0	0	0	NaN	NaN	NaN
SJ10127	0.089747	0.0340048	0.204128	0	0	0	0	0.123928	0.0349103	0.160764	0.420372	0.287732
SJ19563	4.80662	4.14758	5.79729	1.10536	1.00085	0.442478	2.00438	0.8202	2.93555	0.00622494	0.0202264	0.216076
SJ09584	0.261662	0.131411	0.126394	30.8454	21.0366	7.58392	3.85047	1.79731	0.130288	0.100333	0.244668	0.114009
SJ09585	0.335872	0.202786	0	0.178288	0	0.237212	0.195564	1.08765	0.507998	0.752795	0.246755	0.216244
SJ09586	75.1435	62.5142	65.4385	15.5047	19.2499	21.4593	47.0045	46.3431	42.4994	0.00186957	0.0181059	0.000365906
SJ09587	0.255539	0.319161	0.320801	0.67045	0.56411	0.221134	0.39063	0.166699	0.0235002	0.301287	0.430758	0.170277
SJ09580	0.66698	0.486849	0.409203	0.802443	0.511255	0.273823	0.35174	0.406397	0.525382	0.964957	0.375838	0.583407
SJ09581	0.854403	0.845871	1.08812	0.467699	0.245329	0.834175	1.49557	0.696312	1.47293	0.122313	0.383705	0.0985365
SJ09582	0.222733	0.0241266	0.0727117	1.34806	1.05452	0	0.317873	0.743204	0.298303	0.230137	0.1257	0.49244
SJ09102	0.205111	0.285097	0	0	0	0	0	0	0	0.19416	0.19416	NaN
SJ12393	0	0	0	0.0718796	0	0.145825	0	0	0	0.226883	NaN	0.226883
SJ09588	2.42981	1.94918	1.54892	3.78339	4.29745	3.3724	0.680381	3.16358	1.5925	0.00761355	0.847468	0.095919
SJ13934	0.0423138	0	0	0	0	0	0	0	0	0.42265	0.42265	NaN
SJ20589	2.97863	2.5655	2.49404	1.55587	2.64366	2.07001	1.74142	2.4678	1.5955	0.193242	0.0912966	0.727682
SJ20588	10.5725	11.1532	14.0386	2.287	8.31538	6.2742	5.52224	13.0887	8.82559	0.0494039	0.34001	0.282215
SJ01352	0	0	0	0	0	0	0	0	0	NaN	NaN	NaN
SJ01354	5.02174	2.99335	3.37869	1.37109	0.418623	1.03805	1.37336	3.75924	1.47806	0.0288886	0.188249	0.241833
SJ01357	0.0272091	0.0824393	0.0411173	0	0	0	0.0270067	0.0428326	0	0.093836	0.268721	0.203692
SJ01356	0	0	0	0	0	0	0	0	0	NaN	NaN	NaN
SJ20581	0.0932066	0.140951	0.277856	0	0	0	0	0	0	0.0910018	0.0910018	NaN
SJ01358	0.0331579	0.100409	0.0498952	1.03227	0.990074	0	0.295199	0.702482	0.204956	0.210428	0.154425	0.517802
SJ20583	6.11129	4.46818	5.94996	0	0	0.125735	0	0	0.107209	0.00869026	0.00875944	0.916259
SJ20582	0.158469	0	0.115451	0	0.388944	0	0	0	0	0.802319	0.19339	0.42265
SJ20585	0	0.0438059	0	0.0514837	0.3963	0	0.229421	0	0.53775	0.392266	0.261158	0.622949
SJ20584	1.15053	1.34046	1.42425	1.86415	1.39625	0.965367	1.6961	2.15689	2.46749	0.734691	0.0565343	0.112892
SJ20587	0	0.0425543	0	0	0	0	0	0	0	0.42265	0.42265	NaN
SJ20586	0.87617	0.836567	0.667246	2.87974	2.27243	0.59617	1.58821	1.18171	1.03922	0.241135	0.0864898	0.445789
SJ00340	25.8856	37.3691	31.8833	19.6619	13.7948	17.7285	18.062	21.263	20.1061	0.0293725	0.0602978	0.253769
SJ00343	3.31373	0	0.93331	0	0	0	0	0	0	0.28775	0.28775	NaN
SJ12983	1.40344	1.74678	1.85857	1.6517	3.50064	2.0117	1.46942	1.50085	1.79071	0.331275	0.656048	0.291208
SJ00345	0.291118	0.439772	0.258242	0.876919	0.215694	1.65616	0.681426	0.901958	0.354227	0.293361	0.176231	0.593348
SJ00344	17.4312	14.8207	11.7895	15.0391	16.6253	10.0345	18.3746	17.9692	15.3718	0.776904	0.26198	0.230482
SJ00347	1.15727	0.433659	1.21014	0.126471	0.174203	0	0	0	0.417469	0.074039	0.0662194	0.812981
SJ00346	1.97822	2.99785	1.60566	2.28676	1.67491	1.80663	2.08473	1.80147	1.24496	0.596991	0.385986	0.532202
SJ00349	4.19664	3.34378	3.52948	9.77863	3.38943	2.00291	2.72432	4.10319	2.58637	0.626382	0.387592	0.508988
SJ00348	903.531	1014.83	1442.57	233.242	701.963	839.023	671.014	679.607	723.493	0.0990302	0.119345	0.640863
SJ09084	36.9425	19.0424	27.6969	11.7199	8.93444	16.8863	23.9014	19.7526	21.9204	0.0792974	0.363324	0.0378539
SJ03286	5.88228	4.13721	3.24306	0	0	0.23326	0	0	0	0.0293468	0.0293817	0.42265
SJ05385	0	0	0	0	0	0	0	0	0	NaN	NaN	NaN
SJ10121	2.48729	1.7333	1.59675	0.959715	0.393128	1.8064	2.1703	0.591105	1.06332	0.158123	0.303106	0.739911
SJ00407	5.68106	6.27414	6.55142	1.94322	2.09232	1.63	4.72005	3.52296	5.03315	0.000627798	0.0426056	0.0238284
SJ03609	1.42087	1.12687	0.971108	3.15164	1.49657	0.87391	0.970673	0.700755	0.624372	0.4304	0.0760986	0.252769
SJ03608	0.31221	0.439387	0.304365	0.278184	0.0556715	0.407729	0.155379	0.457547	0.173508	0.424334	0.46806	0.92119
SJ09638	2.00101	0.755881	0.987952	3.44857	1.03038	0.198036	1.52015	0.388004	0.677455	0.788757	0.492435	0.557051
SJ12989	0.420681	0.463022	0.0573411	1.35959	0.99767	0.414306	0.414939	0.478869	1.17814	0.143664	0.264915	0.561364
SJ03601	46.6436	40.404	43.1564	15.6681	25.9459	18.7889	34.3781	35.005	33.8247	0.00553895	0.0341356	0.0410742
SJ03600	4.77547	5.29916	5.54302	0.919364	1.82828	4.01889	2.70603	4.88564	4.53152	0.0773814	0.220625	0.198988
SJ03603	4.56383	3.64602	5.69864	3.32143	3.65629	1.00922	3.66597	2.24889	2.84115	0.133178	0.0841172	0.80077
SJ03602	2.83135	3.13321	2.52137	1.76189	1.03774	0.246473	0.715658	1.73762	1.25866	0.039005	0.0157094	0.698609
SJ03605	33.6895	33.0013	30.1522	14.5324	19.9481	16.238	15.2586	22.3578	18.5792	0.00227244	0.0096775	0.523472
SJ03604	90.6771	108.522	123.379	33.0794	63.8642	71.6966	62.1816	81.0182	74.4649	0.0293994	0.0448449	0.302714
SJ03607	36.8801	40.2603	46.7436	4.94987	5.35702	5.24692	11.6599	9.19958	14.793	0.00628866	0.0025223	0.052962
SJ20453	3747.69	4945.85	4892.16	1006.03	1285.56	2685.65	2648	2163.5	2844.38	0.0136435	0.0205795	0.221545
SJ10122	24.7046	32.1622	28.4879	9.82589	7.13536	10.9644	19.3325	20.0582	15.5102	0.00411991	0.0224174	0.00861276
SJ17239	6.99907	6.10109	5.93825	2.32234	2.04021	2.85013	3.60526	2.7196	2.78841	0.0010003	0.00175505	0.164718
SJ17238	0.257587	0.454608	0.513252	0.838802	1.81072	0.308927	0.126699	1.13955	0.395583	0.318556	0.682772	0.469032
SJ21988	29.0926	30.7576	31.4521	11.8154	7.72628	9.29661	17.4198	11.8489	9.69488	0.000416366	0.0114507	0.283762
SJ21989	0.670601	1.0061	1.31816	2.11388	3.40184	1.80257	6.40006	5.60018	3.50531	0.0839903	0.035236	0.0665837
SJ17235	0.736433	0.159007	0.468458	0.606383	0.58559	0.375691	0	0	0.401452	0.736387	0.211246	0.0813662
SJ17234	4.19088	3.40981	3.52394	4.07479	3.12228	2.46057	2.57905	2.35018	2.18256	0.422558	0.0177099	0.20698
SJ17237	1.09666	1.25866	1.62681	2.48542	3.35567	2.23503	0.844407	1.26797	1.01957	0.0394447	0.231888	0.0286033
SJ17236	0.262075	0	0	0.65072	0.194512	0	0.153862	0.285042	0.240041	0.430883	0.249395	0.802788
SJ21982	1.64394	1.43207	1.58363	1.45531	1.63721	1.56768	0.491955	1.31892	1.34215	0.998303	0.210161	0.211066
SJ21451	3.0542	3.56161	2.67058	5.57145	3.87889	5.88077	1.72466	2.47178	3.30928	0.0673046	0.337122	0.0317449
SJ17233	75.0918	99.7887	100.762	7.18017	5.89791	13.2649	5.48674	4.77865	5.95313	0.00681352	0.00921421	0.274534
SJ17232	0.31328	0.651854	0.234707	3.34069	3.64747	5.935	5.36615	6.4633	5.42547	0.0383728	0.00186401	0.212959
SJ10911	2.60787	1.45701	1.2616	4.91937	1.39475	2.17004	3.04392	1.94482	1.11105	0.436354	0.732649	0.556965
SJ10577	0.0389526	0	0	0	0	0	0	0	0	0.42265	0.42265	NaN
SJ10913	0	0	0	0.152069	0	0	0.421131	0	0.131488	0.42265	0.276816	0.402239
SJ10912	24.097	22.6382	29.4649	10.8291	14.9008	16.5019	23.6953	24.3464	27.7597	0.0145491	0.959503	0.00749658
SJ10915	5.92743	7.51118	9.07651	2.76907	4.13927	4.43347	3.7021	3.83484	5.55433	0.0346341	0.0532363	0.500543
SJ16549	0.179112	0.271127	0.269014	1.87914	0.979715	0.388811	0.283056	0.477185	0	0.190624	0.931353	0.188169
SJ10917	0	0	0	0	0	0	0	0	0	NaN	NaN	NaN
SJ10916	12.4652	5.71191	5.38131	10.2553	6.39887	3.52317	12.8733	10.1073	6.42833	0.728595	0.548568	0.318083
SJ10919	0	0	0	0	0	0	0	0	0	NaN	NaN	NaN
SJ10918	0.0711832	0	0	0	0	0	0	0	0	0.42265	0.42265	NaN
SJ16546	0.093306	0.140501	0	0	0	0	0	0	0	0.199646	0.199646	NaN
SJ16547	4.79939	9.32215	9.30928	1.64415	5.11467	3.58395	111.745	102.978	120.883	0.0829655	0.00124457	0.00164893
SJ16540	0.0982931	0	0.141368	0	0	0	0	0	0	0.19638	0.19638	NaN
SJ16541	0	0	0	0	0	0	0	0	0	NaN	NaN	NaN
SJ16542	4.2886	5.40864	4.20742	0	0	0	0	0	0	0.0069204	0.0069204	NaN
SJ16543	7.68839	11.2458	11.3589	0	0	0	0	0	0.152664	0.0139457	0.0139599	0.42265
SJ01760	35.6328	30.8926	31.1633	9.49939	11.9192	8.3876	7.27368	10.5598	5.64185	0.000529905	0.000309276	0.308094
SJ01761	0.866036	1.2062	0.416582	0.400474	0.129239	0	1.0614	0.679024	0.588289	0.0849906	0.854996	0.0345768
SJ01762	3.21587	2.77188	2.93998	4.58768	4.97188	1.9308	6.39033	7.44106	4.59808	0.466517	0.0591222	0.143147
SJ10574	0.0385443	0.174993	0	0.0685103	0	0	0	0	0	0.470052	0.311974	0.42265
SJ01764	0	0	0	0	0	0	0	0	0	NaN	NaN	NaN
SJ01766	0	0	0	0	0	0	0	0	0	NaN	NaN	NaN
SJ02151	0	0.0806536	0	0	0	0	0	0	0	0.42265	0.42265	NaN
SJ01768	0	0	0	0	0	0	0	0	0	NaN	NaN	NaN
SJ01769	0	0	0	0	0	0	0	0	0	NaN	NaN	NaN
SJ05088	18.0872	17.9077	26.0364	1.57388	1.08635	3.46269	5.77911	3.26131	4.85955	0.0149608	0.0206293	0.0660301
SJ10572	0	0	0	0	0.10365	0	0	0	0	0.42265	NaN	0.42265
SJ21186	3.15203	2.65012	4.62728	0.884244	0.915786	5.53932	4.38357	2.26511	3.12708	0.584669	0.811347	0.663474
SJ21187	11.3546	7.91503	7.14819	27.0257	15.6282	8.76077	17.2425	13.8184	13.0499	0.25505	0.0319721	0.696237
SJ21184	0.283874	0.409475	0.422162	0.344665	0.507967	0.536118	0.259614	0.258441	0.346782	0.292402	0.200275	0.0810636
SJ21185	29.276	39.0956	39.4529	17.9268	26.3628	33.7648	23.8465	22.7212	33.9446	0.16119	0.136076	0.894919
SJ21182	0	0.0200371	0	0	0	0	0	0	0.0620275	0.42265	0.575359	0.42265
SJ21183	26.6992	24.6247	31.6763	2.89824	4.74755	4.11037	16.1928	15.3219	12.4785	0.00516915	0.0113456	0.00379099
SJ21180	0	0	0	0	0	0	0	0	0	NaN	NaN	NaN
SJ21181	0.0856953	0.0324726	0.0650181	0.630025	1.41766	1.33269	0.576042	0.625809	0.16678	0.0502098	0.111347	0.0970195
SJ03027	23.9525	17.2234	12.7329	5.51445	3.04017	3.28045	8.75354	9.47671	7.90398	0.0434246	0.102144	0.0114961
SJ21189	36.9712	33.3559	37.3562	5.85279	7.47455	13.7192	11.9083	12.826	17.1151	0.00205609	0.000558777	0.172736
SJ21678	52.6916	54.5467	57.7149	9.91526	16.6533	17.1516	32.3386	31.4173	29.2863	0.000361817	0.000459398	0.011164
SJ21679	1.55643	0.988442	0.822056	2.49856	1.04097	0.54585	0.735492	0.664295	0.421204	0.731837	0.132551	0.326012
SJ01844	18.4717	20.4861	21.343	7.14655	17.0342	9.35126	19.6663	19.829	16.179	0.0870804	0.357137	0.118952
SJ21670	11.0675	7.13687	6.17815	6.57643	8.67808	2.0372	7.1176	8.17423	3.30936	0.395473	0.411209	0.868096
SJ21671	10.0625	7.2754	7.36995	7.4532	2.60869	5.50214	3.54634	4.30641	2.86502	0.155209	0.0219404	0.370973
SJ21672	12.398	11.4052	5.79942	12.2583	13.593	3.27718	22.1135	17.5783	8.66871	0.969445	0.254518	0.28017
SJ21673	0.213351	0.138477	0.0459511	1.08487	0.417453	0.110734	0.6945	0.766366	0.0943588	0.29305	0.207557	0.959833
SJ21674	2.31816	1.66892	1.70025	1.50521	1.41338	2.4289	0.968065	0.73233	0.734178	0.786583	0.0248238	0.0884015
SJ21675	0.901849	0.989064	0.933231	0.803961	0.863038	0.35169	0.975788	0.71283	0.658203	0.236399	0.24218	0.599835
SJ21676	3.23141	2.95198	3.49107	0.72969	1.02223	1.37603	1.80663	1.13536	1.51555	0.000988939	0.00262467	0.17566
SJ21677	14.1262	16.8935	13.7738	3.72672	3.78453	3.80531	6.93462	11.1417	9.30755	0.00769677	0.0223871	0.0479608
SJ06963	0	0	0	0	0	0	0	0	0	NaN	NaN	NaN
SJ12005	8.4901	7.17685	6.76624	9.31316	8.83651	6.767	6.29953	8.05098	6.53867	0.434478	0.533273	0.24013
SJ15043	0.990373	2.99118	1.82559	0.109615	0	0	0	0	0	0.0814376	0.0793015	0.42265
SJ10579	0.52024	0.391928	0.251386	0.535317	0.637028	2.71517	0	0.661918	0.906931	0.329074	0.672971	0.395278
SJ20708	7.91458	4.63894	4.932	8.8487	6.88044	6.81053	3.97576	4.05558	4.65264	0.257907	0.263483	0.0295654
SJ02225	0.608455	0.613758	1.15368	4.1444	4.58231	6.72588	3.11668	3.36091	5.17823	0.0269895	0.0337061	0.288682
SJ12232	55.342	47.3003	67.4392	29.7516	48.4893	57.9008	51.5131	62.4952	61.6496	0.333178	0.801843	0.248708
SJ17491	0.0286299	0.0217117	0	0.166024	0.161198	0	0	0	0	0.230748	0.191106	0.183592
SJ17490	0.686452	0	0.470147	0.149462	0	0	0.157462	0.628357	0.487515	0.235551	0.882916	0.102247
SJ17493	0.018772	0	0.0285394	0.083678	0.0234562	0	0	0	0	0.514487	0.200366	0.288245
SJ17492	0	0	0.0327438	0.0192312	0.215546	0	0	0	0	0.431826	0.42265	0.373626
SJ17495	23.2136	20.3398	28.4286	7.31911	14.3649	17.6363	17.6583	13.0658	17.6941	0.0510244	0.059078	0.440191
SJ17494	21.4605	17.3157	14.8071	7.05529	8.57191	6.29023	10.1029	6.89794	7.09288	0.0225583	0.0200605	0.593518
SJ17497	0.218816	0.148867	0.150339	3.23466	3.16914	3.48958	0.477176	0.414038	0.485997	0.000559375	0.00089925	0.000705285
SJ17496	0	0	0	0.202595	0.50724	0.238468	0	0.0899124	0.0506938	0.0813555	0.213524	0.0985106
SJ17499	0	0.199426	0	1.51318	0	0	0	0.495796	0	0.477444	0.622794	0.57802
SJ17498	0.250045	0.466966	0.544556	2.66177	4.59107	3.87199	3.7798	3.72821	4.19445	0.0257278	0.000151566	0.768796
SJ07089	5.35705	8.00334	7.9943	2.92066	4.8704	4.84098	5.32381	4.14243	5.52167	0.0615408	0.121955	0.376297
SJ07088	8.61645	5.05792	7.97299	3.41925	7.55062	6.85193	3.29545	3.89449	6.52079	0.491463	0.148333	0.446918
SJ09108	3.87052	3.92567	4.21956	2.34592	1.63741	1.35412	2.31609	2.38996	2.31337	0.00990845	0.00286992	0.196908
SJ02226	0.123958	0	0.175224	0.108704	0	0.419573	0	0	0	0.618297	0.195233	0.296302
SJ03090	0.514839	0	0.470147	0.149462	0	0	2.047	0.628357	0	0.227624	0.453269	0.298515
SJ18667	0.409275	0.720653	0	0.120676	0.92382	0.962752	2.05088	1.47183	1.34034	0.447254	0.0146613	0.056193
SJ03091	0	0	0	0	0	0	0.364974	0	0	NaN	0.42265	0.42265
SJ03092	5.31347	0.587319	1.06088	1.53723	0	0.632789	0.356545	0.427257	0.826553	0.401468	0.356944	0.72339
SJ11636	0.131544	0.149607	0.300484	8.81346	12.1512	16.7325	2.72598	4.32112	3.72408	0.0326816	0.017214	0.0545027
SJ03093	1.39703	0.76705	0.187078	1.29289	0.391463	0.899493	0.617504	1.17727	0.577591	0.868128	0.986951	0.839689
SJ07269	0.209703	0.404627	0.260794	2.20936	0.80984	0.279557	0.551304	0.256178	0.356722	0.295083	0.415241	0.341472
SJ16574	0.881045	0.328036	0.29247	4.38341	1.55913	2.78853	3.55001	0.946171	0.608661	0.0914548	0.324493	0.38492
SJ15899	0.0110637	0	0	0.00987557	0	0	0	0	0	0.94004	0.42265	0.42265
SJ15898	0.130934	0.248376	0.225658	0.0438476	0.123096	0.121047	0.0164233	0	0.0771032	0.0823777	0.0220945	0.139076
SJ02227	0	0.0355185	0.0355136	0.0208796	0.0877347	0.0856262	0.116567	0	0	0.195889	0.739507	0.60059
SJ15893	3.20234	4.44375	3.0506	3.33046	2.85117	2.25502	5.47654	5.42324	1.75355	0.242925	0.658662	0.372716
SJ15892	24.7545	27.7712	33.6556	11.5355	19.7274	22.1272	19.4302	20.7913	23.4129	0.0598447	0.0854861	0.40314
SJ15891	2.42938	2.92983	1.88563	4.36069	3.77438	7.92336	1.40372	1.61198	2.42865	0.145514	0.239375	0.104864
SJ15897	4.68402	3.59298	2.88906	3.32912	2.1966	2.2102	1.65739	2.15102	1.78918	0.157254	0.0614646	0.189047
SJ15896	8.86121	7.99736	8.08556	7.90247	6.89368	5.73156	10.2176	8.64936	9.80617	0.129233	0.100223	0.0290226
SJ15895	3.10533	2.13446	3.15488	1.83737	1.22419	0.337486	3.14008	2.01597	0.792752	0.0419055	0.361438	0.360353
SJ15894	31.8201	33.9098	33.6069	24.51	31.1024	24.0793	36.4349	35.8175	25.0584	0.092558	0.872832	0.260364
SJ22217	0	0	0.0192554	0	0.0473553	0.0464644	0	0	0	0.249026	0.42265	0.18354
SJ12209	0.00746119	0	0.0114362	0	0	0	0	0	0	0.200989	0.200989	NaN
SJ12208	1.73488	1.33051	1.3916	1.72382	1.06896	0.586256	0.648266	1.2354	0.421169	0.394602	0.0785575	0.435084
SJ22211	1.74782	1.80682	2.18331	0	0	0	3.72894	4.20521	4.18592	0.00504713	0.000550929	0.00148087
SJ05918	0	0	0	0.21046	0	0	0.0578938	0	0	0.42265	0.42265	0.548529
SJ05917	7.7611	7.64882	8.43093	3.77923	4.43223	6.34224	5.26782	4.06833	4.8589	0.0458647	0.00263917	0.897128
SJ02236	0	0	0	0	0	0	0	0	0	NaN	NaN	NaN
SJ05915	23.0759	25.3241	28.8031	5.94573	8.58589	10.7044	23.4739	16.5932	16.5961	0.00152018	0.0792302	0.0251874
SJ02234	18.9611	15.8335	22.7796	8.18477	20.5282	23.4178	29.436	28.2527	35.478	0.747107	0.0172545	0.0812273
SJ02233	1.37691	1.27146	1.51825	1.11133	0.974443	1.76569	0.683332	0.645972	0.46889	0.714471	0.00129174	0.0983385
SJ02232	1.65666	1.04071	1.09101	1.53493	1.43995	1.58005	1.13459	1.33776	1.10441	0.324039	0.763391	0.0277739
SJ05911	0.47971	0.725345	0.142868	1.61763	1.01012	1.37538	1.22347	1.38207	1.24841	0.0223755	0.0303948	0.808543
SJ22218	2.86789	1.80161	2.78501	3.09496	4.00776	1.67194	2.91738	1.58685	2.15203	0.604241	0.633425	0.429566
SJ01221	0.541411	0.81219	0.759534	0.947967	0.653698	0	0.885936	0.504308	0	0.610721	0.451532	0.861914
SJ13079	12.706	11.4019	11.681	1.35886	3.02908	3.70125	1.61352	0.617073	1.95668	0.00107504	4.86e-05	0.198483
SJ13078	0.698824	1.0561	0.478342	0.381271	0.598223	0.191793	0.210239	0.500796	0.573938	0.168137	0.202881	0.82617
SJ07085	0.0701646	0.105878	0.308633	0	0	0	0.475836	0.0540158	0.105925	0.16156	0.761497	0.251599
SJ07262	7.56667	6.11654	7.10445	0	0	0.124026	0.0338479	0	0.105744	0.00357406	0.00368892	0.925348
SJ13073	7.66381	5.1433	5.48846	0.213193	0	0	0	0	0	0.0160904	0.0163276	0.42265
SJ13070	0.954479	0.343703	0.474614	0	0	0	0	0	0	0.0861465	0.0861465	NaN
SJ13077	0	0.266829	0	0	0	0	0	0	0	0.42265	0.42265	NaN
SJ13076	18.0635	20.282	21.7762	0.77373	0.119176	1.01087	0	0.222387	0.144923	0.00192028	0.00283459	0.189379
SJ15093	6.27318	3.97133	4.86795	2.03102	4.14919	1.88162	0	3.65367	4.7015	0.0774848	0.252694	0.955188
SJ15092	4.1886	3.70503	3.67472	2.85535	3.62349	1.35039	1.66266	3.09035	2.94545	0.197635	0.0908557	0.959852
SJ15091	0.846758	0.873106	0.618737	2.23516	0.571661	0.435329	0.625607	0.737084	0.370211	0.655785	0.215696	0.477644
SJ11490	0.804617	0.365245	0.180707	0.786379	0.149841	0.290105	0.118911	0.566136	0	0.884451	0.430102	0.524592
SJ15096	0	0	0	0	0	0	0	0	0	NaN	NaN	NaN
SJ15095	6.9879	5.14883	5.60564	1.33978	1.78006	2.8613	1.05081	1.80479	1.55182	0.0059989	0.00775019	0.376146
SJ15094	0.0417139	0.189328	0.124782	0.0370534	0.258826	0	0.205319	0	0	0.840834	0.573804	0.790116
SJ07267	0.0522748	0	0.0598505	0.0466462	0.196293	0.529531	0.0784619	0.0518142	0	0.261803	0.849111	0.270929
SJ03628	0.850367	0.587931	0.526703	2.08508	1.21343	1.66837	0.474551	0.58966	1.02937	0.0433413	0.840027	0.041195
SJ17820	8.23564	5.05411	5.33656	2.27829	2.81988	2.08268	6.55623	5.69468	5.41214	0.0583759	0.788335	0.00203832
SJ17821	3.68976	2.8892	4.08061	0	0	0	0	0	0	0.00959858	0.00959858	NaN
SJ17822	1.44405	0.855512	3.67967	0	0	0	0	0	0	0.146446	0.146446	NaN
SJ17824	0	0	0	0	0	0	0	0	0	NaN	NaN	NaN
SJ17825	2.45966	0.981493	1.12868	1.42965	2.16047	2.15753	1.66154	1.80775	0.233947	0.512029	0.696149	0.312046
SJ21473	3.13995	2.49681	3.41263	0.769211	0.747493	2.1235	1.33929	0.931937	0.521154	0.0372815	0.00467038	0.619848
SJ17827	1.10631	0.680525	1.12843	5.97059	2.64722	1.50897	0.769302	0.736197	0.609687	0.213192	0.201618	0.183998
SJ17828	0	0.141391	0.135456	0.330904	0.114738	0	0	0.428546	1.39693	0.638316	0.337616	0.38204
SJ17829	0.673448	0.882763	1.07201	2.27204	0.612279	1.2903	2.55881	2.66113	2.27248	0.397659	0.000582658	0.142031
SJ15167	0	0	0.0596023	0	0	0	0	0	0	0.42265	0.42265	NaN
SJ08967	6.60519	7.36405	7.86411	0	0	0.238336	0	0	0.0507907	0.00175631	0.00248602	0.51613
SJ00987	0.0151244	0	0.0461084	0	0	0	0	0	0	0.271461	0.271461	NaN
SJ00986	0	0	0	0.011787	0	0	0	0	0	0.42265	NaN	0.42265
SJ00985	0	0	0	0.0257418	0	0	0	0	0	0.42265	NaN	0.42265
SJ01468	0.114632	0	0.254378	0	0	0	0	0	0.348905	0.236425	0.963896	0.42265
SJ22378	10.0448	9.69242	11.662	0	0	0.489633	0	0	0.557516	0.00201278	0.00174238	0.931574
SJ00981	3.11174	3.44486	2.91963	0.565445	1.33199	0.363838	1.8201	1.23377	1.55086	0.00539426	0.00215208	0.100045
SJ00980	25.2579	21.1318	23.0096	7.24134	4.95505	6.37883	7.75898	8.50529	9.25367	0.000904445	0.00305273	0.0525357
SJ22374	0.845045	0.49555	0.288344	0	0	0	0	0	0	0.0790396	0.0790396	NaN
SJ22375	0	0	0	0	0	0	0	0	0	NaN	NaN	NaN
SJ22377	0.0935022	0.0283518	0.28432	0	0	0	0.0373038	0.34005	0.0583337	0.219981	0.940867	0.275147
SJ13376	0.865942	0.859269	1.12596	1.14268	1.22717	1.411	2.27867	2.20622	2.95936	0.0593902	0.0149023	0.0269334
SJ00989	2.49449	1.66829	3.71457	1.74534	2.07966	4.46997	2.77635	2.91356	3.0843	0.901087	0.66631	0.86983
SJ00988	7.19985	6.81011	6.84114	0.730768	1.90218	3.33047	1.87955	2.81437	1.92661	0.0198542	0.00134006	0.80679
SJ06233	18.3627	13.5466	18.4935	0	0	0.551699	0.607893	0	0.118339	0.00879366	0.00884107	0.834912
SJ03807	19.24	19.6828	27.5984	12.5637	24.8941	51.0953	39.3414	39.7013	43.1381	0.587938	0.0105215	0.42802
SJ08044	0	0	0	0	0	0	0	0	0	NaN	NaN	NaN
SJ02452	30.6509	28.5679	32.2445	10.2217	12.4255	5.30398	30.923	30.2806	20.7775	0.00307713	0.44141	0.0143349
SJ18908	1.98772	1.57171	1.63047	2.30309	2.42286	1.20914	1.1655	1.30481	1.13595	0.593954	0.0410045	0.18008
SJ13372	0.553399	0	0	0.3059	0.255432	0	0	0.0532808	0	0.990629	0.461802	0.212521
SJ19717	0	0	0	0	0.10018	0	0	0	0	0.42265	NaN	0.42265
SJ12678	1.83973	1.45636	1.05537	1.1478	0.995642	0.973144	0.794353	0.775031	1.05094	0.205976	0.111543	0.202556
SJ12679	12.6228	9.77719	8.50108	9.74586	11.6964	13.0668	7.62683	10.1213	9.95967	0.48412	0.512296	0.147658
SJ12672	6.55537	2.3737	3.23507	2.29476	1.888	0.33136	1.3146	0.647644	0.919763	0.173004	0.132958	0.464324
SJ12673	0.0898845	0	0.0670666	0	0	0	0	0.0700995	0	0.191998	0.463621	0.42265
SJ12670	26.4389	23.9798	32.0125	13.8054	26.2649	24.1699	19.0325	20.1267	21.6203	0.264415	0.0821183	0.794742
SJ12671	1.40033	1.14419	1.31033	2.75703	2.11831	1.81711	1.83692	1.7217	2.11803	0.0673163	0.0173271	0.350721
SJ12676	0.632886	0.510646	1.13554	1.19922	2.87933	1.21514	3.36341	3.62472	3.4358	0.206156	0.00174597	0.0891009
SJ12677	11.9646	14.3252	12.6985	6.70194	9.13444	13.2622	10.689	12.3386	9.88255	0.220974	0.113969	0.585586
SJ12674	21.0498	18.0062	18.5245	6.34309	6.01856	7.26689	6.55168	7.38332	6.89551	0.00209174	0.00382572	0.426832
SJ12675	2.05358	2.00671	2.0201	1.96752	2.06608	2.69265	1.1349	1.29903	1.42037	0.443234	0.0105408	0.0392721
SJ18326	0.0584158	0	0	0	0	0	0	0	0	0.42265	0.42265	NaN
SJ18325	192.818	178.875	281.556	38.9763	94.6284	179.507	168.565	141.58	206.704	0.0984468	0.304202	0.234187
SJ18322	0	0	0	0	0	0	0	0	0	NaN	NaN	NaN
SJ08379	6.5958	8.76063	5.44544	6.5767	7.69683	4.68855	8.05525	8.98701	3.88865	0.664193	0.982718	0.738092
SJ18320	22.5904	24.4319	25.0923	7.23704	5.22608	6.05832	8.86064	9.48197	9.99995	7.16e-05	0.000638976	0.0145339
SJ02711	0.771811	0.317633	0.41151	0.372274	0.0863371	0	0.0679766	1.0263	0	0.126221	0.733711	0.596143
SJ08374	0.74113	0.760805	0.434559	0.42593	0.417576	0	0.451713	0.24505	0.074327	0.112416	0.0628263	0.899047
SJ08375	5.89679	2.63637	2.2622	4.30329	1.01377	3.19275	2.20463	4.91013	2.60712	0.640162	0.815715	0.768695
SJ08376	0.23147	0.232709	0.788092	0.545227	1.13693	0	0.0744607	0.710249	0	0.728013	0.622548	0.49931
SJ08377	4.06173	3.5708	6.62138	2.09386	2.84269	3.44247	1.77139	3.09531	2.11755	0.163078	0.109412	0.450228
SJ08371	0.878754	0.800023	1.35961	0.444578	0.207969	0.8294	0.371972	0.519638	0.796474	0.108436	0.111437	0.771998
SJ18328	0	0	0	0	0	0	0	0	0	NaN	NaN	NaN
SJ18329	205.074	175.403	208.265	3.74363	4.70412	11.8046	2.86779	2.87184	3.53966	0.00192201	0.00291061	0.286387
SJ01166	100.878	188.856	144.365	15.3646	34.2047	37.5451	123.692	139.219	123.018	0.0372616	0.594619	0.000473177
SJ04407	0.0640544	0	0	0.0566971	0.0789615	0	0.186807	0.247331	0.19414	0.494442	0.00290285	0.00630384
SJ04404	0.130282	0.394542	0.441287	0.115895	0.729531	0.354419	0.418986	0.204519	0	0.726274	0.503811	0.429864
SJ01165	0	0	0	0	0	0	0	0	0	NaN	NaN	NaN
SJ04403	0.546273	0.740346	0.4774	1.45872	2.14907	3.34718	0.940905	1.1306	1.24753	0.0855362	0.0125555	0.156003
SJ04400	14.5305	12.8122	13.0594	7.30086	7.16978	4.81767	9.7912	10.1217	5.96851	0.00321085	0.0527409	0.245475
SJ01161	0.0682126	0.10295	0	0.905071	1.34374	0	1.45546	0.367958	0	0.221572	0.334493	0.821827
SJ09555	0	0	0.0877465	0	0	0	0	0	0	0.42265	0.42265	NaN
SJ09353	8.19168	8.05403	5.61235	15.2336	11.1959	5.84671	8.27455	9.12386	8.66387	0.329394	0.231455	0.526087
SJ09352	20.5828	20.0027	23.0531	0	0	0.780399	0	0	0.332168	0.00103034	0.00173095	0.637466
SJ09355	9.11652	9.68567	7.94324	2.73867	3.12818	2.01252	3.07476	5.02687	3.15145	0.00110534	0.0037596	0.215407
SJ09354	13.7674	13.5434	16.4004	2.55558	2.08792	2.38781	3.12363	5.28556	4.0342	0.00480891	0.00127622	0.0962704
SJ04408	3.06684	2.45169	2.23189	2.50853	2.07214	1.4609	1.75758	1.85778	1.01413	0.223728	0.0466115	0.30964
SJ04409	119.633	102.544	147.12	28.7727	58.2504	84.4219	118.045	108.875	176.86	0.0352489	0.673582	0.0480502
SJ00576	15.2042	16.1953	15.9407	4.43014	7.50751	7.81591	4.91698	7.23496	5.82335	0.00945514	0.00142114	0.670321
SJ00577	6.23949	4.22674	4.88343	3.48969	4.3536	2.67641	1.96946	2.66601	2.5127	0.105963	0.0323614	0.132058
SJ00574	0.0695017	0	0	0.122932	0	0.244995	0.134718	0	0	0.292932	0.696123	0.414719
SJ00575	2.91023	8.67731	7.7891	3.78322	5.90495	5.30728	6.74173	9.87817	12.4361	0.508538	0.256125	0.0898945
SJ00572	27.4323	24.1125	30.1406	3.90884	7.51105	17.4065	11.9749	9.60896	17.4952	0.0333333	0.00998316	0.513532
SJ00573	9.46336	8.05161	9.29983	2.0797	3.34712	5.41736	5.96527	4.75388	4.07241	0.0182744	0.00555534	0.32037
SJ00570	3.63931	0.603129	0.271547	0	0	0	0	0	0	0.295431	0.295431	NaN
SJ00571	0.0362639	0	0.054449	0.290162	0.0901509	0	0	0.0284091	0.391495	0.377244	0.476314	0.935698
SJ14328	7.37209	10.5503	9.53463	3.39929	3.07258	4.86191	8.3144	11.4667	6.75183	0.0132735	0.864102	0.0522992
SJ20458	1.59951	1.43605	1.55211	2.87166	1.37509	1.45527	1.73929	1.37132	1.7225	0.525058	0.577746	0.615732
SJ14858	0.223774	0.339072	0.112908	0.465045	0.403143	0.181468	0.395389	0.627015	0.502142	0.317223	0.0389697	0.224369
SJ14859	0.0293829	0	0.0443336	0	0	0	0	0	0	0.199795	0.199795	NaN
SJ00578	4.31891	3.38373	2.50838	4.41451	4.43761	2.05245	2.68839	2.23254	1.65527	0.821132	0.132475	0.20206
SJ00579	11.4371	12.2363	11.9389	1.87916	2.82596	4.17927	4.55415	3.96005	5.41929	0.00259797	0.000533796	0.112766
SJ03987	17.2697	20.1598	21.7648	0	0	0.25022	0	0	0	0.00432327	0.00441338	0.42265
SJ03985	0	0	0	0	0	0	0	0	0	NaN	NaN	NaN
SJ03982	1.15005	2.78718	2.4304	1.99614	2.04162	2.51039	3.33593	2.26119	2.40595	0.917298	0.421739	0.288934
SJ18997	0.530444	0.478694	0.455328	0	0	0.363823	0	0	0	0.0895648	0.00206071	0.42265
SJ03980	18.4447	14.3797	16.7654	5.17506	12.447	6.85003	2.44054	4.14374	3.74321	0.0425359	0.00298788	0.159353
SJ03981	6.2515	3.65304	6.73256	3.12394	5.92958	8.39911	5.17628	4.8275	2.63829	0.888514	0.346328	0.419334
SJ01030	0.379488	0.319771	0.171526	2.0189	0.844185	0.103464	0.562241	0.401012	0.307823	0.336614	0.241823	0.417773
SJ03988	0.865559	0.672644	0.710292	1.72438	0.515666	0.428561	0.243284	0.670492	0.248254	0.77065	0.109855	0.354191
SJ03989	2.03422	1.51061	1.65326	1.31457	2.37922	0	0	0	0.68971	0.544938	0.00809076	0.2803
SJ06758	0.0712976	0.323781	0.160646	0.158482	0.354552	0	0.281712	0.279362	0	0.916303	0.988817	0.913744
SJ06759	202.677	176.977	214.343	57.2484	144.043	155.452	177.131	221.152	215.8	0.112875	0.725719	0.0927648
SJ02307	4.63819	2.70894	3.4767	1.07381	1.80569	3.01556	1.56084	1.80838	1.84604	0.108251	0.0759232	0.729167
SJ08966	0	0	0	0	0	0	0	0	0.333554	NaN	0.42265	0.42265
SJ18998	0.523635	0.712804	0.573752	0	0	0	0	0	0	0.00867965	0.00867965	NaN
SJ06750	0	0	0.114682	0.0679793	0.142524	0	0.339495	0.119717	0.0589069	0.600175	0.252553	0.360756
SJ06751	0	0	0	0.088281	0	0.178072	0.146275	0	0.076082	0.226285	0.221378	0.836719
SJ06752	0	0	0	0	0	0	0	0	0	NaN	NaN	NaN
SJ01033	0.463229	0.223412	0.447427	1.08836	2.15593	1.5414	0.943778	0.781444	0.786979	0.0515747	0.0109751	0.130134
SJ08514	0.359542	1.21854	2.21031	4.51656	8.24705	16.2239	11.4561	12.3315	17.0242	0.13234	0.0129816	0.383835
SJ06755	0	0	0	0	0	0	0	0	0	NaN	NaN	NaN
SJ06756	0.43987	1.76952	1.2871	1.42552	2.07288	2.31909	0.850815	2.19757	3.2033	0.185124	0.322007	0.857647
SJ06757	7.32989	3.49064	6.19215	4.36182	7.01108	11.0864	10.1267	9.17405	9.62591	0.477442	0.0660018	0.385275
SJ01290	4.6942	5.03051	5.83756	0	0	0.901286	0	0	0	0.000452656	0.00424988	0.42265
SJ01291	6.29579	7.1299	5.38087	0	0	0	0	0	0.0954737	0.00642898	0.00632926	0.42265
SJ04660	0	0	0	0.0834811	0	0.147663	0	0.0847725	0	0.213269	0.42265	0.402566
SJ01293	6.7229	5.05478	6.35032	0	0	0	0	0	0.319777	0.00692604	0.00546746	0.42265
SJ01294	2.58677	2.07448	3.21219	0	0	0.188492	0	0	0	0.0136183	0.0153509	0.42265
SJ01295	0.682726	0.221194	1.01608	0.129808	0.301947	0.698656	0.0956305	0.265698	0	0.413131	0.142362	0.266412
SJ04664	39.9488	110.016	80.3158	0	0	0.993773	0.272453	0	0.764926	0.063852	0.0638944	0.972969
SJ01297	0.0601882	0.0912821	0.0917502	0.107381	0.225874	0	0.120316	0.226465	0.0940962	0.69223	0.241151	0.669077
SJ01298	0.170794	0.31029	0.10273	0	0	0	0	0	0	0.0860169	0.0860169	NaN
SJ01299	6.73581	9.77292	9.40658	6.83152	9.30538	5.93013	5.70498	8.0372	9.37468	0.408683	0.552146	0.823848
SJ04668	1.4177	1.2101	0.909134	2.01946	2.81342	2.1859	3.24009	3.00256	2.33877	0.0217359	0.0110288	0.224591
SJ18611	2.82356	3.24445	1.90156	5.65286	4.84652	5.00757	5.19911	5.69606	3.63384	0.00945331	0.0506939	0.663706
SJ01462	5.45513	5.64725	4.72606	2.51419	2.54549	1.77352	2.66592	2.88475	3.59476	0.00142252	0.00493961	0.11126
SJ00208	6.3067	6.54613	6.56311	2.31037	3.58882	2.04991	3.68988	2.86899	3.44142	0.0131104	0.00291403	0.291062
SJ01848	2.97019	2.83539	2.38196	1.98172	3.174	4.91941	3.00349	2.20494	2.49587	0.539997	0.614162	0.455115
SJ00209	5.16449	5.97017	4.51741	0.644751	0.355097	1.96416	2.05635	1.09307	2.97574	0.00314139	0.0114047	0.225709
SJ11329	0.477402	0.401818	0.922281	2.55053	1.71929	0.57996	3.00223	3.75898	2.88114	0.211586	0.00282906	0.0896853
SJ11328	1.6931	0.85269	0.167086	2.95085	0.767014	3.41603	0.881567	1.88142	2.06245	0.208328	0.289271	0.457883
SJ16116	0	0	0	0	0	0	0	0	0	NaN	NaN	NaN
SJ11321	18.5344	22.7612	25.4429	4.65503	4.92812	6.29889	11.969	14.1526	11.0547	0.0101615	0.0242731	0.0058387
SJ11320	5.96266	6.47466	7.39843	1.81941	2.25543	1.11488	2.28832	1.77728	3.46764	0.00102006	0.0036325	0.273002
SJ11323	0.0466033	0.140951	0.0694641	0.248187	0.230993	0.167198	0.640505	2.03358	0.214211	0.0268686	0.251232	0.306672
SJ11322	7.65005	4.51051	3.2771	3.418	1.886	0.42481	0.69395	0.990352	1.01249	0.117536	0.0815903	0.362541
SJ11325	0	0.282545	0	0.328804	0	0	0	0.27485	0.266066	0.920272	0.54512	0.645449
SJ11324	0.270343	0	0.0992736	0.179369	0.0832274	0	0.327862	2.18816	1.43074	0.727677	0.155328	0.149645
SJ11327	0	0	0	1.72824	2.87888	0.772585	2.01152	0.50438	0	0.0985487	0.299565	0.32816
SJ11326	0.0800974	0.845298	0	0	0.49135	0	0	0	0	0.674868	0.370761	0.42265
SJ00204	0	0.0252444	0	0	0	0	0	0	0	0.42265	0.42265	NaN
SJ11726	28.7947	25.6685	34.539	0	0.205473	1.46098	0.0233993	0	0.40236	0.00653867	0.00753362	0.464372
SJ04663	34.764	60.192	49.4566	0.972232	1.9114	3.42943	4.33293	4.14057	4.50286	0.0238008	0.0271299	0.0870809
SJ00206	3.85906	4.23511	2.88057	0.496365	1.29506	0	0.951673	1.51244	0.847397	0.00526002	0.0112714	0.32119
SJ16030	0	0	0	0	0	0	0	0	0	NaN	NaN	NaN
SJ00207	2.19429	1.28165	1.20791	0.855491	0.88651	0.413241	0.918452	0	0.534896	0.0999806	0.0618607	0.498521
SJ16031	1.96078	1.50825	1.50086	0.941554	1.3561	0.565095	0.462347	0.513396	0.529735	0.0718018	0.0155879	0.185274
SJ16032	0.521485	0.0878422	0.322875	0.378785	0.313686	0	0.0192573	0.0610606	0.0903368	0.665437	0.177112	0.273604
SJ16033	0.300518	0.389664	1.09066	2.7833	3.24864	2.47142	3.04078	3.85436	2.43943	0.00274606	0.0105403	0.594153
SJ21869	0	0	0	0	0	0	0	0	0	NaN	NaN	NaN
SJ00202	1.10166	1.87017	0.753403	0.475089	0.830622	0	0.198114	0.497646	0.206321	0.126042	0.0937294	0.644834
SJ21865	0	0	0	0	0	0	0	0	0	NaN	NaN	NaN
SJ16034	6.34799	7.52269	5.62998	2.06986	1.20693	3.18196	3.13878	2.32072	2.04666	0.00544611	0.00651516	0.630988
SJ21867	8.43636	2.85196	6.58693	1.00325	2.8725	0.446083	15.9225	10.1672	8.68811	0.0938848	0.115665	0.0336593
SJ21866	5.59732	10.6838	8.15327	1.04091	2.35799	3.3185	10.3176	9.02579	13.8152	0.0398353	0.229074	0.0133482
SJ08305	0	0.259608	0.712587	0	0	0	1.43236	0.508118	0.49268	0.259897	0.272059	0.120733
SJ21860	0	0	0	0	0	0	0	0	0	NaN	NaN	NaN
SJ21863	0.165822	0	0.456002	0	0	0	0	0	0	0.260103	0.260103	NaN
SJ16035	9.1511	10.6984	9.76848	3.54713	2.42617	5.09371	3.11223	3.80206	2.94097	0.00495055	0.000739477	0.661724
SJ13671	36.8905	45.1633	48.9931	8.23891	11.9085	20.0945	21.9228	15.8394	19.7182	0.00377152	0.00923814	0.240832
SJ13670	8.0773	4.6437	2.05695	12.4922	8.2675	0.871449	6.96781	4.45759	3.242	0.591919	0.986736	0.571933
SJ13673	17.3863	17.6993	19.33	7.32765	7.82613	6.68074	9.07826	9.31237	9.74993	0.000450849	0.00231252	0.0097807
SJ13672	6.98666	6.57679	6.08975	20.8624	22.3078	10.9757	10.5946	11.2422	10.554	0.0832447	0.000274902	0.178167
SJ13675	12.0504	9.26316	7.0376	5.4351	2.80367	0.736229	1.41164	3.20211	1.3372	0.0315911	0.0226772	0.550848
SJ13674	9.24039	8.09075	10.0041	6.16307	7.93276	10.2397	8.45214	8.62446	7.87888	0.501962	0.289025	0.878316
SJ13677	7.62586	5.68598	6.0388	7.34536	6.22932	4.15877	4.08434	4.6786	4.97723	0.65623	0.0711796	0.287733
SJ13676	10.4504	7.42412	8.34405	4.02401	3.01711	2.9047	1.77202	2.92697	2.9458	0.0158655	0.0105043	0.219474
SJ11729	59.3102	60.4547	63.8731	20.7215	16.9182	29.1696	25.4652	29.844	27.1482	0.00398341	5.79e-05	0.284202
SJ16037	0.355916	0.966642	0.521487	0	0	0	0	0	0	0.0778697	0.0778697	NaN
SJ07407	0.247784	0.292316	0.231041	0.331619	0.275626	0.253393	0.0826137	0.130939	0.0430774	0.373445	0.00710782	0.00437862
SJ06801	0.594204	0.0818353	0.204106	0	0	0	0	0	0.0419018	0.197978	0.211436	0.42265
SJ06802	6.18337	3.56381	5.55238	0	0	0.651451	0	0	0	0.0191766	0.0231273	0.42265
SJ06803	4.27919	2.70799	4.80957	0	0	0.115889	0	0	0.0493866	0.0249087	0.0249304	0.637792
SJ06804	0.0346414	0.262217	0.0520727	0	0	0	0	0	0	0.252686	0.252686	NaN
SJ06805	0.183252	0.0925092	0.0920888	0	0	0	0	0	0	0.0560461	0.0560461	NaN
SJ06806	1.43059	0.755465	1.25735	0	0.351923	0	0.207738	1.48576	0.107893	0.0188671	0.348639	0.391048
SJ06807	0.181992	0.103431	0.0344872	0	0	0	0	0	0	0.129396	0.129396	NaN
SJ04555	2.28602	0.964501	1.62922	3.07123	4.50663	0.967028	2.78486	3.57543	2.56028	0.359358	0.0540379	0.916297
SJ06809	2.26853	3.56808	3.25201	2.44924	1.25657	7.08808	5.59174	3.2009	5.49136	0.782163	0.143351	0.595059
SJ16118	0.0824921	0.124809	0	0	0	0	0	0	0	0.200001	0.200001	NaN
SJ09139	1.02635	1.33774	1.83513	0.385314	0.225043	0.330333	0.269498	0.484195	0.786702	0.03944	0.0424361	0.313242
SJ09138	0.116497	0.0883051	0.0590102	0.0692325	0.194051	0	0	0.214829	0.0605385	0.997858	0.95825	0.964722
SJ07409	0	0	0	0.0172854	0.0968983	0.42641	0	0	0.0906896	0.286801	0.42265	0.353678
SJ07408	0.104581	0.15807	0	0.0927416	0.840919	0	0	0.284384	0	0.490518	0.949727	0.5095
SJ12495	6.37767	5.1999	5.54168	6.94382	2.67327	2.48381	6.63491	5.22143	5.60662	0.369805	0.844957	0.344595
SJ06439	11.5058	10.8507	12.614	2.53594	4.05903	4.44258	4.21051	3.58417	4.69492	0.000547808	0.000651005	0.51764
SJ06438	10.3691	7.37128	7.41206	5.91842	4.38672	3.7629	6.31512	6.49488	4.33628	0.043672	0.100147	0.337825
SJ05131	0	0	0	0	0	0	0	0	0	NaN	NaN	NaN
SJ05130	12.3105	13.0001	14.5975	0.147793	0	2.04422	3.22099	3.13732	6.01754	0.000185014	0.00208778	0.0486206
SJ05133	0.891306	0.163671	0.367391	0.577145	0.740637	0	0.670285	0.212612	0.335214	0.916459	0.805909	0.90678
SJ05132	0.0221663	0	0	0.019751	0	0	0.132389	0	0.137982	0.939118	0.205422	0.203018
SJ05137	2.18937	2.22537	3.95698	3.25647	2.00969	2.41039	1.88543	2.01634	3.03553	0.756631	0.531834	0.658444
SJ05136	0	0.223325	0	0.260454	0	0	0.276737	0	0	0.919148	0.888185	0.967884
SJ05139	3.3526	3.32201	3.74634	4.77435	7.54077	2.93865	11.868	8.86954	12.7324	0.351441	0.0212293	0.0276152
SJ05138	1.10273	1.35159	1.24874	1.35916	0.946827	0.852019	0.97765	1.14526	1.43745	0.37179	0.775143	0.550545
SJ03896	0.0473534	0	0.211634	0.88253	2.11193	1.01874	0.185868	0.110652	0.362592	0.0808641	0.248381	0.0978563
SJ22415	0	0	0.0326025	0.0191472	0	0	0	0	0	0.743904	0.42265	0.42265
SJ03805	48.4307	80.2008	59.2605	11.1942	11.8407	15.1241	5.86354	7.022	4.60737	0.0313649	0.025364	0.0140111
SJ03897	0	0	0	0	0	0	0	0	0	NaN	NaN	NaN
SJ17528	0.834462	1.25661	0.803138	0.898683	0.453325	0.642296	1.77425	0.635095	1.65639	0.199924	0.399649	0.188031
SJ03890	20.069	21.2166	28.324	3.17508	6.73551	10.168	6.75023	9.73835	14.0234	0.00845644	0.0187538	0.299708
SJ17039	5.75049	4.31722	7.94644	2.19219	7.41768	3.80531	7.05215	3.55784	4.38002	0.46422	0.536343	0.79465
SJ03891	0.11691	0	0	0	0	0	0	0	0	0.42265	0.42265	NaN
SJ20444	7.75927	8.13436	6.07404	3.70061	4.32627	4.92202	2.61393	2.60721	5.71489	0.0234559	0.0494662	0.591419
SJ20445	694.287	823.24	760.775	0.185222	0	12.9173	0.576354	0.307155	7.11791	0.00216885	0.00234	0.74753
SJ20446	246.866	277.439	446.966	0.350708	0	3.2387	0	1.31359	5.64399	0.0352357	0.0354145	0.608929
SJ20447	33.7286	57.642	53.7667	0	0	1.72267	0	0	0.527218	0.0226437	0.0227741	0.565681
SJ20440	76.6097	186.804	122.855	0	0	4.08943	0	0	0.981927	0.0572676	0.0566544	0.529931
SJ20441	72.601	92.8386	104.923	0	0	3.84106	0	0	0.557637	0.0100326	0.0107909	0.483528
SJ20442	154.177	241.023	282.837	0.173049	0	7.68212	0	0	1.95173	0.0271348	0.0270953	0.522148
SJ20443	140.478	225.847	185.54	0	0	5.58978	0	0	3.50029	0.0173927	0.0175349	0.770068
SJ15530	91.3562	82.0896	113.935	7.79747	14.595	26.8622	47.7098	40.7497	39.4853	0.00419024	0.0238284	0.026883
SJ15531	0.802039	0.240106	0.885361	0	0	0	0	0	0.458662	0.0867202	0.131323	0.42265
SJ20118	31.0264	34.1305	35.3412	10.1289	13.708	11.7142	33.7636	34.4511	36.262	0.000253723	0.433809	0.000109934
SJ03242	5.50451	4.15221	4.84726	1.94396	1.93599	3.71841	2.65202	2.98208	2.60034	0.0389384	0.025012	0.757127
SJ20448	167.341	216.921	248.22	0	0	10.2428	0	0	1.67291	0.0113558	0.0122721	0.491952
SJ20449	8.59545	10.0305	7.39832	2.18488	2.6754	0.899131	0.295464	0.117282	0.307348	0.00289487	0.00772834	0.084762
SJ15536	0	0	0	0.176166	0.408776	0	0.128866	0	0.200856	0.241292	0.202295	0.566595
SJ15537	0	0	0	0.84616	1.88023	0.778909	0	0	0.332484	0.0817987	0.42265	0.0862244
SJ21241	0.0253978	0.0256946	0.0518672	0.771113	0.360785	0.281696	0.348246	0.397032	0.252545	0.101882	0.0164332	0.460751
SJ21240	0	0.0504887	0	0.386015	0.187335	0	0.149616	0.276696	0.0259996	0.256792	0.200793	0.778916
SJ21243	5.08473	3.50506	3.67628	7.80925	5.72114	3.84046	3.18255	3.09865	3.74955	0.274902	0.27297	0.162708
SJ18848	0.311528	1.56218	0.297577	0	0	0.356713	0	0	0	0.283399	0.226415	0.42265
SJ17554	0.0556534	0.0421529	0	0.0743169	0	0.202619	0	0	0	0.421744	0.191172	0.259149
SJ21244	7.25844	5.02506	5.77497	4.23168	4.52985	3.84985	2.80943	3.78297	3.52065	0.0992455	0.0397595	0.0856675
SJ17556	0.0317962	0.0481486	0	0	0	0	0	0	0	0.200066	0.200066	NaN
SJ21246	2.59416	1.37483	1.22052	0	0	0	0	0	0.100266	0.0576743	0.0589612	0.42265
SJ07713	0.173373	0.146021	0.263488	0.772765	0.649806	0.988541	1.09482	0.92876	1.29148	0.0165017	0.00762358	0.105093
SJ12079	33.4332	42.9188	53.5477	19.8212	22.2079	23.7732	27.2869	25.3717	24.7207	0.0616085	0.0922558	0.0574837
SJ07264	62.445	47.7053	66.0636	0.098655	0	2.00577	0.620745	0.92703	1.14053	0.00853893	0.00925162	0.796427
SJ06434	5.81782	6.45308	4.47769	16.3707	11.016	9.50916	6.69949	7.04584	5.46181	0.0747589	0.340827	0.0985434
SJ13240	2.46753	2.76593	2.17028	0.623397	1.30113	0.744985	1.70724	0.108531	1.59615	0.00479571	0.111306	0.690202
SJ17521	3.24642	1.32189	0.127102	3.01757	0.859241	1.52523	1.7678	5.08792	0.917165	0.843498	0.551118	0.618128
SJ13242	0.307702	0.797883	0.131285	0	0	0	0	0	0	0.174613	0.174613	NaN
SJ13243	23.2953	21.3747	26.8926	0	0	0.732512	0	0	0.157717	0.00396706	0.0045502	0.517238
SJ13244	8.24384	6.65178	11.8577	0.0734835	0	0	0.800898	0.254719	0	0.0286797	0.028462	0.299624
SJ06437	67.4188	122.427	112.392	0.292282	8.02674	8.25321	17.2691	11.5658	16.2351	0.0277419	0.035574	0.0468063
SJ13246	0	0	0	0	0	0	0	0	0	NaN	NaN	NaN
SJ12000	3.2164	1.19293	2.07409	19.599	9.68544	0.822448	16.1874	5.63685	3.60853	0.282983	0.245017	0.828107
SJ13248	6.08739	7.72512	8.42415	0	0	0	0.268219	0	0	0.00861517	0.00800765	0.42265
SJ13249	18.0393	8.43938	20.5744	23.6109	27.3623	14.2033	19.1229	31.3335	20.3219	0.324752	0.214478	0.751965
SJ06436	6.01481	6.14373	5.15034	4.13318	4.86097	4.26855	7.7949	6.38655	5.6318	0.0288244	0.324701	0.0617663
SJ21155	5.38096	4.85356	5.27445	2.47159	1.63741	0.677059	1.01908	1.06629	1.15668	0.0140229	0.000875683	0.425569
SJ17525	4.58528	2.3341	2.30416	2.77955	2.02294	1.58487	1.56038	1.58238	2.63871	0.343273	0.267651	0.706042
SJ12489	9.80324	11.4525	10.8497	7.91891	11.6258	13.0664	8.7551	8.34709	13.673	0.924624	0.823468	0.803293
SJ09063	1.94844	1.92183	1.42391	0.211937	0.0198112	0.23289	7.54891	7.73895	7.00498	0.00520743	5.42e-05	0.000355137
SJ17527	4.7971	3.40912	4.07174	2.72443	2.8521	3.95421	4.32922	5.82712	5.87485	0.17709	0.128938	0.0305294
SJ09062	3.8741	3.4715	3.13388	0.829092	0.326281	0.459628	0.0567315	0.395586	0.17752	0.000621916	0.00109812	0.153406
SJ17526	1.22854	0.429637	0.71588	1.95734	1.59182	1.03561	1.19841	1.17374	0.404057	0.108211	0.721544	0.182245
SJ09060	0.850004	0.406819	0.474874	1.1759	1.28431	0.817894	0.0222636	0.353017	0.24364	0.0591177	0.100348	0.00908907
SJ09067	0.279783	0	0.358343	0	0	0	0	0	0	0.189621	0.189621	NaN
SJ17957	0	0	0	0	0	0	0	0	0	NaN	NaN	NaN
SJ09066	0.815879	0.343712	0.667892	0.242598	0.188998	0.0555639	0.256712	0.119678	0.094479	0.0695938	0.0696283	0.945826
SJ09065	3.80211	2.91083	2.93805	10.1217	3.63624	3.96666	7.22259	6.18296	8.54556	0.329567	0.0152851	0.580105
SJ03045	20.9171	23.3929	23.7401	12.9068	13.9991	15.0725	24.5725	24.5226	22.4657	0.00206227	0.361201	0.00048196
SJ10269	6.5511	10.001	8.49999	1.59667	0	0.900097	0.0827715	2.43537	2.7057	0.00780471	0.00768965	0.40777
SJ06118	0.621062	0.770387	1.03001	0.117448	0.611412	0.759092	1.10742	1.3093	1.67302	0.257066	0.0584562	0.0283141
SJ06119	0.733925	0.295902	0.728105	0.173649	0.121175	0	0.623608	0.761598	0.823414	0.0649001	0.416673	0.00133793
SJ03476	6.88615	7.57378	8.14938	1.97743	2.04835	2.40384	3.71184	3.33873	2.7066	0.00192742	0.000978403	0.0461435
SJ03477	7.45842	3.73321	7.90542	0.981036	2.25839	2.10324	3.8583	2.42145	2.1786	0.0634907	0.100777	0.195807
SJ06114	19.5361	28.7609	29.4365	6.18527	10.8668	16.3496	15.4968	16.4555	20.6729	0.0274276	0.102621	0.148478
SJ03475	18.0361	19.5042	18.2691	6.82348	6.93116	9.10688	11.2267	13.1824	10.4984	0.000650356	0.00395383	0.0215519
SJ06112	8.46613	8.9833	9.71442	1.66151	3.46406	1.37234	2.19238	3.72594	0.117739	0.00230829	0.0136799	0.907772
SJ03473	0.373224	0.421504	0.269303	6.4123	2.28061	4.84564	1.24945	2.05879	2.91601	0.0744099	0.0688984	0.169777
SJ03470	27.1319	21.4851	21.6983	0.501092	0.610058	1.49676	6.86055	2.67135	1.7104	0.0055192	0.00139696	0.206801
SJ14667	0.340348	0.170522	0.161503	0	0.551347	0	0	0	1.00066	0.85071	0.775647	0.719521
SJ04989	17.8053	30.2534	13.2804	8.81517	7.50052	0.528968	6.95761	12.1637	10.3199	0.0808939	0.162884	0.248058
SJ04988	36.4798	38.9049	45.07	5.81725	8.0777	10.3977	14.5355	14.9486	15.2275	0.00155592	0.0097574	0.0332292
SJ04983	7.81246	5.68849	8.1482	11.0927	7.84613	5.07676	4.58531	5.38578	4.34964	0.708401	0.0707283	0.201067
SJ04982	0.197908	0.44679	0.142255	0.348434	1.32806	0.341156	0.188712	1.35138	0.440263	0.336991	0.377859	0.980659
SJ04981	5.58231	4.76592	3.47993	11.4136	5.13295	2.58396	3.95299	3.55862	3.54972	0.573343	0.268398	0.413105
SJ04987	11.0333	7.85988	6.67408	4.02801	4.12602	5.01976	2.4964	3.8781	3.33167	0.0790975	0.0454138	0.0901773
SJ04986	0.529742	0.817706	0.671158	0.432224	0.606623	0.472492	0.63204	0.791059	0.329674	0.173852	0.612297	0.62361
SJ04985	87.9276	81.5726	114.567	9.06944	9.11282	20.1293	23.1181	24.334	25.8671	0.0083989	0.0195527	0.0805896
SJ04984	86.9094	119.583	133.343	18.1073	47.0099	66.9793	67.2197	50.1652	66.9712	0.024875	0.0483329	0.347455
SJ15420	5.54301	3.59984	4.83524	0.558411	0.949708	0.741622	1.35953	3.24095	0.635547	0.017373	0.0434949	0.327809
SJ17156	4.91932	9.07881	6.99784	1.57261	4.91016	0	3.47412	3.85654	2.33947	0.0639119	0.0733882	0.54576
SJ13234	24.9882	26.539	31.6613	13.5794	16.8875	19.393	20.4684	23.2857	26.5109	0.0142929	0.183003	0.048657
SJ16751	10.9534	13.5124	14.2069	17.2065	16.0872	18.2419	24.1825	18.2551	21.3609	0.0288096	0.0211257	0.127346
SJ06232	0.291118	0.351818	0.516484	0	0.0718981	0	0	0	0	0.0227021	0.0290323	0.42265
SJ16753	5.22237	7.18789	6.71742	2.12896	4.19517	5.54505	3.8744	2.94103	3.87889	0.120201	0.0241942	0.737631
SJ16752	0.418454	0.148096	0.319196	2.26497	1.08217	0.924191	0.376657	0.530657	0.370975	0.111883	0.249339	0.140378
SJ16755	0	0	0	0	0	0	0	0	0	NaN	NaN	NaN
SJ16754	16.8284	19.7822	15.7364	20.995	13.0027	13.968	19.0479	17.6291	21.8132	0.638733	0.300463	0.302058
SJ16757	1284.31	1164.94	1725.61	218.039	265.952	493.001	380.601	408.686	593.375	0.0119692	0.0206608	0.281917
SJ16756	0.0814262	0	0.0888792	0.0830576	0.0873971	0	0.139792	0.00923083	0.0546771	0.999072	0.827802	0.828499
SJ11527	0	0	0	0.21205	0	2.29549	0	0	0	0.37199	NaN	0.37199
SJ16206	0	0	0	0	0	0	0	0	0	NaN	NaN	NaN
SJ16205	0.195569	0	0.0959136	0	0	0	0	0	0	0.22741	0.22741	NaN
SJ16204	0	0	0	0	0	0	0	0	0	NaN	NaN	NaN
SJ16203	0.37813	0.491012	0.163285	0.120239	0.235657	0	0.321737	0.722881	0.293313	0.135843	0.582499	0.127104
SJ16202	0	0	0	0.207852	0.0415311	0.726068	0.033019	0	0.0515804	0.255426	0.202473	0.286085
SJ16201	0.716224	0.827454	0.674904	0.836394	0.852766	1.1271	0.612891	1.13349	1.51765	0.156899	0.314198	0.635932
SJ16200	0	0.180894	0	0.212158	0.960834	0.212648	0.525144	0.278061	0	0.245301	0.305015	0.549617
SJ01935	0.287409	0.290142	0.33667	0.255694	0.158981	0.347668	0.0948345	0.0501473	0.246933	0.454542	0.0910371	0.201369
SJ01934	10.4932	8.81413	4.92711	15.8822	8.38239	5.46279	6.06786	9.41608	5.42541	0.637834	0.621349	0.452138
SJ01937	0	0.140951	0	0	0.115497	0	0	0	0	0.895909	0.42265	0.42265
SJ01936	25.0771	40.1929	33.4188	2.33255	4.61048	7.65164	0	2.43623	1.67475	0.0151664	0.0166187	0.137483
SJ01931	1.8791	2.84055	1.50954	3.64885	4.52544	6.17493	8.20701	5.96271	6.59663	0.0471654	0.00650668	0.0992717
SJ01930	10.273	7.14072	5.75787	19.0729	10.986	4.29463	6.55724	9.06524	4.8032	0.480059	0.641651	0.392517
SJ01933	5.98093	8.17645	5.22925	5.00515	1.60585	1.78786	2.48877	0.892432	2.12433	0.0636009	0.0181024	0.487083
SJ01932	0.274691	0.1379	0.264588	7.74682	0.783709	1.2697	3.33122	2.37076	2.18257	0.308175	0.0199214	0.803987
SJ01939	0	0	0	0	0	0	0	0	0	NaN	NaN	NaN
SJ01938	0.0404272	0.0204404	0.0205655	0.0360719	0.0168652	0.0496224	0	0.235033	0.0843555	0.580006	0.367733	0.403552
SJ18663	2.82326	2.4002	2.28063	5.75602	3.86061	4.45136	3.43083	4.9542	3.17496	0.0500839	0.125832	0.348897
SJ10266	3.07758	2.83466	4.25345	3.16149	3.04077	6.44886	8.00972	5.70533	4.85828	0.546232	0.0787881	0.249754
SJ03041	12.9812	9.97049	8.93035	2.21273	3.02673	2.23846	2.44867	2.41075	2.25996	0.0177992	0.0207769	0.701342
SJ18662	0.110887	0.147167	0.105737	0	0	0	0	0	0	0.0113612	0.0113612	NaN
SJ15952	0	0	0	0	0	0	0	0	0	NaN	NaN	NaN
SJ15950	2.93004	4.4128	5.42406	0.645569	0.223917	0.634849	0.788974	1.46429	1.36411	0.0314457	0.0429743	0.0578407
SJ15951	1.19492	1.52838	1.08793	0.387928	0.296944	0.182346	0.752385	0.823604	0.263338	0.00847439	0.0446341	0.199754
SJ18661	37.8468	34.4229	38.3203	16.1048	27.8177	32.2107	36.9047	47.6292	48.4815	0.131981	0.173954	0.0386446
SJ15955	0	0	0.0701085	0	0	0	0	0	0	0.42265	0.42265	NaN
SJ18666	6.64263	6.8441	1.47187	0.743625	1.67493	0.874803	4.00638	0	1.53849	0.154206	0.221528	0.590044
SJ18660	5.26205	6.22716	8.12011	11.7971	8.4766	16.8014	11.8591	12.6256	15.5805	0.12623	0.0103627	0.735258
SJ19518	3.10315	2.72754	3	6.84287	3.90591	4.20045	2.97978	1.51388	3.22107	0.158804	0.560352	0.105682
SJ19519	3.0383	2.7705	3.4441	1.90387	1.30622	2.24934	1.45941	1.76742	2.3389	0.0241299	0.0217156	0.929694
SJ19516	0.344939	0.464837	0.320386	0.46125	0.311249	0	0.133759	0.242352	0	0.478425	0.0482291	0.451045
SJ19517	0.887034	0.976973	1.46638	0.379554	0.699821	1.20939	0.66909	0.665155	0.742258	0.318198	0.14345	0.797765
SJ19514	1.63228	1.72571	1.67118	1.23319	0.920251	0.559323	0.335568	1.45174	0.66729	0.0555639	0.121112	0.836069
SJ19515	2.07274	2.9294	1.94109	1.84656	1.74366	0.936034	1.69125	1.21232	1.08651	0.12989	0.0656507	0.633209
SJ19512	0.498303	0.327437	0.27821	0.488839	1.03841	0.427084	1.31036	1.77478	0.830127	0.279461	0.0678066	0.130202
SJ19513	8.50568	9.16701	8.47074	2.53098	1.64381	2.02537	1.58126	1.5684	1.35795	4.67e-05	0.00036423	0.151276
SJ19510	1.35353	2.42025	1.59581	0.14575	0	0	0.282749	0	0.126132	0.0303433	0.0298065	0.419617
SJ19511	3.97506	3.77479	4.6952	4.92705	9.77549	7.47101	11.2789	7.0526	7.39742	0.141733	0.0766571	0.575907
SJ10265	4.88799	5.879	3.94515	4.19665	3.22459	2.74406	6.44892	3.32555	3.74149	0.102021	0.745724	0.379294
SJ03069	165.831	160.108	206.485	51.2288	100.903	169.28	131.502	113.677	175.059	0.165031	0.187981	0.457031
SJ03068	0.244282	0	0.118468	0.575019	0	0	1.01915	1.24656	0.976565	0.755752	0.0010639	0.028591
SJ03065	4.82405	5.60968	7.38535	2.59613	3.85603	0.922216	3.22995	3.57228	2.56673	0.0383714	0.0506358	0.523597
SJ03064	10.6833	11.2095	13.8628	0	0	0.370606	0	0	0	0.0062346	0.00674637	0.42265
SJ03067	0.0353915	0	0	1.63638	1.6721	3.33029	0.90909	0.249644	0.218451	0.0587555	0.185084	0.0725436
SJ03066	0.248637	0.188373	0.602177	0.752929	1.05437	0.0907339	0.420101	0.293913	0.502142	0.431767	0.708296	0.510557
SJ08741	0	0	0.018441	0.03232	0.030228	0	0.374665	0.526737	0.472707	0.306033	0.00858391	0.00759058
SJ03060	10.0079	8.18085	9.02731	4.15022	4.60682	3.58173	8.21579	8.67706	7.80552	0.00318154	0.250845	0.000514548
SJ03063	17.9305	16.8374	16.8882	0	0	0.623127	0	0	0.332484	1.7e-05	0.000143816	0.707882
SJ03062	0.99379	0.614881	0.943585	0	0	0.162244	0.177525	0	0.277095	0.0108231	0.0112878	0.381427
SJ18665	2.63289	4.68903	2.04314	0.226619	1.84355	0	0.923822	1.47957	4.61967	0.0761477	0.610782	0.291408
SJ17950	1.61616	1.87734	1.64967	0.49533	1.07337	0.440698	0.786385	0	0.565864	0.0231042	0.0228116	0.518972
SJ20047	1.89722	1.28309	1.92027	0.109523	0.089027	0.143378	0.0388913	0.133507	0.0913038	0.0164245	0.0150888	0.466508
SJ07698	0.100189	0.227192	0	0	0	0	0	0	0	0.238777	0.238777	NaN
SJ04522	0.729075	0.440933	0.434075	2.88954	1.02328	0.870543	0	0.378346	0.520635	0.242427	0.28104	0.178686
SJ06001	1.38558	1.16357	2.28715	1.22891	0.63501	1.28408	0.954654	1.6754	1.41108	0.247952	0.553463	0.371112
SJ07699	70.1095	59.5344	82.5367	0	0	2.39562	0	0	0.350029	0.00819831	0.00873065	0.483957
SJ20318	1.49067	1.37064	1.44997	0.92735	1.44256	0.791487	2.37546	1.46996	2.5485	0.189754	0.172237	0.0634429
SJ03126	2.46081	2.01433	2.29506	1.25447	2.55419	2.47245	0.953839	1.26146	1.98576	0.741428	0.0911998	0.259296
SJ09853	11.5707	10.9974	13.642	5.359	9.12642	10.1798	11.0501	10.4462	7.43169	0.101501	0.160142	0.486313
SJ12779	4.05397	2.93492	2.632	3.47648	2.38879	1.26048	1.23797	1.55504	1.23615	0.349798	0.0430871	0.246045
SJ07182	2.31251	1.87407	2.84385	1.12997	2.99918	2.12651	2.19162	1.86623	2.97067	0.699786	0.998894	0.708431
SJ07183	3.44507	3.95219	4.24702	1.90217	3.02005	3.14774	3.1154	1.93182	3.35567	0.0746816	0.117309	0.860468
SJ07180	0.302742	0.255037	0.307272	0.299982	0.273366	0.061769	0.319075	0.66552	0.31517	0.417279	0.337979	0.19641
SJ07181	3.86966	2.30247	2.98504	3.23566	3.11007	2.51462	1.39301	2.02174	1.4763	0.857622	0.0713978	0.0115998
SJ07186	7.52482	8.72682	10.8065	2.25379	4.00485	3.47928	3.49048	5.54096	7.92412	0.0122907	0.108611	0.192498
SJ07187	0.618399	0.749914	0.625946	0.8451	0.308911	0.452858	0.492894	0.309335	0.256886	0.508709	0.0288115	0.380338
SJ10698	19.3708	20.5322	23.9168	11.9765	12.9371	16.6323	14.0589	16.0936	15.3246	0.0196202	0.0311488	0.463634
SJ07185	0.148849	0.112262	0.652814	0.131536	0.274389	0	0	0	0.112058	0.446193	0.262613	0.348845
SJ10696	2.83094	3.17581	3.40009	0.898298	1.24957	0.510549	1.61528	1.17206	1.09418	0.00146833	0.00136112	0.207955
SJ07696	0.67077	0.665806	1.18509	5.2213	9.75152	16.2404	17.1895	14.2255	19.4266	0.0955407	0.00799386	0.166218
SJ10694	0	0	0	0	0	0	0	0	0	NaN	NaN	NaN
SJ12205	0	0	0	0	0	0	0	0	0	NaN	NaN	NaN
SJ10693	0	0	0	0	0	0	0	0	0	NaN	NaN	NaN
SJ10690	0.321598	0.262395	0.636643	0.330506	0.555403	0.18057	0.122945	0.311947	0.153738	0.763141	0.205122	0.286312
SJ10691	8.45962	7.80004	8.3372	3.44469	4.72211	5.26934	12.6621	17.8549	6.86948	0.0121861	0.311032	0.124444
SJ02912	1.38441	2.41179	1.44293	0.0372633	0.208227	0	0	0	0.0644664	0.0338358	0.0348637	0.451197
SJ02913	11.8139	8.23416	13.1848	7.90736	25.5475	19.2904	54.1883	48.802	32.089	0.334522	0.0313136	0.033945
SJ02910	3.79587	3.51941	4.36314	1.03256	1.62865	3.6203	2.28037	1.61359	2.08842	0.138276	0.00458593	0.911824
SJ02911	2.17228	2.40566	3.09056	1.30528	2.63857	3.11772	3.13524	1.03297	3.0237	0.761523	0.844803	0.962768
SJ02916	15.7973	19.9284	14.3019	1.35972	0	1.62064	3.69529	5.91827	5.68575	0.0072271	0.0109875	0.0115457
SJ02917	1.66758	1.35199	1.30739	2.9008	1.96123	0.545864	2.19297	1.8688	2.553	0.65288	0.0403269	0.621925
SJ02914	2.4919	3.14771	1.55508	0.166482	3.19005	0	0.870448	0.13905	0	0.347924	0.0271776	0.533188
SJ02915	7.12443	4.62342	5.11443	0.665311	1.06531	0.468351	1.48702	1.44833	0.730683	0.0193576	0.0207567	0.188337
SJ02918	5.14362	7.76638	6.36066	4.15973	5.40219	4.72234	4.69303	8.28996	5.67965	0.146397	0.885646	0.305687
SJ02919	0.82197	0.381886	0.558929	0.783627	1.2474	0	2.45977	5.91073	3.45124	0.834455	0.0800315	0.0728142
SJ11680	28.3398	42.9244	38.0924	0	0	1.30885	0	0	0.188422	0.0131931	0.0135964	0.48297
SJ13806	1.31332	1.07768	1.15758	1.07182	0.3069	0.199301	0.733185	0.710624	0.339502	0.131957	0.0257093	0.8366
SJ13807	1.07471	1.41624	0.849665	0.707659	1.34102	0.768234	0.766933	1.51095	0.762934	0.540817	0.756842	0.827618
SJ13804	22.9455	23.7194	24.3559	11.4225	13.2067	14.3589	13.707	12.918	14.6167	0.00183624	0.000124074	0.498167
SJ13805	0.0682126	0	0	0	0	0	0	0	0	0.42265	0.42265	NaN
SJ13802	996.637	1165.23	1511.19	116.533	205.717	368	277.667	250.895	343.805	0.0107146	0.0223646	0.50514
SJ13803	0.0166477	0.0504887	0	0	0	0	0	0	0.155997	0.270892	0.63198	0.42265
SJ13800	0.70087	0.548563	0.344595	3.22865	0.989184	0.831982	0.401723	0.470799	0.439288	0.274059	0.459569	0.248679
SJ13801	11.6688	9.77394	10.2518	6.60249	11.1295	8.83506	12.9051	6.31035	8.70076	0.324086	0.586459	0.8575
SJ10261	0.430803	1.37518	0.427705	8.28313	8.41944	13.8966	28.1744	30.714	35.4681	0.0330563	0.00413174	0.0018161
SJ13808	9.39633	5.22921	4.87247	9.35648	5.99095	4.31686	3.57868	4.72037	3.09163	0.979968	0.196363	0.196497
SJ13809	1.41838	1.23656	0.323444	3.43354	1.14647	0.194518	3.25224	2.0744	1.33065	0.605829	0.149216	0.609512
SJ20816	0	0	0	0	0	0	0	0	0	NaN	NaN	NaN
SJ03529	7.08849	5.67049	4.39185	8.93617	5.27715	4.67658	9.08139	12.7399	6.88731	0.730376	0.138896	0.209202
SJ18173	0.515575	0.310268	0.295638	0.544277	1.7592	1.06321	3.62973	1.48334	2.28807	0.162826	0.0771773	0.15348
SJ18172	3.66033	3.14636	8.3872	0	0	0	0	0	0.154568	0.0934926	0.0950165	0.42265
SJ18171	0.0593984	0.0900858	0.0679193	0	0	0	0	0	0	0.0155575	0.0155575	NaN
SJ11685	0.992911	1.55505	0.257407	2.04009	1.83109	1.48832	2.16626	1.87954	1.00457	0.138303	0.218799	0.807216
SJ18177	0.540097	0.465418	1.01326	0.0681534	0	0	0	0	0	0.0607284	0.0592569	0.42265
SJ18174	0.103843	1.09353	1.3391	0	0	0	0	0	0	0.154478	0.154478	NaN
SJ10348	0	0	0	0.0314188	0	0	0	0	0	0.42265	NaN	0.42265
SJ10349	1.43231	0.76009	0.762621	11.1268	6.19849	5.32143	3.87682	4.4182	3.77173	0.0660165	0.000570867	0.188855
SJ09838	5.84839	3.39887	1.65326	7.88742	1.48701	0	0.671981	2.86905	0.344855	0.863187	0.19408	0.535386
SJ09839	0.733369	0.436504	0.712957	0.653041	0.424507	0	0.39018	0.144385	0.284584	0.300007	0.0453921	0.706144
SJ10340	0.722908	0	0.492192	0	0.215475	0	0	0.39533	0.510713	0.254437	0.717433	0.274987
SJ10342	0	0	0	0	0	0	0	0	0	NaN	NaN	NaN
SJ10343	0	0	0	0	0	0	0	0	0	NaN	NaN	NaN
SJ10346	4.91644	2.63834	2.82603	4.3159	2.27319	8.36255	4.08956	3.96069	3.09076	0.494917	0.772751	0.553108
SJ10347	2.51581	0.967597	1.72086	7.00618	3.43855	0.460361	0.922993	2.39721	1.30993	0.422482	0.775802	0.384763
SJ06168	0.305774	0.462219	0.151458	1.76289	0.441474	0.728879	0.548975	0.59432	0.389338	0.23284	0.143168	0.364482
SJ02168	1.21915	0.811046	2.03217	0	0	0	0	0	0	0.0636207	0.0636207	NaN
SJ12498	27.9872	26.9577	30.5701	6.5037	7.81608	13.2917	10.1168	12.9206	11.4104	0.00374302	0.00034264	0.392719
SJ15751	6.1074	7.48364	6.11297	0.258555	0.0903712	0.394412	0.789708	0.683472	0.280314	0.00405514	0.00284899	0.150644
SJ06006	2.88013	1.78719	1.47559	2.46629	2.90604	2.36144	1.79099	3.3661	1.901	0.341621	0.669855	0.707886
SJ19360	0.225361	1.19379	0.957839	0	0	0.135706	0	0	0	0.121256	0.112923	0.42265
SJ20814	59.2264	51.342	65.934	22.6159	40.1467	47.9403	57.9479	51.272	55.1042	0.0797658	0.450004	0.132101
SJ10208	0	0	0.109424	0	0	0	0	0	0	0.42265	0.42265	NaN
SJ15325	0.676003	0.876103	0.575096	0.856931	1.31567	0.173008	2.74672	2.02999	1.69977	0.84963	0.0343403	0.0388118
SJ10204	0	0	0	0.0856931	0	0	0.0947144	0.0375924	0	0.42265	0.250384	0.715324
SJ15327	20.2434	9.09321	7.94257	0.72345	0	0.522733	0	0	0	0.0917082	0.086859	0.193892
SJ15326	0.0185199	0.0140512	0.0141748	0	0	0	0	0	0	0.00877585	0.00877585	NaN
SJ15320	0.383293	0.413713	0.568054	0.436843	0	0	1.33769	2.76171	1.4189	0.156217	0.0933813	0.055941
SJ10203	0.778208	0.262221	0.289514	1.61922	0.670168	0.253951	0.2762	0.150508	0.242972	0.430905	0.318535	0.26156
SJ10202	0	0	0	0	0	0	0	0	0	NaN	NaN	NaN
SJ11185	0.431273	1.30137	0.315798	0	0	0	3.3394	3.81481	8.67172	0.159363	0.110037	0.0903876
SJ02426	0.37356	0.360901	0.597304	2.29299	2.38234	3.52875	2.79008	3.27437	3.35148	0.0253572	0.00124412	0.427082
SJ13608	3.07526	2.52636	1.13263	5.64576	2.64602	1.30517	2.91334	2.87578	2.3262	0.549887	0.515979	0.738663
SJ11184	5.47734	7.1299	6.95802	2.45239	3.57121	5.12995	8.69614	2.9188	3.53253	0.0475083	0.51049	0.55625
SJ06126	6.81383	6.51854	7.68666	2.36632	2.28575	4.52191	3.04983	2.26675	4.58151	0.018372	0.0168386	0.821057
SJ06125	9.76122	6.40495	6.99307	7.85547	5.81977	4.63726	6.91277	5.89448	8.59859	0.312665	0.678055	0.44927
SJ06124	3.66266	3.45817	4.35592	5.2874	8.74464	9.31206	13.0703	10.3693	12.1923	0.0818593	0.00523661	0.0618046
SJ13609	8.48992	4.44686	5.34963	2.48182	3.62616	10.1355	5.09825	3.83512	4.87253	0.815903	0.347807	0.767116
SJ06123	0.954237	1.08099	0.440437	0.316958	0.957008	0.211825	0.348724	0.461613	0.362521	0.340818	0.15296	0.699471
SJ14639	12.9134	11.2273	10.0948	6.84525	8.21125	7.19425	7.84908	9.15404	7.65562	0.0231657	0.0392625	0.268918
SJ01339	1.64114	4.22662	2.91358	0	0	0.15941	0	0.0692046	0.204167	0.0606141	0.0619229	0.660421
SJ06121	5.2912	4.26829	4.35009	1.81064	3.26511	1.28086	1.69881	2.83815	0.913431	0.0317644	0.0191936	0.729727
SJ17512	0.244215	0.105631	0.209736	6.20473	2.42944	0.50526	0.103432	0.136753	0	0.229614	0.143246	0.218329
SJ01333	1.26096	2.42455	2.11982	0	0	0	0	0	0	0.0309134	0.0309134	NaN
SJ01332	2.87987	1.88277	3.92339	0	0	0	0	0	0	0.038996	0.038996	NaN
SJ01331	0	0	0	0.0336419	0	0	0.149367	0.0592547	0.174946	0.42265	0.0677441	0.068298
SJ01330	0.0541067	0.0820363	0.0823026	0.209052	0.270491	0	0	0.185433	0.281419	0.399203	0.421887	0.972726
SJ01337	2.49138	3.10295	2.76153	0	0	0.195915	0	0	0.0277717	0.00168623	0.00395702	0.481962
SJ01336	0	0	0	0	0	0	0	0	0	NaN	NaN	NaN
SJ01335	0.24794	0.299874	0.36879	0.263957	0.245569	0	0	0.115741	0.151667	0.247811	0.0223474	0.463577
SJ01334	0.281403	0.283691	0.139785	0.291384	0.755448	0	0.184137	0.511559	0.143691	0.659019	0.748023	0.798981
SJ16985	2.4864	0.820177	1.24669	0	0	0	0.149925	0.0595878	0	0.093459	0.100234	0.250231
SJ16986	11.3641	15.8017	14.4707	3.94081	5.3429	5.97735	5.33076	4.28049	5.84596	0.0108394	0.0140424	0.935652
SJ16987	0.543515	0.57494	0.725164	1.06002	2.62057	0.969149	1.85936	3.75425	1.24303	0.222063	0.156818	0.47611
SJ16983	28.3877	26.9498	26.0504	16.3111	10.2237	17.4403	4.24415	12.6406	20.7118	0.0230432	0.0888439	0.714279
SJ00323	0.876694	0	1.74734	0.379337	0	0.694193	2.55259	3.13987	4.24215	0.420473	0.0261323	0.0162131
SJ00322	1.72649	3.34292	3.52022	10.1404	9.13914	16.1673	10.0746	18.428	18.9248	0.0474834	0.0412837	0.335055
SJ09166	18.8299	18.2679	15.1234	3.54679	6.08609	5.00215	4.51843	2.85986	2.65352	0.00164457	0.00172267	0.182422
SJ00320	1.58272	1.2871	0.718661	0.700815	0.225335	0.864012	0.652104	1.22425	1.47894	0.137618	0.836157	0.172386
SJ00327	1.1928	2.07189	1.32131	0.73957	0.809776	0.635475	0.581207	1.47716	1.72197	0.0954141	0.577914	0.263456
SJ00326	3.80331	3.92633	4.62188	2.26648	2.06904	2.37398	1.72747	2.38106	2.24581	0.0109097	0.00418957	0.628108
SJ00325	3.54852	4.18148	4.84921	4.54074	4.48951	2.10791	5.92551	5.79578	5.38529	0.627416	0.0405619	0.126232
SJ00324	36.432	22.3219	39.7848	1.29899	2.66859	5.44377	2.89167	4.89014	10.5223	0.0260688	0.0241445	0.334054
SJ03663	41.6758	45.7571	46.702	4.50457	12.7305	13.3807	11.3049	9.38417	11.2141	0.00159443	0.000552079	0.895732
SJ03662	0.683174	0.503047	1.0974	1.06138	0.804684	1.78831	0.875675	0.694148	0.912837	0.268284	0.751604	0.314828
SJ03661	0	0	0	0	0	0	0	0	0	NaN	NaN	NaN
SJ03667	0.270065	0.648064	0.648352	1.28333	0.786507	0.493686	1.65746	1.42061	0.770343	0.292589	0.0850863	0.291016
SJ03666	0.694401	0.409394	0.351772	2.23535	1.30131	0.848415	0.865455	1.57027	1.14278	0.131603	0.0547749	0.598274
SJ03664	0.043558	0.0925384	0.0533627	0.575646	0.338471	0.740632	0.375778	0.540051	0.341883	0.0505337	0.0230411	0.388752
SJ03669	0.424813	0.142752	0.35163	2.51348	0.935664	0.677059	0.694828	0.735373	0.144585	0.201404	0.377508	0.273635
SJ03668	175.928	175.282	247.613	48.6319	129.633	212.596	196.45	234.971	296.028	0.283591	0.32027	0.127739
SJ09658	0	0	0	0	0	0	1.52538	0.288664	0.565748	NaN	0.168461	0.168461
SJ09659	0	0	0.171629	0	0	0	1.04292	1.31887	1.45357	0.42265	0.00343212	0.0089104
SJ06129	3.49291	4.35393	4.21956	5.06886	8.77185	10.6637	9.63495	8.49356	8.16907	0.124156	0.00191672	0.755176
SJ09650	7.66302	7.36741	8.24519	0.209903	0	0	4.31692	3.24241	2.53551	0.000552459	0.00511551	0.0221836
SJ09651	0.966792	2.0203	3.39511	0	0	0	0	0	0	0.0940549	0.0940549	NaN
SJ09652	0.123958	0.558427	0	1.08704	0.750759	0.419573	1.39934	1.02176	1.08647	0.11125	0.0134304	0.153155
SJ09653	0.0564002	0	0	0	0	0	0	0	0	0.42265	0.42265	NaN
SJ09654	9.10023	8.42292	9.10657	5.16105	5.22233	2.81086	6.72042	6.03126	6.40188	0.0230376	0.00126102	0.12195
SJ09655	0	0	0	0	0	0	0	0	0	NaN	NaN	NaN
SJ09656	1.19125	1.67558	0.985001	2.55002	0.918803	0.619315	4.07938	3.79291	4.6602	0.91054	0.00110887	0.0282582
SJ09657	0.627732	0.79318	1.08794	1.80365	0.326951	0.448051	1.67081	2.11064	2.99402	0.96605	0.0547619	0.0869811
SJ21476	10.0572	9.38297	7.5171	6.18385	4.16296	2.10199	5.76687	8.65645	9.26262	0.0334324	0.459815	0.0794652
SJ21477	7.71778	3.757	5.56229	3.15064	2.41997	2.55056	1.56955	2.00693	1.56528	0.11686	0.0719343	0.02717
SJ21474	2.32622	1.07312	1.61685	1.20099	0.955702	0.914515	1.31872	1.0975	1.17466	0.21114	0.319689	0.198634
SJ21475	0.587325	0.952021	0.690097	0.596213	1.24936	0.453164	1.94074	1.63841	1.67613	0.9372	0.00235134	0.042507
SJ21472	1.97991	2.4207	0.980848	0.313153	1.07321	0	0	0	0.50885	0.0714813	0.0474492	0.47619
SJ21470	2.92646	5.1008	2.49356	1.54139	3.40978	1.99108	4.64221	9.1536	2.91905	0.299282	0.389943	0.215971
SJ21471	1.50954	2.00212	1.4321	1.45742	2.74891	3.83729	2.17196	1.82118	2.84077	0.269017	0.16066	0.631542
SJ14054	36.3566	25.6174	31.6071	14.239	17.9969	21.1028	34.2793	29.9531	28.3588	0.0290389	0.931986	0.00818621
SJ14055	0.683653	2.17673	1.22025	2.95285	3.45246	2.13163	5.57505	6.53027	2.62805	0.0641591	0.0799738	0.214355
SJ14056	4.21479	4.93079	4.7607	3.87568	3.59963	5.24028	3.73963	4.66206	3.0823	0.528751	0.213988	0.580762
SJ14050	9.50568	8.50569	10.1704	1.20125	3.00974	0.479269	1.91004	2.98288	2.36089	0.00187305	0.000633162	0.379764
SJ14051	5.7955	7.27556	6.64662	1.85756	2.35949	1.0624	2.67613	2.44683	2.67572	0.00116617	0.00969441	0.151431
SJ21478	28.0057	34.1446	37.7538	6.93414	8.36655	9.33851	14.8586	9.92266	11.0111	0.00936864	0.00673709	0.1152
SJ14053	1.66658	1.4306	1.38942	3.40775	2.55628	2.2539	4.58687	4.18313	3.95565	0.0615961	0.0011728	0.0302175
SJ12235	14.8049	14.155	16.3219	6.58957	8.48704	12.8059	13.7375	15.7658	14.7918	0.0744645	0.724461	0.0854243
SJ02162	0	0.0934743	0	0.109615	0	0	0	0	0	0.916315	0.42265	0.42265
SJ03049	0	0	0	0	0	0	0	0	0	NaN	NaN	NaN
SJ20307	19.4223	11.6272	12.3179	9.17687	11.148	4.82697	20.7258	16.548	18.1386	0.128489	0.246311	0.0149616
SJ20306	1.06693	1.32887	0.970386	0.773676	0	0	0	0	0.251672	0.0624306	0.00197633	0.576659
SJ20305	3.26127	2.43955	1.832	7.53014	4.52162	3.10024	4.99884	4.69864	5.63908	0.183427	0.00925942	0.967122
SJ20304	0.764	0.951279	0.824267	3.2046	1.6097	1.39301	2.74064	1.76725	1.76463	0.164505	0.0581712	0.975585
SJ20302	1.682	1.11538	1.49848	1.4417	1.13	0.616417	1.85231	1.90981	1.83314	0.28357	0.11933	0.0780521
SJ20301	1.50894	0.741077	0.854782	1.02567	1.51037	0.211524	1.07769	1.11599	0.809163	0.805881	0.904605	0.845844
SJ20300	5.86336	3.34993	4.72956	0.0740665	0.0207683	0.122024	0.0829342	0.118319	0.207532	0.0241578	0.0247299	0.250484
SJ10973	2.30973	2.40197	2.84339	2.77378	1.97951	2.86912	3.02655	3.37986	5.20887	0.94926	0.177654	0.17797
SJ10972	1.34299	0.980468	1.86411	1.43871	1.43474	2.65892	1.13675	2.81508	0.851607	0.413531	0.779653	0.760084
SJ10971	169.761	110.329	174.251	10.3295	17.6909	38.8442	42.818	44.3323	58.6089	0.014035	0.031826	0.0709436
SJ10970	0.0640544	0	0	0.113394	0	0	0	0.692527	0	0.728843	0.460176	0.492146
SJ10977	13.8827	14.194	18.9295	0.38313	0.0298108	1.13443	0.0237617	0.0376799	0.371437	0.00927024	0.0105984	0.375
SJ10976	55.992	53.7277	50.326	12.829	9.50266	13.8789	24.3437	23.5435	21.2519	5.7e-05	0.000397989	0.00357635
SJ20309	1.69745	2.09438	1.35102	0.272614	0.473722	1.89281	3.05289	2.95937	0.927798	0.238678	0.483667	0.17737
SJ20308	3.41995	3.68241	4.02791	2.01257	1.99725	2.56002	7.44767	5.36022	5.24904	0.00403274	0.0763876	0.026907
SJ01749	2.04068	1.73122	0.904581	5.78974	2.10257	0.891983	1.53938	1.88463	0.422064	0.452612	0.646701	0.381641
SJ14580	0	0	0	0	0	0	0	0	0	NaN	NaN	NaN
SJ01742	0	0	0	0	0	0	0	0	0	NaN	NaN	NaN
SJ01746	0.754563	0.667925	0.701425	1.42772	1.01318	1.1619	0.828898	0.963675	0.620344	0.0502564	0.438685	0.0672785
SJ01747	0.368108	0.34004	0.208434	0.564572	0.491551	0.414351	0.0963699	0.0636242	0.125677	0.0489727	0.0381096	0.00543236
SJ01744	0	0	0	0.033902	0	0	0	0	0	0.42265	NaN	0.42265
SJ14589	0.093306	0.140501	0	0.657672	0	2.58434	4.01608	2.05879	2.63829	0.325095	0.0390829	0.138502
SJ21653	8.20101	6.56557	8.40596	4.98643	4.90883	4.11328	5.47557	5.81387	6.87427	0.0197294	0.087311	0.0606304
SJ21650	13.1487	9.65325	9.0731	6.57688	6.15915	5.18407	7.17315	7.34551	6.8401	0.0559267	0.108522	0.09554
SJ21651	0.409116	0.77303	0	2.90292	0.885971	1.82828	0.350527	0.556576	0.468777	0.112855	0.803235	0.134612
SJ21656	0	0	0	0	0	0	0	0	0	NaN	NaN	NaN
SJ21655	57.8856	72.7586	69.706	3.67083	3.97986	8.59734	18.2457	22.0693	18.3866	0.00249444	0.00598267	0.00270005
SJ21658	1.0195	1.37343	1.06478	3.81504	2.26206	1.65641	0.946916	1.66235	1.02213	0.153319	0.833987	0.156997
SJ21659	0.864101	0.290772	0.337386	1.4236	1.07543	0.23227	0.475185	0.402037	0.544411	0.376142	0.911043	0.342126
SJ04104	3.19322	3.4511	2.59937	4.15522	3.16397	2.64604	3.59416	2.32078	3.1028	0.66747	0.875797	0.614372
SJ13437	2.70232	1.93788	1.67953	0	0	0.0540289	0	0	0.0229657	0.020638	0.0206848	0.637102
SJ02160	3.52773	2.83872	3.16833	3.554	2.03339	2.93108	2.9993	2.32058	3.4406	0.538073	0.543173	0.89078
SJ21449	2.73951	3.23716	2.67854	10.0732	8.32244	14.6604	10.7094	8.94329	12.5384	0.0488432	0.0149644	0.901813
SJ18873	12.2245	11.5142	11.092	4.67084	4.52334	4.12877	3.62924	2.67735	4.57227	0.000358157	0.000696297	0.271823
SJ07964	0.383369	0	0.259179	0	0	0	0	0.13905	0	0.19834	0.273698	0.42265
SJ07965	0	0	0	0	0	0	0	0	0	NaN	NaN	NaN
SJ07966	0.127553	0.257283	0.190671	0	0	0.153025	0	0	0	0.096115	0.0360696	0.42265
SJ07967	0.920925	0.748236	0.934378	0.751638	0.348604	0	0.480239	0.109035	0.534499	0.139233	0.0489265	0.977218
SJ07960	2.74369	1.06385	1.51015	6.19013	3.12185	1.69791	2.44886	1.41752	1.29238	0.287044	0.936559	0.276273
SJ07961	7.69814	7.82272	9.78664	7.60018	18.8379	17.0394	20.0533	22.8891	20.9008	0.221316	0.000365972	0.185412
SJ07962	14.4671	13.79	16.5368	10.8133	25.6385	30.4728	19.286	15.5494	28.1006	0.338125	0.242441	0.859995
SJ07963	0.683042	0	0	0	0	0	0	0	0	0.42265	0.42265	NaN
SJ07968	0	0	0.184041	0	0	0	0	0	0	0.42265	0.42265	NaN
SJ12199	0.430569	0.5862	0.579047	1.41481	1.76254	1.0843	0.59295	0.63863	1.25625	0.0381289	0.297249	0.111618
SJ12198	0.263956	0	0.156692	0.514919	0.652953	0.188492	0.154934	0.328036	0	0.138345	0.873258	0.165605
SJ12193	9.31191	6.95051	6.11967	9.82907	8.24117	3.09164	5.54745	4.78631	3.09147	0.86849	0.0722223	0.333222
SJ12192	0	0	0.0581773	0	0	0	0.0572516	0.24204	0.507304	0.42265	0.194044	0.175765
SJ12191	0.0512583	0	0	0	0.0634284	0	0	0.358608	0	0.888893	0.482502	0.498374
SJ12190	0.479061	0.180894	0.353724	0.583434	0.443462	0	0	0.602465	0.636897	0.983513	0.761691	0.807372
SJ12196	12.5801	12.5696	14.2033	2.76653	3.76213	4.05218	3.05247	3.22781	3.86121	0.000250776	0.000751158	0.769068
SJ12195	1.22277	1.23545	1.92251	1.65436	0.932623	1.40724	1.7802	0.929013	3.1353	0.702318	0.53549	0.443096
SJ12194	15.4106	4.45871	11.8459	0	0	0.227446	0	0	0.242296	0.0827697	0.0828275	0.966508
SJ09887	159.357	184.94	283.928	25.2947	90.6704	125.995	202.02	184.271	215.739	0.0589791	0.841959	0.0452715
SJ16560	1.83641	0	0.82117	1.4154	0	0.65288	0	1.91324	0	0.78497	0.780327	0.949426
SJ16561	0	0	0	0	0	0	0	0	0	NaN	NaN	NaN
SJ13583	0.0649022	0.195968	0.286529	0.344639	0	0	0	0	0.294908	0.641655	0.51925	0.918097
SJ13582	5.35599	4.45192	3.65444	5.22355	3.64271	3.63135	3.87568	3.20206	2.12427	0.679185	0.115572	0.20929
SJ13581	11.4959	15.0726	13.8018	6.29712	6.06238	4.54536	10.6332	10.5926	7.6959	0.00686446	0.0560667	0.0341313
SJ13580	1.08348	1.08976	0.317271	12.7705	3.02009	0.50818	2.79595	1.55536	0.653429	0.343402	0.310751	0.420617
SJ13586	4.6456	3.96292	2.413	6.1696	4.31505	4.98336	4.53186	3.80014	2.68019	0.160587	0.99727	0.123866
SJ13585	0	0	0	0	0	0	0.115788	0	0	NaN	0.42265	0.42265
SJ13584	0.122923	0.184605	0	0	0.74471	0.416383	0.925617	1.47453	1.25774	0.316366	0.0126917	0.0402896
SJ10455	10.6174	8.72912	11.9409	2.1272	2.18114	1.22656	2.73428	2.51327	4.64106	0.00675179	0.00465465	0.152179
SJ12045	7.58943	3.65919	2.62995	5.19375	2.83052	3.61281	4.27859	5.46772	5.31662	0.68565	0.821173	0.24179
SJ10456	0	0	0	0	0.106207	0	0	0	0	0.42265	NaN	0.42265
SJ17617	7.76119	3.45684	4.36169	3.34191	3.62701	11.1796	1.13711	4.73428	2.80023	0.785876	0.244051	0.346805
SJ17616	0.317888	0	0.314471	0.563736	0.851848	0.378287	0.2073	0.576075	1.05104	0.0940199	0.238027	0.964447
SJ17615	8.21321	6.34626	8.96853	5.78899	7.07883	11.7294	5.6943	3.82215	7.00011	0.868735	0.126977	0.276351
SJ12226	8.0199	2.68865	6.7103	2.22794	1.8135	2.39562	2.27422	0.728351	0	0.148463	0.0794174	0.225391
SJ17613	5.01679	5.11749	6.00381	0.646389	0	0.788824	0.143583	0.768906	0.224252	0.000348783	0.000479729	0.766583
SJ12220	10.3475	4.58456	4.22792	18.7913	12.5182	3.62173	7.9779	8.35636	4.34645	0.361415	0.84208	0.395199
SJ17611	0.464886	0.704022	0.980878	2.89555	5.749	7.20348	2.54773	3.74929	3.50099	0.0670239	0.0109745	0.247918
SJ17610	0	0.0535753	0	0.849661	1.14407	0.384264	0.734265	0.388335	0.436902	0.071789	0.0402329	0.351034
SJ12229	0.609918	0.284602	0.428933	0.125544	0.215157	0.287445	0.171883	0.074305	0.21996	0.116682	0.0757329	0.443184
SJ12228	2.66486	2.13974	1.37412	2.66582	4.37061	27.5302	18.3088	16.9957	24.8526	0.359299	0.0159724	0.401336
SJ17619	10.6311	8.55038	13.4227	7.5381	8.45439	11.379	8.51975	8.06	9.91333	0.39544	0.28434	0.835004
SJ17618	0.182369	0.0689527	0.272022	0.202368	1.24328	0	1.11958	0.781984	0.209698	0.509547	0.179583	0.662986
SJ13055	0	0	0	0	0	0	0.125643	0	0	NaN	0.42265	0.42265
SJ22230	1.9463	0.824324	1.42591	0	0	0	0	0	0	0.0497316	0.0497316	NaN
SJ13057	0.0452183	0	0.0342786	0.463316	0.366836	0.743882	1.035	0.998956	0.457271	0.0460532	0.0493215	0.248432
SJ13056	0.200264	0.227583	0.0378877	0.178361	0	0.182679	1.04486	0.80876	0.855471	0.700549	0.00154092	0.00130296
SJ22235	0.832705	0.629311	0.618223	0.184615	0.193157	0.185932	0	0	0.0794662	0.0183764	0.00532206	0.0249233
SJ22234	10.9045	6.11297	7.22045	6.57682	4.61891	4.91901	3.77581	3.28394	3.66256	0.193878	0.088151	0.0905986
SJ13053	0.273159	0.162155	0.181458	1.30377	2.48343	1.2261	1.65301	2.47835	1.52564	0.0681547	0.0288159	0.694419
SJ22236	1.35205	0.8117	1.00353	0.658842	0.604418	1.20961	0	0	0.633834	0.408407	0.0366651	0.0995519
SJ05931	0	0	0	0	0	0	0	0	0	NaN	NaN	NaN
SJ22238	0	0	0	0	0	0	0	0	0	NaN	NaN	NaN
SJ05933	1.63081	1.73304	2.45531	0	0	0	0	0	0	0.0174283	0.0174283	NaN
SJ05932	2.56462	2.5714	4.58396	0	0	0.366256	0	0	0	0.0396675	0.0404257	0.42265
SJ13059	0.960816	1.25725	1.6034	0.170091	0.157923	0.226736	0	0	0	0.0265776	0.0205943	0.0128933
SJ05934	4.01209	4.52336	4.22321	1.256	1.09843	1.94869	0.847366	1.42707	0.497026	0.00204324	0.00147995	0.246663
SJ05937	3.49933	3.86815	1.78347	13.0149	4.45814	2.05222	3.67997	6.37099	3.98695	0.408343	0.206328	0.642014
SJ05936	0	0	0	0	0	0	0	0	0	NaN	NaN	NaN
SJ16690	1.92914	1.12729	1.67982	1.17393	0.926169	0.367912	1.30517	2.60161	2.40474	0.0876776	0.338035	0.0657065
SJ16691	3.16045	4.26345	4.42778	4.65135	5.29937	9.84619	5.84038	4.02536	4.46863	0.243015	0.293776	0.383878
SJ19788	0.616076	0.338492	1.65863	0	0	0	0	0	0	0.162486	0.162486	NaN
SJ16694	9.1277	10.4349	7.60278	4.88983	4.15264	4.37899	6.34163	2.95501	9.80257	0.0241802	0.307696	0.439664
SJ09314	4.1983	2.1569	1.76234	2.25229	0.124808	0.352125	1.85167	2.86954	1.0608	0.151585	0.4499	0.302938
SJ03886	1.16396	2.04415	1.11701	0	0	0	0	0	0	0.0410662	0.0410662	NaN
SJ10599	20.8639	23.825	31.7016	1.39379	1.94517	7.2072	7.26696	5.80697	9.61253	0.0082466	0.0217924	0.149952
SJ10598	9.72435	15.9089	12.2446	4.693	5.42315	2.36358	13.011	8.33031	5.85525	0.0249341	0.268331	0.130145
SJ10594	0.325949	0	0.191827	0.115384	0.080334	0	0	0	0	0.377427	0.209591	0.19629
SJ10597	1.24091	0.896882	0.64004	0.813146	0.266836	0.384935	0.31648	0.963281	0.329127	0.143091	0.232887	0.868272
SJ10596	14.6126	9.35964	7.06472	3.44398	2.17636	1.85952	1.33334	2.0512	2.20884	0.0662697	0.0609416	0.335714
SJ10591	0	0	0	0.0455151	0	0	0	0	0	0.42265	NaN	0.42265
SJ10590	0	0.0815347	0.080005	0.0478321	0	0	0	0.125645	0.411408	0.306495	0.412946	0.311646
SJ10593	0	0	0.151966	0.226791	0.253134	0.182828	0	0	0	0.0624824	0.42265	0.00850691
SJ10592	1.37834	1.11507	0.761457	1.60475	1.15013	0.725276	1.05079	1.19701	1.02739	0.822073	0.97387	0.81515
SJ17801	0	0	0	0	0	0	0	0	0	NaN	NaN	NaN
SJ22358	22.2129	10.4677	20.2153	1.08477	0	2.05631	2.01224	2.06349	3.78655	0.0415259	0.0505094	0.131646
SJ17805	41.1583	66.9869	62.7548	7.00527	14.9269	20.4965	23.7147	34.8293	30.1791	0.0184055	0.0600473	0.0401242
SJ04363	0.928307	1.40484	2.37704	2.44059	1.58542	1.81516	6.5223	2.99608	2.62071	0.499047	0.175607	0.230096
SJ12046	5.63856	6.68536	6.5052	2.38284	3.03449	0.742444	4.42312	0.736922	1.91866	0.0128442	0.0589883	0.825114
SJ19780	0.446907	0	0.636942	0.0981587	0.679058	0	0.105798	0	0	0.737172	0.223511	0.40193
SJ06610	1.1581	1.26437	1.65911	0.70682	1.15923	0.770162	0.568463	1.0597	0.549451	0.0817581	0.0489247	0.524319
SJ06613	0.669282	0.417028	0.235928	1.7492	0.684463	0.426128	0.194037	0.0307924	0.666574	0.33296	0.568449	0.243596
SJ19786	0	0	0	0	0	0	0	0	0	NaN	NaN	NaN
SJ09009	0	0	0	0	0	0	0	0	0	NaN	NaN	NaN
SJ06612	3.06796	1.75162	2.64546	1.91548	3.34133	1.46003	0.815006	1.08299	1.68501	0.737138	0.0584496	0.198604
SJ06615	2.56087	2.21235	4.56774	0.341112	0.418026	0.87403	0.928192	0.8869	0.855673	0.0663092	0.0937596	0.171206
SJ04366	0.43954	0.296238	0.371908	20.3701	9.95439	4.54574	8.17855	8.66	5.46749	0.136285	0.0190629	0.464061
SJ08457	43.2026	60.2366	42.604	20.7743	23.8932	17.9595	33.9774	36.1571	32.7181	0.0320886	0.126475	0.00523902
SJ06616	111.25	106.749	154.731	7.75726	15.9431	28.65	35.9019	27.0132	41.9122	0.011157	0.0214857	0.0859981
SJ09008	0	0.462658	0.786597	0	0	0	0	0	0	0.209643	0.209643	NaN
SJ19166	0.178866	0.0285696	0.100863	0.647207	0.0825741	0.173892	0.235996	0.127147	0.11817	0.374916	0.374304	0.507866
SJ19165	0.22506	0.320231	0.172535	0.879466	0.493878	0.338417	0.473162	0.525901	0.563679	0.168687	0.0088363	0.787999
SJ19164	4.89078	2.72659	3.52931	1.59909	1.50986	1.0351	0.227142	1.62352	1.32835	0.0570992	0.0311475	0.540166
SJ19163	165.973	158.252	191.635	15.9229	29.0006	34.5831	70.679	61.9362	71.671	0.000903755	0.00561256	0.00623634
SJ19162	6.51652	8.39636	8.69117	0	0	0.861103	0	0	0	0.00312691	0.00741013	0.42265
SJ19160	8.13608	6.42598	10.1058	1.34008	3.64681	3.72207	6.72768	5.18309	5.80219	0.0185994	0.148559	0.0408721
SJ04369	0.448433	0.282796	0.672778	0.298954	0.232171	0	0.368776	0.87775	0.806291	0.118266	0.336087	0.0652527
SJ19169	2.8548	2.50183	2.36193	7.20294	3.31872	9.29415	4.26364	3.30611	1.74285	0.146873	0.54693	0.173137
SJ19168	2.0236	2.75619	2.4979	2.3761	5.52998	6.65722	12.79	13.9821	13.4548	0.195706	4.91e-05	0.0163954
SJ11754	3.02363	2.8689	2.9066	3.34835	1.47201	1.534	2.42683	2.67848	1.51373	0.316265	0.174386	0.908505
SJ11755	2.16565	0.203048	0.189883	3.43638	0.980546	0	0.885936	0.806893	0.196385	0.641268	0.77264	0.498542
SJ11756	1.66133	1.30772	0.951813	4.53354	1.86535	3.04908	3.70464	1.66646	1.74248	0.131765	0.247404	0.488959
SJ11757	0.860672	0.650698	0.783305	2.24889	2.42837	1.88522	3.79954	6.70228	3.87982	0.00629408	0.0512593	0.108222
SJ11750	1.34167	1.50526	0.921243	7.74548	4.01337	9.90385	6.01336	3.69121	7.16255	0.0726347	0.0470199	0.47852
SJ11751	4.04117	3.41451	2.88043	2.75286	1.46841	0.573235	1.93052	1.28417	2.48978	0.0806292	0.0332003	0.701783
SJ11752	6.2374	4.33643	5.82604	0.773765	2.61438	1.70503	3.04378	1.81818	3.52346	0.0087786	0.026156	0.209815
SJ11753	3.74172	1.23962	4.17273	1.08092	0.984158	0	1.68543	0.449008	0.578423	0.109142	0.129317	0.701025
SJ11758	1.35379	0.900167	0.722595	0.816114	0.736457	0.386292	0.846957	0.462348	0.57802	0.214441	0.188884	0.926357
SJ11759	2.96267	2.5768	2.59984	1.77434	1.72057	1.50206	1.56726	1.3781	1.16245	0.00365426	0.00144712	0.115333
SJ08358	13.1835	12.4183	13.138	6.33603	6.11605	2.89169	8.85549	9.21742	7.52181	0.0161097	0.00534213	0.0736982
SJ08359	0.0606056	0.0919397	0	0	0	0	0	0	0	0.200202	0.200202	NaN
SJ18340	8.25448	8.86534	8.94622	6.24394	3.71913	3.70095	7.87187	8.36764	6.969	0.0325685	0.130834	0.045248
SJ18341	34.8774	32.8067	44.5243	8.18961	15.5566	22.7861	20.5566	20.0229	23.3121	0.0176593	0.0384282	0.301731
SJ18342	0	0.0637094	0	0	0	0	3.77161	2.56546	3.88236	0.42265	0.0149826	0.0149829
SJ18343	0.0725881	0	0	0.0641641	0	0	0.0702298	0	0	0.934949	0.982491	0.952241
SJ18344	0	0	0	0	0	0	0	0	0	NaN	NaN	NaN
SJ18345	0	0	0	0	0	0	0	0	0	NaN	NaN	NaN
SJ18347	0	0	0	0	0	0	0	0	0	NaN	NaN	NaN
SJ08680	10.4968	5.92478	5.69864	11.8243	10.0548	4.54148	1.69199	3.93556	2.6226	0.625544	0.0816603	0.0997525
SJ08681	0.387359	0.469515	0.42969	0.528924	0.386392	0.470833	0.461738	0.427156	0.24056	0.533815	0.533242	0.35808
SJ08682	1.23861	0.581455	0.562065	1.13126	0.700991	0.271215	0.501178	0.747654	0.83005	0.794447	0.70798	0.977719
SJ08683	6.77278	6.29849	8.21877	1.37204	2.16546	2.05287	0.947967	0.732363	1.51978	0.00523673	0.00389401	0.0801675
SJ08684	16.3769	13.5704	13.3058	0.350708	0	1.94322	0	0	0.564399	0.000803328	0.0036679	0.440787
SJ08685	7.10241	6.40847	5.94766	6.43137	6.35528	2.81686	8.66867	6.72555	5.48586	0.395596	0.66919	0.312437
SJ08686	16.1486	16.7902	19.088	0	0	0.329367	0	0	0	0.00235913	0.00263688	0.42265
SJ08687	0.0652534	0	0	0	0.0271543	0	0.0216568	0	0	0.631477	0.580475	0.882266
SJ04460	9.00681	5.92545	4.79569	4.74478	6.74926	1.51315	3.7314	3.4153	4.93182	0.322664	0.170183	0.861437
SJ04461	49.0029	50.1363	56.9116	1.94243	4.85831	5.9534	6.16432	6.00115	7.44114	0.000512134	0.00224173	0.187767
SJ04462	6.51423	7.24022	6.25584	0	0.106596	0.438316	15.152	14.7758	13.5524	0.000437411	0.00048443	0.000554583
SJ01104	0	0	0	0	0	0	0	0	0	NaN	NaN	NaN
SJ04465	0	0.187705	0	0	0	0	0	0	0	0.42265	0.42265	NaN
SJ04466	1.62143	0.919155	1.35558	0.898897	0.5644	0	0.545914	1.85179	1.39383	0.0751698	0.940902	0.178796
SJ04467	0.0577663	0.0872674	0.170864	0.0511821	0	0	0	0	0	0.103835	0.0897535	0.42265
SJ04468	7.43361	3.55134	3.58792	11.3699	15.212	9.11985	15.4854	14.8157	10.1486	0.037282	0.0172433	0.552904
SJ01109	0	0.0322383	0	0.113725	0	0	0.042365	0	0.231827	0.553116	0.375181	0.554264
SJ19423	0	0	0	0	0	0	0	0	0	NaN	NaN	NaN
SJ08857	1.95193	1.95263	2.01719	9.34393	7.54968	7.20349	3.80415	4.91305	5.11141	0.0117106	0.0227369	0.0176163
SJ00510	3.20152	2.94557	1.30871	2.18347	1.67678	0.652525	1.00818	1.92843	0.741317	0.262692	0.158659	0.655555
SJ00511	49.7368	51.0525	51.8543	13.7689	11.4171	20.3791	28.6	28.1368	31.671	0.00395863	0.000353224	0.0211401
SJ00512	31.7499	26.0777	27.2504	4.27682	2.81606	6.24723	4.04839	3.27151	3.10326	0.000921792	0.00393182	0.434354
SJ08856	4.28573	2.37775	2.413	2.47366	3.33806	4.03415	2.88097	2.67037	2.62962	0.758985	0.683351	0.34341
SJ00515	5.14257	0.665806	1.48137	4.64115	3.16265	0	1.19927	2.5574	1.5418	0.933909	0.683221	0.610005
SJ00516	4.79322	2.9968	1.96152	3.02928	2.43361	1.88272	3.20567	2.89423	3.10102	0.442915	0.84549	0.196657
SJ00517	0.048128	0	0	0	0	0.172463	0	0	0	0.550698	0.42265	0.42265
SJ00518	13.8411	11.829	11.0282	16.8211	10.5758	8.23496	10.4618	10.984	7.2901	0.905254	0.142993	0.47765
SJ00519	0.108792	0	0.272245	0	0	0	0	0	0	0.249629	0.249629	NaN
SJ12042	19.7872	17.0295	11.7286	14.9483	15.0536	9.80228	8.29537	11.946	7.20156	0.381263	0.0769447	0.143477
SJ14875	2.09985	1.8389	1.59698	0	0	0.0664138	0	0	0	0.00540718	0.00613507	0.42265
SJ14872	0	0	0	1.11552	1.42642	1.12322	2.4618	1.75097	1.28022	0.00694852	0.0334268	0.212144
SJ14873	0	0.122076	0	0.285947	0.893933	0	0.389921	0.805989	0	0.311991	0.262018	0.988614
SJ14871	0	0	0.183736	0.457499	0.47353	0.879575	0.24477	0.292539	0.75985	0.0424247	0.140614	0.471119
SJ08532	1.13536	0.56509	0.25626	0.657608	2.0258	0.611612	0.860355	0.687125	1.86246	0.459938	0.346614	0.951598
SJ08533	1.45763	1.09869	0.58926	1.6442	2.38382	0.282977	2.18356	4.77393	1.57862	0.604944	0.202888	0.301966
SJ08530	7.97947	13.4788	9.96624	11.1	14.332	10.2284	16.0297	20.659	11.2259	0.528248	0.173666	0.27183
SJ08531	8.56877	7.77035	5.05668	8.363	5.85731	4.15058	5.02655	7.57563	4.80258	0.568145	0.393035	0.842728
SJ08536	0	0	0	0	0	0	0	0	0	NaN	NaN	NaN
SJ06777	0.018788	0	0	0.0669992	0	0	0	0.0297067	0	0.551441	0.774269	0.648763
SJ08534	13.6923	13.8202	7.52049	1.54735	0.212179	1.15859	4.87921	2.33705	0.755016	0.0319046	0.0294446	0.294114
SJ08535	2.11218	1.51176	1.07028	1.33016	1.16777	0.198036	0.92295	1.42268	0.423409	0.226824	0.199308	0.960078
SJ17770	1.85391	1.8682	1.07094	4.38462	3.05855	1.84057	2.11746	2.32153	0.707929	0.168785	0.849697	0.206053
SJ08538	6.79945	4.46807	4.08204	4.4589	2.63959	0.669124	4.65427	3.30798	5.34653	0.146484	0.552005	0.232439
SJ08539	3.03608	1.6854	2.32749	3.36638	1.7142	1.18988	1.15066	1.37288	0.869703	0.754554	0.0746801	0.279008
SJ06729	0.635775	0.320294	0.157236	10.4761	5.24214	2.26972	1.50293	1.56363	0.404247	0.143215	0.161831	0.178455
SJ17771	0.134529	0	0	0.588942	1.62467	0	0	1.70489	0	0.281353	0.454403	0.830457
SJ02408	5.09236	3.76816	3.61974	6.69489	3.06069	1.86139	4.36759	5.99376	2.26575	0.865201	0.969664	0.862191
SJ01228	188.283	196.353	241.175	12.5871	23.1267	42.1958	60.7077	52.9663	64.1576	0.00215004	0.00968281	0.047366
SJ02409	3.61627	3.40698	4.04274	4.00197	4.08138	3.20141	6.73858	4.27696	6.25755	0.841032	0.103293	0.104139
SJ15363	6.21167	5.58518	6.55399	2.39162	2.69386	9.21735	4.82731	4.67864	4.53477	0.607109	0.028627	0.972275
SJ13015	4.98933	4.89605	4.44535	3.3623	3.04858	2.07249	3.56398	2.08957	1.8127	0.0237052	0.0420877	0.641121
SJ13014	12.8938	13.782	14.2254	6.05588	10.5963	13.2037	17.8817	18.911	16.315	0.216997	0.0173025	0.052227
SJ04688	21.4241	20.437	20.2505	7.23599	11.8341	10.5753	17.9581	13.0106	13.1224	0.0114398	0.0602213	0.088692
SJ04689	11.1727	9.90959	5.09553	32.0979	14.1244	6.86823	11.003	11.7078	7.39872	0.354121	0.599443	0.415022
SJ04685	5.47644	3.27815	3.63452	0	0	0.281522	0	0	0	0.0254961	0.0261451	0.42265
SJ04686	2.45258	3.17398	2.31988	0	0	0	0	0	0	0.00988778	0.00988778	NaN
SJ04687	4.10241	3.65813	3.93582	0	0	0.15534	0	0	0.066307	0.000264087	0.000837179	0.638233
SJ04680	0.0247383	0.0374851	0	0.0661011	0.123423	0	0	0.0974833	0	0.357062	0.7591	0.55966
SJ04681	0.023588	0	0.0714751	0.063039	0.294311	0	0	0	0	0.433188	0.270797	0.314534
SJ04682	0	0	0	0	0	0	0.0764276	0.121205	0.159274	NaN	0.0381941	0.0381941
SJ04683	0	0	0	0	0	0	0	0	0	NaN	NaN	NaN
SJ13019	2.59556	1.84417	4.21267	1.79359	1.31905	7.33091	3.06364	3.56073	1.18836	0.79341	0.794454	0.703714
SJ11347	3.39259	2.99369	4.22823	1.39155	1.3595	2.57431	1.6961	2.412	1.73638	0.0314147	0.0280377	0.731515
SJ11346	0	0	0	0	0	0	0	0	0.593159	NaN	0.42265	0.42265
SJ13018	3.86169	2.3766	3.33112	0.417574	1.064	1.93095	2.50756	0.543644	2.60345	0.0292475	0.189784	0.41183
SJ11349	0	0	0	0	0	0	0	0	0	NaN	NaN	NaN
SJ11348	0.343301	0.635011	0.915142	0	0	0	0	0	0	0.0621106	0.0621106	NaN
SJ15969	7.40399	6.89917	6.58767	1.09079	2.05287	1.78692	2.52827	5.63706	4.15788	0.000172858	0.0776142	0.0997621
SJ15968	3.27433	3.04289	4.15182	3.54755	3.63071	3.55363	2.79351	1.9914	3.04984	0.819854	0.131887	0.0928597
SJ06586	0	0	0	0	0	0	0	0	0	NaN	NaN	NaN
SJ09333	1.23573	1.76375	1.37924	14.6295	11.6769	10.7343	21.5924	17.3232	22.0663	0.0103706	0.00589592	0.0157714
SJ09332	0	0	0.142255	0.174217	0.362199	2.04694	0	0.22523	0.146754	0.304799	0.404461	0.341031
SJ09331	2.45295	1.8897	1.31315	3.51256	4.34457	0.294596	1.88355	3.35162	1.19058	0.574498	0.744123	0.706719
SJ09330	2.23648	1.63607	2.18113	3.21395	0.83372	2.55939	1.91288	1.72195	2.06819	0.822676	0.626071	0.713722
SJ07793	0	0	0	0	0	0	0	0	0	NaN	NaN	NaN
SJ09336	0.368656	0.477589	0.312664	5.97761	7.16561	16.3613	17.57	24.0956	22.5876	0.102373	0.00865095	0.0503973
SJ07791	47.2674	57.7027	51.3329	0	0	1.69565	0	0	0.372363	0.00265536	0.00335242	0.519404
SJ09334	2.93638	3.18206	1.50542	3.73603	3.58727	0.94545	1.98223	0.957581	0.807207	0.849619	0.121432	0.23294
SJ09339	3.35614	3.80808	4.89342	0	0	0.151055	0	0	0	0.012174	0.0126373	0.42265
SJ09338	7.58021	3.55408	5.99282	0.0743138	0	0	0	0	0.126046	0.0398532	0.0399806	0.745441
SJ07799	0	0	0	0	0.0232204	0	0.0926767	0	0	0.42265	0.42265	0.535397
SJ07798	0.16877	0	0.0630853	0.187378	0.628218	0.607571	0.166094	0.197712	0.0648263	0.0972208	0.362109	0.139024
SJ19255	16.8889	18.1546	16.2892	22.0998	12.0748	17.0442	13.2878	19.9339	19.766	0.990816	0.827324	0.879328
SJ11812	99.9641	94.007	114.101	77.1812	92.9997	110.217	74.859	80.6057	84.2194	0.466372	0.0445691	0.288552
SJ19427	11.8299	9.97855	10.9954	9.60503	9.10388	13.2424	8.71417	13.6835	12.6497	0.854665	0.67901	0.633305
SJ09631	5.16771	8.61317	7.5462	4.05136	4.83938	14.5596	12.9103	10.7595	12.5486	0.857042	0.0203462	0.334246
SJ19254	19.1396	19.1497	25.6273	4.95841	6.11076	6.8541	4.65521	4.48038	4.49601	0.0147529	0.0161658	0.120561
SJ19525	25.6511	24.3353	24.4198	17.1402	13.4323	18.3355	11.7755	16.7498	21.0403	0.0219412	0.0870596	0.947196
SJ08824	0.359658	0.363643	0.548282	0.387675	0.431168	0.606282	0.599149	0.332388	0.609157	0.605129	0.465813	0.750898
SJ08825	0	0	0.0989846	0	0	0	0	0	0	0.42265	0.42265	NaN
SJ05483	68.3353	50.7489	54.6863	40.7274	36.1236	46.5676	35.3429	44.2904	46.3615	0.0672071	0.0763796	0.859132
SJ02928	3.3963	3.94761	4.38862	17.7295	18.1298	26.9813	24.8203	19.2717	21.6278	0.0290684	0.00651907	0.797009
SJ08820	2.75151	2.02889	1.85809	7.38584	5.22298	4.31283	2.69925	2.78123	2.80802	0.0538686	0.180708	0.0871614
SJ05484	1.24086	0.500633	0.556919	1.21252	0.92401	2.086	1.09959	0.807935	0.953759	0.213001	0.520992	0.322546
SJ05487	1.33278	1.23862	1.91828	0.0269551	0.264026	0.110066	0	0	0.0468936	0.0160185	0.0195357	0.227611
SJ05338	1.34742	1.09978	1.73091	1.2563	1.63087	1.5179	0.598897	0.376545	0.613497	0.745731	0.0284294	0.00342379
SJ05337	1.41543	0.986264	1.19687	1.00798	1.16395	2.26655	0.730091	0.445379	0.570454	0.559386	0.018952	0.1466
SJ19251	47.5237	51.9579	49.4487	9.80898	17.3556	16.5559	23.7952	16.1589	17.169	0.000903493	0.00136626	0.257467
SJ05335	0.0898842	0.0453778	0.0451878	0.0266637	0.223871	0	0.0890757	0	0.092788	0.774582	0.989769	0.787108
SJ05334	0.0593192	0	0	0.262725	0.366136	0	0	0	0	0.220888	0.42265	0.194324
SJ05333	0	0	0	0.142976	0	0	0.262798	0	0	0.42265	0.42265	0.714882
SJ05332	5.1969	3.26194	2.92877	5.97094	3.47353	2.00742	4.08628	2.72617	2.62526	0.988297	0.492795	0.632835
SJ05331	31.6652	30.8497	35.3646	1.61055	3.50816	6.6209	10.8188	4.08712	8.60434	0.00014329	0.000880715	0.192244
SJ05330	4.56414	5.22486	4.22067	1.79853	2.26693	2.57682	1.68192	2.66914	3.05379	0.00339862	0.0147332	0.622728
SJ13619	3.86921	3.84558	4.10234	0	0	0.109845	0	0	0.0467991	5.23e-05	0.000285123	0.637724
SJ13618	1.46756	1.03163	1.25883	4.16991	3.77097	2.02375	3.66458	3.15706	3.01375	0.0833544	0.00198509	0.954988
SJ20648	10.9413	13.2771	12.9607	4.24468	3.70873	4.32045	5.66119	5.18946	5.94149	0.00511297	0.00725688	0.00701192
SJ19252	64.9192	55.939	71.7052	51.9962	68.8784	103.303	78.3073	88.6174	118.135	0.563408	0.10901	0.354049
SJ13617	1.00554	0.839796	1.75159	0.196317	2.17299	0	2.11596	0.589601	0.328832	0.627389	0.783691	0.816105
SJ13616	7.17871	7.63531	10.2143	4.53196	5.3122	3.53983	5.22354	4.48698	5.01884	0.0348853	0.0614169	0.485966
SJ13615	3.60663	1.71477	3.42045	2.34086	2.89843	4.59488	1.72333	3.75209	3.38657	0.70875	0.965387	0.742949
SJ20682	20.5906	14.5216	16.4479	13.4164	5.86985	10.0044	6.01009	5.80858	7.16774	0.0604483	0.0213756	0.253752
SJ20683	4.28332	3.18498	2.81272	1.23265	0.838387	0	1.26751	0	0	0.00955456	0.00798564	0.656442
SJ06828	0.880446	1.65472	0.471092	0.386861	0	0	0	0	0	0.115171	0.101934	0.42265
SJ20681	5.65029	4.56821	5.17485	9.95473	6.77043	5.76576	2.97403	3.2801	3.45576	0.196596	0.0143287	0.0759776
SJ20686	5.73817	5.48944	7.00247	1.61145	1.36114	2.88596	5.39806	3.72358	4.9268	0.00344119	0.111517	0.0165512
SJ20687	2.58367	2.15667	2.30232	1.18003	0.825242	1.3263	0.555361	0.888228	0.69542	0.00344896	0.000680967	0.0995914
SJ20685	1.85345	1.93712	1.62102	1.89969	1.4693	1.32748	1.21371	1.82559	1.30568	0.308811	0.195354	0.67198
SJ06822	1.66192	1.74536	1.17013	0.409779	0	0.33136	0.54397	0.719605	0.990514	0.00601717	0.0290548	0.0493014
SJ06823	0.148849	0	0.108802	0	0	0	0	0	0	0.193191	0.193191	NaN
SJ06820	25.8925	18.2789	25.2099	0	0	0.918091	0	0	0.223712	0.0102578	0.0108922	0.531786
SJ20689	4.76907	4.06206	4.53661	3.77786	3.03283	2.86595	2.82039	1.79	3.01469	0.0277873	0.0200884	0.22707
SJ06826	0	0	0	0.221446	0.0618026	0	0.0489192	0.116506	0	0.288701	0.244155	0.633108
SJ06827	44.7657	38.4413	31.3088	0.244816	0	0	2.97145	8.53274	10.2721	0.0102285	0.00519996	0.0824085
SJ06824	5.27039	7.44687	6.37546	7.77871	12.3194	12.6973	31.142	25.4501	24.26	0.0865088	0.00665275	0.0048413
SJ06825	0.146137	0.165897	0.329065	0.292311	0.635706	0.660525	0.0721409	0.0286168	1.35204	0.099791	0.597752	0.928013
SJ11966	7.61695	5.26656	6.50774	0	0	0	0	0	0.707762	0.010851	0.00651712	0.42265
SJ11965	2.48941	2.28064	2.27001	1.44941	2.48719	1.67455	2.00927	0.869251	1.56968	0.267318	0.115469	0.444882
SJ11964	0	0.332613	0	0.292668	0.340091	0.196144	0	0.469631	0.503198	0.271604	0.346319	0.799027
SJ11962	31.3667	32.6795	39.0941	7.12856	10.898	18.3381	13.228	18.4313	18.2278	0.00706317	0.005173	0.311026
SJ11961	4.30415	5.05388	3.75992	8.60286	4.54276	2.37831	6.27013	7.44751	4.29494	0.705825	0.21093	0.712341
SJ11960	2.54419	1.90026	1.37749	6.42617	7.04651	2.21243	5.70209	4.09751	1.93861	0.157364	0.205767	0.524101
SJ19259	0.753737	0.989915	1.18653	0.371532	0.422665	0.66399	0.991648	0.866121	1.49861	0.0382751	0.575904	0.0637081
SJ20987	7.79669	6.69126	6.39155	0	0	0.251754	0	0	0	0.00288969	0.00374783	0.42265
SJ11969	0	0	0	0	0	0	0	0	0	NaN	NaN	NaN
SJ11968	0.27138	0.359509	0.204072	0.0603396	0	0	0	0	0	0.0165117	0.0251646	0.42265
SJ05159	5.99653	6.63022	4.87474	18.3762	12.3605	10.5945	14.8572	21.1023	19.4822	0.0716782	0.0158024	0.196543
SJ05158	5.71288	4.56077	4.1017	39.8316	16.4687	11.5658	26.0515	31.5309	17.0384	0.177195	0.0399983	0.831735
SJ19529	3.6545	2.92241	3.07209	1.4691	0.917795	1.57377	1.05907	0.739796	1.45828	0.00338532	0.00225308	0.46531
SJ17379	2.13548	2.35519	1.46106	1.46155	0.827452	0.479626	1.96772	2.74166	1.02384	0.0546224	0.905362	0.177683
SJ05153	1.71179	1.01037	1.12501	7.76638	2.3937	1.88606	2.25118	2.35623	2.06057	0.282714	0.0354667	0.44123
SJ20981	0	0	0.135456	0.579082	0.688428	0	0	0	0	0.215697	0.42265	0.186525
SJ05151	0.964856	1.29826	1.55659	1.01674	1.95472	2.71525	2.15317	2.29623	3.30788	0.33339	0.0505313	0.326788
SJ05150	0.524038	0.656077	0.656255	0.243595	0.995231	0.832821	0.612144	0.46735	0.56709	0.766057	0.361122	0.600403
SJ05157	0.333084	0.502021	0.241994	0.0734835	0	0	0	0	0	0.0378299	0.0421882	0.42265
SJ05156	2.92212	2.05595	2.70937	4.36682	3.90029	8.86325	6.41332	7.2423	7.67661	0.182066	0.000938826	0.471766
SJ05155	10.4468	11.9085	14.3641	9.10573	12.1094	7.62642	27.9263	20.7001	16.7791	0.208247	0.086421	0.0495057
SJ05154	14.7259	11.3381	10.1975	8.27043	11.6049	5.41993	25.2	20.4154	10.0042	0.183952	0.284472	0.140453
SJ15512	32.5342	46.157	35.6252	21.2352	19.1956	19.7983	36.7536	29.4179	28.2728	0.0458888	0.259388	0.0442477
SJ15513	0.0263717	0	0	0	0.0495114	0	0.0395799	0	0	0.707258	0.79692	0.883436
SJ15510	14.9822	18.3906	22.7113	6.4249	6.05379	12.0143	15.5397	11.831	16.436	0.0243087	0.209399	0.0597029
SJ15511	5.67953	5.49809	5.46833	5.81529	5.64092	5.03935	3.38838	4.19918	4.08789	0.853987	0.017516	0.0098326
SJ15516	0.0575403	0	0.0851111	0.866723	0.781758	0.818794	0.561407	0.401259	0.787996	2.51e-05	0.0357711	0.1618
SJ15517	0.71515	0.980431	0.818387	1.32524	1.73827	1.31643	1.60947	2.02767	1.11898	0.027638	0.0943682	0.70113
SJ15515	2.73056	3.64349	4.02218	3.48518	8.92536	11.0188	51.5615	32.2278	36.0032	0.189667	0.0249238	0.0213742
SJ15518	5.53495	4.34696	6.05397	5.76034	3.61127	3.94043	3.97755	4.5821	5.21719	0.359479	0.316239	0.850901
SJ15519	8.25338	9.63859	10.6602	1.66616	1.46853	1.76921	2.13136	1.38434	1.66291	0.00701947	0.00454783	0.72622
SJ11060	4.83267	3.93296	3.59619	4.09816	3.72179	5.28794	3.70075	4.06198	2.86726	0.700562	0.32205	0.239297
SJ11422	1.0483	1.42599	1.32274	1.58032	0.97256	0.936017	0.974461	1.30305	1.44025	0.693842	0.889649	0.7781
SJ03404	0.39359	0	0	5.97811	14.2505	18.3509	4.81336	10.3966	12.1228	0.0727124	0.054901	0.437845
SJ09188	0	0	0	0	0	0	0	0	0	NaN	NaN	NaN
SJ07372	1.98119	1.99668	2.45954	9.88992	4.48892	3.65124	4.90731	5.9775	4.33443	0.185985	0.0181215	0.683017
SJ06968	4.95209	5.3751	6.95138	2.22473	1.92998	2.46756	3.43552	2.25383	3.36514	0.0224733	0.0257956	0.15677
SJ20468	5.69324	5.76326	4.79815	13.9143	10.5676	16.9432	7.11711	8.55573	10.3218	0.0415971	0.0604959	0.0894412
SJ20469	1.43508	1.22659	1.81935	1.13424	1.19925	1.49438	1.0593	1.31131	0.945413	0.359758	0.144171	0.332306
SJ20466	4.91692	4.98434	4.52091	2.04844	2.8299	1.66553	1.96694	2.76475	3.05452	0.00827334	0.0106709	0.430284
SJ20467	5.23476	3.35728	3.66956	3.35584	1.20707	1.76996	1.64532	1.861	2.07064	0.0854603	0.0561615	0.73525
SJ20464	1.51081	1.38807	1.19627	1.1275	1.89021	2.99313	1.5105	1.50786	2.09011	0.35938	0.217546	0.643662
SJ20465	1.36289	1.34698	1.7971	1.33864	1.18757	1.18244	2.38731	2.28014	1.50798	0.205763	0.172958	0.0925879
SJ20462	1528.91	1633.22	2171.69	293.359	401.394	647.498	684.582	538.812	799.885	0.00941139	0.020368	0.16081
SJ20463	2.60386	2.38513	1.21014	4.42647	3.65826	7.23588	9.15292	6.11667	4.8009	0.0925515	0.0575008	0.40228
SJ20460	1.01517	1.21419	2.01924	2.99714	2.2645	2.53103	3.79289	2.73426	1.94829	0.0400876	0.101074	0.722493
SJ20461	0	0	0	0.0187116	0	0	0	0.0832177	0	0.42265	0.42265	0.522072
SJ21229	1.37025	1.20759	3.04117	0.202366	0.141053	0.609538	0.167157	0	0.1738	0.109776	0.0939728	0.299082
SJ21228	0.574817	0.386856	0.240479	0.767083	0.635924	0	0.948345	0.300884	0.543253	0.812587	0.422546	0.691369
SJ08710	1.70654	2.22693	2.01081	0.823453	0.62102	3.11666	2.33371	1.40175	0.994923	0.625007	0.420897	0.953695
SJ21223	4.0335	4.07124	3.84278	0.0298955	0	0.243638	0	0	0.103853	3.3e-06	2.31e-05	0.553141
SJ21222	21.6529	15.3985	7.87886	23.1805	15.0937	6.61836	16.768	17.7896	12.0313	0.998488	0.907728	0.919879
SJ21221	5.42784	2.3047	5.19139	0	0	0.401134	0	0	0	0.0509981	0.0502522	0.42265
SJ21220	3.45466	3.8541	2.12921	18.5996	6.80276	5.90292	8.66488	10.5171	9.61452	0.215184	0.000989481	0.857559
SJ12056	3.84018	3.46364	2.03503	2.84406	1.55753	0.611808	1.45415	1.51014	2.0062	0.166539	0.106781	0.98469
SJ12057	5.59438	5.72589	7.24023	1.10073	1.30337	3.30523	2.90357	3.02713	3.96104	0.00992447	0.0145876	0.175895
SJ12054	0.40236	1.0061	1.88308	1.29182	1.13395	2.25321	1.12942	2.40008	2.72635	0.452734	0.204	0.43493
SJ12055	0.154732	0.0782074	0	0.0459937	0	0	0	0	0	0.296182	0.22429	0.42265
SJ06239	8.87339	5.82027	9.4066	0.0517187	0.28834	0.62263	0	0	0.35513	0.0185554	0.0184298	0.38156
SJ13268	1.0043	1.43316	1.65259	3.16483	2.89583	4.96887	1.41676	1.55773	1.10489	0.0609589	0.988616	0.0652112
SJ13269	0.179211	0.214684	0.274295	0.446336	0.496395	0.696894	0.444521	1.02662	0.725176	0.039069	0.0900566	0.3939
SJ13263	0	0	0	0	0	0	0	0	0	NaN	NaN	NaN
SJ13260	17.2441	14.3778	14.4789	16.0771	13.3044	8.98314	11.9032	11.4181	11.4923	0.343515	0.053718	0.624537
SJ13261	14.0532	14.1571	11.9455	11.6807	10.3432	10.9657	8.17093	9.38549	11.5437	0.0598803	0.0440144	0.320224
SJ04618	10.2624	10.6595	9.81453	0.493548	1.23218	3.07876	5.79676	6.95117	8.64936	0.00440697	0.0542783	0.00819535
SJ13267	1.91095	1.37054	2.63053	2.08531	0.556423	2.52476	0	0	0.67807	0.743751	0.0218906	0.115551
SJ13264	1.17597	0.417574	0.405983	1.77422	0.681153	0	0.536437	0.266404	0.20899	0.809506	0.327082	0.451317
SJ13265	0.0125342	0	0	0	0	0	0	0	0	0.42265	0.42265	NaN
SJ02427	0.725411	0.354621	1.02828	0.750474	0.788365	0.940418	2.72339	2.04852	1.92852	0.59657	0.00946307	0.0245494
SJ01903	3.71967	5.54715	2.6903	0	0	0	0	0	0.0768371	0.0412299	0.0416166	0.42265
SJ16429	1.25512	0.785157	1.19525	2.54688	2.06031	1.03807	0.768088	0.906913	1.2749	0.205664	0.67574	0.171658
SJ11420	0.0539528	0	0	0	0	0	0	0	0	0.42265	0.42265	NaN
SJ16428	5.51023	6.69439	7.80256	1.68991	2.73995	3.68115	3.22661	2.56169	2.83172	0.011123	0.0219991	0.801656
SJ02401	0.125633	0.435395	0.79176	0.848141	0.762671	1.38295	0.26863	0.454244	0.644141	0.115959	0.984158	0.0888332
SJ07020	0	0	0	0	0	0	0	0.233946	0	NaN	0.42265	0.42265
SJ16427	0.375606	0	0	0.165452	0	0	0	0	0.139693	0.646911	0.604206	0.911196
SJ07023	2.3162	1.28165	3.10606	0.106936	0	0	0	0	0	0.0525445	0.0515925	0.42265
SJ19429	3.20187	2.93456	3.70079	2.10143	2.40063	2.39326	1.75655	1.41345	2.09014	0.0330463	0.0072141	0.0896538
SJ03774	7.19128	7.04596	7.42426	3.928	5.49404	3.72442	4.13634	2.87188	2.62442	0.0325907	0.0102111	0.185677
SJ07022	14.9104	10.8015	10.2917	0.769398	0.539556	1.3824	0.013911	0	0.0217607	0.0147835	0.0145453	0.07203
SJ16425	1.9772	1.39547	1.73159	1.23989	1.5212	0.781536	1.08827	0.957228	0.721582	0.134041	0.0239432	0.363245
SJ03883	13.0808	10.2251	10.5204	4.98937	11.1009	7.8947	21.7601	13.9741	15.5837	0.197248	0.120043	0.041033
SJ16424	0.548243	0.206854	0.100595	2.90957	1.0124	0	0	0.528017	0.310689	0.353152	0.979231	0.351027
SJ22393	22.1092	28.3398	34.1845	3.81153	5.39693	8.26505	8.71072	9.58043	7.47728	0.0144445	0.0271482	0.155703
SJ11421	0.434812	0.739208	0.64459	1.30093	0.537552	0	0.531244	0.253096	1.24303	0.987787	0.839381	0.9021
SJ16351	12.6748	12.9873	12.7792	4.24951	5.31709	0.392508	7.18777	4.42251	1.69207	0.023577	0.0336506	0.63628
SJ11271	0	0.212427	0	0.0622413	0.433034	0	0	0	0	0.580121	0.42265	0.346382
SJ16119	0.328834	0.236184	0.158039	2.02174	1.36302	0.190611	1.07111	0.862669	0.405268	0.216985	0.103662	0.531
SJ22391	0.220666	0.75213	0.416716	0.294678	0.137499	0	0.24635	0.043413	0.171106	0.16608	0.174399	0.931463
SJ16421	17.7701	15.9036	15.7849	5.40979	3.57179	3.30497	7.9253	4.46433	6.66749	0.000178644	0.00215523	0.146637
SJ16420	88.799	115.252	136.446	5.30171	13.5299	26.9118	37.3381	27.1706	30.9653	0.00916233	0.023176	0.102174
SJ06178	2.49986	2.69085	2.6552	0.228949	0	0.0853593	0.325366	0.902882	0.762934	1.09e-05	0.00414612	0.0698622
SJ03419	3.66722	3.10399	3.32962	2.45513	3.15401	3.50598	1.70888	2.13215	2.78885	0.415659	0.0466735	0.133233
SJ01487	0	0	0	0	0	0	0	0	0	NaN	NaN	NaN
SJ01486	0.725045	0.190948	0.474912	0.140235	0.196195	0.457745	0.093637	0.272322	0.146293	0.347644	0.19002	0.458968
SJ01481	0.509886	1.36953	0.251556	2.15883	1.11988	0.806731	1.21667	1.31753	0.603781	0.28875	0.460356	0.544789
SJ01480	0	0	0	0	0	0	0	0	0	NaN	NaN	NaN
SJ01483	0	0	0	0.274033	0.38093	0	0	0	0	0.194166	NaN	0.194166
SJ17119	0	0	0	0	0.320811	0	0.253804	0	0	0.42265	0.42265	0.878228
SJ06170	14.0938	11.2914	10.6691	5.19033	10.4723	18.862	14.2741	18.6871	15.7041	0.911523	0.0685474	0.359419
SJ06171	7.25111	7.65	8.35039	1.51012	1.94231	4.66361	3.65088	1.88519	4.53152	0.0268839	0.0182803	0.633459
SJ06172	13.1975	12.9661	13.6319	3.79959	6.84539	5.00696	11.703	9.16148	7.47976	0.00927721	0.086227	0.0546418
SJ03414	0.815599	0.216016	0.533645	6.2498	2.46313	0.858456	1.32142	1.12929	0.891741	0.235939	0.0556595	0.323293
SJ06175	3.05692	0.997128	1.49407	0	0.642342	0	0	0	0.193121	0.106553	0.101061	0.562647
SJ06176	1.78677	1.94739	2.36172	0.0953189	0.133277	0	0.705957	0.0560055	0.220525	0.00550886	0.00295105	0.325781
SJ06177	0.0892483	0.269978	0.399641	1.46595	0.829928	1.28275	1.14027	0.974607	1.02685	0.0227643	0.00403312	0.525406
SJ07883	0.317888	0.560515	0.393089	0.657692	0.917375	1.89143	0.984676	0.288037	2.02124	0.187051	0.311783	0.931786
SJ07882	0.307907	0.387857	0.686146	0.682726	1.71453	4.58602	2.71323	1.75518	1.72465	0.250222	0.0277453	0.845691
SJ07881	0.0589232	0	0.174145	0	0.0727469	0	0	0	0	0.417882	0.268062	0.42265
SJ22531	0.039056	0	0	0.0347071	0.0485053	0	0	0.305521	0.060127	0.491414	0.364012	0.420203
SJ07887	6.32318	6.05746	6.655	1.46369	1.44533	0.702272	0.287362	0.278586	0.548698	0.000161503	7.88e-05	0.0667869
SJ07886	36.3642	35.3883	46.2101	2.31278	6.10961	5.13122	15.5053	12.9078	16.3898	0.00550954	0.0135393	0.00258938
SJ07885	67.138	62.0851	70.0207	2.31916	1.67082	5.58599	10.7666	11.1895	12.0433	0.000149833	0.00139802	0.0148877
SJ07884	0.903972	0.586633	1.02084	1.46475	0.843721	1.17129	0.415376	0.887046	0.599009	0.225237	0.342426	0.0847921
SJ14649	0.48699	0.183871	0.0898327	1.72508	0.676004	0	0.177847	0.612125	0.184868	0.390503	0.722712	0.446752
SJ07888	0.0843857	0	0.490091	1.71244	0.7238	0.88237	0.162224	0	0.126274	0.0775438	0.600393	0.0775437
SJ17698	38.0935	30.3533	43.028	2.98622	6.1253	13.2316	15.5153	7.21581	7.36884	0.00383403	0.00528183	0.561606
SJ04489	52.1792	44.3553	36.7697	4.40669	5.62709	0.865622	0.247621	0.198436	1.90224	0.00704465	0.00936716	0.174029
SJ00680	1.62284	1.14731	1.34299	1.14118	0.998214	0.759477	0.962933	0.883017	0.903788	0.0874912	0.0770486	0.70186
SJ00681	32.7537	31.8044	34.588	9.22045	11.3007	12.8235	22.7216	20.9175	22.8667	0.000114747	0.00063299	0.00197353
SJ00682	1.07218	1.0973	1.70566	1.16065	1.08293	1.58107	3.50545	5.33225	3.54703	0.951454	0.0314176	0.0349231
SJ00683	0	0	0	0.843847	0.590595	0.507487	0.857505	0.745832	1.08069	0.0235606	0.0118898	0.154605
SJ19758	5.50801	5.05157	5.65576	0	0	0	0	0	0	0.00112994	0.00112994	NaN
SJ00685	23.6806	22.0674	27.5868	12.9329	14.6511	13.3697	11.8396	12.6461	14.0486	0.0154241	0.0108589	0.386694
SJ00686	4.12595	4.32774	3.87942	4.61339	3.62573	4.19575	2.19388	2.33169	2.32695	0.921333	0.00228355	0.0207082
SJ00687	2.12956	2.1674	0.991994	1.69729	1.18643	0.663728	0.833675	0.546381	0.679314	0.303485	0.101943	0.233779
SJ19754	0	0	0.212505	0.128328	0.089255	0	0	0	0.54709	0.984495	0.614269	0.610953
SJ00689	5.06835	5.29106	2.16057	6.74897	2.20169	6.28126	4.13688	2.9895	2.46004	0.637856	0.449869	0.322293
SJ19757	4.94694	3.69542	4.28113	0	0	0	0	0	0	0.00696965	0.00696965	NaN
SJ19750	0.715293	0.215847	0.314338	0.758865	0.703845	3.02104	1.66191	0.660337	2.26575	0.291356	0.129673	0.971266
SJ19752	0	0	0	0.173649	0	0	0	0.266559	0	0.42265	0.42265	0.787003
SJ19753	0	0	0	0.0699659	0	0	0	0	0.237889	0.42265	0.42265	0.558995
SJ02112	2.25645	1.90343	2.82938	0.998273	1.06282	0	0.451031	1.07501	0.200856	0.0218903	0.00946396	0.809778
SJ06219	0	0	0	0.0201134	0	0	0	0	0	0.42265	NaN	0.42265
SJ06218	193.516	200.901	261.045	19.9537	45.0016	86.4191	114.344	100.083	145.29	0.00446453	0.024237	0.0486473
SJ02113	4.10351	2.27186	7.66371	0.221689	0.513173	1.16813	0.483148	0.320135	0	0.12093	0.107071	0.328
SJ06215	14.2811	7.91503	11.1379	5.13797	11.2239	11.1501	8.73177	11.53	17.8577	0.516483	0.654007	0.357602
SJ16732	22.3486	23.7536	42.1267	0	0.114738	1.6248	0	0	0.558771	0.0446897	0.0442866	0.539059
SJ11503	0	0	0	1.22925	1.1859	2.34988	3.01379	4.17793	2.64234	0.0529989	0.0193359	0.0498744
SJ06216	0.0808793	0	0.203739	0.31205	0.201625	0.392881	0	0.212228	0.0418263	0.0631984	0.913326	0.0649218
SJ06211	7.32548	9.80772	7.58454	2.15239	4.7566	5.02059	6.23805	5.58172	8.35926	0.0251224	0.259	0.0915634
SJ06210	0	0	0	0	0	0	0	0	0	NaN	NaN	NaN
SJ06213	5.38669	3.90253	2.93511	3.53583	3.06572	2.84793	2.02084	2.45926	1.68969	0.323172	0.0943724	0.0225605
SJ02111	1.42202	0.307087	1.13215	0.0450475	0.18856	0.363231	0	0	0.388037	0.144309	0.118802	0.685967
SJ02116	0.677735	0.564066	0.647936	4.23723	2.74124	3.04738	2.78756	3.6864	3.14884	0.0266028	0.00919698	0.813927
SJ02117	8.17029	8.11413	7.1689	3.52	4.12491	5.41412	5.21032	7.25876	5.48307	0.0106143	0.0852029	0.129175
SJ05184	60.6578	64.9425	75.6815	15.5287	33.9862	60.9484	54.9376	56.5938	59.5033	0.137813	0.143709	0.264752
SJ02114	2.81242	3.67801	2.96717	2.8769	4.27968	1.73627	4.91709	4.19816	3.95887	0.828074	0.0374935	0.189799
SJ05185	2.35993	1.41828	1.50718	1.76067	1.57492	3.20907	2.44989	0.26604	0.864937	0.529825	0.489665	0.303619
SJ16895	0.409825	0.204908	0.957425	0.717438	0	0.458182	0.89356	0.305205	0.594178	0.689376	0.807641	0.490002
SJ05186	0.0422933	0.0320533	0.0320948	0.131918	0	0.23219	0.442306	0.217066	0.329303	0.329603	0.0452244	0.0901001
SJ19578	2.7741	3.73614	2.24933	4.42936	2.30986	0.360837	3.16212	3.56942	2.15858	0.693675	0.946061	0.67103
SJ19579	8.30215	10.6766	9.513	37.9237	38.0045	45.5982	22.5808	25.1488	34.2923	0.00427361	0.033494	0.0447962
SJ19570	1.18407	1.05738	1.51653	1.19291	0.266196	0	0.684084	0.710302	0.574615	0.157238	0.0393863	0.68536
SJ19571	9.06544	7.90247	10.8489	3.75522	5.38064	6.22755	5.18467	5.24424	7.11965	0.0218903	0.0366078	0.492749
SJ19572	3.81593	2.61622	2.03165	4.35099	3.23167	0.996355	3.84249	2.56258	1.9081	0.974704	0.951384	0.942555
SJ19573	2.97833	3.84617	2.40865	2.01628	2.20937	0.772585	2.54087	2.01752	0.990891	0.0834897	0.118366	0.788447
SJ19574	5.68665	3.1064	3.36928	3.63933	2.47953	2.04704	3.01156	3.20416	3.1486	0.248876	0.373141	0.489739
SJ19575	15.6156	14.58	15.5058	9.14142	6.58546	8.52311	5.31351	4.37582	6.14719	0.00494846	0.000231961	0.0463427
SJ19576	19.4959	18.4206	22.8829	7.70443	6.21556	8.92712	3.95634	4.55435	7.00168	0.0029908	0.00130457	0.117113
SJ19577	16.748	11.6604	11.4	3.61339	2.58069	1.63423	5.03589	5.35768	8.98035	0.0177429	0.0386079	0.0754869
SJ05182	0.810278	0.6956	0.938887	0.793575	0.673306	0.590381	0.268114	0.552792	0.712331	0.233951	0.129555	0.314084
SJ05183	7.47668	3.74924	4.46366	2.46625	1.01213	1.07014	1.67882	1.80764	2.91738	0.0666597	0.101003	0.374648
SJ07227	10.3752	7.44705	12.7766	12.6851	15.5531	19.5765	15.0679	16.2046	15.9436	0.0896748	0.0631616	0.93015
SJ07226	3.44334	2.73748	2.62721	6.10518	4.77614	3.97657	4.2399	4.06049	4.16931	0.0669804	0.0366157	0.328049
SJ07225	5.27572	3.95472	4.88104	2.93279	3.18595	4.28076	5.31793	5.55403	4.97713	0.0957452	0.275896	0.0340056
SJ07224	2.48885	1.96345	1.73836	1.55853	2.74601	1.52281	1.21234	1.2915	2.38057	0.808507	0.388094	0.599009
SJ07223	154.257	160.653	287.465	29.3615	71.8461	132.712	105.467	82.4219	136.156	0.0885307	0.155326	0.439365
SJ07222	10.8384	7.52601	11.0602	2.98359	4.90516	4.66965	6.15572	5.09518	6.43803	0.0218765	0.0623451	0.08833
SJ07221	11.4706	10.8391	9.65347	3.2848	2.48132	3.52083	3.89607	4.87161	3.75578	0.000800978	0.00107022	0.084729
SJ07220	6.1797	7.70633	10.4034	6.1202	6.11711	4.60143	15.4776	11.1674	11.0909	0.171553	0.0798414	0.029828
SJ14488	8.6613	5.89797	7.13683	5.14265	3.81343	1.70451	3.53147	2.92528	4.06004	0.0480377	0.0292838	0.967182
SJ14038	0.815768	0.766976	0.894537	0.494738	0.714054	0.479547	0.407382	0.54244	1.17236	0.0548213	0.666979	0.609283
SJ07229	6.03478	4.20047	4.77891	3.55295	3.22577	2.98981	2.80819	3.3768	3.30256	0.0734025	0.0645976	0.71846
SJ07228	7.11825	4.96468	6.82111	8.94479	12.5559	20.0632	22.8534	21.5905	23.7138	0.142431	5.96e-05	0.108965
SJ21905	1.87271	1.41395	0.736164	0	0	0	0	0	0	0.0555998	0.0555998	NaN
SJ10046	0	0.0251308	0	0.05912	0	0	0	0	0	0.637114	0.42265	0.42265
SJ12801	0.135353	0.203048	0.189883	3.08089	1.3074	0	0.506249	0	2.35662	0.286206	0.390762	0.680857
SJ14483	0	0	0	0.155974	0	0	0	0.0454469	0	0.42265	0.42265	0.557475
SJ00766	0.0290924	0.0881302	0.0878086	0.310726	0.289913	0.105812	0	0.205885	0.0901468	0.114068	0.668884	0.196627
SJ14482	4.28527	4.31918	3.81062	2.09763	3.2933	2.11622	8.6908	5.94091	4.52049	0.0386573	0.206238	0.074966
SJ18489	0.92365	0.961844	0.348535	3.98219	1.22254	0.630003	1.0304	1.22576	0.536714	0.365056	0.549451	0.430789
SJ18488	1.17635	0.613758	0.971517	4.64894	5.08586	3.21672	1.71817	0.919495	1.31015	0.0197974	0.242232	0.0213826
SJ01123	0	0	0	0.611746	0.629318	0	0	0.385252	0	0.183585	0.42265	0.318116
SJ18483	6.24841	5.75883	5.03007	15.0162	17.8284	12.3231	17.1193	14.0573	11.6493	0.0231373	0.0274613	0.745379
SJ18482	4.78886	4.50641	4.08126	5.65672	5.43788	1.65515	6.03601	4.94496	4.1496	0.887745	0.402068	0.616882
SJ14480	30.8615	29.6959	41.0203	0	0	1.63211	13.7964	15.4507	14.9136	0.0101469	0.0315847	4.55e-05
SJ18487	1.37402	1.8271	0.977305	0.974357	0.611413	0	0.37591	0.127926	0.837656	0.0842768	0.0438436	0.829514
SJ18486	8.87236	9.17771	12.7792	1.21414	1.11939	1.17752	3.8117	3.12177	6.42987	0.0184154	0.0241962	0.0825223
SJ18485	17.3163	13.3597	10.9346	10.3576	10.1261	9.76931	8.92741	8.99023	5.72238	0.177749	0.0635751	0.174968
SJ18484	3.20497	1.7034	2.2647	4.69234	1.07441	1.86938	2.38542	1.45364	0.997453	0.905458	0.263633	0.493205
SJ07374	0	0	0.101579	0.0900961	0	0	0	0.0794617	0	0.936721	0.872618	0.933779
SJ19882	7.10788	7.60936	10.7473	3.08827	2.86711	0.457258	1.75829	4.39	5.09019	0.0132079	0.0365355	0.291572
SJ07168	3.0397	2.70769	1.92433	0.988967	1.36817	3.84246	1.49182	2.37544	4.96764	0.648337	0.751865	0.558191
SJ07169	28.5427	33.5022	18.5389	4.94746	13.642	6.46866	21.6316	12.1096	13.9834	0.0315488	0.117147	0.129422
SJ07164	1.52837	0.960626	1.1769	0.855957	0.997344	0.267359	0.281182	0.510232	0.823223	0.143712	0.0401945	0.573981
SJ07165	4.98982	5.1679	5.69251	0.779453	3.23571	1.13678	11.2402	6.77396	9.4691	0.0354304	0.0925797	0.0132387
SJ07166	24.5029	14.0982	16.9108	5.56069	6.05782	5.78537	8.7253	11.613	9.27153	0.0546682	0.0992375	0.0411741
SJ07160	95.5574	96.2254	87.7011	51.387	61.504	65.1663	69.1177	69.916	66.0425	0.0039324	0.00519908	0.152265
SJ07161	12.5466	7.83897	11.8173	1.38222	3.4836	3.11285	3.46903	3.72881	2.81139	0.0183639	0.0332379	0.413886
SJ07162	2.91528	2.37611	2.23035	3.35012	2.97385	1.45489	1.46127	2.40947	1.37499	0.899678	0.137875	0.290505
SJ07163	0	0	0.0622508	0	0	0	0	0	0	0.42265	0.42265	NaN
SJ19286	0	0.0491557	0.0493718	0.664938	0.628288	0.119104	0	0	0	0.129592	0.183505	0.116123
SJ19287	67.0749	95.9616	94.986	4.16633	2.56849	13.0655	18.0836	17.3761	23.5038	0.00815495	0.0166105	0.036449
SJ01120	0	0	0	0	0	0	0	0	0	NaN	NaN	NaN
SJ19285	8.3413	4.12162	2.13887	1.91134	2.26324	2.54347	0	0.970409	0	0.286753	0.126882	0.0124322
SJ19282	501.934	557.75	668.347	8.9843	16.9556	40.0952	8.86004	6.77514	12.625	0.00618831	0.00731014	0.308517
SJ16079	1.82662	1.24608	1.04487	0.835161	0.654722	2.93153	0	0.410611	0.179163	0.905228	0.0213224	0.220317
SJ19280	8.31755	7.99599	7.13584	10.6901	9.51362	9.4715	4.69397	3.87612	5.16311	0.0181328	0.00332482	0.000646738
SJ19281	91.5929	116.452	142.764	6.71632	11.7316	28.0353	64.691	35.4284	56.6448	0.0106311	0.0285072	0.0313386
SJ13439	0.242304	0.326898	0.402554	0.114228	0.329188	0.124593	0.0608361	0.149938	0.179848	0.194745	0.032455	0.506863
SJ14035	0.695928	0.175219	0.600285	0.822112	1.14591	1.23744	1.18795	0.628956	0.529322	0.0499941	0.328307	0.311922
SJ00609	1.08636	0.409913	0.0997102	1.02106	0.0836038	2.63598	1.449	0	0.923826	0.446669	0.644095	0.629889
SJ19289	0	0	0	0	0	0	0	0	0	NaN	NaN	NaN
SJ18155	0.845848	0.451325	0.369994	0.0441405	0.18479	0.178072	0	0	0.38041	0.0926681	0.0930948	0.952449
SJ18154	34.6979	31.3232	48.7798	0.13526	0.0945303	1.09927	0.0375308	0	0.703315	0.0190809	0.0190501	0.652584
SJ18157	28.896	28.1219	19.9692	15.1208	19.2685	13.8852	18.6682	16.9941	12.6737	0.0577491	0.0577511	0.993641
SJ18624	0	0	0	0.162392	0	0	0.23808	0.283657	0	0.42265	0.186601	0.322547
SJ18151	0.19378	0.36624	0.360578	1.46154	0.359984	0.694227	1.37776	0.791976	0.296556	0.24238	0.238563	0.972633
SJ18150	0.475284	0	0.19942	0.360375	0.418019	1.19817	0.0658636	0.366319	0	0.248588	0.674205	0.187894
SJ18153	1.43574	0.754105	1.01223	2.37652	4.85027	2.65487	1.82217	5.59666	2.93555	0.0964778	0.163396	0.914342
SJ18152	16.0007	14.5888	16.7167	9.11306	16.6846	15.9221	26.7093	21.9454	25.5214	0.523879	0.0134872	0.0264401
SJ13868	0.613146	0	0	0	0	0	0	0	0	0.42265	0.42265	NaN
SJ13869	0	0	0	0.164402	0.225089	0	0	0	0	0.193238	NaN	0.193238
SJ18159	17.9825	22.0533	24.8947	4.59124	6.50205	6.43532	7.67935	8.70148	10.0389	0.0102834	0.0156232	0.0333108
SJ18158	19.8132	26.7228	23.8402	3.14359	4.819	8.12399	12.211	10.4994	12.5723	0.00262859	0.0201351	0.0330129
SJ18629	5.41759	2.992	2.81725	2.51382	3.01162	3.03555	2.63032	2.4465	2.89987	0.40123	0.325135	0.419345
SJ10362	1.106	0.459807	0.461357	0.477177	0.71348	0.392766	0.391627	0.282197	0.16703	0.578076	0.200927	0.108994
SJ10363	0.505342	0.7651	0.354732	1.9776	1.76012	0.488362	1.09942	1.00425	1.04085	0.19741	0.0455147	0.518979
SJ10360	20.2511	18.4684	13.6314	3.2883	1.56282	1.99108	4.64221	1.93634	4.12101	0.0122521	0.0104377	0.271104
SJ10361	0.832705	0.707975	0.386389	1.24615	0.708242	0.929661	1.68086	2.14331	2.78132	0.196511	0.025894	0.041722
SJ10366	10.6018	10.344	9.94965	2.06706	2.45247	5.48213	3.02768	3.36816	4.23985	0.0205712	0.00045601	0.867058
SJ10367	2.37845	2.19413	1.84579	0.993836	1.38372	1.63452	1.92463	2.24262	1.39994	0.0313523	0.394077	0.173241
SJ10364	1.17498	0.783721	0.918678	0.571873	1.73628	0	0.73431	0.585078	0.569887	0.748932	0.0854802	0.810737
SJ10365	9.77405	9.52573	9.99697	1.46151	2.30943	6.06937	6.0289	3.81037	4.29968	0.0433724	0.0144186	0.431108
SJ04583	1.01372	1.01551	1.34917	2.08207	0.837076	1.19545	2.56471	2.40513	1.69467	0.581537	0.0394696	0.143129
SJ10368	0.15699	0.470121	0.217111	0	0.565207	1.0379	0	0.115768	0	0.493606	0.112681	0.238919
SJ10369	3.17446	3.58977	2.30622	0.0267363	0	0.110586	0	0.0475714	0.0313152	0.0151783	0.0154463	0.631211
SJ09818	0.0879149	0.0664902	0.0656426	0	0	0	0	0	0	0.00972585	0.00972585	NaN
SJ09819	8.78598	9.97027	12.481	2.49347	3.48399	5.86425	6.61079	6.67643	5.81774	0.0121455	0.0577976	0.128088
SJ02186	0	0	0	0.0616114	0	0	0.171193	0	0	0.42265	0.42265	0.596979
SJ12739	1.74879	1.5889	2.29884	0.452613	0.474901	0.807806	0.912842	1.64783	1.62286	0.0122855	0.208938	0.0585321
SJ12738	0	0	0	0	0	0	0	0	0	NaN	NaN	NaN
SJ12737	0	0	0	0	0	0	0	0	0	NaN	NaN	NaN
SJ12736	5.58634	4.5349	11.465	0	0.679058	4.19725	2.85655	2.52686	8.71405	0.106124	0.444978	0.279111
SJ12735	0.425616	1.06352	0.39634	0.744508	0.512943	0	3.43726	0.948466	3.07576	0.535859	0.130383	0.107437
SJ12734	2.71029	2.69314	1.93784	6.14571	3.61572	3.35398	9.36477	7.20967	7.83986	0.155078	0.00604194	0.0307482
SJ05832	3.32905	5.01211	5.20957	2.01072	3.02069	1.31545	2.45395	3.68749	2.2623	0.03799	0.0880044	0.362455
SJ09157	0	0	0	0	0.35539	0	0	0	0	0.42265	NaN	0.42265
SJ19963	0	0	0	0	0	0	0	0	0	NaN	NaN	NaN
SJ01127	0.401515	0.658576	0.251692	1.30945	1.12386	0.363838	1.05897	1.31252	0.206781	0.222997	0.334993	0.877106
SJ03921	0.0457021	0.0231037	0	2.10631	2.24856	1.62454	0.715563	0.917025	1.02398	0.00880624	0.00963306	0.0147035
SJ04589	1.80332	1.53825	1.12818	2.2546	1.20809	0.946658	1.51182	1.7336	1.58475	0.966853	0.610803	0.760572
SJ15538	0.0262385	0	0	2.10279	2.06087	0.382588	0.0260577	0	0	0.117043	0.996333	0.117035
SJ09265	3.05645	2.5212	2.07123	3.41179	2.06603	1.32946	6.22937	5.01662	4.61287	0.706293	0.0139901	0.0197008
SJ02180	0.770047	0.727708	0.214979	0.128122	0.417273	0	0.377652	0.0374725	0.0736686	0.156137	0.137125	0.913999
SJ01609	6.53673	6.86237	8.32387	6.0795	7.07383	5.57618	9.89204	5.21179	6.29431	0.232573	0.948264	0.600399
SJ00296	1.79165	1.02559	0.861934	4.36843	1.7364	0.804774	1.05786	0.954176	0.884184	0.421289	0.459598	0.336566
SJ06649	0.054519	0.0412958	0.0823841	0.194156	0.101924	0	0	0	0	0.558769	0.0391379	0.220451
SJ15676	3.88577	3.27513	1.98536	2.97915	2.40657	2.25225	2.70975	3.38518	1.99777	0.47332	0.639561	0.761466
SJ21665	1.27223	0.997373	1.09799	1.36819	1.39649	1.04301	0.895336	0.675193	1.16078	0.356667	0.276293	0.120812
SJ01125	0	0.14601	0	0.341647	0	0	0	0	0.144024	0.638562	0.992738	0.634889
SJ15041	0.136537	0.0956122	0.0803147	0.459415	0.171032	0.155068	0.0736753	0.16679	0.263489	0.249921	0.365425	0.465184
SJ03194	12.9599	14.3809	19.8811	2.29535	1.63809	5.15475	2.46298	3.43712	2.88737	0.0129187	0.0243951	0.935717
SJ13438	0.4417	0.222851	0.11049	0	0.503192	0	0.690375	0.46124	0.453983	0.67016	0.0934142	0.146779
SJ01315	0.0863665	0	0	0.0383497	0	0.15534	0.594648	0.573046	0.331535	0.556709	0.0214058	0.0186535
SJ01314	25.9316	23.4638	18.0583	15.6838	13.8927	16.495	15.5881	17.8683	16.3077	0.0798283	0.117195	0.295799
SJ04145	1.65214	1.06524	0.981458	7.85526	4.8166	3.96849	3.31409	5.04387	3.64242	0.0631521	0.0227906	0.32392
SJ01316	0	0.174516	0	0	0	0	0	0	0.340897	0.42265	0.693488	0.42265
SJ01311	0.0374645	0.0567026	0.0562038	0.0999038	0	0	0.517573	0.0586628	0.173206	0.66594	0.284459	0.253817
SJ04142	0	0	0	0.07301	0	0.296119	0	0	0	0.301226	NaN	0.301226
SJ01313	3.95379	1.2857	1.22239	4.97947	0.520311	2.56379	3.14513	2.90716	4.10064	0.753122	0.305455	0.648523
SJ01312	1.16766	0.877143	0.62379	0.293441	0.0993792	0.250898	3.71308	4.55273	2.52272	0.0371591	0.0367814	0.0279978
SJ13367	4.99005	8.01695	4.25052	4.82392	4.25317	3.29371	7.10204	7.82458	5.10248	0.29197	0.552034	0.0681594
SJ01319	0	0	0	0	0	0	0	0	0	NaN	NaN	NaN
SJ04149	0	0	0	0	0	0	0	0	0	NaN	NaN	NaN
SJ04148	0	0.0718349	0.070765	0	0	0	0	0	0	0.183526	0.183526	NaN
SJ00305	103.126	82.8356	116.486	17.8546	26.7543	39.8089	85.3116	76.2806	75.0814	0.00552152	0.14412	0.00598578
SJ00304	0.993518	1.22797	0.948952	1.04767	1.33647	0.571884	0.934793	0.658891	1.01459	0.78736	0.249715	0.672727
SJ00307	6.42094	4.46815	5.18201	2.81327	2.12414	3.23461	1.85298	4.14418	2.43252	0.025064	0.0482401	0.917539
SJ00306	0.669219	0.746474	0.899702	0.469786	1.57659	4.4622	1.60084	1.18714	2.44607	0.361045	0.115143	0.760956
SJ00300	0	0	0	0	0	0	0	0	0	NaN	NaN	NaN
SJ00303	2.43612	0.59917	0.586963	0.251027	1.04989	2.01683	0.110607	1.09794	0.0862544	0.905212	0.345988	0.339942
SJ00302	0.634053	0.715637	0.562065	0.552477	0.25826	0.054243	0.501178	0.490648	0.461139	0.127365	0.0660403	0.30779
SJ11052	2.03303	1.65954	2.82821	3.66206	7.99161	6.19879	5.53578	4.14289	4.43567	0.0859341	0.0107871	0.430371
SJ00309	0.368549	0.277513	0.399212	0	0	0.319275	0	0	0	0.139976	0.0108223	0.42265
SJ00308	2.50455	3.56075	1.8211	2.79944	2.45152	1.50772	4.67951	1.87124	1.46155	0.58857	0.97277	0.729148
SJ00299	0	0	0	0	0	0	0	0	0	NaN	NaN	NaN
SJ11288	22.3034	24.0101	22.486	1.44599	2.47249	2.44199	4.1687	3.30981	4.97801	2.59e-05	1.48e-05	0.0308933
SJ11289	2.65702	1.97245	3.25379	1.41951	1.15929	1.2588	2.58545	2.57321	3.42228	0.0624128	0.644868	0.0237883
SJ11286	5.52567	4.43916	4.41434	2.98178	3.00086	2.52528	3.1258	5.85125	6.38546	0.0205783	0.783621	0.148953
SJ11287	20.7305	21.0324	14.383	2.2987	0.532957	1.77863	1.46787	3.72175	2.83153	0.0119224	0.012151	0.25008
SJ11284	17.3779	18.1679	19.7444	5.98492	10.515	16.8219	19.7146	23.456	22.5136	0.139338	0.0706443	0.0619625
SJ11285	7.8053	6.81794	4.30194	4.58248	7.17721	2.66289	22.1755	16.7639	14.7431	0.422689	0.0202432	0.0121842
SJ11282	0.453263	0.226339	0.209761	0.395906	0.363235	0	0.280222	0	0.651564	0.788294	0.949687	0.814353
SJ11283	2.94498	4.01632	4.1573	1.3633	2.62532	5.22922	4.49213	3.4675	4.52685	0.641779	0.428031	0.443288
SJ09672	0.168554	0.212772	0.212127	0.300093	0.210024	0.613533	0.111477	0.530432	0.653279	0.284502	0.289483	0.794787
SJ09673	4.77278	2.93719	3.22168	1.61812	0.872963	1.04698	1.8957	1.45995	3.76242	0.0357779	0.236969	0.227657
SJ09670	0	0	0	0	0	0	0	0	0	NaN	NaN	NaN
SJ09671	1.73315	2.14991	3.37734	0.931724	0.458115	2.85305	1.02417	1.8663	3.75717	0.326465	0.841829	0.503441
SJ03649	2.65333	2.14151	2.6693	1.42943	1.21633	1.25961	1.77024	1.82573	0.922713	0.012336	0.0571729	0.559538
SJ03648	4.24337	2.7559	6.01476	3.36828	9.88835	7.77741	7.90401	9.93713	8.84394	0.302522	0.021096	0.433729
SJ09674	0.522761	1.21916	0.732922	0	0	0	0	0	0	0.0571883	0.0571883	NaN
SJ09675	17.0147	19.3997	30.5312	8.81244	15.7491	21.0001	19.8333	11.3606	19.2697	0.263463	0.341054	0.734036
SJ03645	6.00608	5.67818	5.88073	7.00044	5.42916	3.68947	4.43567	5.79818	4.15787	0.664889	0.16825	0.631117
SJ03644	11.0833	15.3214	16.5558	3.76458	5.62404	5.18093	8.36518	8.00008	7.09888	0.0204406	0.0530588	0.0158163
SJ03647	1.57295	1.0965	1.40254	2.61149	3.11825	1.65833	1.26276	1.54427	2.11577	0.111593	0.393316	0.189707
SJ03646	2.30291	1.36393	1.83365	1.58813	1.64148	0.528108	1.95677	1.2522	0.701846	0.273802	0.312053	0.925569
SJ03641	2.60735	2.37915	2.70186	2.18097	1.66707	1.79987	0.869812	2.0704	0.649624	0.0273998	0.0843359	0.256528
SJ03640	15.2229	14.4222	24.7315	0	0	0.514079	0.718657	0	0.890954	0.0320743	0.0329094	0.331269
SJ03643	2.7726	2.19485	2.25229	2.2422	1.46728	1.62454	2.13146	1.74959	1.405	0.108024	0.0830782	0.962119
SJ03642	111.472	102.379	72.0766	14.3565	14.9121	9.15226	32.7679	31.4698	22.7832	0.0182916	0.0245936	0.0179647
SJ14076	0.130862	0.247682	0.0984899	1.4842	2.32036	4.74606	5.21164	4.80152	4.19727	0.110306	0.00346377	0.186353
SJ14077	0	0	0	0.484929	0.0843669	0.24175	0	0	0	0.146102	NaN	0.146102
SJ14074	10.9119	13.6873	12.1661	5.21509	3.8076	2.29563	1.36447	0.965525	2.87961	0.00190132	0.000712524	0.126649
SJ14075	4.68611	5.83537	5.03893	1.31345	0.604199	0.482804	0.613255	0.868191	0.0684824	0.000714257	0.000646625	0.464115
SJ15598	7.12282	7.16573	6.96407	0.247017	0.945293	0.246096	0.0676665	0.161306	0	0.000644302	2.17e-07	0.222422
SJ14073	8.03008	3.23309	1.44382	33.4399	6.66272	0.688386	1.94637	4.66828	3.00405	0.451964	0.664743	0.410648
SJ14070	0.248779	0.225663	0.147998	0	0	0	0	0	0	0.0209074	0.0209074	NaN
SJ14071	0	0	0	0	0	0	0	0	0	NaN	NaN	NaN
SJ14078	0	0	0	0	0	0	0	0	0	NaN	NaN	NaN
[truncated: 16,392 more rows]
