# Supplementary material for: Single‐base methylome profiling of the giant kelp Saccharina japonica reveals significant differences in DNA methylation to microalgae and plants
Source: New Phytol. 2019 Sep 27;225(1):234–49. doi: 10.1111/nph.16125 (PMC6916402; doi:10.1111/nph.16125)
Supplement: Supplementary file 20 — Table S19 Methylation level and statistical tests of all TSSUPs and life‐cycle stages. [file NPH-225-234-s020.xlsx]

## Sheet: sheet1
	Single-base methylome profiling of the giant kelp Saccharina japonica reveals significant differences in DNA methylation to microalgae and plants
	Xiao Fan, Wentao Han, Linhong Teng, Peng Jiang, Xiaowen Zhang, Dong Xu, Chang Li, Matteo Pellegrini, Chunhui Wu, Yitao Wang, Michelle Joyce Slade Kaczurowski, Xin Lin, Leila Tirichine, Thomas Mock, Naihao Ye
	Acceptance date: 6 August 2019
	Table S19. Methylation level and statistical test of all TSSUPs among stages.

## Sheet: sheet2
Table S19. Methylation level (MLgf) of TSSUPs named by the correspondence gene and the T-tests p-value among life stages.
TSSUP	SP1_methylation_level	SP2_methylation_level	SP3_methylation_level	FP1_methylation_level	FP2_methylation_level	FP3_methylation_level	MPZ1_methylation_level	MPZ2_methylation_level	MPZ3_methylation_level		TSSUP	p value for SPvsFG	p value for SPvsMG	p value for FGvsMG
SJ00001	0.000431839	0.000149244	0.000519773	0.00130114	0.00106091	0.00113163	0.00150308	0.0014383	0.00174995		SJ00001	0.00639604	0.00136944	0.0316652
SJ00002	0.000182982	3.57e-05	0.000304838	0.000838603	0.0006066	0.000854801	0.00099619	0.000888534	0.00112562		SJ00002	0.00610031	0.00141766	0.0897618
SJ00003	0.000496363	6.35e-05	7.74e-05	0.0010844	0.000808529	0.00143898	0.0013287	0.000841896	0.00105739		SJ00003	0.0198426	0.0124739	0.888258
SJ00004	0.000447046	0.000279236	0.000244505	0.00101771	0.00136149	0.00120605	0.00109226	0.00156806	0.00190412		SJ00004	0.0033643	0.0297362	0.300728
SJ00005	0.000211768	4.17e-05	0.000150038	0.000741167	0.000809711	0.00111914	0.00136374	0.000872443	0.00111008		SJ00005	0.0124737	0.0127372	0.288811
SJ00006	0.000376486	0.000273283	0.000150038	0.00166531	0.000821932	0.0017694	0.00139328	0.00146371	0.00170843		SJ00006	0.0557045	0.000769728	0.77007
SJ00007	0.000319046	0	0.0002066	0.00105324	0.000580007	0.00160162	0.00137015	0.0014323	0.0010318		SJ00007	0.0808994	0.0027627	0.581688
SJ00008	0.000284508	0	2.78e-05	0.000464699	0.000539529	0.000887533	0.00106471	0.000613077	0.000577029		SJ00008	0.0349237	0.0337202	0.585843
SJ00009	0.000289954	0.000102704	0.000144382	0.000935958	0.00130669	0.00202713	0.00146308	0.00130282	0.00129388		SJ00009	0.0563297	0.000120192	0.848464
SJ00010	0.000563557	0.00016909	0.000189928	0.00168598	0.000863113	0.00150139	0.00150842	0.00154646	0.00210421		SJ00010	0.0340419	0.00566032	0.309665
SJ00011	0	0	0	0	0	0	0	0	0		SJ00011	NaN	NaN	NaN
SJ00012	0.000426985	3.57e-05	0.000192409	0.000982217	0.000745226	0.00133356	0.00142467	0.00116518	0.000967915		SJ00012	0.0226736	0.005514	0.488761
SJ00013	0.000202829	0.000136253	6.95e-05	0.000930292	0.000879585	0.000983697	0.00103022	0.000648585	0.00110459		SJ00013	0.000122654	0.0238849	0.983232
SJ00014	0.000512134	0.000102803	0.000264757	0.00117779	0.00161162	0.00168793	0.00194408	0.00119576	0.001651		SJ00014	0.00481968	0.0123847	0.719691
SJ00015	0.000311217	0.000254826	0.000206708	0.00100522	0.000509254	0.00108965	0.000651834	0.00115733	0.000748689		SJ00015	0.0740474	0.0567673	0.951564
SJ00016	0.000629317	5e-05	0.000252445	0.000915922	0.00168198	0.00188178	0.00178703	0.0017309	0.00121244		SJ00016	0.0362282	0.00721372	0.823496
SJ00017	7.58e-05	0.000152816	0.000270405	0.0013536	0.000832649	0.00251208	0.000904889	0.00113341	0.00181711		SJ00017	0.10424	0.0499191	0.653045
SJ00018	0.000297577	0.000171471	0.000112528	0.000502805	0.000581595	0.00048009	0.000412405	0.00122322	0.000608098		SJ00018	0.0119908	0.145709	0.452289
SJ00019	0	0	0	0	2.08e-05	4.77e-05	0	0.000158274	4.17e-05		SJ00019	0.239892	0.294664	0.45652
SJ00020	0.000198074	0.000146862	9.17e-05	0.00124538	0.000718732	0.00130979	0.00142516	0.00111139	0.00135029		SJ00020	0.0340887	0.00357347	0.402777
SJ00021	0.000562298	0.000135856	0.000218209	0.00184685	0.000811621	0.0015486	0.00162474	0.00127296	0.00211141		SJ00021	0.0539655	0.0150796	0.534662
SJ00022	0.00016909	0.000141702	4.17e-05	0.00071764	0.00120179	0.000711292	0.000542582	0.000717044	0.000963529		SJ00022	0.0367558	0.0272953	0.543067
SJ00023	0.000303846	8.85e-05	0.000119078	0.000927215	0.000713472	0.00142406	0.000822414	0.000687482	0.00121748		SJ00023	0.0453326	0.0290475	0.693383
SJ00024	0.000499721	0.00030532	0.000202729	0.00109502	0.000741166	0.0016416	0.00173259	0.0013852	0.00181374		SJ00024	0.075793	0.0020814	0.198392
SJ00025	0.000135748	0	0	0.000729946	0.0002969	0.000289069	0.000452792	0.000316647	0.000311982		SJ00025	0.103344	0.00819487	0.652283
SJ00026	0.000547063	5e-05	3.13e-05	0.000784035	0.0010848	0.00117965	0.00127595	0.00143956	0.000720067		SJ00026	0.0214005	0.0300589	0.638075
SJ00027	0.000294999	0.000173465	0.000114612	0.000636084	0.000567404	0.00068304	0.000760267	0.000942508	0.00044881		SJ00027	0.00417809	0.0545256	0.60584
SJ00028	0.000368132	0.000192707	0.000223667	0.000770034	0.00104333	0.0014621	0.00185977	0.00144502	0.00122043		SJ00028	0.0459529	0.0158766	0.204609
SJ00029	0.000570498	0.000127413	0.000317441	0.00179117	0.000669125	0.00144671	0.00151052	0.000941009	0.00144928		SJ00029	0.0861199	0.0152747	0.995967
SJ00030	0.000316556	0.000292038	0.000155594	0.00135848	0.000714077	0.00120942	0.00128633	0.00174102	0.000840937		SJ00030	0.0425483	0.0530357	0.582121
SJ00031	0.000247455	0.000127016	8.13e-05	0.00137574	0.000872557	0.00186348	0.0018851	0.00168485	0.0010282		SJ00031	0.0472612	0.0296656	0.69608
SJ00032	0.00028648	0.000156289	0.000141702	0.00139637	0.000958591	0.00152373	0.00120217	0.00162987	0.00114869		SJ00032	0.0179046	0.0120212	0.889245
SJ00033	0.000320632	0.000129497	0.000192196	0.00113838	0.00159591	0.00150674	0.0020539	0.00140077	0.00173962		SJ00033	0.0065795	0.010134	0.253048
SJ00034	0.000239247	0.000269512	7.78e-05	0.000788391	0.000226247	0.000576452	0.000757142	0.000864868	0.000616433		SJ00034	0.167933	0.00460304	0.321629
SJ00035	0.000251055	9.17e-05	0.000175044	0.000797218	0.000839	0.000994271	0.000988129	0.000794048	0.000850954		SJ00035	0.000998307	0.000838615	0.992055
SJ00036	0.000326257	0.000127413	0.000217019	0.00277143	0.0012927	0.00147458	0.00127641	0.001779	0.00140805		SJ00036	0.0712544	0.00730973	0.528427
SJ00037	0.000310115	0.000114612	0.00017812	0.00128723	0.00107339	0.00141725	0.00125766	0.00163672	0.00155634		SJ00037	0.00214438	0.00235489	0.217379
SJ00039	0.000286475	0.000222973	7.29e-05	0.00129299	0.00115763	0.00133709	0.00169561	0.00171016	0.00146385		SJ00039	0.000245263	0.000204655	0.0252636
SJ00040	0.000692966	0.000180501	0.000403077	0.00150771	0.00083246	0.00161604	0.00150644	0.0018558	0.00173563		SJ00040	0.0464008	0.00326279	0.257719
SJ00041	0.000468046	7.29e-05	0.00013813	0.0010992	0.000650956	0.000716294	0.000712299	0.000805658	0.00079943		SJ00041	0.0334907	0.0400148	0.758906
SJ00042	0.000605393	0.000262467	9.48e-05	0.0014596	0.00104361	0.0021629	0.00131571	0.00139499	0.00138045		SJ00042	0.0457741	0.0180353	0.617121
SJ00043	0.000488301	0.000133962	0.000219797	0.00128653	0.000650568	0.00200061	0.00129863	0.00110544	0.00108892		SJ00043	0.109228	0.00403044	0.742134
SJ00044	0.000511864	0.000235773	0.000147259	0.00171411	0.0013807	0.0014992	0.00183103	0.00144036	0.00160387		SJ00044	0.00116984	0.00109865	0.565351
SJ00045	0.000376483	0.000269115	0.000228133	0.00186615	0.000750783	0.00145294	0.00182279	0.00179532	0.00166344		SJ00045	0.0794698	2.66e-05	0.340097
SJ00046	0.000392461	2.08e-05	0.000108361	0.00158331	0.0007489	0.00105297	0.00174587	0.000934697	0.00160539		SJ00046	0.0420768	0.0232145	0.438639
SJ00047	0.000501797	0.000226644	8.57e-05	0.000705533	0.00098993	0.00101281	0.00109698	0.00199586	0.000962667		SJ00047	0.0172926	0.0650611	0.298663
SJ00048	0.000470714	0.000277749	0.000313763	0.00158082	0.00155028	0.00151241	0.00161748	0.0017963	0.00197956		SJ00048	0.00101729	0.000956224	0.134791
SJ00050	0.000344236	0.000350385	0.000227438	0.00168021	0.00131749	0.00124743	0.00204212	0.00111704	0.00125858		SJ00050	0.00954685	0.0533968	0.868355
SJ00052	0.000281233	0.00016909	8.57e-05	0.00101633	0.000488187	0.000701537	0.00101296	0.00109452	0.000882171		SJ00052	0.0544379	0.000643017	0.224714
SJ00053	0.000114498	0.000127016	0	0.000721404	0.000620097	0.000626028	0.000891207	0.000719236	0.000878928		SJ00053	0.000474853	0.000633492	0.0675397
SJ00054	0.000548354	0.000488129	0.000122948	0.00142565	0.0008542	0.00203914	0.00197708	0.00154832	0.00219033		SJ00054	0.0762756	0.00400054	0.316292
SJ00055	0	0	0	0	0	0	0	0	0		SJ00055	NaN	NaN	NaN
SJ00056	0.000591917	0.000283999	0.000158373	0.00109779	0.0012289	0.00167917	0.00189582	0.00144791	0.00162968		SJ00056	0.0128384	0.00200031	0.220557
SJ00057	0.000430567	0.000189631	0.000139429	0.00156438	0.00117788	0.00177211	0.00139491	0.00281421	0.00172149		SJ00057	0.00780869	0.0514171	0.392174
SJ00058	0.000615624	0.000233987	7.5e-05	0.00109779	0.0012289	0.00165774	0.00200894	0.00148959	0.00162968		SJ00058	0.0119848	0.00329711	0.172481
SJ00059	0.00048266	7.29e-05	0.000133367	0.000779759	0.000850296	0.00123882	0.00176426	0.00130489	0.00179229		SJ00059	0.0196325	0.00278338	0.0360437
SJ00060	0.000311739	0	0.000286084	0.000806262	0.000391981	0.000972962	0.000298884	0.00055361	0.000648941		SJ00060	0.0732499	0.105745	0.34296
SJ00061	0.000310621	5e-05	3.57e-05	0.000339966	0.000517093	0.000809627	0.000733815	0.000681123	0.000428183		SJ00061	0.0705566	0.02073	0.743568
SJ00062	0.00043256	0.00010717	0.000323792	0.00155843	0.00125181	0.00174299	0.00130904	0.00126152	0.00160893		SJ00062	0.00336888	0.0016891	0.529188
SJ00063	0.000538838	0.000134955	0.000273779	0.00164029	0.00138768	0.00177397	0.00140737	0.00133902	0.00150178		SJ00063	0.00144238	0.00541246	0.240144
SJ00064	0.000321915	0.000283404	0.000269115	0.00106387	0.000379857	0.00101495	0.000815013	0.00106297	0.000944448		SJ00064	0.138021	0.00932432	0.64476
SJ00065	0.000462204	0.000135748	9.17e-05	0.000703338	0.000681322	0.00116817	0.00159878	0.000757245	0.00186252		SJ00065	0.0387642	0.0587631	0.233803
SJ00066	0.000181801	0.000369835	0.000226644	0.00136275	0.00128686	0.00118654	0.00175205	0.0014607	0.00147427		SJ00066	0.000193932	0.000870286	0.0764569
SJ00067	0.000213247	4.17e-05	5e-05	0.000451998	0.000450609	0.000803186	0.000731731	0.00102203	0.00108589		SJ00067	0.0398241	0.00635539	0.0779617
SJ00068	0.000213247	7.74e-05	0	0.000416275	0.000450609	0.00077818	0.000631706	0.000936296	0.00108589		SJ00068	0.0395649	0.0148482	0.131013
SJ00069	0.000372217	7.74e-05	5e-05	0.00134867	0.00103369	0.00177716	0.00137783	0.00126907	0.00123697		SJ00069	0.0161513	0.00337347	0.713692
SJ00070	0.000235773	0.000135748	4.17e-05	0.000946064	0.000593701	0.00118488	0.00109996	0.00202382	0.000718978		SJ00070	0.0358626	0.0952815	0.449006
SJ00071	0.000114423	4.17e-05	3.13e-05	0.000523962	0.000254825	0.000665686	0.000752289	0.000398101	0.000876609		SJ00071	0.0676196	0.0465162	0.359946
SJ00072	0.000325082	6.7e-05	0.00019618	0.00134617	0.000786798	0.00130882	0.00139059	0.00135023	0.00160091		SJ00072	0.0217139	0.000316407	0.233566
SJ00073	0.000458556	0.000173258	0.000261078	0.00123176	0.00125827	0.00175567	0.00103569	0.00190456	0.00218899		SJ00073	0.0105414	0.0484883	0.502987
SJ00074	0.000380403	0.000166709	7.78e-05	0.00094174	0.00096036	0.00283972	0.00110801	0.0015499	0.00155314		SJ00074	0.158624	0.00453838	0.807793
SJ00075	0.0003218	0.000167006	0.000236071	0.00106989	0.00130269	0.00257937	0.00205224	0.00167673	0.00115677		SJ00075	0.0939856	0.0302344	0.969664
SJ00076	0.0003614	8.13e-05	0.000185761	0.00124255	0.000810009	0.00129846	0.00114645	0.000998978	0.00100348		SJ00076	0.0133984	0.00221279	0.711544
SJ00077	0.000286977	0.000127413	0.000266123	0.00115099	0.000981423	0.000833749	0.000799995	0.0015357	0.00146268		SJ00077	0.00477631	0.0419146	0.361292
SJ00078	0.00037791	0.000227919	0.000133962	0.00117436	0.000857398	0.000931455	0.00147569	0.0013288	0.000901823		SJ00078	0.004433	0.0175315	0.294158
SJ00079	0.000346912	0.000141702	6.67e-05	0.00100928	0.000659292	0.000528207	0.00115326	0.000814201	0.000914139		SJ00079	0.0415253	0.00450135	0.270298
SJ00080	0.000338685	0.000148251	0.000264649	0.000918323	0.000839208	0.00133039	0.00182763	0.00178041	0.000947847		SJ00080	0.0252449	0.0428086	0.226383
SJ00082	0.000192517	0.000183487	0.000191715	0.000638255	0.000696985	0.000569581	0.000555406	0.000771432	0.000774924		SJ00082	0.00649402	0.0194329	0.479607
SJ00083	0.000245706	9.2e-05	0.000106277	0.00103312	0.000570002	0.00108898	0.000809957	0.00142974	0.00168998		SJ00083	0.0360005	0.0428057	0.264233
SJ00084	7.14e-05	7.27e-05	8.13e-05	0.000372829	0.00025939	0.000920865	0.000696786	0.000613944	0.00071359		SJ00084	0.16254	0.00241987	0.523351
SJ00085	0.000503642	0.000169754	0.000387071	0.00177407	0.000831857	0.00155209	0.00143108	0.00170272	0.00220045		SJ00085	0.0556614	0.0131835	0.343583
SJ00086	0.000310999	7.74e-05	0.000100025	0.000387516	0.000127413	0.00114126	0.00117073	0.000735799	0.000938729		SJ00086	0.328013	0.0102167	0.324306
SJ00087	0.000187243	0.000141702	0.000131283	0.000924275	0.00110643	0.00111486	0.00117717	0.00106083	0.00102138		SJ00087	0.0028587	0.000882106	0.653169
SJ00088	0.000133286	6.67e-05	0	0.000206112	0.000254231	0.00025204	0.000297058	0.000505683	0.000270488		SJ00088	0.0330302	0.0401752	0.244298
SJ00089	0.000360013	0	0.000108361	0.00236729	0.00102189	0.00207819	0.00158344	0.00168583	0.00194538		SJ00089	0.047524	0.000476221	0.858494
SJ00090	0.000422927	0.00014568	0.00026465	0.00154214	0.000889094	0.00136032	0.00169752	0.00153608	0.00133855		SJ00090	0.0238719	0.000917271	0.321784
SJ00091	0.0003595	0.000186455	0.000116994	0.000654927	0.000516995	0.000936201	0.000860351	0.000811696	0.00126413		SJ00091	0.0389137	0.0186827	0.219786
SJ00092	0.000211759	0.000235882	0.000164624	0.000628043	0.000819947	0.000957482	0.000984978	0.00144264	0.00127075		SJ00092	0.020569	0.014669	0.0646731
SJ00093	0.000451396	0.000211164	0.000158671	0.00114651	0.000774022	0.00150288	0.00143052	0.00138668	0.00136249		SJ00093	0.0384114	0.00471558	0.353462
SJ00094	0.00039414	0.000155197	0.000288564	0.00136334	0.00111934	0.00170196	0.00127264	0.00163992	0.00131144		SJ00094	0.0124699	0.00265863	0.952452
SJ00095	0.000330791	0.000287869	0.000388589	0.000968505	0.00147994	0.00132803	0.00147627	0.00172	0.00155391		SJ00095	0.022638	0.00103926	0.153197
SJ00096	0.000352357	0.000361499	0.000219103	0.00151705	0.000523751	0.00147717	0.00121736	0.00173082	0.0012613		SJ00096	0.114706	0.0162158	0.571959
SJ00097	0.00027617	0.000242025	0.000169487	0.00106912	0.000454876	0.000893585	0.000899333	0.000935751	0.00102129		SJ00097	0.0833442	0.000127291	0.509214
SJ00098	0.000381562	0.000308014	0.000110742	0.000974153	0.0012432	0.00123874	0.00159495	0.00247392	0.00137725		SJ00098	0.00187583	0.0375373	0.180053
SJ00099	0.000467177	0.000395933	0.000362277	0.00159138	0.00148055	0.00160129	0.00117354	0.00135315	0.00110533		SJ00099	3.01e-05	0.00337837	0.0249379
SJ00100	0.000595113	0.000261474	0.000119077	0.00195127	0.0017029	0.00189378	0.00122542	0.00333365	0.0017831		SJ00100	0.0022874	0.0986351	0.716296
SJ00101	0.000488844	0.000264054	0.00030193	0.0013217	0.00141764	0.00166969	0.00134886	0.00140733	0.00167146		SJ00101	0.00157252	0.0012473	0.967603
SJ00102	0.00027617	0.000242025	0.000169487	0.00106912	0.000454876	0.000943598	0.000899333	0.000935751	0.0010713		SJ00102	0.0830628	0.000780259	0.521251
SJ00103	0.000450969	0.000152717	0.000166817	0.00187658	0.00155378	0.00151416	0.00163275	0.00180247	0.00225792		SJ00103	0.000860715	0.0043391	0.330139
SJ00104	0.000235349	0.000141702	0.00023737	0.00053427	0.000578915	0.000787709	0.000809242	0.000786856	0.00104597		SJ00104	0.0199227	0.00790801	0.0961424
SJ00105	0	0	0	0	0	4.58e-05	8.34e-05	5e-05	0.000315226		SJ00105	0.42265	0.214866	0.246485
SJ00106	0.000247659	0.000140908	0.000239941	0.00150944	0.000629209	0.00123849	0.00160439	0.0010581	0.00148336		SJ00106	0.0696841	0.0161771	0.46067
SJ00107	0.000102614	0.000183379	0.000212463	0.000693861	0.000600647	0.00101158	0.00141045	0.000674871	0.000935881		SJ00107	0.0330357	0.0567061	0.404401
SJ00108	0.000424388	0.000110925	0.000265605	0.00124044	0.00122521	0.00109169	0.00163705	0.000892776	0.0013595		SJ00108	0.00283803	0.027891	0.66409
SJ00110	0.0004153	3.13e-05	0.000175044	0.000744377	0.000507179	0.000554086	0.000831972	0.000715525	0.000366737		SJ00110	0.0505518	0.0769607	0.832956
SJ00112	0.000402482	0.000111139	0.000260284	0.00173638	0.000810629	0.00152429	0.00140114	0.00132176	0.00123293		SJ00112	0.0492814	0.00122055	0.904039
SJ00113	0.000263527	0.000261771	0.000124237	0.00121568	0.000644506	0.00102592	0.00129562	0.00228662	0.00139502		SJ00113	0.0391843	0.0419867	0.144392
SJ00114	0.000404692	0.000291625	0.000131283	0.00211224	0.00121868	0.00174052	0.00169009	0.00122404	0.0018621		SJ00114	0.0239562	0.0109637	0.77623
SJ00118	0.000518681	7.09e-05	8.13e-05	0.0011365	0.000798523	0.00144433	0.00112469	0.00162625	0.00167652		SJ00118	0.0210523	0.00601025	0.24512
SJ00120	0.000219103	2.78e-05	0.000181295	0.000934883	0.000950833	0.00144778	0.00123826	0.00125648	0.00175803		SJ00120	0.0197695	0.0107247	0.269885
SJ00122	0.000230216	5.28e-05	5.28e-05	0.000777296	0.000361201	0.000868946	0.00100482	0.000894573	0.00136973		SJ00122	0.0560595	0.0114715	0.11903
SJ00123	0.000418742	0.000127413	0.000362095	0.00122314	0.000916599	0.00190661	0.00125874	0.00156949	0.00119227		SJ00123	0.0595945	0.00267291	0.980121
SJ00124	0.000538034	0.000241528	0.000497167	0.00171846	0.00137128	0.00124192	0.00147706	0.0014054	0.00179388		SJ00124	0.00621886	0.0021348	0.570584
SJ00125	0.00041861	0.000167006	0.000375689	0.00132291	0.0010994	0.00146382	0.00287862	0.00160076	0.00184955		SJ00125	0.00247028	0.0401269	0.165732
SJ00128	9.82e-05	3.57e-05	2.78e-05	0.000534987	0.000495461	0.000898944	0.000617632	0.000697704	0.000830696		SJ00128	0.0408619	0.00437965	0.648819
SJ00129	0.000119669	0.000177425	0.000148251	0.00180937	0.000762311	0.00132532	0.00166213	0.00168612	0.00154356		SJ00129	0.0622906	0.000219981	0.387488
SJ00130	0.000470672	0.000331233	0.000262367	0.00119052	0.000618806	0.00204901	0.00177598	0.00161105	0.00197175		SJ00130	0.15163	0.000899472	0.351865
SJ00131	0.000364301	0.000128604	1.92e-05	0.000840806	0.0011304	0.00284836	0.000906087	0.00124162	0.00113666		SJ00131	0.145701	0.00289072	0.500981
SJ00132	0.0004283	0.000583563	0.000378865	0.00329113	0.00125746	0.00208355	0.00170809	0.00201367	0.00192858		SJ00132	0.0962018	0.000435768	0.636629
SJ00133	0.000343964	0.000119078	0.000376096	0.00155564	0.00147528	0.00161959	0.00184878	0.00187477	0.00163414		SJ00133	0.000801384	0.000175216	0.070479
SJ00134	0.000437594	0.000191715	0.00037168	0.00131208	0.00159486	0.00128469	0.00164994	0.0023742	0.00215746		SJ00134	0.0014213	0.00905821	0.0726163
SJ00135	0.000342082	0.000432161	0.000210662	0.001443	0.0013988	0.00155859	0.00135331	0.00133009	0.00182229		SJ00135	0.00023496	0.00981426	0.850604
SJ00138	0.000374873	0.000134061	0.000171869	0.00122986	0.0015973	0.00135071	0.00110137	0.00174964	0.00177614		SJ00138	0.00150333	0.0184872	0.586499
SJ00141	0.000576192	8.13e-05	0.00040775	0.00144094	0.000717826	0.00169329	0.00136759	0.00162689	0.00164015		SJ00141	0.0671415	0.00433214	0.470848
SJ00142	0.000450609	0.000383727	0.000280734	0.00133545	0.000811215	0.00233102	0.00186953	0.00121389	0.00175016		SJ00142	0.126678	0.020475	0.82513
SJ00143	0.000171133	0.000154432	0.000272442	0.00129146	0.00130713	0.00135764	0.00116553	0.00147599	0.00139967		SJ00143	9.54e-05	0.00267559	0.792717
SJ00144	0.000450618	0.000236468	0.000167114	0.00101762	0.00123781	0.00189571	0.00156231	0.0018221	0.00146189		SJ00144	0.0423141	0.000801906	0.482603
SJ00145	0.000306047	0.000166098	0.000345226	0.00106938	0.000593899	0.000783539	0.00132166	0.000964834	0.000794926		SJ00145	0.0445228	0.028976	0.367005
SJ00146	0.000565189	0.000200745	0.000327174	0.00139471	0.00153512	0.00150695	0.00153282	0.00160348	0.00171842		SJ00146	0.00397628	0.0019664	0.117362
SJ00147	0.000222882	0.000309908	0.000297992	0.00139124	0.000882135	0.00142638	0.00166423	0.00109766	0.00149217		SJ00147	0.0297169	0.0187678	0.489475
SJ00148	0.000692245	0.000163136	0.000220089	0.00140224	0.00118024	0.00120883	0.00134815	0.00175084	0.00185271		SJ00148	0.0203373	0.00486213	0.112933
SJ00149	0.00039752	0.000213149	0.000225354	0.000407344	0.000849824	0.00131149	0.00107893	0.00152579	0.00113809		SJ00149	0.151616	0.0107095	0.276463
SJ00150	0.000695954	0.000199861	0.000214637	0.00153621	0.0012003	0.00156468	0.00162443	0.00185484	0.00133686		SJ00150	0.00794985	0.00516323	0.42041
SJ00151	0.000642616	0.000131283	0.000219103	0.00101306	0.0016751	0.00162373	0.000971221	0.0015499	0.00143253		SJ00151	0.016477	0.0144421	0.688718
SJ00152	0.000483265	0.000119078	0.000100025	0.00107508	0.00140056	0.0014073	0.00165627	0.00199107	0.00123415		SJ00152	0.00326235	0.0100389	0.268867
SJ00153	0.000393605	0.00030067	0.00032906	0.00119247	0.00115714	0.0016054	0.00180698	0.00155337	0.001796		SJ00153	0.0180971	0.00163042	0.0896218
SJ00154	0.000365264	0.000127413	0.000315952	0.00147297	0.00126477	0.00158054	0.00149164	0.0021416	0.00211295		SJ00154	0.000758509	0.00988201	0.140589
SJ00155	0.000138496	6.35e-05	0.000212851	0.00017296	0.000114423	0.000228132	0.000339966	0.000267031	0.000644525		SJ00155	0.571539	0.124611	0.160088
SJ00156	0.000298289	0.000208683	0.000102704	0.00080923	0.000546268	0.00110892	0.00100223	0.00180426	0.00129409		SJ00156	0.050183	0.0323309	0.137119
SJ00157	0.000674185	6.7e-05	0.00018844	0.00112814	0.000934072	0.00117242	0.00166264	0.00135854	0.00145112		SJ00157	0.0394476	0.0116677	0.0253172
SJ00158	0.000668232	0.000189929	0.000248971	0.00137625	0.00107964	0.00171955	0.00155536	0.00195647	0.00193363		SJ00158	0.013905	0.00206226	0.142517
SJ00159	0.000525556	0.00042332	0.00026326	0.00192579	0.00112816	0.00150604	0.00119721	0.00175884	0.00160909		SJ00159	0.030051	0.0110461	0.995511
SJ00160	0.000430888	0.000448823	7.78e-05	0.00192867	0.00101475	0.00155708	0.00152935	0.0018606	0.00222704		SJ00160	0.0309427	0.00534458	0.330718
SJ00161	0.000424312	8.34e-05	0.000225751	0.0010862	0.000539886	0.000949777	0.000811021	0.00110683	0.000595545		SJ00161	0.0433314	0.0357747	0.929558
SJ00162	0.000463825	0.000247086	0.000262261	0.00145215	0.00117348	0.0016014	0.00188772	0.00154447	0.00165098		SJ00162	0.00413181	0.0006951	0.154675
SJ00163	0.000291427	0.000144192	0.000270306	0.00181932	0.00158353	0.00233039	0.00147002	0.00311293	0.00138238		SJ00163	0.0138909	0.088482	0.907399
SJ00164	0.000340068	0.000291848	0.000395024	0.00170005	0.00142009	0.00158861	0.00186766	0.00139512	0.0018884		SJ00164	0.00179069	0.0113619	0.474459
SJ00165	0.000127413	6.09e-05	5e-05	0.000497852	0.000821802	0.000392179	0.000189929	0.000453008	0.000516059		SJ00165	0.0583077	0.0841626	0.326024
SJ00166	0.000538672	8.35e-05	0.000202729	0.00158463	0.00121608	0.00177101	0.00192477	0.00143591	0.00133137		SJ00166	0.00461143	0.00609375	0.877999
SJ00167	0.000480209	0.000162649	0.000290251	0.00163752	0.00125329	0.00186927	0.00160539	0.00126451	0.00142786		SJ00167	0.00812546	0.00116446	0.504838
SJ00168	0.000362889	0.000125032	0.00011352	0.0012523	0.00113966	0.00178121	0.00144345	0.0019919	0.000955481		SJ00168	0.0156639	0.0437292	0.851044
SJ00169	0	0	0	0	0	0	0	0	0		SJ00169	NaN	NaN	NaN
SJ00170	0.000331815	0.000125032	0.000144778	0.000975641	0.00145313	0.00163027	0.00155965	0.0022771	0.00123076		SJ00170	0.0190425	0.0355675	0.418632
SJ00171	0.00035682	0.000208386	0.000176036	0.00107487	0.0013031	0.00173377	0.00153227	0.00202962	0.00147254		SJ00171	0.0214615	0.00955485	0.305596
SJ00172	3.13e-05	0.000249675	0.000320914	0.00129407	0.00102238	0.00127085	0.00114368	0.00113799	0.00221771		SJ00172	0.00127239	0.0613394	0.488996
SJ00173	0.000140908	0	8.57e-05	0.000571175	0.00034066	0.000517491	0.000432846	0.000552926	0.000374507		SJ00173	0.0130981	0.00565712	0.80585
SJ00174	0.000277558	0.000133367	0.000150038	0.00127889	0.00075357	0.00204567	0.00125796	0.00155383	0.000976662		SJ00174	0.0868554	0.0175154	0.830395
SJ00175	0	0	0	0	0.000143442	0.000313174	0.00019323	0.000409308	0.000154801		SJ00175	0.234667	0.0859516	0.452255
SJ00176	0.000279534	0.000177931	0.000169685	0.00125409	0.00110147	0.00152995	0.00189888	0.00119343	0.00144543		SJ00176	0.00892838	0.0215941	0.428818
SJ00177	0.000141702	5.56e-05	0.000142	0.00110127	0.000487731	0.000757536	0.00117884	0.000458243	0.000726276		SJ00177	0.0603023	0.082321	0.984742
SJ00178	0.000504372	0.000440957	0.000455355	0.00210209	0.00215929	0.0022749	0.0021451	0.00245407	0.00199808		SJ00178	0.000220236	0.00521487	0.897892
SJ00179	0.000454464	6.25e-05	7.74e-05	0.00124634	0.000888615	0.00132822	0.00131573	0.00161998	0.00125344		SJ00179	0.00685741	0.00231442	0.243563
SJ00180	0.000461479	9.82e-05	0.000211164	0.00085319	0.000929101	0.00164117	0.00099519	0.000876112	0.00122727		SJ00180	0.0553008	0.0064855	0.719671
SJ00181	0.000373812	0.000221187	0.000288465	0.00204712	0.00128334	0.00182948	0.00182128	0.0014308	0.00145803		SJ00181	0.0212101	0.00506743	0.602727
SJ00183	0.000105582	0.000216722	0.000131283	0.000714945	0.00037479	0.000559186	0.000367354	0.000476933	0.000430789		SJ00183	0.0439999	0.00411096	0.332636
SJ00184	0.00038011	0.000336601	0.000435426	0.00168936	0.000891989	0.00203437	0.000972847	0.00201685	0.00115617		SJ00184	0.0751535	0.0890203	0.754197
SJ00185	0.000517287	0.000374408	0.000485439	0.00119367	0.00140435	0.00165521	0.00165591	0.0014483	0.00153498		SJ00185	0.012348	0.000230461	0.44868
SJ00186	0.000272985	0.000131283	0.000106277	0.000346615	0.000492087	0.000692264	0.000550038	0.000330241	0.000827396		SJ00186	0.0569842	0.0957011	0.755652
SJ00187	7.6e-05	7.29e-05	0.000162054	0.00096436	0.000331012	0.000878242	0.00141839	0.00103988	0.000961739		SJ00187	0.0856463	0.0149528	0.170622
SJ00188	4.17e-05	4.17e-05	8.13e-05	0.000150335	0	0.000290251	0.000458449	0.000177931	0.00037937		SJ00188	0.386968	0.0733817	0.180438
SJ00189	0.000464113	0.000310793	0.000119078	0.000975741	0.000864304	0.00101852	0.00148368	0.00131958	0.00110189		SJ00189	0.0113259	0.00262337	0.0711831
SJ00190	0.000367348	0.000326669	0.000217018	0.00142985	0.00105197	0.00133559	0.0014595	0.00209834	0.00126012		SJ00190	0.00677336	0.0323434	0.321355
SJ00192	0.00017425	0.000138527	0.000269413	0.00124886	0.00124376	0.00172309	0.00138298	0.00170836	0.00150624		SJ00192	0.0128672	0.00173997	0.537316
SJ00193	0.000399662	7.74e-05	0.000203424	0.00158303	0.00111517	0.00121413	0.00112837	0.000982971	0.00170686		SJ00193	0.00515601	0.0277428	0.911692
SJ00194	0.000441885	0.000240537	0.000121459	0.000813001	0.000880066	0.00147071	0.00119366	0.00133605	0.00138775		SJ00194	0.0466955	0.00160355	0.3525
SJ00196	0.000218706	0	0.000269512	0.00052791	0.000348897	0.00125075	0.000893081	0.00327344	0.000645994		SJ00196	0.178398	0.226561	0.400423
SJ00197	0.000509849	0.000317341	5e-05	0.00172097	0.000556886	0.00169206	0.00107733	0.00119891	0.00174907		SJ00197	0.102313	0.0180851	0.968778
SJ00198	0.000470028	0.000158671	0.000290946	0.00244739	0.000921181	0.00173697	0.00162848	0.0015212	0.00169645		SJ00198	0.0814905	0.000824991	0.863123
SJ00199	0.000530096	6.7e-05	0.000302456	0.00115558	0.000817773	0.00156824	0.00129052	0.00092017	0.00154939		SJ00199	0.0347082	0.0162654	0.81035
SJ00200	0.000359617	0	0.000378973	0.00138558	0.000848907	0.00146437	0.00134142	0.00180443	0.00175214		SJ00200	0.0179007	0.00214934	0.179908
SJ00201	0.000429075	0.000132756	0.00011486	0.00130441	0.00105911	0.0012445	0.00125425	0.000971384	0.0019501		SJ00201	0.00214625	0.0445811	0.586159
SJ00202	0.000409131	0.000158671	0.000134954	0.00107925	0.000903897	0.00136891	0.00145932	0.00125755	0.0017599		SJ00202	0.0084309	0.00376573	0.133359
SJ00203	0.000397223	0.000283703	0.000150038	0.001071	0.000956093	0.00136434	0.00143807	0.00155872	0.00143234		SJ00203	0.00725815	0.000497133	0.0920615
SJ00204	0.000263559	0.000188936	0.000108658	0.000686879	0.000902516	0.000975182	0.000890223	0.000896554	0.00187972		SJ00204	0.00638205	0.0852032	0.381046
SJ00206	0.000271515	0	0.000150335	0.00130727	0.000957972	0.00144503	0.000978221	0.0013147	0.00119652		SJ00206	0.00637714	0.00153862	0.698846
SJ00207	0.000432484	0.000129199	0.000254231	0.00112442	0.000663162	0.00119601	0.00123437	0.00149348	0.00133276		SJ00207	0.0308214	0.000819154	0.152011
SJ00208	0.000468967	5e-05	0.000114612	0.000779371	0.000623479	0.00137316	0.0012397	0.00102695	0.00104893		SJ00208	0.0683655	0.00884529	0.518627
SJ00209	0.000208286	0.000201349	6.95e-05	0.000632302	0.000504889	0.00118244	0.00134389	0.000914217	0.00143806		SJ00209	0.0920488	0.0161886	0.160512
SJ00210	0	0	0.000100025	0.000100025	5e-05	5e-05	7.74e-05	0.000266733	0.000133367		SJ00210	0.438193	0.142448	0.23664
SJ00211	0.000301961	0.000150038	8.34e-05	0.000815094	0.000776195	0.00128047	0.00158134	0.00089954	0.00108326		SJ00211	0.0276583	0.0291398	0.427629
SJ00212	0.000322015	0.00020622	0.000127413	0.00114741	0.000769934	0.00174623	0.000874623	0.00110664	0.00139642		SJ00212	0.0666706	0.0169092	0.786192
SJ00213	0.000304931	0.000108361	0.000167511	0.00106835	0.000831229	0.00107785	0.00117679	0.00150487	0.00109394		SJ00213	0.00192625	0.00562125	0.161275
SJ00214	0.000400298	0.000119474	0.000131283	0.00136492	0.00074154	0.0014333	0.00178004	0.0013446	0.00146141		SJ00214	0.0338007	0.00185361	0.25942
SJ00215	0.000358819	0.000258804	0.000227546	0.00118907	0.000814589	0.00142348	0.0017313	0.00134746	0.00129741		SJ00215	0.0346407	0.00894192	0.235202
SJ00217	0.00018386	0.000133367	0.000135748	0.00105671	0.000465692	0.00148257	0.00101873	0.0015117	0.00142446		SJ00217	0.10161	0.0156389	0.410331
SJ00218	0.00044681	6.25e-05	0.000154205	0.00138962	0.00127353	0.00179437	0.00166195	0.00203872	0.0012497		SJ00218	0.00396153	0.0116158	0.588977
SJ00219	0.00038826	0.000219103	0.000135748	0.000721594	0.000713571	0.00121433	0.00192133	0.00110879	0.00169581		SJ00219	0.0445929	0.0237	0.0863015
SJ00220	0.00017296	3.57e-05	0.000100025	0.000828482	0.00049935	0.00108641	0.00108143	0.00139984	0.00234238		SJ00220	0.0475313	0.0563795	0.155799
SJ00221	0.000288168	6.7e-05	7.74e-05	0.0010481	0.000735799	0.00131078	0.00167788	0.00212795	0.00129198		SJ00221	0.0202797	0.016799	0.0935496
SJ00222	0.000602824	8.45e-05	0.000305236	0.000752371	0.00132672	0.00130658	0.00175989	0.00117785	0.00199612		SJ00222	0.0317654	0.0153288	0.173028
SJ00223	0.00030569	0.000296503	0.000114612	0.0009191	0.00101613	0.00109512	0.00127056	0.00114594	0.00126686		SJ00223	0.000794082	0.000433778	0.0310772
SJ00224	0.00035848	0.000382238	0.000114612	0.0009191	0.00111615	0.00123503	0.00130182	0.00126293	0.00155803		SJ00224	0.00311222	0.00101378	0.095184
SJ00225	0.000398049	0.000189441	4.17e-05	0.0011876	0.000759516	0.000837719	0.00137487	0.00174352	0.000983651		SJ00225	0.014296	0.0196685	0.176908
SJ00226	0.000433772	0.000189441	4.17e-05	0.00128137	0.000795239	0.000837719	0.00137487	0.00174352	0.000983651		SJ00226	0.020833	0.0188016	0.222407
SJ00228	0.000193907	8.57e-05	0.000159762	0.00132504	0.000619798	0.00126322	0.00109115	0.0014743	0.000935695		SJ00228	0.0522608	0.0203644	0.743519
SJ00229	0.000297594	0.000152603	0.000114612	0.00127372	0.00102695	0.00128741	0.00108371	0.00085568	0.00138955		SJ00229	0.00115058	0.0177592	0.656783
SJ00230	0.000570668	0	0.000199951	0.00161193	0.00152747	0.00181987	0.0013173	0.00113859	0.0019036		SJ00230	0.00504342	0.0167022	0.486541
SJ00231	0.000289442	0.000114612	8.57e-05	0.000481966	0.000595487	0.000850529	0.00054072	0.000798117	0.000864006		SJ00231	0.0282529	0.0121693	0.56716
SJ00232	0.000473541	0.000273283	0.000474956	0.00134478	0.00124178	0.00140089	0.00176864	0.00191014	0.00134153		SJ00232	0.000640555	0.00974332	0.174752
SJ00233	0.000521063	0.000206302	0.000122758	0.00149667	0.000891593	0.00153772	0.00141346	0.00218973	0.00150193		SJ00233	0.0208851	0.0148814	0.291109
SJ00234	0.000500225	0.000206302	0.000122758	0.00154668	0.000849916	0.00142341	0.00146347	0.00215579	0.0014019		SJ00234	0.0254353	0.0154246	0.284095
SJ00235	0.000348369	0.000116993	0.00041926	0.00134717	0.00149623	0.00184249	0.00167285	0.0017293	0.00183293		SJ00235	0.00358197	0.000785386	0.338711
SJ00237	0.00012642	5.9e-05	0.000214637	0.000629914	0.000244108	0.00068061	0.000411299	0.000754157	0.000515418		SJ00237	0.0961681	0.0359701	0.818906
SJ00238	0.000638813	0.000122948	3.57e-05	0.00128298	0.00130886	0.00114621	0.00125876	0.00179479	0.00190508		SJ00238	0.0281566	0.0072668	0.172213
SJ00239	0.000700963	0.000296908	0.000295709	0.00127165	0.00110913	0.00208484	0.0014071	0.00152778	0.00144955		SJ00239	0.0552125	0.0123746	0.936957
SJ00240	0.000609315	0.000108658	0.000100133	0.00119554	0.00336865	0.00140712	0.00122462	0.00132067	0.0014628		SJ00240	0.124	0.0138859	0.444266
SJ00241	0.000282213	5e-05	6.95e-05	0.00106554	0.00240709	0.00168801	0.00131623	0.00194126	0.00196367		SJ00241	0.0503149	0.010258	0.966373
SJ00242	0.000380453	0	6.95e-05	0.000978718	0.00223622	0.00155097	0.00122691	0.00155932	0.00176304		SJ00242	0.0473428	0.00289794	0.867942
SJ00243	0.000338756	0.000344134	0.000304441	0.00166462	0.00118702	0.00221138	0.00171616	0.00194672	0.00211601		SJ00243	0.0440969	0.00482527	0.514861
SJ00244	0.000331811	0.000343418	0.000240536	0.00117857	0.000987037	0.00151781	0.00152655	0.00139529	0.00215503		SJ00244	0.0232097	0.0255455	0.184639
SJ00245	0.000364891	0.000334707	0.00033431	0.00214321	0.00122203	0.0017699	0.00155236	0.00257775	0.00176393		SJ00245	0.0360567	0.0351461	0.572631
SJ00246	0.000310891	0	7.5e-05	0.00109383	0.00101691	0.00118015	0.00113522	0.00148559	0.00117355		SJ00246	0.00286483	0.00161355	0.267522
SJ00250	0.000363965	0.000122948	0.000264749	0.00176059	0.000906891	0.00139308	0.00204574	0.00212372	0.00138672		SJ00250	0.0383897	0.014573	0.216941
SJ00251	0.000131283	0.000233987	9.17e-05	0.00073561	0.00105751	0.0012753	0.00152132	0.00150315	0.00101851		SJ00251	0.0244463	0.0139677	0.226399
SJ00252	0.000395381	0.000233987	0.000225165	0.00151747	0.00131858	0.00197027	0.00158026	0.00219578	0.00253996		SJ00252	0.0150464	0.0197329	0.222369
SJ00255	0.000345904	0.000109055	4.17e-05	0.000835232	0.000644004	0.000961351	0.00060375	0.00069829	0.000606039		SJ00255	0.00766906	0.0265121	0.186077
SJ00256	0.00010072	0.000109055	4.17e-05	0.000674579	0.000583091	0.000865828	0.000773616	0.000489293	0.000480908		SJ00256	0.0131161	0.0305228	0.37731
SJ00257	9.48e-05	5.9e-05	6.7e-05	0.00061181	0.000463906	0.000560918	0.000566908	0.000408817	0.000566977		SJ00257	0.00583575	0.0114281	0.671127
SJ00260	0.000572873	0.000158986	0.00036914	0.0015524	0.00124386	0.00191209	0.00122596	0.00167682	0.00152513		SJ00260	0.00999356	0.00352804	0.712609
SJ00261	0.000502813	8.34e-05	0.000100025	0.00105453	0.000961162	0.000515605	0.000367354	0.00150783	0.000616424		SJ00261	0.0482028	0.217673	0.974769
SJ00262	0.000592157	0.000278229	0.000244217	0.00129111	0.0013692	0.00180186	0.00175594	0.00198967	0.0013033		SJ00262	0.00631814	0.00970206	0.4905
SJ00263	0.000453117	9.45e-05	0.000292732	0.000972583	0.00156081	0.000929373	0.00130482	0.00139696	0.00126385		SJ00263	0.0319927	0.00471743	0.498726
SJ00264	0.000647889	0.000152711	0.000417366	0.00123572	0.00149891	0.00189789	0.00153104	0.00182558	0.00149041		SJ00264	0.0109277	0.00328035	0.765404
SJ00265	0.000562009	0.000275664	0.000279682	0.00216259	0.0015933	0.00185261	0.00191185	0.00173743	0.00194134		SJ00265	0.00337868	0.000430571	0.975475
SJ00266	0.000476692	0.000367155	0.000192707	0.00132955	0.00159601	0.00155494	0.00129257	0.002198	0.00139133		SJ00266	0.000605667	0.0379762	0.692241
SJ00267	0.000394999	0.000278641	0.000108361	0.00119027	0.00130199	0.0018957	0.00146673	0.00234683	0.00133247		SJ00267	0.0207781	0.0374096	0.552847
SJ00268	0.000551554	0.000155198	9.44e-05	0.0012223	0.000856482	0.00202616	0.000793769	0.0013043	0.00156533		SJ00268	0.0696387	0.0312012	0.742335
SJ00273	0.000323289	0.000173654	0.000476112	0.00214482	0.00142636	0.00192778	0.00154892	0.00242759	0.00189367		SJ00273	0.0103914	0.015666	0.729292
SJ00274	0.000506791	0.000362094	0.000271382	0.00196431	0.00169806	0.00148218	0.0019407	0.00214144	0.00205224		SJ00274	0.00370549	6.07e-05	0.127754
SJ00275	0.000323264	0.000525116	0.000267909	0.00161031	0.00294758	0.00140749	0.00179258	0.00168388	0.00210738		SJ00275	0.0753346	0.00136117	0.820233
SJ00277	0.000329465	0.000303359	0.000264252	0.00110832	0.00110395	0.000972534	0.000861138	0.00105893	0.00137257		SJ00277	0.000979045	0.0313288	0.835664
SJ00278	0.000570986	0.000270315	0.000158671	0.00145265	0.000948551	0.00170881	0.00116091	0.00106646	0.00152489		SJ00278	0.0250202	0.00822236	0.678473
SJ00279	0.000305235	0.000148648	7.78e-05	0.00156883	0.000859226	0.00140145	0.00102604	0.00114979	0.0018964		SJ00279	0.0271263	0.0423639	0.827232
SJ00280	3.87e-05	3.57e-05	0.000125032	0.000528912	0.000181593	0.000515559	0.000344134	0.000479882	0.000307799		SJ00280	0.0865657	0.0124691	0.81893
SJ00281	0.000136146	3.57e-05	4.17e-05	0.000571075	0.000450708	0.000687644	0.00047105	0.000295908	0.000405546		SJ00281	0.00825077	0.00965919	0.109661
SJ00282	0.00037736	0.000150543	0.000208683	0.00126888	0.000641638	0.00187389	0.000916616	0.00147985	0.00143042		SJ00282	0.0989723	0.0189244	0.973929
SJ00285	0.00045939	0.000191715	0.000152022	0.00168388	0.00140453	0.00199156	0.000652445	0.000842076	0.000986913		SJ00285	0.00436495	0.0149563	0.0188225
SJ00286	0.00039058	0.000300183	0.000282709	0.00183128	0.0011565	0.00128105	0.0014214	0.00129838	0.00124581		SJ00286	0.0310962	0.000243312	0.678222
SJ00287	0.000489601	0.00036775	0.000288267	0.0015764	0.00182375	0.00186264	0.00110118	0.00117976	0.00189385		SJ00287	0.000500322	0.0506552	0.284878
SJ00288	0.000434649	0.000100025	0.000276061	0.000981713	0.000901425	0.00213927	0.000762205	0.000862743	0.00137989		SJ00288	0.108563	0.0430118	0.502189
SJ00290	0.000269241	0.000212554	0.000200158	0.000712578	0.000523835	0.000729854	0.00126897	0.00093107	0.00102433		SJ00290	0.015721	0.0111589	0.0320954
SJ00291	0.000357359	0.000262566	0.000158481	0.00103548	0.000614532	0.000722998	0.00111268	0.000885367	0.00109481		SJ00291	0.0354184	0.00144297	0.192501
SJ00292	0.00038323	9.03e-05	0.00035486	0.00122725	0.00107168	0.001999	0.00134046	0.0015746	0.00116841		SJ00292	0.0452799	0.0023618	0.834191
SJ00293	0.00061692	3.57e-05	0.000198661	0.00141643	0.00089973	0.00203068	0.00153493	0.00175333	0.0016056		SJ00293	0.0503464	0.00908107	0.635578
SJ00294	0.000253658	3.13e-05	0.000206302	0.00109701	0.0011366	0.00148569	0.000962966	0.00152153	0.00111883		SJ00294	0.00413942	0.0144923	0.861817
SJ00296	0.000222079	0.000325082	0.000198859	0.00123512	0.000612654	0.00068307	0.000683603	0.00100878	0.00115719		SJ00296	0.0890342	0.0301488	0.684957
SJ00297	0.000595749	0.00016909	0.000221484	0.00159971	0.00114505	0.00138343	0.00149542	0.00078086	0.00226009		SJ00297	0.00508107	0.0982386	0.785407
SJ00298	0.000509552	0.000310296	0.000330251	0.00148241	0.000965916	0.00168037	0.00114036	0.00169595	0.00141605		SJ00298	0.0342898	0.0136589	0.88516
SJ00299	0.00028787	8.57e-05	0.00010717	0.000850476	0.00125867	0.00184651	0.0023506	0.00125687	0.001341		SJ00299	0.051091	0.0473755	0.508733
SJ00300	0.000210213	0.00016909	0.000100133	0.00141922	0.000919684	0.00136189	0.00151268	0.00105701	0.00107092		SJ00300	0.017688	0.016152	0.930954
SJ00302	0.000129637	0.000223667	7.29e-05	0.000394444	0.00074612	0.00077929	0.000995492	0.000807843	0.00113642		SJ00302	0.043469	0.00512227	0.0985809
SJ00303	0.000247582	5e-05	5e-05	0.000376285	0.000436716	0.000692618	0.000841887	0.000792469	0.000984466		SJ00303	0.0363595	0.00106087	0.0409103
SJ00304	0.000488723	0.000100025	0.000157331	0.000791369	0.000846144	0.00122196	0.00110249	0.000703261	0.001144		SJ00304	0.0182758	0.0173943	0.884888
SJ00305	0.000479783	0.000302854	0.000113124	0.00170946	0.000523345	0.00121838	0.00112678	0.00109502	0.00134508		SJ00305	0.12156	0.00333292	0.922121
SJ00306	9.72e-05	0.000186852	0.000238065	0.00163383	0.00177426	0.00149975	0.00201624	0.00167424	0.00240011		SJ00306	0.000491019	0.0103041	0.192338
SJ00307	0.000476818	0.000296503	0.000296502	0.0018356	0.00126717	0.00294753	0.00146019	0.000872044	0.0017136		SJ00307	0.0760532	0.0508517	0.314496
SJ00308	0.000248674	0.000260401	0.000188937	0.000631799	0.00072409	0.0012239	0.00108677	0.00137433	0.00169806		SJ00308	0.0742445	0.0212466	0.107972
SJ00309	0.000459342	0.000142893	0.000304839	0.00151238	0.000848228	0.00152644	0.00126799	0.00148335	0.00112271		SJ00309	0.0330072	0.00220965	0.987176
SJ00310	0.000217599	4.17e-05	0.000236071	0.00165528	0.00112578	0.00112522	0.00108828	0.00137506	0.00166534		SJ00310	0.0150755	0.0107307	0.775359
SJ00311	0.000448624	0.000182585	0.000142397	0.00168208	0.00123542	0.00138974	0.00105843	0.00212406	0.00118236		SJ00311	0.00265952	0.0611997	0.961416
SJ00312	0.000520248	0.000232598	0.000155198	0.00179212	0.00068916	0.00103031	0.000917675	0.00117718	0.0015366		SJ00312	0.104712	0.0185824	0.921058
SJ00313	0.000420103	0.000180501	0.000294999	0.00155362	0.00114035	0.00183082	0.00182633	0.00181536	0.0020203		SJ00313	0.0177943	7.89e-05	0.191697
SJ00314	0.000327166	0.000155198	0.000271794	0.000812035	0.000840397	0.00115939	0.000836942	0.000731631	0.00101395		SJ00314	0.0135261	0.00590351	0.612831
SJ00315	0.000432549	0.000122948	0.000332623	0.00114465	0.000753165	0.00143908	0.00125311	0.00281922	0.00123281		SJ00315	0.0374743	0.103175	0.34003
SJ00316	5e-05	0	0	0.000393849	0.000150038	0.000625066	0.000347715	0.000466768	0.000589703		SJ00316	0.110711	0.0186098	0.645845
SJ00317	0.000380254	0.000267031	0.000169487	0.000758425	0.000611761	0.00102218	0.00129248	0.00111378	0.00165939		SJ00317	0.0305409	0.0126725	0.0542497
SJ00318	0.000545675	0.000313571	0.000227438	0.00321875	0.00131988	0.00173954	0.00140442	0.00215541	0.00179484		SJ00318	0.0914536	0.0118912	0.656744
SJ00319	0.000280229	0.000200745	0.000213149	0.000585169	0.00110734	0.000947332	0.0019652	0.000978916	0.00132319		SJ00319	0.0491212	0.0531774	0.194728
SJ00320	0.000214218	0.000104193	0.00030178	0.00140809	0.000815491	0.00152625	0.00202144	0.00214763	0.00168197		SJ00320	0.0347066	0.00237916	0.0653289
SJ00321	0.000321824	0.000276061	0.000262674	0.00174866	0.00108084	0.00200591	0.00153122	0.00140733	0.00164876		SJ00321	0.0401595	0.00189237	0.795775
SJ00322	0.000492962	0.000292246	0.000157182	0.00177614	0.00103955	0.00192795	0.00108481	0.00201917	0.00129504		SJ00322	0.0323258	0.0434161	0.785222
SJ00323	0.000429635	0.000162351	0.000372721	0.0015512	0.0010328	0.00161566	0.00186365	0.0020563	0.00204928		SJ00323	0.0159286	0.000126646	0.0727367
SJ00324	0	0	0	0	0	0	0	0	0		SJ00324	NaN	NaN	NaN
SJ00325	0.000321295	0.000119078	0.000395039	0.0013511	0.000729385	0.00160588	0.00155585	0.00263181	0.00113316		SJ00325	0.0564263	0.074096	0.364131
SJ00326	0.000462327	0.000222783	0.000236071	0.00136821	0.00102409	0.00175681	0.000916103	0.00209745	0.000854625		SJ00326	0.0254699	0.131158	0.850501
SJ00327	0.000349687	5.85e-05	0.000158671	0.00123245	0.000733022	0.00130638	0.000780358	0.000975155	0.00136824		SJ00327	0.0224127	0.0227248	0.852894
SJ00328	0.000303846	5e-05	4.17e-05	0.000622089	9.17e-05	0.000512836	0.000518185	0.000140313	0.000443274		SJ00328	0.226205	0.183309	0.845376
SJ00329	0.000308807	0.000141702	0.000358622	0.00114561	0.00108034	0.00122371	0.00120219	0.00119575	0.0015678		SJ00329	0.000833678	0.00453177	0.295035
SJ00330	0.000387101	0.000154205	0.000197885	0.000745821	0.00127909	0.00121272	0.00127075	0.000897952	0.00157042		SJ00330	0.0246066	0.024804	0.551419
SJ00332	0.000493216	0.000153511	0.000301359	0.001731	0.00163474	0.0024152	0.00290114	0.00167625	0.00200845		SJ00332	0.0129512	0.0289548	0.579835
SJ00333	0.000363648	0.000418359	0.000320006	0.0014072	0.00127077	0.00218125	0.00142995	0.00208172	0.00156544		SJ00333	0.0463466	0.0199844	0.845172
SJ00334	0.000518799	0.000217416	0.000304112	0.00126939	0.00130411	0.00321461	0.00138791	0.00207516	0.00188182		SJ00334	0.130247	0.010014	0.843869
SJ00336	0.000404376	0.000188142	0.000151734	0.00104144	0.000873212	0.0013464	0.00135331	0.00142942	0.00126439		SJ00336	0.0115788	0.000801311	0.191017
SJ00337	0.000501893	0.000185761	0.000315357	0.000901499	0.000953809	0.00114662	0.0013945	0.00176918	0.00216638		SJ00337	0.00550988	0.0130468	0.0613086
SJ00338	0.000160144	0.000225057	0.000148757	0.00163577	0.00105493	0.00176495	0.00167507	0.00156294	0.00134855		SJ00338	0.0256318	0.00329441	0.867472
SJ00339	0.00052664	0.00015867	0.000253535	0.00104945	0.000627746	0.00109284	0.0012498	0.0016044	0.00102285		SJ00339	0.0336227	0.0121186	0.177609
SJ00340	0.000306866	0.000242422	8.13e-05	0.00106139	0.000810414	0.00102563	0.00111101	0.00130251	0.00123977		SJ00340	0.00202543	0.00038356	0.0655287
SJ00342	0.000282074	0.000136443	8.57e-05	0.00139105	0.000926025	0.00182246	0.00107946	0.00159964	0.00161773		SJ00342	0.0371223	0.0121905	0.876221
SJ00343	0	0	0.166667	0	0	0.142857	0	0	0		SJ00343	0.918964	0.42265	0.42265
SJ00344	0.000271812	8.34e-05	0.000334012	0.00133409	0.000817261	0.00145355	0.000745046	0.0015616	0.00156714		SJ00344	0.0259861	0.0515673	0.803999
SJ00345	0.000275664	6.7e-05	0.000114612	0.000990215	0.000873632	0.00209449	0.00102188	0.00138695	0.00117273		SJ00345	0.0918208	0.00252019	0.781466
SJ00346	0.000188325	0.000197172	0.000402482	0.00113591	0.000724639	0.00168753	0.00109534	0.00145523	0.00115063		SJ00346	0.073087	0.00350428	0.877355
SJ00347	0.000361303	0.000122948	0.000258695	0.000632003	0.000954307	0.00167342	0.001091	0.00134498	0.00162126		SJ00347	0.105977	0.00900462	0.4969
SJ00348	0.000240257	6.07e-05	4.17e-05	0.000606808	0.000844061	0.0013049	0.00108734	0.0016344	0.00085793		SJ00348	0.0488665	0.0349715	0.424
SJ00349	0.000181909	0.000167006	0.000146862	0.000518302	0.000279832	0.000746826	0.000434037	0.000323891	0.00032399		SJ00349	0.121197	0.0265198	0.371579
SJ00350	0.000163533	0.00020382	0.000125032	0.000601143	0.0010206	0.00103608	0.00140148	0.0010368	0.000994294		SJ00350	0.0340396	0.0147382	0.251143
SJ00352	9.17e-05	0	0	0	0.000100025	0	0.00109682	0.00106297	0.000771172		SJ00352	0.953986	0.00759007	0.00709178
SJ00353	0	0	0	0	0	0	0.000751983	0.000364973	0.000711881		SJ00353	NaN	0.0383029	0.0383029
SJ00354	8.18e-05	9.52e-05	0.000171655	0.00045032	0.00044267	0.00120586	0.000609463	0.000686097	0.000682215		SJ00354	0.146057	0.000143771	0.88826
SJ00355	0.000470382	0.000221484	0.000233193	0.000971509	0.00125875	0.00121978	0.00124909	0.00156172	0.00185857		SJ00355	0.00234253	0.00919995	0.132572
SJ00356	0.00042313	0.000315342	2.5e-05	0.00166213	0.00125618	0.00109911	0.00130461	0.00155816	0.00225347		SJ00356	0.00822988	0.0230917	0.341813
SJ00357	0.000329252	0.000219103	0.000165319	0.00175104	0.00102904	0.00104933	0.00146475	0.000786903	0.00071177		SJ00357	0.0436442	0.0832268	0.44017
SJ00359	0	0	0	0	0	0	0	0	0		SJ00359	NaN	NaN	NaN
SJ00361	0.000303333	0.000343647	0.000284257	0.001414	0.000856201	0.00104987	0.00173844	0.00144428	0.00139755		SJ00361	0.038334	0.00645993	0.108913
SJ00362	0.000373904	7.67e-05	0.000268123	0.000810324	0.000652958	0.00140819	0.00145916	0.00110135	0.0016387		SJ00362	0.0746842	0.00681107	0.196953
SJ00363	0.000577047	0.000232003	0.000147557	0.00167136	0.000791594	0.00159227	0.00158411	0.00145595	0.00129308		SJ00363	0.0486086	0.00354559	0.777987
SJ00364	0.000706047	0.000173465	0.00026188	0.00160566	0.00109264	0.00221045	0.00163046	0.00193381	0.00128837		SJ00364	0.0410898	0.007944	0.962978
SJ00365	0.000302442	0.000315555	0.00018199	0.00162246	0.00070556	0.0012042	0.00132446	0.00162065	0.00116301		SJ00365	0.071753	0.00917492	0.564639
SJ00366	0.00036428	0.00028648	0.000186058	0.00103091	0.00119608	0.00138597	0.00154238	0.00135563	0.00141106		SJ00366	0.00423735	0.000110191	0.138394
SJ00367	0.000125726	0.000339776	0.000100025	0.000992659	0.000404267	0.00115197	0.000670161	0.00102883	0.000962725		SJ00367	0.0884951	0.00886298	0.891459
SJ00368	0.000414973	0.000380849	0.000284397	0.00128534	0.00145393	0.00177073	0.00175323	0.00211392	0.00189652		SJ00368	0.010748	0.00179687	0.0829928
SJ00369	2.27e-05	0	0.000129001	0.000430961	0.000204912	0.000623506	0.000276675	0.000525726	0.000452368		SJ00369	0.080636	0.0209968	0.99197
SJ00370	0.000529584	0.000181295	0.000194791	0.000879688	0.00149582	0.00131034	0.00192668	0.00173102	0.00177689		SJ00370	0.0183123	0.00131311	0.0738445
SJ00371	0.000325298	0.000104193	0.000279931	0.00112002	0.000677154	0.00152581	0.00101424	0.00131004	0.00121848		SJ00371	0.061854	0.00134781	0.799927
SJ00372	0.000661071	0.000413597	9.48e-05	0.00123345	0.00139938	0.00224462	0.00145874	0.00120881	0.00183457		SJ00372	0.0391476	0.01078	0.751094
SJ00373	0.000219499	0.00011878	0.000218308	0.00170603	0.000927333	0.00153573	0.00200317	0.00135974	0.00388464		SJ00373	0.0342358	0.0983085	0.306967
SJ00374	0.000627311	0.000266891	0.000396447	0.00093805	0.00109823	0.00223133	0.00190994	0.00181822	0.00147465		SJ00374	0.127277	0.00186292	0.530485
SJ00375	0.000302673	0.000409338	0.00019886	0.00145089	0.00125429	0.000706808	0.00151725	0.00168835	0.00137653		SJ00375	0.0557876	0.000709141	0.215048
SJ00376	0.000677263	0.000275177	0.000286565	0.00135981	0.00124942	0.00189704	0.0017613	0.00198983	0.00190187		SJ00376	0.0145323	0.00231412	0.188261
SJ00378	0.000259227	6.21e-05	0.000268032	0.0014219	0.00194021	0.00174841	0.00164236	0.00189691	0.00231221		SJ00378	0.00387824	0.00691771	0.377157
SJ00379	0.00081065	0.000487368	0.000315158	0.00170542	0.00130913	0.00206802	0.00143636	0.00224121	0.00174078		SJ00379	0.015968	0.0152866	0.745035
SJ00381	0.000177425	8.34e-05	0	0.000440885	9.17e-05	0.000520759	0.000888128	0.000788211	0.00104991		SJ00381	0.172746	0.00156205	0.0314743
SJ00382	0	0	0	0.000177425	0.00020521	0.000144381	0.000638155	0.000773814	0.00105733		SJ00382	0.00986832	0.0217759	0.0323302
SJ00383	0.00029351	0.000206996	0.000140908	0.00121955	0.000693833	0.00181876	0.00203509	0.00190798	0.0013608		SJ00383	0.084149	0.0141129	0.257164
SJ00384	0.000589839	0.000317044	0.00011352	0.00111091	0.000766561	0.000915888	0.00189867	0.001698	0.00181771		SJ00384	0.0296973	0.00353119	0.00371201
SJ00387	0.000402124	0.000219499	0.000122948	0.00120028	0.00120635	0.00171186	0.00276714	0.00255711	0.00188025		SJ00387	0.0104827	0.00994104	0.0400736
SJ00388	0.000453992	0.000304838	0.000164625	0.000922066	0.000546376	0.00142499	0.00194874	0.00214858	0.00204262		SJ00388	0.111703	0.00015219	0.0451555
SJ00389	0.000420995	0.000274307	0.000268091	0.00165373	0.0013018	0.00163631	0.00190604	0.00204129	0.00200475		SJ00389	0.00340643	1.91e-05	0.0457463
SJ00390	0.000214885	0.000158373	3.57e-05	0.000342745	0.000467586	0.000678203	0.00117606	0.00139104	0.000968773		SJ00390	0.0463894	0.00601864	0.0132829
SJ00391	0.000430582	9.17e-05	0.000330538	0.000946567	0.00047363	0.000878686	0.00173605	0.00163263	0.0017816		SJ00391	0.0620096	0.0015084	0.0167902
SJ00392	0.000480564	0.000167006	0.000374201	0.00154495	0.000569487	0.00103082	0.00163435	0.00155963	0.00198725		SJ00392	0.117429	0.00161964	0.122326
SJ00393	0.000603037	0.000202729	8.13e-05	0.000733517	0.00083116	0.000865196	0.00191786	0.0018147	0.00145234		SJ00393	0.0746611	0.00259272	0.0170192
SJ00394	0.00059203	0.000173853	0.000187845	0.0016413	0.00094211	0.00125102	0.00216564	0.00208335	0.00163691		SJ00394	0.0218568	0.00175071	0.0610523
SJ00395	0.000355842	0	0.00013297	0.00160834	0.00102032	0.00127107	0.00209575	0.00205259	0.00169363		SJ00395	0.0081887	0.000504828	0.0423285
SJ00396	0.000167114	4.17e-05	0	0.000676658	0.000413198	0.00111009	0.00209057	0.00136042	0.00134819		SJ00396	0.0746348	0.0211835	0.0550356
SJ00397	0.000373196	0	0.000316746	0.00099177	0.000798415	0.0014283	0.00265338	0.00195013	0.00173716		SJ00397	0.0255708	0.0112945	0.0425847
SJ00398	0.000335717	0.000198859	0.000112528	0.0011814	0.000573069	0.00069681	0.00161189	0.0014698	0.00172485		SJ00398	0.070367	0.000162172	0.0374607
SJ00399	0.000305436	6.95e-05	0.000306941	0.00215355	0.000939448	0.00146105	0.00171147	0.00184882	0.00160701		SJ00399	0.0605692	0.000157259	0.62235
SJ00400	0.000159846	0.000186455	0.000263161	0.00114363	0.000660501	0.0012818	0.00206442	0.00192497	0.00167714		SJ00400	0.0450463	0.00267704	0.0251909
SJ00401	0.000358134	0.000131283	0.000148251	0.000692147	0.000438899	0.00167337	0.00193803	0.0019802	0.00175026		SJ00401	0.191383	7.94e-05	0.12206
SJ00402	0.000419153	0.000263558	0.000188589	0.00115902	0.00094478	0.000758989	0.00186351	0.00107475	0.0013654		SJ00402	0.0132056	0.0299904	0.160855
SJ00403	0.000576244	0.000345919	0.000116994	0.00156401	0.000641142	0.00132813	0.00201285	0.00216668	0.00245796		SJ00403	0.0768216	0.000556067	0.046557
SJ00404	0.000430664	0.00025036	0.000327463	0.000889509	0.000978602	0.00101694	0.00225247	0.00246521	0.00183781		SJ00404	0.000987919	0.00636214	0.0185582
SJ00405	0.000126023	0	0.000194394	0.00223765	0.00044922	0.000880695	0.00114551	0.000606221	0.000761837		SJ00405	0.181032	0.0332528	0.587274
SJ00406	0.000255818	0.000191715	0.000124436	0.00147685	0.000587548	0.00135988	0.00204217	0.00230949	0.00215707		SJ00406	0.0738084	0.000222683	0.0573975
SJ00407	0.000254918	0.000196478	0.00025036	0.000904393	0.00076428	0.00146747	0.0028434	0.00235323	0.00222841		SJ00407	0.0624666	0.00651555	0.0077903
SJ00408	0.000421359	0.000175044	9.17e-05	0.00066723	0.000309006	0.00102308	0.00127619	0.00113318	0.00131624		SJ00408	0.155879	0.00245598	0.0991804
SJ00409	0	0	3.57e-05	0.000286084	0	5e-05	3.13e-05	0.000125031	0.000502005		SJ00409	0.374012	0.285526	0.565705
SJ00410	0.000299464	0.000121459	5e-05	0.000327457	0.000542101	0.00112247	0.00108721	0.00159845	0.00170569		SJ00410	0.157364	0.0119368	0.061226
SJ00411	0.000426366	0.000200943	0.000154205	0.000939629	0.0007897	0.000947793	0.00231646	0.00231349	0.00152875		SJ00411	0.00564576	0.0139742	0.0429167
SJ00412	0.000398038	0.000336095	0.000108361	0.0014767	0.00101573	0.00155897	0.00182003	0.00210337	0.00192619		SJ00412	0.0110744	0.000162964	0.0521667
SJ00413	8.13e-05	0.000141702	8.57e-05	0.000332226	0.000231308	0.000746832	0.00052324	0.000645508	0.000738722		SJ00413	0.166676	0.00853644	0.336513
SJ00414	0.000316244	0.000122948	0.00013813	0.00130003	0.00160239	0.00108498	0.00159037	0.00184585	0.00255061		SJ00414	0.00871793	0.0205039	0.131352
SJ00415	0.000360011	0.000122948	0.000132176	0.000764973	0.000750386	0.0012908	0.0014723	0.00192997	0.00280056		SJ00415	0.0383843	0.0367099	0.0832557
SJ00416	0.0001936	9.13e-05	0.000161632	0.00124227	0.00106813	0.00163568	0.00148798	0.00156609	0.00234751		SJ00416	0.0175441	0.0253383	0.220212
SJ00417	0.000252949	2.78e-05	0.000104971	0.000646989	0.000605418	0.00120246	0.00113047	0.000670226	0.000675327		SJ00417	0.0572647	0.0298671	0.978534
SJ00418	0.000163533	6.07e-05	0	0.000548063	0.000185761	0.000809844	0.00113689	0.000747974	0.000632908		SJ00418	0.127712	0.0286088	0.243813
SJ00419	0.000439001	0.00010836	0.000183379	0.00100749	0.000503797	0.00116545	0.00113522	0.00120001	0.00156371		SJ00419	0.0635568	0.00408508	0.175156
SJ00420	0.000398513	0.000206807	0.00020005	0.00116046	0.000835238	0.001733	0.00139127	0.00173632	0.00193568		SJ00420	0.0580468	0.00579404	0.235162
SJ00421	0.000213729	0.000404187	0.000391079	0.00174214	0.000887136	0.00127716	0.00128965	0.00140025	0.00204129		SJ00421	0.0523751	0.0274196	0.464885
SJ00422	0.000210975	0.000163533	0.000106087	0.000718939	0.000515407	0.00105759	0.000973558	0.00125986	0.000896006		SJ00422	0.0575731	0.0109345	0.229545
SJ00423	0	0	0	0	0	0	0	0	0		SJ00423	NaN	NaN	NaN
SJ00426	0.000459615	0.0005038	0.000528217	0.0015687	0.00135897	0.00183285	0.00267363	0.002738	0.00235774		SJ00426	0.0139767	0.00249872	0.00550288
SJ00427	0.000549327	0.000360435	0.000456758	0.00195894	0.00111208	0.00192433	0.00192314	0.0023759	0.00207808		SJ00427	0.0439836	0.00236937	0.234234
SJ00429	0.000369132	0.000203947	0.000407	0.00114515	0.00144682	0.00169681	0.0016165	0.00241057	0.00187569		SJ00429	0.0115927	0.0147661	0.139523
SJ00431	8.13e-05	4.17e-05	0	0	0	0	0.00145097	0.00124428	0.00109519		SJ00431	0.222809	0.00513391	0.00659928
SJ00432	0.000416563	3.13e-05	0.000202316	0.000401411	0.00069316	0.00126512	0.00172863	0.00180082	0.00155638		SJ00432	0.140351	0.000818189	0.0603425
SJ00433	0.000157391	5e-05	5.25e-05	0.000453083	8.39e-05	0.000171541	0.00145936	0.00129667	0.0010338		SJ00433	0.310399	0.00719076	0.00365192
SJ00434	0.00010083	5e-05	1.09e-05	0.000450702	0.000155349	0.000109025	0.000806336	0.000997283	0.000665963		SJ00434	0.22267	0.0109068	0.0156104
SJ00435	0	0	0	0	7.74e-05	0	9.17e-05	5e-05	0		SJ00435	0.42265	0.216681	0.593361
SJ00436	0	0	4.17e-05	0.000189929	0.000113124	0.000353164	0.000427885	0.00020254	0.000324486		SJ00436	0.0963871	0.0378317	0.359426
SJ00437	0.000484753	4.17e-05	0.000172166	0.00115635	0.000599654	0.00111834	0.00106158	0.00133585	0.00207895		SJ00437	0.035332	0.0377653	0.220817
SJ00438	0.000786209	0.000175044	4.17e-05	0.0010327	0.000730748	0.000790882	0.000573656	0.000810926	0.0013569		SJ00438	0.140021	0.150145	0.820915
SJ00439	0.000415788	0.000219103	0.000294419	0.00150824	0.000574245	0.0014188	0.00213147	0.000928392	0.00155295		SJ00439	0.0973473	0.0679085	0.464352
SJ00440	0.000104193	0.000100025	0.000119474	0.000590425	0.000389567	0.000702854	0.000508957	0.000472141	0.000596887		SJ00440	0.0380661	0.0066361	0.749927
SJ00441	0.000141811	0	4.17e-05	0.000321211	0.000362095	0.000402888	0.000488912	0.000420551	0.000354256		SJ00441	0.00722998	0.00334165	0.276572
SJ00442	0.000401823	0.00016909	0.000266733	0.00127444	0.000832847	0.00120528	0.00141324	0.00113573	0.00155564		SJ00442	0.0134179	0.00397993	0.226261
SJ00443	0.000348599	0.000150038	0.000137345	0.000617227	0.000943491	0.00117689	0.00143468	0.00103994	0.00111255		SJ00443	0.0347068	0.00493193	0.24013
SJ00444	0.000442374	0.00020005	0.000164625	0.000745145	0.00148758	0.00142984	0.00137397	0.00180939	0.00132662		SJ00444	0.0442768	0.00502555	0.384519
SJ00445	0.000359599	9.48e-05	0.000148251	0.000584382	0.000686879	0.00105463	0.0010315	0.00054827	0.00122219		SJ00445	0.0362828	0.0519516	0.557814
SJ00446	0.000208683	4.17e-05	0.000142	0.000479106	0.000373308	0.00129478	0.00101732	0.000697117	0.000999398		SJ00446	0.179246	0.00793987	0.59214
SJ00447	7.83e-05	5e-05	8.57e-05	0.000427488	0.000100025	0.000584075	0.000290161	0.000359613	0.000388136		SJ00447	0.170088	0.00560536	0.880457
SJ00448	0.000456074	0.000252841	0.000129199	0.00133457	0.00119892	0.00177473	0.00162876	0.00185659	0.00163483		SJ00448	0.00912224	0.000401655	0.256887
SJ00449	0.000351173	8.57e-05	0.000141702	0.00104639	0.000692435	0.00144051	0.00151617	0.00148542	0.00129849		SJ00449	0.0433972	0.00035241	0.220125
SJ00450	0.000513533	0.000359627	0.000374621	0.00286744	0.00201119	0.00181648	0.00136396	0.00144073	0.00127716		SJ00450	0.0278734	0.000157536	0.111313
SJ00453	0.000461127	0.000204218	4.17e-05	0.000361499	0.00052017	0.000618707	0.000612455	0.00125895	0.000630723		SJ00453	0.153157	0.0872853	0.252576
SJ00454	0.000131283	0.000113124	0.000197966	0.000432336	0.000398712	0.000885368	0.000915309	0.00139351	0.000622456		SJ00454	0.110041	0.0643634	0.221728
SJ00456	0.000498426	0.000223668	0.000205631	0.00107993	0.00144895	0.00154079	0.00158673	0.00176405	0.00128392		SJ00456	0.00536456	0.0030487	0.396867
SJ00457	0.000262881	0.00021668	0.000296307	0.00166571	0.00151459	0.0012294	0.00150001	0.00216492	0.00126542		SJ00457	0.00921988	0.0349896	0.603304
SJ00458	0.000471113	0.000188143	0.000207774	0.00115676	0.00113087	0.00141817	0.00117805	0.00124293	0.00196618		SJ00458	0.00185992	0.0316506	0.470712
SJ00459	0.000653537	0.000161657	0.000414507	0.001536	0.00110544	0.00152234	0.00222727	0.00190101	0.00206075		SJ00459	0.00814928	0.00122849	0.0214912
SJ00460	0.0003615	0.000360408	0.000114612	0.00335998	0.00125835	0.00156063	0.00192247	0.00154673	0.00169872		SJ00460	0.110934	0.000661007	0.66032
SJ00461	0.000436013	0.000119474	0.000121558	0.00141784	0.00105396	0.00158235	0.00172599	0.000807839	0.00198489		SJ00461	0.00592447	0.0597601	0.720051
SJ00462	0.000578409	0.000119474	0.000121558	0.00141784	0.00120678	0.00172525	0.00172659	0.000949161	0.00202657		SJ00462	0.00536776	0.0386383	0.76333
SJ00464	0.000407061	0.000281485	0.00013539	0.00134144	0.00103903	0.00157379	0.00112156	0.00151655	0.00143728		SJ00464	0.0095404	0.00298569	0.847625
SJ00465	0.000484831	0.000267834	0.000328488	0.001881	0.00144668	0.00173743	0.00203944	0.00143321	0.00161587		SJ00465	0.00279564	0.0104495	0.973623
SJ00466	0.000612561	0.000315763	0.000235896	0.00189319	0.00147989	0.00161892	0.00170433	0.00174333	0.0016906		SJ00466	0.00159601	0.00658252	0.727862
SJ00469	8.68e-05	0.000122947	0.000119077	0.000993322	0.00133824	0.00113675	0.000905271	0.00134255	0.00178779		SJ00469	0.0083558	0.0397388	0.546156
SJ00470	0.000447075	0.000374408	0.000357821	0.00204474	0.00152327	0.00220013	0.00222072	0.00190561	0.00236963		SJ00470	0.0160893	0.0045461	0.387718
SJ00471	0.000169834	4.17e-05	6.67e-05	0.000335338	3.57e-05	0.000182089	0.00106698	0.00142717	0.00137155		SJ00471	0.410568	0.00446504	0.00186699
SJ00472	0.00022836	4.36e-05	9.22e-05	0.000420377	0.000378011	0.000355964	0.00147143	0.00102381	0.000839453		SJ00472	0.0307449	0.0262886	0.059282
SJ00474	0.000119822	4.17e-05	6.67e-05	0.000257938	3.57e-05	0.000223766	0.000786354	0.00145248	0.00151754		SJ00474	0.295916	0.0361624	0.0350337
SJ00475	0.000183379	0	8.57e-05	0	0	0	0.00169417	0.00123044	0.00241534		SJ00475	0.232464	0.0365103	0.0355217
SJ00476	7.27e-05	5e-05	0.000135748	0	0	0	0.00147003	0.00221297	0.00186753		SJ00476	0.0783035	0.0135122	0.0131933
SJ00477	0.000122947	0	3.57e-05	0	0	0	0.00153064	0.0012525	0.000990887		SJ00477	0.284487	0.0127574	0.0150011
SJ00478	0.000222973	5e-05	2.78e-05	0	0	0	0.00108293	0.00108498	0.0011355		SJ00478	0.245644	0.00215696	0.000243696
SJ00479	0	0.000116993	7.29e-05	0	0	0	0.00104055	0.000995138	0.000895706		SJ00479	0.204623	0.000104855	0.00191045
SJ00481	0.000334987	5.66e-05	0.000231119	0.00039882	0.000317044	0.000907432	0.00142689	0.00136887	0.000727327		SJ00481	0.205189	0.0373893	0.0971888
SJ00482	0.0006225	0.000322204	0.000208386	0.000530191	0.000305235	0.000789552	0.00178119	0.00183679	0.00128284		SJ00482	0.447493	0.00610103	0.0094198
SJ00483	0.000537092	0.000295321	0.000279932	0.00156141	0.00055998	0.00148744	0.0025968	0.00290781	0.00172818		SJ00483	0.114917	0.0236846	0.0653393
SJ00484	8.18e-05	6.35e-05	0.000163136	0.000567008	0.000635676	0.00100304	0.000542795	0.000691045	0.00058458		SJ00484	0.0373196	0.00123354	0.445557
SJ00485	0.000121459	0	0	0.000391674	0.000262466	0.000697216	0.000440397	0.000590353	0.000496423		SJ00485	0.0749955	0.00145027	0.701724
SJ00486	0.00069084	0.000324288	0.000269025	0.00181934	0.000990315	0.00177404	0.00150138	0.00158244	0.00169473		SJ00486	0.0368013	0.00575283	0.833636
SJ00487	0.000704042	9.65e-05	0.000336195	0.00204126	0.000751198	0.00172483	0.00194804	0.00154231	0.00204017		SJ00487	0.083508	0.00353918	0.48552
SJ00492	0.0003226	0.000358739	0.000449319	0.0015378	0.00115287	0.00164383	0.00171552	0.00164073	0.0022669		SJ00492	0.0145342	0.0143902	0.162915
SJ00495	0.00040737	0.000119078	4.17e-05	0.00134171	0.000417069	0.00141782	0.00213422	0.00150276	0.00156176		SJ00495	0.101406	0.00598445	0.163877
SJ00496	0.000318135	3.57e-05	9.17e-05	0.00130945	0.000416275	0.00144551	0.00104252	0.00118752	0.00111118		SJ00496	0.0977777	0.00244368	0.877369
SJ00497	0.000164625	0	3.57e-05	8.34e-05	0.000307915	0.000196874	0.000228529	0.000858549	0.000367354		SJ00497	0.19402	0.153111	0.266597
SJ00498	0.000372557	0.000131283	0.000164625	0.0011673	0.00126402	0.00205591	0.00199194	0.00178437	0.0017188		SJ00498	0.0379833	0.000141582	0.355565
SJ00499	0	0	0	0	0	0	0	0	0		SJ00499	NaN	NaN	NaN
SJ00500	0.000349195	0.000163235	0.000127918	0.00103123	0.00110218	0.00137219	0.00151634	0.00118544	0.000936057		SJ00500	0.00271607	0.0162415	0.836439
SJ00501	0.000158373	5e-05	0.00010072	0.000556209	0.000275069	0.000950719	0.00103182	0.000417366	0.000988254		SJ00501	0.125776	0.0664445	0.476672
SJ00502	0.000367537	0.000179807	0.000127413	0.00114046	0.00094478	0.00146611	0.00134726	0.00165352	0.00108257		SJ00502	0.0121041	0.0103938	0.473773
SJ00503	0.000189928	8.13e-05	0.000164435	0.0010415	0.00100518	0.00153825	0.00122309	0.00100795	0.000845789		SJ00503	0.0225546	0.0100548	0.460347
SJ00504	0.000378684	0.000171471	0	0.000862031	0.00084784	0.00117095	0.000802699	0.00118592	0.00117939		SJ00504	0.00695257	0.00683993	0.593436
SJ00505	0.000515966	0.000320467	9.92e-05	0.000825193	0.00206044	0.00171335	0.00170748	0.00156945	0.00175078		SJ00505	0.0680783	0.00263897	0.73637
SJ00506	0.000462808	0.000219102	0.00028013	0.00107589	0.000840389	0.00191478	0.00142259	0.00191726	0.00130304		SJ00506	0.0927186	0.0134213	0.521127
SJ00507	0.000197967	0.000121459	0.000122948	0.000611083	0.00071635	0.00110177	0.00120357	0.00110633	0.000721934		SJ00507	0.0437341	0.0250294	0.391828
SJ00508	0.000533469	0.000235774	0.000442877	0.000813806	0.000565626	0.0015017	0.00145724	0.00134781	0.00144576		SJ00508	0.177239	0.00318139	0.243342
SJ00509	0.000557276	0.000158671	0.000289656	0.000636171	0.00106465	0.00146608	0.000917699	0.000640149	0.000904974		SJ00509	0.0763401	0.0334689	0.437465
SJ00510	0.000353777	0.0002969	0.000294419	0.00150754	0.00134661	0.00152458	0.00165081	0.00146344	0.00160668		SJ00510	0.000974413	0.000763978	0.227437
SJ00511	0.000122948	5.85e-05	4.17e-05	0.00050608	0.000396826	0.00037817	0.000523941	0.000448921	0.000780066		SJ00511	0.00333211	0.0304923	0.253468
SJ00512	0.000315838	0.000100025	0.000310594	0.00161374	0.00183628	0.00184915	0.00178689	0.00186316	0.0016535		SJ00512	0.0001322	9.7e-05	0.988848
SJ00515	0.000250261	8.34e-05	3.13e-05	0.000871418	0.000891791	0.00116927	0.00095575	0.00091559	0.000943091		SJ00515	0.00289352	0.00527976	0.722711
SJ00516	0.000260383	3.13e-05	0.000119078	0.00136972	0.000511736	0.00141344	0.00210094	0.00152939	0.00122994		SJ00516	0.0753025	0.0225477	0.252318
SJ00517	0.000347774	7.74e-05	0.000233392	0.000671002	0.000532574	0.00123944	0.000969687	0.00196676	0.00104397		SJ00517	0.0972855	0.0671876	0.264926
SJ00518	0.000392461	0.000255422	0.000217018	0.00119563	0.000808039	0.00140455	0.0013842	0.00197363	0.00180856		SJ00518	0.0311382	0.00967044	0.0771635
SJ00519	0.000119078	0.000280129	0.000215332	0.00099619	0.000640447	0.000416969	0.00060789	0.0013816	0.000550733		SJ00519	0.0953643	0.134975	0.640132
SJ00520	0.000288267	0.000144381	0.000235098	0.00145606	0.000621187	0.00145915	0.00139106	0.0011991	0.00159277		SJ00520	0.072403	0.00456731	0.53205
SJ00521	0.000494189	0.000359812	0.000266543	0.00143859	0.000950604	0.00180433	0.00144214	0.00155412	0.00219205		SJ00521	0.0456493	0.0217406	0.384998
SJ00522	0.000663965	0.000127413	0.000297886	0.00132832	0.000883274	0.00179005	0.00162966	0.00200268	0.00146886		SJ00522	0.0443173	0.00393627	0.309929
SJ00523	0.000152602	5e-05	0	0.00017354	0.000557382	0.000398712	0.000650677	0.000244505	0.000523864		SJ00523	0.09378	0.063199	0.587473
SJ00525	0.000467183	0.000161657	0.000367056	0.00124494	0.00104302	0.00165133	0.00154028	0.00123603	0.000879272		SJ00525	0.0169105	0.0273388	0.736174
SJ00527	0.000642466	0.000291342	0.000270306	0.00120166	0.00124685	0.00104988	0.00119871	0.00135442	0.00218219		SJ00527	0.0116232	0.0463758	0.308059
SJ00528	0.000528499	0.000158159	0.000386712	0.00158265	0.00146015	0.00159911	0.0013556	0.00161828	0.00154208		SJ00528	0.00338729	0.00149786	0.669589
SJ00529	0.000234889	0.00034841	0.000110987	0.000918046	0.00125885	0.00144308	0.00134778	0.0017716	0.00110644		SJ00529	0.0127798	0.0173561	0.463238
SJ00533	0.000848174	0.000288663	0.000282281	0.001897	0.00100008	0.0017907	0.00133273	0.00147259	0.00137815		SJ00533	0.0398361	0.0339478	0.613972
SJ00534	0.000882994	0.000299083	0.000219956	0.00182406	0.000999782	0.00158201	0.00144128	0.00163097	0.0014042		SJ00534	0.0369978	0.0290713	0.933693
SJ00535	0.000384232	0.000177426	8.13e-05	0.00225897	0.000916207	0.00131768	0.00120826	0.00185109	0.00134891		SJ00535	0.0776755	0.0119934	0.953381
SJ00536	0.000732168	0.000311273	0.000194146	0.00124	0.000759814	0.000916015	0.00115535	0.00112311	0.00102786		SJ00536	0.061976	0.0454687	0.457563
SJ00537	0.000448326	0	0.000196875	0.00116098	0.0013044	0.00162295	0.00178921	0.00149878	0.00138289		SJ00537	0.003698	0.0016669	0.347674
SJ00538	0.000223928	0	0.000246888	0.00141235	0.00115437	0.00171752	0.00171171	0.00144678	0.00130496		SJ00538	0.00669141	0.00142213	0.783157
SJ00539	0.000320783	0.000277162	0.000224232	0.00158358	0.00151973	0.00207471	0.00169717	0.0016802	0.00207126		SJ00539	0.0126162	0.00503712	0.700681
SJ00540	0.000184555	0.000147873	0.000308098	0.00150088	0.00104691	0.00118422	0.000986267	0.0018971	0.00136029		SJ00540	0.00970413	0.0412794	0.605886
SJ00541	0.000293446	0.000147764	0.000221484	0.00108928	0.000510842	0.00124745	0.000646988	0.00118125	0.00077163		SJ00541	0.0781842	0.0493434	0.781111
SJ00542	0.000442456	0.000219583	0.000326753	0.00200902	0.00109383	0.00227913	0.00128935	0.0013959	0.00184863		SJ00542	0.0510696	0.0121211	0.53045
SJ00543	0.000273391	5e-05	4.17e-05	0.000444755	7.74e-05	0.000301517	0.000577228	0.000358721	0.000837412		SJ00543	0.314857	0.0563914	0.149008
SJ00544	0.000440341	0.000259772	0.000255719	0.0018333	0.000700095	0.00200662	0.000994181	0.00133973	0.00153095		SJ00544	0.0971479	0.0154383	0.648701
SJ00545	0.000409083	0.000146648	0.000193203	0.00174836	0.000688078	0.00180985	0.00120048	0.00142682	0.00155972		SJ00545	0.0788738	0.00129279	0.962555
SJ00546	0.000373813	0.000191715	0.000169487	0.000953513	0.000889111	0.00133184	0.00133193	0.00125499	0.00138699		SJ00546	0.0148308	0.000476309	0.186954
SJ00547	0.000402922	0.000148847	0.000171877	0.00156429	0.00128893	0.00215396	0.00169959	0.0019011	0.00147047		SJ00547	0.0222018	0.00125894	0.944985
SJ00548	0.00017473	0.000151427	0.000269115	0.000770714	0.000515226	0.000523146	0.00105613	0.000823814	0.000942583		SJ00548	0.0262708	0.00209698	0.0369922
SJ00549	0.000310794	0.000117291	0.000293444	0.00199624	0.00152508	0.00208319	0.0018926	0.00197858	0.0014475		SJ00549	0.00599719	0.00577176	0.710623
SJ00550	0.000465791	0.000193401	0.000183974	0.00178051	0.00135274	0.00191318	0.00161003	0.00184455	0.0014138		SJ00550	0.0048211	0.00139735	0.792649
SJ00554	0.000339668	5e-05	0.00016909	0.00109661	0.000993107	0.00104669	0.00166678	0.00104042	0.000970896		SJ00554	0.00488663	0.0300218	0.501028
SJ00555	0.000359812	0.000239941	9.17e-05	0.000743052	0.000502408	0.00114736	0.000664978	0.000613645	0.00133745		SJ00555	0.0786617	0.0986587	0.816602
SJ00556	0.000264498	0.000330837	0.000154205	0.00122385	0.000925216	0.00210071	0.00126917	0.00155902	0.00149799		SJ00556	0.0775691	0.000959614	0.949903
SJ00557	0.000201603	0.000128753	0.000194601	0.000855894	0.000574774	0.000876696	0.0014338	0.000961462	0.0011054		SJ00557	0.0210299	0.0171429	0.0876826
SJ00558	0.000661487	7.74e-05	0.000280247	0.00103498	0.00118157	0.000944455	0.00191663	0.00109828	0.00152782		SJ00558	0.03844	0.0189709	0.183574
SJ00559	0.000456749	0.000520088	0.000329745	0.00130725	0.000901524	0.00128597	0.0010068	0.00180749	0.00120492		SJ00559	0.0188508	0.0575282	0.568132
SJ00560	0.000333911	0.000438292	0.000450252	0.00161344	0.00147222	0.00165815	0.00216177	0.00252434	0.00178518		SJ00560	0.000167842	0.012601	0.10595
SJ00562	8.13e-05	0.00020521	0.00016909	0.000489903	0.000161747	0.000299579	0.000344729	0.000463211	0.000216225		SJ00562	0.217986	0.0994087	0.848706
SJ00563	0.000576614	0.000247979	0.000195882	0.00131233	0.000914911	0.00203856	0.00118313	0.00213462	0.00155506		SJ00563	0.0675987	0.028852	0.663112
SJ00565	0.000493706	9.57e-05	0.00021042	0.00254348	0.00109889	0.00200634	0.00166487	0.00132611	0.00070145		SJ00565	0.0527873	0.0596085	0.277235
SJ00566	0.000680566	0.000359336	0.000414052	0	0	0	0.00248568	0.00261038	0.00227533		SJ00566	0.0394507	0.000144601	0.00157946
SJ00567	0.00034265	0.000222178	0.000271497	0.00118055	0.000528722	0.000880131	0.000891691	0.00111009	0.00104071		SJ00567	0.0854308	0.00187228	0.514026
SJ00568	0.000419791	0.000247631	0.000152816	0.00214994	0.00116113	0.00146201	0.00159644	0.00169114	0.00163751		SJ00568	0.0383907	0.00132424	0.878754
SJ00569	0.000709349	0.000141702	0.000139916	0.00159577	0.00124893	0.00152201	0.0016901	0.00226276	0.00149475		SJ00569	0.0125007	0.00835952	0.256278
SJ00570	0.0004778	0.000351378	0.000346235	0.00146551	0.00137171	0.00198305	0.0017572	0.00191482	0.00166555		SJ00570	0.0194396	0.000311081	0.468375
SJ00571	0.257576	0.142857	0.1625	0.709524	0	0	0.166667	0.485714	0		SJ00571	0.856282	0.856021	0.948993
SJ00572	0.000386905	0.000191823	0.000152716	0.00124826	0.00071258	0.0016932	0.00146268	0.00189534	0.00139539		SJ00572	0.0672266	0.00552209	0.337343
SJ00573	0.00036438	9.57e-05	0.000252742	0.00160122	0.00100124	0.00223641	0.00203823	0.00292641	0.00215538		SJ00573	0.055246	0.0118063	0.172367
SJ00574	0.982577	0.742857	0.2875	1.47619	0	0.2	2.11588	1.21905	1.04127		SJ00574	0.839666	0.12793	0.196291
SJ00575	0.000627899	0.00028381	0.000319632	0.00102119	0.00122951	0.00121355	0.00139153	0.00107894	0.00133926		SJ00575	0.00764218	0.0043423	0.38916
SJ00576	0.000354801	0.000181593	0.000473946	0.00170681	0.00142615	0.00221123	0.00140987	0.00183871	0.00232978		SJ00576	0.0153209	0.0209975	0.835243
SJ00577	0.000261155	0.000131093	0.000169785	0.00119813	0.00111883	0.00136586	0.00122611	0.00172616	0.00143045		SJ00577	0.00100395	0.00902769	0.247917
SJ00578	0.000162649	0.000131391	0.000204996	0.000822233	0.00114364	0.00140289	0.00122096	0.00126459	0.00115734		SJ00578	0.0278406	2.87e-05	0.643144
SJ00579	0.00028965	0.000108658	0.000152419	0.00133654	0.000759525	0.00157284	0.00165027	0.00119933	0.00133745		SJ00579	0.0441307	0.00553871	0.574229
SJ00580	0.000336096	0	0.000167006	0.00100243	0.000738487	0.000924772	0.00105195	0.00122104	0.00129114		SJ00580	0.00507892	0.00154199	0.0477173
SJ00581	0.000253959	0.000120864	7.14e-05	0.00137713	0.000597967	0.000996572	0.00129993	0.000860592	0.0013091		SJ00581	0.0574397	0.0126887	0.57584
SJ00583	6.07e-05	0	4.17e-05	0.000197587	0.000133367	3.57e-05	5e-05	0.000185761	5e-05		SJ00583	0.193711	0.309738	0.700796
SJ00585	0.000379578	0.000253437	0.000170687	0.00139977	0.000914905	0.00148585	0.00178408	0.00136195	0.00143293		SJ00585	0.0210701	0.00394898	0.309881
SJ00586	0.000288351	0.000214638	0.000210767	0.00084029	0.000713968	0.00043374	0.00138348	0.00118224	0.00129131		SJ00586	0.0658427	0.000816812	0.0201765
SJ00591	0.000295511	0	0.000133367	0.00132404	0.000662269	0.00137272	0.00159853	0.00125776	0.00100248		SJ00591	0.0379077	0.0102738	0.594856
SJ00594	0	0	4.17e-05	0	0	0	0.00129935	0.00120438	0.00114428		SJ00594	0.42265	0.000595717	0.00137518
SJ00597	4.17e-05	0	5e-05	0	0	0	0.000870158	0.00121232	0.000674276		SJ00597	0.186857	0.0289214	0.0280473
SJ00598	4.17e-05	4.17e-05	0	0	0	0	0.00129619	0.00201782	0.00155642		SJ00598	0.183503	0.0167026	0.0164749
SJ00600	0.000147656	0.000100025	0	0	3.57e-05	8.94e-05	0.00148416	0.00146477	0.00182912		SJ00600	0.474798	0.00270425	0.00421532
SJ00601	0.000135748	0.000100025	0	0	0	0	0.00163843	0.00148632	0.00152517		SJ00601	0.192717	1.97e-05	0.000865513
SJ00602	0	0	0	0	0	0	0.000711884	0.00137485	0.000527711		SJ00602	NaN	0.077176	0.077176
SJ00603	0	0	9.17e-05	0	0	0	0.00169657	0.00159069	0.00110393		SJ00603	0.42265	0.0138933	0.0151883
SJ00604	0.000324612	0.000304839	0.000194394	0.00120866	0.00115317	0.00162057	0.00192114	0.0018065	0.00148991		SJ00604	0.0139748	0.00435099	0.104639
SJ00605	0.000630673	0.00012781	6.35e-05	0.00147013	0.00104997	0.00138107	0.00139086	0.0019887	0.00155317		SJ00605	0.012177	0.00563193	0.199593
SJ00608	0.000304818	0.00021811	0.000385415	0.00125668	0.000944674	0.00121539	0.00132652	0.00109504	0.00122597		SJ00608	0.00507184	0.000627873	0.556254
SJ00609	0.000355336	0.000331234	0.000385415	0.00142438	0.00106167	0.00117441	0.00141295	0.00132723	0.00118777		SJ00609	0.0136201	0.00318668	0.524684
SJ00610	0.000136443	0.000150038	6.35e-05	0.000782224	0.000577823	0.000787676	0.000526421	0.000472846	0.000531978		SJ00610	0.0066106	0.000506128	0.0877748
SJ00611	0.000156984	7.29e-05	0.000170984	0.000603145	0.000221881	0.000867633	0.000824621	0.000498339	0.00379623		SJ00611	0.145086	0.272547	0.390242
SJ00612	0.00046198	0.000147953	4.17e-05	0.00113164	0.000505494	0.0013561	0.00128403	0.000804891	0.00180653		SJ00612	0.0728507	0.0479299	0.479322
SJ00613	0.000293427	0.000184074	0.000199257	0.0012534	0.00107567	0.00116641	0.00272182	0.000978655	0.00126111		SJ00613	0.0002593	0.117627	0.461367
SJ00614	0.000126024	0.000142397	0.000447235	0.000997174	0.000392062	0.000887896	0.000554398	0.000989146	0.00122706		SJ00614	0.0887007	0.0534382	0.576745
SJ00615	0.000250063	0.000112528	0.000183379	0.000532484	0.000542398	0.000753357	0.000571869	0.000640546	0.000693039		SJ00615	0.0126221	0.0010969	0.769781
SJ00617	0.000484524	0.000383727	0.000255812	0.00143032	0.00128039	0.00165579	0.00192659	0.00173797	0.00238682		SJ00617	0.00239596	0.00787061	0.0806617
SJ00618	0.00027082	6.7e-05	0.000100025	0.00100551	0.000833344	0.00212662	0.00110344	0.00134034	0.00114451		SJ00618	0.0978129	0.000453707	0.787494
SJ00619	0.000284712	0.000100025	0.000208386	0.00114209	0.00084555	0.000835129	0.00129755	0.000914812	0.00127602		SJ00619	0.00697055	0.0077733	0.240208
SJ00621	0.000296404	0.000144192	0.000279832	0.00149402	0.000798523	0.00115307	0.000988649	0.00134053	0.00119705		SJ00621	0.0392347	0.00446189	0.91267
SJ00622	0.000192906	7.77e-05	0.00016532	0.000565016	0.000360805	0.000977256	0.00146316	0.00102695	0.00072758		SJ00622	0.109496	0.045945	0.194663
SJ00623	0.000334477	0.000116993	0.000307219	0.000896788	0.000815987	0.000877192	0.00111159	0.00196488	0.00145996		SJ00623	0.0068025	0.0293162	0.118701
SJ00624	0.000603136	0.000323295	0.000127413	0.00112769	0.00105413	0.00142719	0.00154116	0.00168794	0.00188096		SJ00624	0.00972833	0.00202387	0.0303018
SJ00625	0.000344836	7.36e-05	0.000197777	0.00134015	0.000489905	0.00111703	0.00146803	0.00127219	0.00142447		SJ00625	0.081707	0.000406908	0.24863
SJ00626	0.000122948	0.000150335	0.000254826	0.00114487	0.000538314	0.000745938	0.00118591	0.000621584	0.000614841		SJ00626	0.0642045	0.0734249	0.993468
SJ00627	0.000337016	7.14e-05	0.000283091	0.00316138	0.00171113	0.00161508	0.00113869	0.00219054	0.0019233		SJ00627	0.057547	0.0337571	0.531321
SJ00628	0.000435222	0.000271496	8.85e-05	0.00104839	0.0011727	0.00213772	0.00193412	0.00123355	0.00182554		SJ00628	0.0648192	0.0119713	0.63576
SJ00630	0.000454686	0.000290549	0.000279832	0.001653	0.0012522	0.00212487	0.00106879	0.00117392	0.00126066		SJ00630	0.028933	0.000479158	0.176204
SJ00631	0.000156398	4.17e-05	0.00011352	0.000671397	0.000427488	0.000315903	0.00026455	0.000176036	0.000639671		SJ00631	0.0613641	0.208689	0.564972
SJ00634	0.000284143	0.000254925	0.000282123	0.00124287	0.000863197	0.00150719	0.00189254	0.0011359	0.00165539		SJ00634	0.0377415	0.0286343	0.289693
SJ00636	0.000458541	7.74e-05	0.00046986	0.00120574	0.000730558	0.00202266	0.000747508	0.000613546	0.00118877		SJ00636	0.108749	0.081561	0.345325
SJ00637	0	0	0	0	0	0	0	0	0		SJ00637	NaN	NaN	NaN
SJ00638	0.000524818	0.000121459	0.000210768	0.00143519	0.00052404	0.00153302	0.00131276	0.00151465	0.00110951		SJ00638	0.097582	0.00375319	0.698982
SJ00639	6.67e-05	0	0	0.00024649	0	0.000538826	0.00032786	0.00016909	0.000162541		SJ00639	0.262552	0.0515553	0.818793
SJ00640	0.000401073	9.17e-05	0.000173465	0.00138229	0.00109323	0.00134979	0.000962055	0.00085497	0.00127381		SJ00640	0.00126698	0.00828901	0.196842
SJ00641	0.000528207	0.000229522	0.000293427	0.000846442	0.00102525	0.00114346	0.00104609	0.000696305	0.000822926		SJ00641	0.0064507	0.0215209	0.326878
SJ00642	0.00031927	0.000281321	0.000183884	0.00126211	0.0012259	0.00139015	0.00162847	0.00187507	0.00165493		SJ00642	0.000116293	0.000483299	0.0146262
SJ00643	0.000354845	0.000304838	0.000254826	0.00129347	0.00075487	0.00255939	0.00147456	0.00135487	0.00198535		SJ00643	0.147576	0.0195357	0.91244
SJ00644	0.000581801	0.000254032	0.000310628	0.00158819	0.000950255	0.0016855	0.00129163	0.00146591	0.00175537		SJ00644	0.0316009	0.0034811	0.740891
SJ00645	0.00058472	0.000191715	4.17e-05	0.000889013	0.000932872	0.00118594	0.000866388	0.0010082	0.0016011		SJ00645	0.0266461	0.03785	0.572487
SJ00646	0.000496693	5e-05	4.17e-05	0.0010719	0.000858747	0.00131543	0.00113193	0.00181914	0.00170041		SJ00646	0.0118615	0.00856983	0.147768
SJ00647	0.00036069	0	5e-05	0.000594197	0.000629318	0.000765567	0.000577427	0.000792568	0.000724586		SJ00647	0.0272732	0.0204565	0.691708
SJ00648	0.000116482	9.82e-05	0.000221186	0.000341753	0.000589932	0.000683712	0.000710793	0.000717252	0.0013616		SJ00648	0.0474005	0.0639211	0.20438
SJ00649	0.000544383	0.000127413	0.000150038	0.00152667	0.000523643	0.00124247	0.00103399	0.00108767	0.0009305		SJ00649	0.0930461	0.0222717	0.814426
SJ00651	0.000339114	6.44e-05	0.00023235	0.000657705	0.00110071	0.000857939	0.00084517	0.000968622	0.00109627		SJ00651	0.0175287	0.00224201	0.551234
SJ00653	0.00030956	0.000354869	0.000452901	0.00151602	0.00128882	0.00189175	0.00123541	0.00198113	0.00195511		SJ00653	0.0166939	0.0281796	0.629304
SJ00655	6.25e-05	0	5e-05	0	0	0	0.000934271	0.00106866	0.000683763		SJ00655	0.188497	0.0147915	0.0154918
SJ00657	0.000221484	5e-05	0.000191715	0	0.000100025	5e-05	0.00156577	0.00131318	0.00160395		SJ00657	0.17886	0.000749047	0.00196511
SJ00658	0.000165437	0.00025682	5.36e-05	0.000561338	0.000932574	0.00138227	0.000800904	0.000557282	0.000790877		SJ00658	0.0702169	0.0062273	0.41873
SJ00659	0.00026248	0.000171918	0.00023101	0.00113364	0.00079432	0.000987127	0.000760111	0.000646026	0.00063632		SJ00659	0.0121804	0.00124815	0.0820169
SJ00660	0.000442835	0.000408519	0.000429382	0.00233068	0.00243782	0.00210092	0.00123657	0.00179969	0.00139596		SJ00660	0.00261156	0.024179	0.0214142
SJ00661	0.000559933	0.000466287	0.000445945	0.00251004	0.00221386	0.00240004	0.00151119	0.00178794	0.00104581		SJ00661	0.000571147	0.0443508	0.0364056
SJ00662	0.000553557	0.000306087	0.000509751	0.00244802	0.00202216	0.00191878	0.0015764	0.0014175	0.000955234		SJ00662	0.00320667	0.0300512	0.0309567
SJ00663	0.000603507	0.000293724	0.000214086	0.00138154	0.00149841	0.00135916	0.00155486	0.000382834	0.000959125		SJ00663	0.00692354	0.213989	0.316439
SJ00664	0.000463565	0.000307403	0.000305492	0.00173746	0.00145806	0.00116085	0.00130025	0.00163287	0.00137668		SJ00664	0.0155357	0.00243575	0.941002
SJ00665	0.000422589	0.00036896	0.000301706	0.00174263	0.00170904	0.00170749	0.00108231	0.00077432	0.00141468		SJ00665	0.000215661	0.0546603	0.0760003
SJ00666	0	0	0	0	0	0	0	0	0		SJ00666	NaN	NaN	NaN
SJ00667	0.0005154	0.000194998	0.000298983	0.00111386	0.00142119	0.00197125	0.0012403	0.00202437	0.00225602		SJ00667	0.0309473	0.0304541	0.443814
SJ00668	0.000417658	0.000383488	0.000310792	0.00105931	0.00105951	0.00213556	0.00141518	0.00166941	0.0019991		SJ00668	0.0988782	0.0135578	0.53837
SJ00669	0.000373252	0.000288564	0.000586962	0.00177387	0.00125627	0.00178467	0.0016327	0.00127247	0.00177669		SJ00669	0.00920053	0.00558995	0.856781
SJ00670	0	0	0	0	0	0.000148083	0	0	0		SJ00670	0.42265	NaN	0.42265
SJ00671	0.000468669	0.000227877	0.000126917	0.00135738	0.000875304	0.00142426	0.00119129	0.00155834	0.00159122		SJ00671	0.0153091	0.00242879	0.353926
SJ00673	0.00045523	0.000141702	0.000144778	0.00171791	0.00117704	0.00180917	0.0018201	0.00182634	0.00202771		SJ00673	0.00933255	0.000445168	0.237766
SJ00674	0.000595018	0.000131094	0.000211065	0.00117857	0.000668818	0.00136845	0.0016396	0.001341	0.00162577		SJ00674	0.0467307	0.00336837	0.143298
SJ00675	0.000609688	6.7e-05	0.000238155	0.000651639	0.000596578	0.00177882	0.0016875	0.00111635	0.00125569		SJ00675	0.201158	0.0112806	0.478909
SJ00677	0.00078004	0.000173258	0.000360705	0.00166153	0.00151462	0.00163775	0.00197263	0.00218596	0.00364432		SJ00677	0.0178675	0.0425128	0.197506
SJ00678	0.00042848	0.000341256	0.000367354	0.00292476	0.00123721	0.00129004	0.00127812	0.00123564	0.00110005		SJ00678	0.121492	0.00100437	0.383879
SJ00679	0	0	0	4.24e-05	0	0.000113186	0.000237691	0.000557037	0.000113186		SJ00679	0.256689	0.149211	0.192846
SJ00680	0.00015877	8.52e-05	0.000154984	0.00115538	0.000463082	0.00129661	0.000779207	0.00102299	0.00123578		SJ00680	0.081528	0.0190609	0.896439
SJ00681	0.000274343	0.000108361	0.000117177	0.000833204	0.000435138	0.000955685	0.000668827	0.00115148	0.0010543		SJ00681	0.0548382	0.0224508	0.371286
SJ00682	0.0004194	0.000234384	0.000179717	0.0013817	0.000978915	0.0013069	0.00169201	0.00155586	0.00133743		SJ00682	0.00564032	0.000986001	0.132736
SJ00683	0.000285587	0.000429382	0.000148251	0.00123156	0.000535956	0.00153454	0.00143111	0.0018068	0.00147208		SJ00683	0.101705	0.00153257	0.249269
SJ00685	0.000190244	0.000112528	0.000133367	0.000587857	0.000203821	0.000451817	0.000415192	0.000469977	0.000642851		SJ00685	0.133796	0.0241945	0.518999
SJ00686	0.000345442	0.000190921	0.000133367	0.00151973	0.000983564	0.00153206	0.00160635	0.00170977	0.00186101		SJ00686	0.0164701	0.000120083	0.158507
SJ00687	0	0	0	0.000600801	0	0	0.000267023	0.000445038	0.00106809		SJ00687	0.42265	0.134515	0.282091
SJ00689	0.000330931	0.000127413	0.000175044	0.00156576	0.00108132	0.00116638	0.00205084	0.00165739	0.00168936		SJ00689	0.0103364	0.00173135	0.0556502
SJ00691	0.00065808	0.000187547	0.000150732	0.00071774	0.00105822	0.00143846	0.00182528	0.00156555	0.00125035		SJ00691	0.0522586	0.00646164	0.152255
SJ00692	0.000414399	0.000154205	0.000135748	0.00123614	0.000831467	0.0014357	0.00163693	0.00159793	0.00116402		SJ00692	0.0189314	0.00459434	0.271967
SJ00693	0.000603121	0.000154205	0.000239941	0.00140523	0.000884258	0.00142845	0.00168704	0.0016021	0.00142226		SJ00693	0.0176599	0.00357302	0.194876
SJ00694	0.000242209	0.000176036	0.000236973	0.000867777	0.000861823	0.000990896	0.00154028	0.000805332	0.00104786		SJ00694	0.00075069	0.050541	0.409114
SJ00697	0.434524	0	0.2	1.94769	1.63535	2.61823	1.42348	1.61988	0.838593		SJ00697	0.0128194	0.0258377	0.109932
SJ00698	0.000269803	0.000152717	4.17e-05	0.000902905	0.000800398	0.000578815	0.00117817	0.00100975	0.00139985		SJ00698	0.00888745	0.00318832	0.0437995
SJ00699	0.000401934	0.000202035	0.000308891	0.00120614	0.00113658	0.00233903	0.00212755	0.0019358	0.00112704		SJ00699	0.0812075	0.0392259	0.750525
SJ00700	0.000305236	7.14e-05	0.000200348	0.00125161	0.000661971	0.00110089	0.00123652	0.00116388	0.00101495		SJ00700	0.031534	0.000550165	0.537987
SJ00703	0.000393758	0.000234682	0.000288465	0.00168442	0.000740265	0.00119122	0.00136601	0.00115457	0.00133536		SJ00703	0.076872	0.000475662	0.799771
SJ00704	0.000390484	0.000233392	0.000233202	0.00243307	0.00128804	0.00148729	0.00109996	0.00159842	0.0014975		SJ00704	0.0516886	0.0113062	0.450795
SJ00705	0.000375392	0.000221484	5.85e-05	0.000836239	0.00138706	0.00160974	0.0010978	0.00139282	0.00152657		SJ00705	0.0306422	0.00284286	0.829635
SJ00706	0.000289764	0.000133367	0.000148251	0.00128066	0.000691527	0.00120458	0.00081995	0.00109234	0.0009856		SJ00706	0.0350633	0.00236184	0.678683
SJ00707	0.000307816	9.17e-05	0.000114612	0.000751794	0.000585632	0.000728911	0.00136371	0.000835463	0.0009385		SJ00707	0.00480557	0.0199562	0.148146
SJ00708	0	0	0.2	0	0.2	0.375	0	0.25	0.309524		SJ00708	0.391752	0.365759	0.973162
SJ00710	0.000116159	6.95e-05	0.000109055	0.0012526	0.00135911	0.00132544	0.00159477	0.00099638	0.00150537		SJ00710	8.31e-05	0.0204202	0.803777
SJ00711	0.000567381	0.000137534	0.000434136	0.000622791	0.00125617	0.0017623	0.00142012	0.00109919	0.00141382		SJ00711	0.113363	0.0053801	0.801069
SJ00712	0.000252445	0.000209278	0.000243811	0.000658034	0.000779861	0.0012537	0.000523255	0.0010861	0.000840178		SJ00712	0.0670142	0.0694216	0.757691
SJ00713	9.84e-05	0.000100506	0.00016909	0.000982665	0.000402293	0.000727073	0.00107447	0.00115083	0.00113335		SJ00713	0.0716394	6.94e-06	0.129263
SJ00715	0.000523651	0.000204814	0.000177426	0.00158464	0.00129427	0.00221622	0.00183844	0.00158772	0.00145266		SJ00715	0.0233217	0.0011233	0.824273
SJ00716	0.0005424	0.000306326	0.000119474	0.00123166	0.000907072	0.00179567	0.00127419	0.00144739	0.00125818		SJ00716	0.0445192	0.00566545	0.959475
SJ00717	0.000643929	0.000131283	0.000164625	0.00103965	0.000800714	0.00144886	0.000930897	0.00125241	0.0012551		SJ00717	0.0365828	0.0185679	0.833269
SJ00718	0.000364196	6.7e-05	0.000182281	0.00151595	0.00046847	0.00184939	0.000943945	0.00136382	0.00144063		SJ00718	0.117567	0.00849122	0.95354
SJ00719	0.000303648	0.000261177	0.000301067	0.000275664	0.000420939	0.00101555	0.000999773	0.00138185	0.000993421		SJ00719	0.33873	0.0217511	0.118238
SJ00720	0.000269115	8.57e-05	0.000179509	0.000545781	0.000350684	0.00109408	0.00119009	0.00103965	0.00090222		SJ00720	0.154803	0.00189256	0.223265
SJ00721	0.000331757	7.78e-05	2.78e-05	0.000885638	0.000428877	0.00120488	0.00112379	0.000853207	0.00107108		SJ00721	0.0747633	0.00239868	0.524721
SJ00722	0.000175639	0.000163136	3.57e-05	0.000612654	0.000194097	0.000438602	0.000818756	0.000793353	0.000446648		SJ00722	0.126846	0.0306626	0.187438
SJ00723	0.000365378	0.000194394	3.57e-05	0.00115059	0.000401886	0.00113076	0.00100035	0.00153939	0.000977982		SJ00723	0.0911365	0.0180532	0.420275
SJ00724	0.000471035	0.000234582	0.000185563	0.00102052	0.00109363	0.00139877	0.00134072	0.00166674	0.00133666		SJ00724	0.00481258	0.0014564	0.157203
SJ00725	0.000251681	0.000238601	6.63e-05	0.000851945	0.00076477	0.00112071	0.00125525	0.00116173	0.000903276		SJ00725	0.00847279	0.00388492	0.265446
SJ00726	0.000698714	6.25e-05	0.000228133	0.000888699	0.000796131	0.00175125	0.00157818	0.0014844	0.00168764		SJ00726	0.0981682	0.0156802	0.284787
SJ00727	0.000180125	0.000208683	0.000192409	0.00108461	0.00074354	0.000843889	0.000742078	0.00144841	0.000832558		SJ00727	0.0198699	0.0667526	0.666416
SJ00728	0.000299994	0.000202829	0.000281618	0.00100154	0.00134053	0.00112967	0.000952223	0.00131066	0.00119262		SJ00728	0.00764407	0.00944176	0.971926
SJ00729	0.000387895	9.08e-05	0.000143786	0.00113585	0.00140018	0.00169202	0.00174765	0.00149653	0.00158683		SJ00729	0.00620099	0.000362273	0.343009
SJ00730	0.000249129	0.000163533	0.000240446	0.00148122	0.000725984	0.00174639	0.0018783	0.00112221	0.00175972		SJ00730	0.0681643	0.0268378	0.526248
SJ00731	0.000210875	0.000334012	0.000133367	0.000723206	0.000884656	0.00130161	0.00118323	0.00126364	0.00120551		SJ00731	0.0384429	0.00107898	0.286262
SJ00732	0.000542416	0.000194791	0.000461626	0.0010968	0.000699647	0.00155128	0.00155429	0.00140065	0.00183955		SJ00732	0.0840033	0.00226506	0.180241
SJ00733	0.000488046	0.00029232	0.000297197	0.00215486	0.000916509	0.00100259	0.00145615	0.0013675	0.00158387		SJ00733	0.12601	0.000249114	0.807949
SJ00736	0	0	0	0.00031746	0	0	0.000814816	0.000444444	0.00165175		SJ00736	0.42265	0.112943	0.127078
SJ00737	4.17e-05	6.79e-05	0	0.000250361	0.000146862	0.00037876	0.000182982	0.000321211	0.00033412		SJ00737	0.0701592	0.0245592	0.81517
SJ00738	0.000168479	4.17e-05	8.57e-05	0.000413109	0.000538627	0.000572275	0.000299885	0.000335104	0.000401687		SJ00738	0.00323475	0.00747312	0.0573388
SJ00739	0.000492966	0.000211164	0.000135451	0.0017688	0.000626943	0.001308	0.000704252	0.000604021	0.00104918		SJ00739	0.090578	0.0455849	0.309459
SJ00740	0.000169571	0.000134061	9.17e-05	0.000556587	0.000559962	0.000608756	0.0010336	0.000437338	0.000470364		SJ00740	0.000156361	0.114889	0.74596
SJ00741	0.000133848	7.78e-05	5e-05	0.000470852	0.000500919	0.000452473	0.000733526	0.000353984	0.000439106		SJ00741	0.000623075	0.0611683	0.795366
SJ00742	0.000371889	8.13e-05	0.000167006	0.00108708	0.00130648	0.001305	0.000567702	0.000477798	0.000855829		SJ00742	0.000921789	0.044283	0.0163922
SJ00746	0.000321493	0.000186059	0.000157183	0.00104023	0.000320021	0.00120393	0.00211092	0.00159512	0.00136891		SJ00746	0.140655	0.0174897	0.0774206
SJ00747	0.000692377	0.000309778	0.000401729	0.00155552	0.00167094	0.00220189	0.00209709	0.00242411	0.00230082		SJ00747	0.008325	0.000328753	0.129987
SJ00748	0.000640431	8.52e-05	0.00042132	0.00161373	0.00118979	0.00186349	0.00214886	0.00212743	0.0022806		SJ00748	0.010855	0.00478765	0.0776826
SJ00749	0.000462633	8.13e-05	0.00012255	0.00132581	0.00108993	0.00132555	0.00173906	0.00245044	0.00179297		SJ00749	0.0036035	0.00612494	0.0694924
SJ00750	0.000360103	7.29e-05	0.000226752	0.00174323	0.0013329	0.00178548	0.00238956	0.00243707	0.00285415		SJ00750	0.00277922	0.000634223	0.0104118
SJ00752	4.17e-05	8.13e-05	9.45e-05	0.000493585	0.000404188	0.000643607	0.000427978	0.000766406	0.000499077		SJ00752	0.0198961	0.0384363	0.70735
SJ00753	7.74e-05	4.17e-05	0	0.000164916	0.000287409	0.000239941	0.000331847	0.000450916	0.000514097		SJ00753	0.0155918	0.00930071	0.0421777
SJ00754	0.000271398	0.000131283	8.34e-05	0.00122412	0.00097326	0.00130917	0.00108658	0.0012632	0.000835126		SJ00754	0.00265916	0.0088388	0.540906
SJ00755	0.000148847	0.00023756	5e-05	0.000537108	0.000629361	0.000808039	0.000722123	0.00104827	0.000737566		SJ00755	0.00844944	0.0104938	0.256515
SJ00756	0.000510835	0.000270703	0.000177822	0.00161986	0.00239574	0.00192368	0.00211719	0.00203734	0.00153928		SJ00756	0.00880592	0.00410704	0.791916
SJ00757	0.000242803	0.000268827	0.000496156	0.00102048	0.000678444	0.000825291	0.00152052	0.0014354	0.00177234		SJ00757	0.0180532	0.00083568	0.00657359
SJ00758	7.78e-05	4.17e-05	0.000119078	0.000369041	0.000191715	0.0003871	0.000346997	0.000309006	0.000414795		SJ00758	0.0499428	0.00271484	0.59828
SJ00759	0.000254825	0.000119474	0	0.000995893	0.000411115	0.00121609	0.00155108	0.0006715	0.00107238		SJ00759	0.0782985	0.0524652	0.556918
SJ00760	0.000428986	9.17e-05	7.09e-05	0.000830673	0.00079375	0.00129987	0.00106287	0.0010725	0.00142617		SJ00760	0.021446	0.00403366	0.35736
SJ00762	0.000423711	0.000108361	0.000334409	0.00123268	0.000987136	0.00183073	0.00202622	0.00199614	0.00181413		SJ00762	0.0383551	0.000259445	0.132821
SJ00763	0.000459037	9.79e-05	0.000293932	0.000868592	0.000882959	0.00147615	0.00125004	0.00113776	0.00105924		SJ00763	0.0389504	0.00500761	0.754434
SJ00764	0.000532483	0.000280229	0.000120972	0.00192109	0.00129212	0.00167886	0.00178338	0.00193017	0.00183643		SJ00764	0.00607629	0.00275993	0.35368
SJ00765	0.000445607	6.95e-05	0.000288772	0.00126345	0.000980928	0.00106491	0.00167031	0.00142982	0.00158026		SJ00765	0.00456734	0.00121889	0.0147898
SJ00766	0.00039433	8.13e-05	0.000263161	0.00165129	0.00127295	0.00219111	0.00165859	0.00108182	0.00152174		SJ00766	0.0224197	0.00922079	0.429481
SJ00767	0.000308643	0.00037037	0	0.00166667	0.00063492	0.00131749	0.00104938	0.000881833	0.000679013		SJ00767	0.0691879	0.0149285	0.386078
SJ00768	0.000202431	0	1.67e-05	0.000350088	0.000338577	0.00053954	0.000361622	0.000206302	0.000248802		SJ00768	0.0216131	0.0734362	0.169057
SJ00769	0.000318938	0.000114423	0.000148245	0.000586258	0.00053608	0.00076905	0.000731786	0.000986834	0.000675673		SJ00769	0.0103458	0.00918796	0.237726
SJ00772	9.77e-05	2.33e-05	1.47e-05	0.000217361	0.000170882	0.000312498	0.000623059	0.000273725	0.000314565		SJ00772	0.0255578	0.0757409	0.259134
SJ00773	0.00048127	0.000296597	0.000268011	0.00108789	0.00163204	0.0014929	0.00138402	0.00101768	0.00163926		SJ00773	0.0131312	0.0207468	0.825483
SJ00774	0.000365736	0.000126024	0.000180105	0.00129794	0.000790989	0.000806785	0.00170932	0.00197736	0.00219368		SJ00774	0.0316025	0.00160282	0.010943
SJ00775	0.000366081	0.000100025	0.000457258	0.00113332	0.000714978	0.0013714	0.00172751	0.00214512	0.00144721		SJ00775	0.0372586	0.00748277	0.0664004
SJ00776	0.000334377	0.000104193	0.00011352	0.00133309	0.00117888	0.00127864	0.00169402	0.00231651	0.00212717		SJ00776	0.000745756	0.00421566	0.0444188
SJ00777	5e-05	0.000136443	8.34e-05	0.000192409	0.000878394	0.000635909	0.0010451	0.000909605	0.000797653		SJ00777	0.137786	0.00365769	0.218379
SJ00778	1.67e-05	0	0.000242025	0.000266734	6.35e-05	0.000335401	0.0004548	0.000401076	0.000209736		SJ00778	0.296087	0.0672691	0.294341
SJ00779	0.000493725	0.000154206	0.00010187	0.00169976	0.000698489	0.00137335	0.00234888	0.00187253	0.0020983		SJ00779	0.0597463	0.000583611	0.0845212
SJ00780	0.000395247	0.000133872	0.000231605	0.00134787	0.00129675	0.00144527	0.00115961	0.00166264	0.00145713		SJ00780	0.000797584	0.00560664	0.713294
SJ00781	0.000427578	0.000137534	0.000374483	0.0013581	0.0010488	0.00174661	0.00134223	0.00128166	0.00176413		SJ00781	0.0203205	0.00576704	0.773491
SJ00782	0.000240843	0.00018338	0.000304839	0.00103538	0.000528406	0.00146468	0.00100283	0.00128863	0.00147163		SJ00782	0.102944	0.0133478	0.478999
SJ00783	0.00206499	0.000256315	0.000303449	0.00138951	0.00102675	0.00130493	0.00163963	0.00129668	0.00154445		SJ00783	0.603842	0.40819	0.166719
SJ00784	0.000378461	0.000450916	0.000317044	0.00159643	0.00183603	0.00177729	0.00190108	0.00147936	0.00166608		SJ00784	0.000425204	0.00500808	0.724827
SJ00785	0.000470265	0.000116994	0.000261374	0.00106833	0.000807471	0.00127142	0.00133378	0.00172268	0.00150508		SJ00785	0.0122974	0.00129156	0.0563812
SJ00786	0.000392974	0.000146649	0.000163533	0.00126986	0.000635347	0.00201788	0.00110871	0.00119217	0.00150563		SJ00786	0.109965	0.00345517	0.933142
SJ00787	0.000668828	0	0.00100554	0.00262865	0.00262488	0.00233364	0.00118795	0.00139774	0.00128997		SJ00787	0.0144901	0.125781	0.00104707
SJ00789	0.000246491	0	0.000216721	0.00101136	0.000162739	0.000577677	0.00106455	0.000963886	0.00120757		SJ00789	0.215579	0.000957366	0.173499
SJ00790	0.000148757	4.17e-05	9.17e-05	0.000507567	0.000208791	0.000598661	0.000753959	0.000642928	0.00106576		SJ00790	0.0912804	0.0236985	0.0916803
SJ00791	0.000255009	0.000141702	9.79e-05	0.000788391	0.000565843	0.000746113	0.00105256	0.000790485	0.0012259		SJ00791	0.00443708	0.0127774	0.10831
SJ00792	0.000144376	0.000139727	0	0.00012781	0.000389997	0.000513109	0.000185795	0.000719759	0.000543449		SJ00792	0.147372	0.122163	0.515609
SJ00793	0.000304044	0.00017296	0.000113124	0.000860253	0.000509651	0.000841164	0.00109961	0.000663048	0.00091861		SJ00793	0.0250343	0.0184133	0.40995
SJ00794	0.000410207	9.17e-05	0.000353372	0.00132832	0.000593601	0.00136276	0.00107884	0.00116151	0.000864502		SJ00794	0.0688523	0.00490553	0.838895
SJ00795	0.000578115	0.000156289	0.000376294	0.0016021	0.00084913	0.00112231	0.000821436	0.00133484	0.00123985		SJ00795	0.0444209	0.0209915	0.838836
SJ00798	0.0003872	8.57e-05	0.000402482	0.00140409	0.00124357	0.00188613	0.00133051	0.00134938	0.00152577		SJ00798	0.0108716	0.0018579	0.635472
SJ00799	0.000307123	0.000109055	0.000227438	0.00102297	0.000756837	0.00141529	0.00126373	0.00101987	0.00177316		SJ00799	0.0377877	0.0294959	0.383508
SJ00800	0.000714928	0.000265636	0.000257117	0.00161077	0.00126401	0.00120716	0.00177243	0.00230344	0.00151073		SJ00800	0.00925645	0.0097405	0.152548
SJ00801	0.000698894	0.000183379	0.000100025	0.00115783	0.000926721	0.00104302	0.00163521	0.00133705	0.00123237		SJ00801	0.0493441	0.0125327	0.0770168
SJ00802	0.000390438	0.000264649	0.000302267	0.00130927	0.00137317	0.00188928	0.00186519	0.00218172	0.00149437		SJ00802	0.0190897	0.0140464	0.298547
SJ00803	0.0003379	0.000141702	0.000283007	0.00129259	0.00118512	0.00209583	0.0012041	0.0024423	0.0021942		SJ00803	0.0427519	0.0436067	0.427505
SJ00804	0.000250949	4.17e-05	0.000371704	0.00147339	0.000936255	0.00168751	0.00142023	0.00114471	0.00151703		SJ00804	0.0225871	0.00164246	0.985119
SJ00805	0.000335807	0.000112087	0.000318716	0.0014502	0.000978585	0.0018096	0.0013689	0.0012642	0.00125229		SJ00805	0.0319974	0.00102951	0.674697
SJ00807	0.000111834	0	0	0.000403474	0.000248872	0.000357341	0.000514111	0.000401589	0.000424647		SJ00807	0.00795644	0.00131056	0.132111
SJ00809	0.000351999	0.000227438	0.00024659	0.00133591	0.00112829	0.00194592	0.00115287	0.00192411	0.00171583		SJ00809	0.0368796	0.0262979	0.724012
SJ00810	0.000560178	0.000261177	0.000250757	0.00141167	0.00117917	0.00153492	0.00143975	0.00207572	0.00130669		SJ00810	0.00220319	0.0211891	0.442
SJ00811	0.000647773	0.000133367	0.000431069	0.00121382	0.00081688	0.00157633	0.0018068	0.00217764	0.00273577		SJ00811	0.0465471	0.0085058	0.0427709
SJ00812	0.000484301	0.000438503	0.000491816	0.00108293	0.00115843	0.00187071	0.00135927	0.00141088	0.00144786		SJ00812	0.0692129	2.67e-05	0.901261
SJ00813	0.000286084	5e-05	0.00016909	0.00111945	0.000645797	0.00093117	0.000561857	0.00122691	0.000769413		SJ00813	0.0187062	0.0606158	0.858068
SJ00814	0.000551635	0.000336412	0.000183379	0.00132959	0.001073	0.00170524	0.00132107	0.00180464	0.00121146		SJ00814	0.0149766	0.0117868	0.782278
SJ00815	0.000285854	0.000390574	0.00035247	0.00152361	0.00113711	0.00151293	0.00148891	0.00122269	0.00143287		SJ00815	0.0109486	0.00257112	0.952159
SJ00816	0.000456656	0.000169685	0.000351	0.00099358	0.000828549	0.00160346	0.00114235	0.0011636	0.000850263		SJ00816	0.0609286	0.0057613	0.751628
SJ00817	0.000179707	0.000121459	0.000108469	0.00108084	0.000866754	0.00187443	0.00150603	0.00084932	0.00155076		SJ00817	0.0648393	0.0347715	0.945207
SJ00818	0.000423829	0.000159068	7.71e-05	0.00112959	0.000402611	0.00111621	0.00103284	0.00102079	0.000548373		SJ00818	0.0935766	0.0344602	0.960153
SJ00819	0.000411511	0.000182982	0.00034205	0.00144591	0.000851214	0.00170263	0.00139857	0.0016694	0.00135528		SJ00819	0.0477768	0.00110158	0.643143
SJ00820	0.000343745	0.000189442	0.000290945	0.00206174	0.00122442	0.00170185	0.00179372	0.00177703	0.00218231		SJ00820	0.0258731	0.00319361	0.422181
SJ00821	0.00111802	0.000144481	0.000321806	0.00112917	0.00115882	0.00180343	0.00153094	0.00194195	0.00148402		SJ00821	0.0936719	0.0455428	0.344068
SJ00822	0.00101314	0.000144481	0.000180105	0.00119662	0.000976931	0.00185245	0.00147229	0.00163631	0.00149722		SJ00822	0.0818761	0.0575098	0.540955
SJ00823	0.000422237	0.00035434	0.000437906	0.00183211	0.000929913	0.00164597	0.0017739	0.00190513	0.00187199		SJ00823	0.0595448	2.56e-05	0.299319
SJ00824	0.000405368	6.35e-05	0.000300373	0.00110682	0.00131196	0.00141993	0.00139361	0.00234623	0.00142783		SJ00824	0.00176103	0.0324916	0.289273
SJ00825	0.000494387	7.74e-05	0.000155397	0.000890287	0.000868868	0.00137821	0.00109672	0.00142818	0.00128717		SJ00825	0.0209695	0.0038879	0.321358
SJ00826	0.000600134	0.000163136	0.000507964	0.0011185	0.00069571	0.00155119	0.00154602	0.00109055	0.00136511		SJ00826	0.086661	0.00834094	0.50311
SJ00827	0.000282818	0.000160755	0.00032776	0.000759416	0.000841779	0.00113234	0.00102079	0.00106317	0.000711713		SJ00827	0.0163553	0.0140488	0.902213
SJ00828	0.000369834	0.000164625	0.000255222	0.000817963	0.00040894	0.00103018	0.000976642	0.000873631	0.00111926		SJ00828	0.103872	0.00163082	0.323762
SJ00829	0.000425008	0.000200348	0.000242208	0.00149497	0.00119137	0.00158472	0.00109125	0.00133914	0.00195443		SJ00829	0.00289897	0.037141	0.902333
SJ00830	0.000329456	0.000286291	0.000273878	0.00142695	0.000996877	0.00174306	0.00139053	0.00177813	0.0016474		SJ00830	0.0363221	0.00654303	0.44055
SJ00831	0.000638413	0.00016909	0.000344798	0.00135143	0.0012253	0.00185903	0.00154187	0.00188008	0.00147081		SJ00831	0.0127041	0.0026499	0.551418
SJ00832	0.000344242	0.000245895	0.000292038	0.000929303	0.00100522	0.00156792	0.00150511	0.0017042	0.00132358		SJ00832	0.046814	0.00547632	0.228633
SJ00833	0.000428976	5e-05	0.000119077	0.00151221	0.00115904	0.00123253	0.00149166	0.0016259	0.00115365		SJ00833	0.00230791	0.00289666	0.529348
SJ00834	0.000331443	0.000108361	0.000219797	0.000790791	0.00103758	0.00196822	0.00206292	0.00117689	0.00140168		SJ00834	0.0958126	0.0319358	0.565026
SJ00835	0.000303816	0.000220888	0.000158373	0.001068	0.00264189	0.00211656	0.000614341	0.00123603	0.0017171		SJ00835	0.0645707	0.0923465	0.259618
SJ00836	0.000246491	0.000208683	0.000236468	0.0012376	0.000649269	0.00187946	0.00109773	0.000848139	0.00158324		SJ00836	0.101923	0.0479698	0.860239
SJ00837	0.000230433	6.95e-05	0.00016909	0.000852296	0.000440587	0.000680934	0.000744246	0.000396257	0.000467406		SJ00837	0.0382636	0.0528416	0.488293
SJ00838	0.000270901	0.00029671	0.00023556	0.00138577	0.000835743	0.00133911	0.00139022	0.00141398	0.00182359		SJ00838	0.0336718	0.0110021	0.193045
SJ00839	0.000285301	0.000127413	6.35e-05	0.00181851	0.00110623	0.00158539	0.00191996	0.00186557	0.00180341		SJ00839	0.0164079	0.000188797	0.226318
SJ00840	0.000338189	0.000105185	0.000413497	0.00208326	0.000714374	0.00167699	0.00107458	0.00163861	0.00204471		SJ00840	0.0903469	0.0334208	0.858761
SJ00841	0.000202829	0.000165319	0.000196478	0.0012923	0.000844656	0.0025332	0.000826009	0.00126656	0.00131712		SJ00841	0.113404	0.0254561	0.498292
SJ00842	0.000290832	0.000194791	0.000133367	0.000420145	0.000222858	0.000793529	0.000922743	0.000981292	0.00062372		SJ00842	0.24078	0.0174915	0.154938
SJ00844	0.000587374	0.000482018	0.000418967	0.00195557	0.00174399	0.00198881	0.0016731	0.00177386	0.0016619		SJ00844	0.000288711	7.49e-05	0.111917
SJ00845	0.000486531	0.000223667	0.000232301	0.00115447	0.000725677	0.00156221	0.00174966	0.00123751	0.00112133		SJ00845	0.0613299	0.0186828	0.514152
SJ00846	0	0	0	0	0	0	0	0	0		SJ00846	NaN	NaN	NaN
SJ00847	0.000542993	0.000152419	7.5e-05	0.000929354	0.000940124	0.00181278	0.000949552	0.001849	0.00105304		SJ00847	0.0608941	0.0491804	0.896638
SJ00848	0.000318319	8.13e-05	0.00019102	0.000797123	0.000893802	0.00130841	0.000762023	0.00109778	0.00175226		SJ00848	0.0224101	0.0672136	0.579211
SJ00849	0.00039117	0.000296909	0.000315853	0.00113957	0.000808544	0.00166659	0.00199862	0.00191767	0.00157314		SJ00849	0.0715991	0.00561927	0.112893
SJ00850	0.000482447	0.000412902	0.000250171	0.0013687	0.00127085	0.00138976	0.00113119	0.00177634	0.0014573		SJ00850	0.00106206	0.0188904	0.611631
SJ00851	0.000396239	0.000333715	0.000440884	0.00120804	0.0010562	0.00141656	0.00118571	0.00162724	0.00152243		SJ00851	0.0102566	0.0121409	0.270506
SJ00852	0.000162243	0.000252444	0.000150438	0.000992456	0.0010319	0.00104334	0.000658892	0.000825604	0.000944264		SJ00852	0.000230642	0.00949868	0.119112
SJ00853	0.000413184	9.17e-05	5e-05	0.00168088	0.000944482	0.00112409	0.000986358	0.00177298	0.000999246		SJ00853	0.0236357	0.0382404	0.993328
SJ00854	0.000341737	0.000142	0.000225056	0.00173784	0.000550436	0.00120981	0.000783042	0.00184333	0.00129627		SJ00854	0.109826	0.0681321	0.773942
SJ00855	0.000353421	5e-05	0.000116696	0.000980711	0.000592311	0.000865	0.000346516	0.00129886	0.000873522		SJ00855	0.0136192	0.125565	0.93437
SJ00858	0.000514523	0.000325992	0.000119474	0.0015355	0.000936742	0.00123703	0.00168346	0.00161362	0.00161329		SJ00858	0.0157632	0.00576096	0.144157
SJ00859	0.00029868	0.000160268	0.000319127	0.00114643	0.000836033	0.0017681	0.00159811	0.00180403	0.00173703		SJ00859	0.0643448	6.53e-05	0.229747
SJ00860	0.000416988	0.000122948	0.000231308	0.000938844	0.000885449	0.00142043	0.00155594	0.00133377	0.00156639		SJ00860	0.0234478	0.000464262	0.12632
SJ00861	0.000398134	0.000260779	0.000263161	0.00156646	0.000954803	0.0023202	0.0013283	0.00156835	0.00134568		SJ00861	0.0786071	0.000788164	0.665724
SJ00864	0.000471068	0.000137156	5.63e-05	0.00110514	0.000721312	0.000886295	0.000883853	0.00103578	0.00145225		SJ00864	0.016071	0.0154424	0.349022
SJ00865	0.000403176	0.000100025	0.000350701	0.000928902	0.00090221	0.00119901	0.0010776	0.000681122	0.00125719		SJ00865	0.00552064	0.0320392	0.98206
SJ00866	0.000285596	0.000360805	0.000404268	0.00121231	0.000741058	0.00104424	0.00172821	0.00136734	0.00132296		SJ00866	0.0356746	0.00898861	0.0660633
SJ00867	0.000368637	7.74e-05	0.000119772	0.00123415	0.000721916	0.00129992	0.00110396	0.00191436	0.00181698		SJ00867	0.0228903	0.0209817	0.176414
SJ00868	0.000635131	0.000158671	0.000228728	0.00141069	0.00123315	0.00148854	0.00102287	0.00132003	0.00135345		SJ00868	0.00862248	0.0104879	0.330134
SJ00869	0.000527463	0.000213149	0.000141702	0.00123783	0.000880577	0.00134032	0.00101256	0.00130234	0.00121868		SJ00869	0.00993545	0.00507382	0.887683
SJ00874	0.000202426	0.0003109	0.000219102	0.00108996	0.00149224	0.00214233	0.00183279	0.00166549	0.0019844		SJ00874	0.0476679	0.00129014	0.501456
SJ00875	0.000659249	0.000249476	0.000423518	0.00174547	0.0012009	0.00203452	0.00195655	0.00235094	0.00143574		SJ00875	0.0224144	0.0179606	0.520004
SJ00876	0.00058949	0.000326876	0.00036001	0.00169715	0.00137584	0.00190789	0.00192368	0.00259692	0.00135768		SJ00876	0.00554802	0.0443339	0.504259
SJ00877	0.000541111	0.000194394	0.000322579	0.00162126	0.00117572	0.00166434	0.00118309	0.0013336	0.0011881		SJ00877	0.00596498	0.00488063	0.243181
SJ00878	0.000405323	0.000360011	0.000360607	0.00169815	0.00138508	0.00122292	0.00175915	0.0019483	0.00161488		SJ00878	0.0160011	0.00399198	0.125241
SJ00879	0.000376997	7.29e-05	0.00020005	0.00128564	0.00115249	0.000715618	0.000934856	0.00151111	0.00110432		SJ00879	0.0232185	0.0152624	0.614874
SJ00880	0.000328455	0.000349592	0.000204029	0.00152491	0.000686078	0.00128382	0.00129953	0.00152103	0.00140597		SJ00880	0.068693	0.000268345	0.433273
SJ00881	0.000468632	0.000266841	0.000192135	0.000731972	0.000834378	0.00311957	0.00118712	0.00117804	0.0013746		SJ00881	0.248355	0.00112281	0.725287
SJ00882	0.000533049	0.000121459	0.00016909	0.00143112	0.00148132	0.00166579	0.000913532	0.00172614	0.000938465		SJ00882	0.00306221	0.0560525	0.33748
SJ00883	0.000527026	0.000131391	0.000380363	0.00142328	0.00105456	0.0021281	0.00195594	0.00174747	0.00160323		SJ00883	0.0500427	0.000822771	0.542416
SJ00884	0.000561832	0.000283017	0.000122948	0.00117489	0.00126312	0.00111455	0.00164832	0.00149527	0.00122222		SJ00884	0.0140666	0.00318853	0.151239
SJ00885	0.000646089	9.17e-05	0.000320229	0.00191183	0.00131338	0.00123057	0.000700924	0.00146712	0.00081166		SJ00885	0.0157718	0.0998913	0.20123
SJ00889	8.13e-05	9.17e-05	0	0.000324288	8.34e-05	0.000131283	0.000410023	0	0.000284475		SJ00889	0.23412	0.28607	0.73696
SJ00890	6.95e-05	3.13e-05	7.5e-05	0.000449346	0.000273282	0.000317037	0.000745027	0.000558004	0.000852598		SJ00890	0.0259621	0.0147592	0.0291883
SJ00891	0.000515672	4.56e-05	0.00031745	0.00100443	0.000507179	0.00145802	0.00156753	0.00131582	0.00191578		SJ00891	0.109711	0.00486979	0.146794
SJ00892	0.000341654	0.000198859	6.11e-05	0.00100243	0.000435823	0.00115223	0.00113352	0.00101204	0.00135563		SJ00892	0.0791886	0.00202969	0.300923
SJ00893	0.000362988	0.000200348	0.000155703	0.00141468	0.000655323	0.00105085	0.00102268	0.00145908	0.000844773		SJ00893	0.0579742	0.0305985	0.822252
SJ00894	0.00013297	0.000133367	0.000108469	0.000514721	0.000559177	0.000777957	0.000841679	0.00108688	0.00118607		SJ00894	0.0252426	0.0119189	0.0346749
SJ00896	0	0	0	4.17e-05	5e-05	0.000164038	4.17e-05	0.000133367	2.5e-05		SJ00896	0.163413	0.186324	0.739104
SJ00897	0.000154205	0	0	0	0.000227438	0	9.17e-05	0.000402988	0.000137534		SJ00897	0.804725	0.241505	0.338068
SJ00899	0.000373011	0.000288168	0.000349691	0.000905385	0.000666337	0.001569	0.0018277	0.00180948	0.00164325		SJ00899	0.118066	0.000370872	0.112391
SJ00900	0.000316457	9.17e-05	6.07e-05	0.000841291	0.000824134	0.00127938	0.00118088	0.00147186	0.00124393		SJ00900	0.0155553	0.000698512	0.157194
SJ00901	0.000186852	0.000127413	5.04e-05	0.000990763	0.000609605	0.000776108	0.00107846	0.0013175	0.00148482		SJ00901	0.0170194	0.00558528	0.0362503
SJ00902	0.00045348	0.000185761	0.000209908	0.00120882	0.000665214	0.00125082	0.00152044	0.0013409	0.00129889		SJ00902	0.039681	0.000691358	0.201124
SJ00903	0.000444557	0.000189929	0.000194791	0.00116676	0.00100938	0.0017731	0.00133358	0.00138734	0.00131544		SJ00903	0.0346024	0.00403932	0.912342
SJ00904	0.000147045	0.000235773	0.000242233	0.000551833	0.000542101	0.00075736	0.000467587	0.000837811	0.00104564		SJ00904	0.0161719	0.0721453	0.437329
SJ00905	0.000197058	0.000235773	0.000242233	0.000651859	0.000619501	0.000891421	0.000517599	0.000923547	0.00128358		SJ00905	0.0260169	0.0902183	0.495782
SJ00906	0.000229011	0.000122948	0.000294022	0.0009036	0.000978222	0.00245292	0.0013945	0.00262606	0.000961907		SJ00906	0.133714	0.0997655	0.775985
SJ00907	0.000229011	0.000122948	0.000294022	0.0009036	0.000978222	0.0024172	0.0013945	0.00256702	0.000961907		SJ00907	0.130589	0.0953742	0.777159
SJ00909	0.00034039	0.000116994	0.000133367	0.00118356	0.000879273	0.00102843	0.00152677	0.00132117	0.00135174		SJ00909	0.00212395	0.000254868	0.0313811
SJ00910	0.000360705	0.000141702	0.000164625	0.000554333	0.000656712	0.00143836	0.00192966	0.00101862	0.00110761		SJ00910	0.134467	0.0531566	0.30896
SJ00911	0.378968	0	0.277778	1.18645	1.025	2.10101	0.8215	0.966702	1.90829		SJ00911	0.055749	0.0846818	0.68953
SJ00912	0.000603022	0.000283007	0.000104103	0.0016522	0.00198414	0.00124142	0.00108768	0.00132793	0.00141452		SJ00912	0.0104504	0.00835639	0.241909
SJ00913	0.000269943	0.00017296	0.000189739	0.000982397	0.00101682	0.00171169	0.000946253	0.00107832	0.00171248		SJ00913	0.0476537	0.0464692	0.980503
SJ00914	0.000279717	0.000294122	0.000186455	0.00106734	0.00112341	0.00157481	0.00100272	0.00124526	0.00173337		SJ00914	0.0209954	0.0350624	0.802858
SJ00916	0.000680834	0.000261176	0.000199355	0.000870367	0.00144155	0.00116965	0.00159059	0.00187399	0.00162177		SJ00916	0.0255281	0.00372914	0.0629846
SJ00917	0.000466684	0.000150038	0.00016909	0.000688069	0.000365288	0.00107519	0.00213259	0.000667429	0.00156205		SJ00917	0.147991	0.100403	0.217438
SJ00918	0.000293833	9.17e-05	0.000162649	0.00160386	0.000707023	0.00238516	0.00138096	0.00154037	0.00168208		SJ00918	0.101994	0.000436306	0.955411
SJ00920	0.00111795	0.000163136	8.34e-05	0.000813605	0.000905195	0.00120306	0.00100255	0.000783141	0.00093024		SJ00920	0.254691	0.306848	0.642977
SJ00922	0.000626969	0.00016909	0.000268321	0.00170053	0.0014975	0.00158099	0.00111656	0.00193216	0.00114743		SJ00922	0.00557773	0.0401347	0.545105
SJ00923	0.000271397	6.7e-05	0	0.000158671	0.0004001	0.000721668	0.000784026	0.000686283	0.000679833		SJ00923	0.185319	0.00926976	0.213872
SJ00925	0.000317922	7.29e-05	8.34e-05	0.00119425	0.000617317	0.0015013	0.00082942	0.00101892	0.00159012		SJ00925	0.0568285	0.0378149	0.909494
SJ00926	0.00034195	0.000231606	0.000187547	0.00103323	0.000756821	0.00172829	0.00123926	0.00114972	0.00137952		SJ00926	0.0827839	0.000486449	0.802754
SJ00927	0.000321906	9.17e-05	0.000310791	0.00111811	0.00126026	0.00151259	0.00115353	0.00171578	0.00140245		SJ00927	0.00281533	0.00861485	0.562568
SJ00928	0.000133367	5e-05	0.000177426	0.000838819	0.000401092	0.000555298	0.000368197	0.000527918	0.000707879		SJ00928	0.0552782	0.038342	0.714405
SJ00929	0.000414299	0.000229522	0.00014587	0.00106883	0.000740947	0.00116915	0.00131916	0.00123069	0.000558003		SJ00929	0.0135211	0.0725396	0.88466
SJ00930	0.000412985	0.000131283	0.000204813	0.00168058	0.000843931	0.00162425	0.00150216	0.00149312	0.00156043		SJ00930	0.0421851	0.00283621	0.6656
SJ00931	0.000213546	0.000204813	0.000113124	0.00151964	0.00114026	0.00143775	0.000858656	0.00159913	0.00112332		SJ00931	0.00606562	0.03997	0.532681
SJ00932	0.000489507	0.000227438	8.18e-05	0.00159207	0.000953822	0.00146937	0.00105463	0.00158239	0.00134936		SJ00932	0.0147749	0.00634485	0.971004
SJ00933	0.000297495	0.000346516	8.18e-05	0.00172763	0.000902122	0.00144008	0.000938736	0.00144796	0.00126532		SJ00933	0.0333845	0.00959843	0.654524
SJ00934	0.000443068	0.000180015	0.000165915	0.00125598	0.000906097	0.0013559	0.00114623	0.00123929	0.00147546		SJ00934	0.00770826	0.00158075	0.536867
SJ00935	0.000555108	0.000243522	0.000130191	0.00164209	0.00114217	0.00141355	0.0014216	0.00159415	0.00178059		SJ00935	0.00503138	0.00166192	0.330612
SJ00936	0.000528675	5.56e-05	0.000191715	0.00120487	0.000748502	0.00176486	0.0013147	0.000884457	0.0012128		SJ00936	0.0605266	0.0102481	0.773243
SJ00937	0.000383935	0.000144778	0.000275664	0.00149712	0.00127195	0.00151843	0.00108858	0.00130958	0.00142194		SJ00937	0.000414565	0.00173712	0.285835
SJ00938	0.000121558	4.17e-05	0.000135748	0.000576732	0.000700084	0.00041429	0.000597878	0.000313174	0.000696711		SJ00938	0.0207354	0.055253	0.854993
SJ00939	0.000439008	0.00034592	0.000278145	0.00136622	0.00100988	0.00102677	0.00139886	0.00136889	0.00209648		SJ00939	0.0121426	0.0295551	0.165867
SJ00940	0.000293824	9.17e-05	0	0.000469165	0.000282313	0.000953422	0.000533467	0.00219092	0.000502407		SJ00940	0.146063	0.229605	0.46591
SJ00941	0	3.57e-05	5e-05	0.000169487	0.000236071	0.00042572	0.000421931	0.000226049	0.000441281		SJ00941	0.0786053	0.0347486	0.451446
SJ00942	0.000458051	0.00012771	4.58e-05	0.00171668	0.00109581	0.00141617	0.0012848	0.00131656	0.00140403		SJ00942	0.00739211	0.00831757	0.720747
SJ00943	0.000200745	0.000139618	5e-05	0.00147883	0.000894966	0.000842293	0.000968903	0.00105453	0.00115239		SJ00943	0.0387172	0.000215395	0.954396
SJ00944	0.000500524	0.000233689	0.000231606	0.00145622	0.00111338	0.00169263	0.00141692	0.00153246	0.00175721		SJ00944	0.00992648	0.000786992	0.499936
SJ00945	0.00041478	0.00016909	0.000243811	0.00162342	0.00111337	0.00229106	0.00130022	0.00178952	0.00175129		SJ00945	0.0490542	0.00559318	0.879452
SJ00946	0.00031167	0.000133367	0.000200347	0.000826614	0.00073441	0.000609181	0.000812913	0.000890997	0.000822638		SJ00946	0.00381817	0.00207134	0.191424
SJ00947	0.000448983	0.000252552	0.000290062	0.00169099	0.0014968	0.00197461	0.00150911	0.00144117	0.00143369		SJ00947	0.00395057	0.000877945	0.19947
SJ00948	0	0	8.34e-05	0	0	0	0.00155416	0.00185514	0.000752625		SJ00948	0.42265	0.0529392	0.0519066
SJ00949	5.69e-05	0	0	0	0	0	0.000885506	0.00062622	0.00094348		SJ00949	0.42265	0.0121572	0.0139083
SJ00952	0.000260575	0.000227437	2.78e-05	0.0014591	0.000875336	0.00170419	0.0019591	0.00150006	0.00186094		SJ00952	0.0326135	0.00198978	0.223245
SJ00953	0.00028587	0.000243712	0.000231606	0.000930575	0.00246004	0.00185014	0.00215514	0.00178331	0.00198402		SJ00953	0.0781528	0.00325981	0.663935
SJ00954	0.000678362	0.000254925	0.000194493	0.00120468	0.00120498	0.00155	0.00146554	0.00149741	0.00220208		SJ00954	0.00934451	0.0136065	0.232706
SJ00955	0.000380248	0.00018338	5e-05	0.00116349	0.000758325	0.00164857	0.00154151	0.00156934	0.00176502		SJ00955	0.0481996	0.000454635	0.228226
SJ00956	0.000398026	0.00017932	0.000245498	0.00140522	0.00105523	0.0016314	0.00163861	0.00129052	0.00163746		SJ00956	0.0136365	0.00211367	0.485726
SJ00957	0.000300713	0.000251452	0.00014697	0.00163682	0.00130548	0.00188318	0.00206781	0.00172772	0.00186984		SJ00957	0.0103168	0.000870885	0.238748
SJ00958	0.000531336	0.000252742	0.000283696	0.00178826	0.000851751	0.00134271	0.00175225	0.00147361	0.00195676		SJ00958	0.0578642	0.00235064	0.280489
SJ00959	0.000541441	0.000106277	0.000172563	0.001511	0.00137814	0.00130575	0.0014356	0.00158326	0.00109652		SJ00959	0.00630211	0.00519672	0.877216
SJ00960	0.000460816	0.000211273	0.000425504	0.00129795	0.00112713	0.0014677	0.00175696	0.00211915	0.00190462		SJ00960	0.00213745	0.000443753	0.0120707
SJ00961	0.000436971	0.000273581	0.000418461	0.00198747	0.00166619	0.00250137	0.00219622	0.00182775	0.00197267		SJ00961	0.0169888	0.00104661	0.856318
SJ00962	0.000420253	0.0002593	0.000225273	0.00135315	0.00180804	0.00194486	0.00146527	0.00209955	0.00230924		SJ00962	0.00981831	0.0182525	0.460724
SJ00963	0.000791313	0.000313679	0.000343845	0.00177019	0.00164708	0.00194308	0.00196765	0.00153956	0.00227265		SJ00963	0.00445433	0.00695175	0.590468
SJ00965	0.000123246	7.74e-05	0.000322104	0.000996877	0.000746714	0.00124407	0.000959764	0.000392361	0.000890302		SJ00965	0.0145933	0.0684599	0.342058
SJ00967	0.000530384	5e-05	0.000100025	0.00144491	0.000865693	0.00161453	0.000744432	0.0011869	0.00160864		SJ00967	0.0215489	0.0409079	0.722842
SJ00968	0.000491972	0.000276992	0.000221484	0.00160561	0.001216	0.00135481	0.00210903	0.00157047	0.00148746		SJ00968	0.00237755	0.00987556	0.233593
SJ00969	0.000193411	8.57e-05	9.17e-05	0.000974847	0.000370926	0.00101541	0.000626347	0.000534558	0.00042974		SJ00969	0.0822634	0.0065416	0.342808
SJ00970	0.000598754	0.000241727	0.000405368	0.00143978	0.00150604	0.00186169	0.00154303	0.00162495	0.00203152		SJ00970	0.0025119	0.00312219	0.549754
SJ00971	0.000367462	0.000198264	0.000318442	0.0013566	0.00123932	0.0014168	0.00164068	0.00209707	0.00122522		SJ00971	0.00013616	0.0286653	0.334668
SJ00972	0.000269809	0.000132474	0.00018338	0.000857953	0.000779859	0.00154159	0.000594317	0.000955217	0.00210834		SJ00972	0.0665011	0.153102	0.777518
SJ00973	0.000309403	0.000183379	0.000222973	0.00124467	0.000669805	0.0014249	0.00082084	0.00122463	0.000653852		SJ00973	0.0581089	0.0539307	0.49724
SJ00974	0.000248971	7.78e-05	0.000175045	0.000594701	0.00024649	0.000534577	0.000927343	0.000829988	0.000993414		SJ00974	0.0963495	0.000402881	0.0348803
SJ00975	0.000271894	0.000171471	0.000199653	0.000733008	0.000646788	0.000829076	0.000478303	0.000695953	0.00107791		SJ00975	0.00265212	0.0882283	0.94334
SJ00976	0.000454401	0.000119078	0.00033044	0.00110733	0.00113493	0.00159412	0.00104294	0.00174815	0.0017238		SJ00976	0.0101536	0.0219393	0.469931
SJ00977	0.000351264	0.00017296	0.000176632	0.00104897	0.000550138	0.00142773	0.00103012	0.00162631	0.00150292		SJ00977	0.0858494	0.0164968	0.299834
SJ00978	0.000358423	4.17e-05	0.000138427	0.000343755	0.000750585	0.00134371	0.000769745	0.00126083	0.00119961		SJ00978	0.151401	0.0125082	0.479911
SJ00979	0.000355545	0.000119078	0.000185761	0.000893477	0.000517391	0.00118938	0.00148671	0.0011746	0.000846285		SJ00979	0.0660387	0.0243647	0.322851
SJ00980	0.000312195	0.000122948	0.000311487	0.000990732	0.000875715	0.00122689	0.00140581	0.00110514	0.00112559		SJ00980	0.00556116	0.00215359	0.270838
SJ00981	0.000141702	0.000183379	5e-05	0.000236468	0.000119078	0.00070661	0.000972963	0.000691641	0.000298984		SJ00981	0.329346	0.108204	0.321206
SJ00985	0.00025601	6.35e-05	0.000228628	0.000539619	0.000660004	0.00102954	0.000900426	0.00108313	0.000864496		SJ00985	0.0473352	0.00113266	0.29855
SJ00986	0.000186266	0.000200348	8.34e-05	0.00100938	0.000541406	0.000896464	0.00113054	0.000954812	0.0013725		SJ00986	0.0357275	0.00948411	0.145743
SJ00987	0.000240248	0.000163136	0.000152205	0.00119552	0.000682611	0.00100251	0.001485	0.00119792	0.00151849		SJ00987	0.031697	0.00442997	0.0802869
SJ00988	0.000353545	0.000139916	0.000188723	0.00130449	0.000524238	0.00125435	0.000816185	0.00130014	0.00157239		SJ00988	0.0784053	0.0366878	0.58019
SJ00989	0.00011352	2.5e-05	8.13e-05	0.000528406	0.000271383	0.000362939	0.000264568	0.000401589	0.000712964		SJ00989	0.0410377	0.0953396	0.666937
SJ00990	0.000536202	0.000364475	0.000332623	0.00122819	0.000887226	0.00113161	0.00182519	0.00155697	0.00165995		SJ00990	0.00825848	0.000289606	0.0110521
SJ00991	0.000448321	0.000197967	0.000150037	0.000767364	0.00031496	0.00110314	0.000924492	0.00129636	0.000494381		SJ00991	0.169237	0.0949523	0.616098
SJ00992	0.000247582	0	7.27e-05	0.000606304	0.00065295	0.000975063	0.000865197	0.00114067	0.000928217		SJ00992	0.0143224	0.00152222	0.184819
SJ00994	0.000279642	0.000177425	0.000181295	0.00103657	0.000618012	0.00129446	0.000765966	0.000705428	0.00125491		SJ00994	0.055984	0.0525678	0.791832
SJ00995	0.000219906	2.78e-05	3.57e-05	0.00119355	0.000582289	0.000735826	0.00150712	0.000961766	0.00116628		SJ00995	0.0441679	0.0110566	0.199426
SJ00996	0.00049882	0.000172166	0.000197271	0.0013935	0.000981198	0.00232471	0.00104104	0.000984382	0.00138425		SJ00996	0.076131	0.00709494	0.394931
SJ00997	0.000311595	2.78e-05	3.57e-05	0.00149244	0.00082739	0.000969724	0.00164883	0.00129578	0.00139636		SJ00997	0.0253486	0.000758905	0.221404
SJ00998	0.000287656	0.000221782	0.000270017	0.00151337	0.00100968	0.00245585	0.00112579	0.00127982	0.00151752		SJ00998	0.0804138	0.00993609	0.497443
SJ00999	0.000204395	0.00019886	5e-05	0.000363286	0.000256125	0.000562857	0.00024798	0.00060006	0.000682612		SJ00999	0.0955573	0.100487	0.515223
SJ01000	0.000384927	0.000122948	0.000164625	0.000865603	0.000335799	0.000997501	0.000801996	0.000987759	0.00103791		SJ01000	0.113969	0.00283943	0.413596
SJ01001	0.000248276	0.000256314	0.000239941	0.00120963	0.00092524	0.00147055	0.00150906	0.00121358	0.00180162		SJ01001	0.0261094	0.0176114	0.256829
SJ01002	0	0	0	0.000163136	3.57e-05	0.000113033	0.000265344	0.000545014	0.000354729		SJ01002	0.107048	0.0422529	0.0571363
SJ01003	0.000367165	7.74e-05	0.000100025	0.00129367	0.000916598	0.00128589	0.000829185	0.00111566	0.00129691		SJ01003	0.00411078	0.0078098	0.669728
SJ01004	0.000438024	0.00020908	2.27e-05	0.000802513	0.000721015	0.00124863	0.001059	0.000499638	0.000879704		SJ01004	0.0299779	0.0496684	0.657296
SJ01005	0.00053577	0.000176036	0.000271795	0.00198434	0.00122924	0.00176925	0.00176076	0.00187719	0.00151385		SJ01005	0.0142501	0.000791074	0.836118
SJ01007	0.000591767	0.000152816	0.000325761	0.00134936	0.000657136	0.0012515	0.00270799	0.00315592	0.00172951		SJ01007	0.0567105	0.0272266	0.0556548
SJ01009	0.000222449	0.000100025	0.000110742	0.000355356	0.000227438	0.00110553	0.00173451	0.00170061	0.00135405		SJ01009	0.264913	0.00376077	0.0465687
SJ01010	0.000473228	0.00015156	0.000320328	0.00132643	0.00135969	0.00137127	0.00289243	0.00207226	0.00194513		SJ01010	0.00698557	0.0149046	0.0849035
SJ01012	0	0	0.166667	0.726923	0.111111	0.655891	0.411111	0.4	0.619444		SJ01012	0.142298	0.011039	0.926327
SJ01013	0.000363706	0.000154205	0	0.00118383	0.000637371	0.00115975	0.00119237	0.00145679	0.0013927		SJ01013	0.0247706	0.0012214	0.175459
SJ01014	0.000496927	0.000402748	0.000386373	0.0022285	0.00161212	0.00232919	0.0019493	0.00248875	0.00170777		SJ01014	0.0166248	0.0179298	0.981367
SJ01015	0.00058517	0.000257604	0.000226951	0.00177073	0.00166719	0.00123235	0.00168893	0.00168446	0.00157863		SJ01015	0.00563574	0.00441018	0.629624
SJ01016	0.00035735	0.00025552	0.000227943	0.00145783	0.00142446	0.00178218	0.00296219	0.00168702	0.00174671		SJ01016	0.00407797	0.0457091	0.297371
SJ01019	0.000280048	0.000127918	0.000130161	0.000897087	0.000905602	0.0019078	0.00139779	0.000910756	0.000763355		SJ01019	0.0844987	0.0403769	0.618061
SJ01020	0.000203096	0.00033025	0.000109055	0.00148851	0.000849497	0.000983192	0.0014115	0.00144742	0.00100382		SJ01020	0.0339976	0.00800208	0.499138
SJ01021	0.000229689	0.000102407	3.57e-05	0.000724289	0.000651751	0.000708014	0.0005421	0.000408237	0.000632599		SJ01021	0.00459988	0.00985401	0.112662
SJ01022	0.00055915	0.000376567	0.000301067	0.00116518	0.00127067	0.00231058	0.00268893	0.00216424	0.001743		SJ01022	0.0795292	0.0168702	0.253425
SJ01023	0.000410428	0.000248872	0.000156289	0.00161765	0.000767393	0.00162617	0.00151787	0.00110246	0.00171733		SJ01023	0.0565869	0.0130429	0.76606
SJ01024	0.000316944	0.000127413	0.00017296	0.00110146	0.000854961	0.00148589	0.00109899	0.00163245	0.00137281		SJ01024	0.0272773	0.00982048	0.410731
SJ01025	0.000316944	0.000127413	0.00017296	0.00110146	0.000854961	0.0015359	0.00109899	0.00163245	0.00134155		SJ01025	0.0324535	0.0100814	0.487438
SJ01026	0.000513472	0.000114612	0.000112528	0.0010721	0.000748997	0.00229601	0.00192311	0.00158465	0.00160832		SJ01026	0.130756	0.00126038	0.556177
SJ01027	0.000513472	0.000114612	0.000112528	0.00100769	0.000774004	0.00196915	0.00181753	0.001668	0.00158909		SJ01027	0.0976418	0.00250869	0.350591
SJ01028	0.00055718	0.000175549	0.000148549	0.00150624	0.00102357	0.00172764	0.00168121	0.00140315	0.00180704		SJ01028	0.0150304	0.00174674	0.439354
SJ01029	0.000405996	0.000346515	0.000182288	0.00138945	0.00142562	0.00210324	0.0019627	0.00116557	0.00156021		SJ01029	0.0222591	0.0247769	0.826196
SJ01030	0.000455106	0.000333417	0.000269115	0.00093962	0.00125825	0.00167446	0.00101702	0.00131363	0.00170766		SJ01030	0.040595	0.0309651	0.85899
SJ01031	0.000669284	0.000294518	0.000481181	0.00173089	0.0010857	0.00137449	0.0017575	0.00129568	0.00160002		SJ01031	0.0209356	0.0041061	0.544024
SJ01032	0.000584195	0.000100025	0.000390186	0.00152141	0.0015629	0.00144829	0.00142863	0.00140722	0.00189927		SJ01032	0.0111693	0.00488137	0.717719
SJ01033	0.000558293	0.000270207	0.000133367	0.00133188	0.000858648	0.00132449	0.00160071	0.00150366	0.00126032		SJ01033	0.0145922	0.00251166	0.214893
SJ01034	0.000371401	5e-05	0.000121964	0.00137948	0.00100263	0.00131956	0.000750791	0.00105869	0.00101473		SJ01034	0.00257594	0.00514012	0.128142
SJ01035	0.000233897	0	0.000110742	0.000647675	0.000685985	0.00214239	0.00101763	0.000675575	0.00120601		SJ01035	0.165665	0.0189075	0.739835
SJ01036	0.000240049	0.000141702	6.7e-05	0.000731929	0.000423428	0.000993801	0.00039623	0.00080407	0.00127606		SJ01036	0.0645622	0.112055	0.739907
SJ01037	0.000219463	0.000128096	0.000194131	0.0011685	0.00129971	0.00134513	0.00118775	0.000965172	0.00106857		SJ01037	0.00036337	0.00172446	0.0793524
SJ01038	0.000731758	0.000132055	0.00031883	0.00174668	0.00117371	0.0013707	0.00127919	0.00161543	0.00167313		SJ01038	0.0133116	0.00871753	0.682665
SJ01039	0.000332722	0.000190112	0.000127413	0.000742575	0.00107438	0.00128903	0.000622676	0.00119316	0.00166794		SJ01039	0.02412	0.0835415	0.736526
SJ01040	1.92e-05	8.13e-05	0.000208683	0.000689359	0.000663559	0.00117799	0.000669712	0.000584493	0.000605768		SJ01040	0.0366454	0.00448665	0.312357
SJ01041	0.000337731	0.000131391	0.000200348	0.00173023	0.00102524	0.00197408	0.00128278	0.00135827	0.00138655		SJ01041	0.0365128	0.000512059	0.497751
SJ01042	0	0	0	0	0	0	0	0	0		SJ01042	NaN	NaN	NaN
SJ01043	0.000470349	0.000365965	0.000363691	0.00195546	0.00115347	0.00140971	0.00143532	0.00207441	0.0022157		SJ01043	0.0402011	0.022467	0.298566
SJ01044	0.000522208	0.000161152	0.000409477	0.0015871	0.000923662	0.00202658	0.00185571	0.00153712	0.0014779		SJ01044	0.0578831	0.0014126	0.769822
SJ01045	0.000523614	0.000306327	0.000408634	0.00172963	0.00106297	0.00169605	0.00164626	0.00178357	0.00230981		SJ01045	0.0298556	0.0118556	0.232667
SJ01046	0.0018311	0.000364178	0.000249964	0.00139281	0.00126351	0.00136233	0.00176056	0.00217086	0.00184801		SJ01046	0.411241	0.154284	0.0329349
SJ01048	0.000346296	0.000448327	0.000443382	0.00138773	0.0016726	0.0019318	0.00292297	0.00237044	0.00204155		SJ01048	0.0125217	0.0144536	0.0732665
SJ01051	0.000630087	0.000273084	0.00033689	0.00158526	0.00144084	0.00171835	0.00182594	0.00164568	0.0019216		SJ01051	0.00149136	0.00080896	0.130356
SJ01052	0.000144381	8.34e-05	0.000195287	0.000938237	0.000887595	0.000691593	0.000958421	0.000826466	0.000829434		SJ01052	0.00489854	0.000282728	0.733319
SJ01053	0.000374213	0.000131093	0.000394444	0.000998954	0.00131395	0.00163689	0.00159048	0.00199565	0.00220817		SJ01053	0.0178339	0.00474087	0.0760123
SJ01054	0.000328747	0.000166817	0.000394444	0.000725869	0.00105418	0.00142378	0.00129011	0.00145542	0.00206353		SJ01054	0.0501754	0.0237554	0.160805
SJ01055	0.000474724	0.000302754	0.000306625	0.00124556	0.0013832	0.00153215	0.00057177	0.00152768	0.00148656		SJ01055	0.000943422	0.111709	0.606344
SJ01057	0.00044829	0.000191318	0.000124684	0.00154325	0.00116546	0.0013431	0.00161241	0.00128886	0.00159289		SJ01057	0.00180478	0.0010026	0.384936
SJ01058	0.00032319	0.000150038	7.78e-05	0.0015643	0.000802582	0.0019616	0.000780754	0.00107627	0.00136299		SJ01058	0.0600405	0.0207432	0.403584
SJ01059	0.000326663	0.000150038	2.78e-05	0.00134658	0.000658796	0.00184915	0.000629913	0.000932188	0.00127536		SJ01059	0.075761	0.035901	0.449467
SJ01060	0.000283804	7.14e-05	8.57e-05	0.000931789	0.000514126	0.000712284	0.000576036	0.00062725	0.000899674		SJ01060	0.0232035	0.0138198	0.912447
SJ01061	0.000478128	0.000179211	5e-05	0.00122034	0.000652249	0.000883949	0.00107658	0.000844474	0.00142904		SJ01061	0.0334035	0.0166791	0.450481
SJ01063	0.000524751	0.000290647	0.000245101	0.00180764	0.00164437	0.00161478	0.00154578	0.00123952	0.00155352		SJ01063	0.000434578	0.00143333	0.129369
SJ01064	0.000310544	0.000234086	0.000181403	0.00142409	0.00117588	0.00145345	0.00213581	0.00178639	0.00162814		SJ01064	0.00221475	0.00602018	0.0586455
SJ01065	0.000495984	0.000171976	0.000282123	0.00191242	0.00119077	0.00196161	0.00170779	0.00148944	0.00211314		SJ01065	0.0205933	0.00579042	0.805275
SJ01066	0.000370111	0.000292335	0.000172265	0.00176037	0.00103103	0.0020998	0.00185833	0.00145319	0.00227322		SJ01066	0.0462871	0.0171486	0.591444
SJ01068	0	0	0	0	0	0	0	0	0		SJ01068	NaN	NaN	NaN
SJ01070	0.00036377	5.36e-05	0.000267375	0.000931791	0.000692132	0.00084848	0.000977648	0.000715063	0.000497558		SJ01070	0.00798407	0.0472473	0.588641
SJ01071	0.000409569	0.00043364	0.000264758	0.00122978	0.00109136	0.00134661	0.00126817	0.00169917	0.00174674		SJ01071	0.00113119	0.00937084	0.134697
SJ01072	0.0416667	0.0588235	0	0.538691	0.336111	0.0737813	0.0625	0.420513	0.214286		SJ01072	0.168473	0.192343	0.649472
SJ01073	8.13e-05	2.78e-05	0.000233567	0.000560506	0.000646414	0.00126767	0.00102801	0.000854897	0.000472148		SJ01073	0.0765743	0.0416249	0.89307
SJ01075	0.000361607	0.000474325	0.000192905	0.00168089	0.000841464	0.00146259	0.00141529	0.00203576	0.00162994		SJ01075	0.0481816	0.00837541	0.310257
SJ01077	0.000353633	0.000263543	0.00023369	0.00065531	0.00084069	0.00109156	0.00125278	0.000940041	0.000700677		SJ01077	0.0362057	0.0450482	0.644377
SJ01078	0.000482596	9.2e-05	0.000355753	0.00198454	0.00107945	0.00199843	0.001781	0.00147153	0.00144484		SJ01078	0.0327418	0.00137158	0.735763
SJ01079	0.000350462	0.000343424	0.000294122	0.000843275	0.000806777	0.00158723	0.00108955	0.00120899	0.00164234		SJ01079	0.0976428	0.0267877	0.4906
SJ01080	0.000276521	0	0	0.000520422	0.000452489	0.00122525	0.000988473	0.000827168	0.001221		SJ01080	0.108635	0.00383026	0.384437
SJ01081	0.000469859	0.000175044	5e-05	0.00117845	0.00153104	0.00171511	0.00197532	0.00317536	0.00218232		SJ01081	0.00409272	0.018499	0.104658
SJ01083	0.000467761	0.000227547	0.00017296	0.000995488	0.00141207	0.00153722	0.00242981	0.00259046	0.00202469		SJ01083	0.0107873	0.00154693	0.0117074
SJ01084	0.000327769	0.000189739	0.000361102	0.00109222	0.000761003	0.00119436	0.00208879	0.0019375	0.00235302		SJ01084	0.0196975	0.00132751	0.00345781
SJ01085	6.25e-05	0.000100025	4.17e-05	0.000677668	0.000545871	0.000907135	0.00107409	0.000897833	0.00118519		SJ01085	0.023563	0.00553687	0.0671607
SJ01086	0.000446252	0.000161152	0.000353859	0.00126054	0.00119186	0.00167312	0.0028127	0.00177852	0.00191421		SJ01086	0.00766119	0.0235837	0.11888
SJ01087	0.00060799	0.000228133	0.000158671	0.000647186	0.000590435	0.00100402	0.000711191	0.000385315	0.000650181		SJ01087	0.0948453	0.225358	0.3736
SJ01088	5.63e-05	0	0	0.000461227	0.000349592	2.78e-05	0.000368604	0.000621584	0.000335054		SJ01088	0.180244	0.03803	0.369879
SJ01089	0	0.000138831	0	0.000269949	0	0.000472025	0.0011523	0.00016197	0.00113494		SJ01089	0.276522	0.140275	0.217658
SJ01090	0.000388318	0.000158671	0.000169487	0.00117558	0.00118829	0.00152216	0.00134954	0.000526918	0.00111158		SJ01090	0.00261269	0.079458	0.352172
SJ01091	0.000135261	0.000135261	0.000169487	0.00108094	0.000870202	0.00113217	0.00084019	0.00086457	0.00172772		SJ01091	0.00724612	0.075764	0.733275
SJ01092	0.000354456	0.000424496	0.000216225	0.00108537	0.000769141	0.00147184	0.00189627	0.00315482	0.00116288		SJ01092	0.0520007	0.0943827	0.234465
SJ01093	0.000397219	0.000458348	0.000338036	0.00142357	0.00147554	0.00201097	0.00219827	0.0032391	0.00203921		SJ01093	0.0193765	0.0298977	0.136695
SJ01094	0.000407221	0.000231904	0.000296205	0.00159608	0.00131027	0.00188904	0.00261441	0.00255893	0.00180754		SJ01094	0.0109835	0.0136382	0.0893088
SJ01095	0.000528488	0.000274573	0.0003743	0.00105334	0.00104213	0.00161501	0.0022694	0.00299965	0.00189599		SJ01095	0.0333228	0.0209765	0.0497496
SJ01097	0.000277748	0.000290322	0.000104003	0.00148339	0.00139673	0.00129136	0.00167213	0.00237319	0.00171721		SJ01097	0.000146435	0.01283	0.137204
SJ01098	0.00066793	0.000525628	0.000427109	0.00159225	0.00138785	0.00197633	0.0023832	0.00219882	0.00185225		SJ01098	0.0133676	0.00347583	0.102037
SJ01099	0.000505477	0.000247979	0.000364386	0.00147301	0.00103658	0.00128405	0.00233205	0.00174063	0.00170405		SJ01099	0.00712841	0.00968339	0.0621661
SJ01100	0.000505692	0.000216721	0.000377079	0.000962849	0.00126234	0.00146042	0.00210422	0.00188329	0.00268889		SJ01100	0.0119951	0.00981347	0.0328656
SJ01101	0.00054423	0.000278443	0.000380254	0.00249388	0.000881173	0.00130399	0.00178609	0.00235104	0.00227461		SJ01101	0.135127	0.00412953	0.356604
SJ01102	0.000393238	0.000551428	0.000572671	0.00128993	0.00121601	0.00141333	0.00215896	0.0024614	0.0025575		SJ01102	0.000580929	0.000989687	0.00451121
SJ01104	0.000388418	0.000235773	0.000452603	0.00141564	0.00126624	0.00184258	0.00191452	0.0022387	0.00217915		SJ01104	0.013288	0.000321888	0.0521472
SJ01105	0.000638391	0.000365964	0.000175955	0.00133625	0.00104273	0.00280451	0.00197831	0.00184201	0.00205976		SJ01105	0.126916	0.00226061	0.712345
SJ01107	0.000185919	0.000258795	0.000184456	0.00114871	0.00118724	0.00153616	0.0017058	0.0025938	0.00374329		SJ01107	0.0104491	0.0522825	0.137215
SJ01108	0.000405458	0.00037617	0.000417962	0.00174796	0.00129834	0.00210083	0.00236202	0.00220568	0.00176537		SJ01108	0.0294625	0.0104423	0.252877
SJ01109	0.000462305	0.000117499	0.000154205	0.00106475	0.000949445	0.00082768	0.00194427	0.00166324	0.00200375		SJ01109	0.00899832	0.000432085	0.00319829
SJ01110	0.000455597	0.000198074	0.000211859	0.00123679	0.00119739	0.00161577	0.00204258	0.00150177	0.00166872		SJ01110	0.00460228	0.00394168	0.138362
SJ01111	0.000347725	0.000158671	0.000151228	0.00127764	0.0012062	0.00114364	0.00151871	0.00171314	0.00169853		SJ01111	0.000590245	9.24e-05	0.0071386
SJ01112	0.000785482	0.00023369	0.000206807	0.00139544	0.0011594	0.00143695	0.00211958	0.00204004	0.00214488		SJ01112	0.0243687	0.010543	0.00661869
SJ01114	0.000537751	0.000312388	0.000320114	0.00208891	0.00115773	0.00183896	0.00259497	0.00298667	0.0017529		SJ01114	0.0353003	0.026063	0.182005
SJ01115	0.00055157	0.00051114	0.000251452	0.00157786	0.000861724	0.00171582	0.0028897	0.00223241	0.00233367		SJ01115	0.0568538	0.00361709	0.0331301
SJ01117	0.00023498	8.13e-05	0.000108361	0.000813608	0.00134281	0.00103769	0.0011116	0.0015673	0.00132762		SJ01117	0.0191459	0.00645357	0.25281
SJ01118	0.000510364	0.00041797	0.000383555	0.00137436	0.00148387	0.00171193	0.00267814	0.0025189	0.001973		SJ01118	0.0038031	0.00997154	0.0383563
SJ01119	0.00013297	3.57e-05	6.35e-05	0.000313868	0.000227736	0.000358317	0.0006554	0.00102159	0.00081782		SJ01119	0.0115994	0.0141245	0.0264726
SJ01120	0.000319742	0.00020908	0.000239544	0.00141643	0.00138716	0.00218127	0.00238405	0.00218416	0.00191119		SJ01120	0.0308445	0.00348637	0.187643
SJ01121	0.000339569	0.0001561	0.000128504	0.00140155	0.00115378	0.00180006	0.00139831	0.00205597	0.00245706		SJ01121	0.0141492	0.0250505	0.238741
SJ01122	0.000416734	0.000430856	0.000309884	0.00140356	0.000904951	0.00140495	0.00214551	0.00208435	0.00179595		SJ01122	0.0308068	0.00189355	0.0236845
SJ01123	0.000431359	0.000399802	0.000114612	0.00147044	0.0015816	0.00229604	0.00218308	0.00176309	0.00240404		SJ01123	0.0188904	0.00322503	0.360338
SJ01125	0.000331915	0.000300373	0.000397222	0.00122035	0.00117719	0.00165249	0.00215108	0.00163686	0.00197065		SJ01125	0.0190801	0.00734158	0.0561824
SJ01126	0.000302817	0.000131277	0.00021089	0.000964538	0.001443	0.00126921	0.00336196	0.00259458	0.001424		SJ01126	0.0113573	0.0565568	0.153231
SJ01127	0.000388105	0.000221186	0.000277634	0.00223531	0.00142097	0.00197813	0.00236577	0.00220656	0.00216727		SJ01127	0.0189237	2.19e-05	0.26198
SJ01128	0.000462442	0.000341547	0.000356929	0.00135798	0.00146671	0.00208466	0.00236371	0.00212069	0.00214745		SJ01128	0.0284387	0.000270469	0.114699
SJ01129	0.000432244	0.000376483	0.000219211	0.00176501	0.0014201	0.00224387	0.00246596	0.00201047	0.00226742		SJ01129	0.0197593	0.00118534	0.20317
SJ01131	0.000452181	0.000403856	0.000268817	0.00161461	0.00123411	0.00175879	0.00201184	0.00215754	0.0015172		SJ01131	0.0107713	0.0111187	0.225242
SJ01132	0.000318402	0.000185869	0.000284201	0.00171115	0.00156605	0.00182897	0.00272825	0.00274613	0.00230303		SJ01132	0.00044709	0.00223569	0.011913
SJ01133	0.000175324	9.7e-05	0.000247549	0.00156964	0.000817733	0.00133158	0.00104598	0.00148791	0.00136933		SJ01133	0.0364494	0.0081492	0.826161
SJ01134	0.000110255	5e-05	0.000144481	0.000158671	4.17e-05	0.000195612	0.000350593	0.000297405	0.000378468		SJ01134	0.609795	0.00294447	0.027741
SJ01136	0.000364278	0.000238155	0.000163533	0.000834236	0.000937446	0.00143033	0.00258075	0.00118863	0.00147424		SJ01136	0.0375413	0.0696282	0.246391
SJ01137	6.44e-05	0.000114612	0.000241727	0.000546565	0.000175044	0.000205607	0.000520467	0.00064282	0.000142		SJ01137	0.292759	0.180891	0.549427
SJ01138	0.00029925	0.000348698	0.000400019	0.000974748	0.000850122	0.00119652	0.00103508	0.00134179	0.000974735		SJ01138	0.0168388	0.0163798	0.510154
SJ01139	0.000288351	4.55e-05	5e-05	0.000657276	0.000588937	0.00115033	0.000879297	0.000878282	0.00117015		SJ01139	0.0456142	0.00287438	0.442769
SJ01140	0.000466797	0.000186241	0.000333417	0.0012119	0.00148557	0.00162016	0.00132682	0.00176982	0.00171732		SJ01140	0.0026066	0.00331029	0.421102
SJ01141	0.00047737	0.00025036	0.000166708	0.00101482	0.000567701	0.00127917	0.00140154	0.00137396	0.00153271		SJ01141	0.0697468	0.0015958	0.139508
SJ01142	0.000616929	0.000263162	0.000309006	0.00104858	0.00104342	0.00159862	0.00156328	0.00138144	0.00116274		SJ01142	0.025805	0.0037579	0.563901
SJ01143	0.000583482	0.000163136	0.000154521	0.00151645	0.00105648	0.0023999	0.00188202	0.00157668	0.00185291		SJ01143	0.061489	0.0017223	0.804491
SJ01144	0.000255223	0.000362194	0.000122947	0.000955199	0.00126143	0.00133236	0.000634484	0.00173131	0.000699008		SJ01144	0.004617	0.156655	0.701341
SJ01145	0.000364476	0.000304243	0.000203325	0.00108678	0.000640547	0.00109838	0.00118294	0.00136046	0.00111892		SJ01145	0.0396592	0.000904278	0.197807
SJ01148	0.00066834	0.00026078	0.000102407	0.00106764	0.000870284	0.00176745	0.00169676	0.00147309	0.0015716		SJ01148	0.0609174	0.0101865	0.331449
SJ01150	0.000512132	0.000308411	7.5e-05	0.00120309	0.00107171	0.00108703	0.00141625	0.00162751	0.00138761		SJ01150	0.0154005	0.00294763	0.024081
SJ01152	0.000422222	6.07e-05	0.000162649	0.00139472	0.00108817	0.00133591	0.00141753	0.000767056	0.00166229		SJ01152	0.00190412	0.042481	0.976105
SJ01153	0.000335982	1.56e-05	7.5e-05	0.000853	0.000961252	0.00113221	0.00115456	0.00109005	0.000735138		SJ01153	0.00311748	0.00788056	0.946527
SJ01154	0.000444922	5e-05	0.000368842	0.00128524	0.0017676	0.00169378	0.00176007	0.00144472	0.0013628		SJ01154	0.00299013	0.00195902	0.773012
SJ01155	0.000507546	0.000276259	0.000331234	0.00169451	0.00155606	0.00173375	0.00181737	0.00146148	0.00138671		SJ01155	0.000187852	0.00412277	0.518962
SJ01156	0.000397117	0.00016909	0.000161151	0.00142982	0.000707636	0.00157073	0.00128166	0.00106589	0.00165697		SJ01156	0.0557886	0.0128019	0.774241
SJ01157	0.00039217	0.0003238	8.45e-05	0.00113729	0.00078951	0.0019396	0.00166176	0.00170874	0.0021483		SJ01157	0.0863111	0.00224537	0.243749
SJ01158	4.17e-05	4.17e-05	0	0	0	0	0.000892683	0.00125299	0.00119845		SJ01158	0.183503	0.00962698	0.00996635
SJ01159	5.85e-05	0	0.000151327	0.00057913	0.000536543	0.000584769	0.000632003	0.000257208	0.000313381		SJ01159	0.00397777	0.0908493	0.290117
SJ01160	0.000272299	1.92e-05	0.000328753	0.00128268	0.00101325	0.001399	0.00153482	0.00116954	0.00120609		SJ01160	0.00261108	0.00216174	0.682027
SJ01161	0	0	0	0.000757576	0	0.00123106	0	0	0		SJ01161	0.205707	NaN	0.205707
SJ01165	0.000295006	0.000448992	0	0.00127473	0.00117822	0.000887397	0.000805368	0.000764354	0.000758495		SJ01165	0.00822199	0.0553032	0.099018
SJ01166	0.000504614	0.000209188	0.00032199	0.00180989	0.00110516	0.00168637	0.00204417	0.00194874	0.00181452		SJ01166	0.0203803	0.00018774	0.198753
SJ01167	0.000246648	0.000272985	4.17e-05	0.00137277	0.00103047	0.00175895	0.00112359	0.00175918	0.00199925		SJ01167	0.0201559	0.024463	0.515625
SJ01168	0.00035624	3.57e-05	0.000164625	0.00132185	0.000823613	0.00141817	0.00108211	0.00150593	0.00103769		SJ01168	0.0172145	0.00738695	0.934798
SJ01169	0.000527993	0.000192409	0.000385829	0.00145156	0.00123046	0.00166971	0.00136156	0.0020235	0.00180312		SJ01169	0.00313126	0.00875178	0.306105
SJ01170	0.000236835	7.36e-05	0.000198263	0.000849933	0.00178627	0.0014073	0.00109384	0.00188671	0.00164504		SJ01170	0.0454172	0.0239967	0.618282
SJ01171	0.000333029	0.00013684	0.000267726	0.0010992	0.00141871	0.00144423	0.00152275	0.00214148	0.00165384		SJ01171	0.00328577	0.00974923	0.123668
SJ01173	0.00037667	7.74e-05	4.17e-05	0.00110236	0.00077827	0.0015228	0.00128972	0.00143538	0.00128899		SJ01173	0.0288698	0.00278987	0.446362
SJ01174	0.000446441	0.000545383	0.000250469	0.00111388	0.00126919	0.00120507	0.00112331	0.0017321	0.00132916		SJ01174	0.00402916	0.0173901	0.382697
SJ01175	0.000399504	0.000131283	0.000219697	0.000981399	0.000766065	0.00165565	0.00165627	0.00166588	0.00127366		SJ01175	0.0706825	0.00235748	0.277086
SJ01176	0.000262169	0.00027229	5.28e-05	0.00114811	0.00137198	0.00161175	0.00138649	0.00130966	0.00160272		SJ01176	0.00412856	0.000491058	0.748099
SJ01177	0.000470114	0.000205734	0.000240934	0.00120994	0.00133436	0.00139285	0.00178479	0.00185394	0.00256098		SJ01177	0.00109878	0.0124222	0.0870847
SJ01178	0.000309511	0.00031109	0.000185761	0.00145681	0.00134139	0.00165626	0.000651948	0.00147797	0.00130943		SJ01178	0.00174857	0.0698074	0.311176
SJ01179	0.000298099	0.000305344	0.000216721	0.000959444	0.000211362	0.00139667	0.000896042	0.000818756	0.00126212		SJ01179	0.233818	0.0299714	0.741463
SJ01180	0.000273093	0.000355356	0.000208386	0.00104974	0.000261375	0.00162205	0.00084416	0.000900026	0.00164614		SJ01180	0.21738	0.0774778	0.765217
SJ01181	0.000520666	0.00014061	0.000315854	0.00154021	0.00156875	0.00215333	0.00161124	0.00132036	0.00142539		SJ01181	0.00738704	0.00161987	0.26805
SJ01182	0.000683157	0.000119474	0.000328059	0.00180705	0.00102705	0.0016207	0.00143056	0.00140257	0.00195711		SJ01182	0.0223024	0.00767449	0.726364
SJ01183	0.000259986	0.000141702	0.000172266	0.00131928	0.00119506	0.00129094	0.00116892	0.00150693	0.00144474		SJ01183	3.21e-05	0.0039472	0.423564
SJ01186	3.13e-05	7.29e-05	0	4.17e-05	0.000240933	0.00024433	0.000312479	0.000141702	9.78e-05		SJ01186	0.161285	0.140255	0.933422
SJ01187	0.000475997	0.000123428	0.000222576	0.00112004	0.00112161	0.00220866	0.00129358	0.00146933	0.0014215		SJ01187	0.0694582	0.00264422	0.830586
SJ01189	0.000246484	0.00024649	0.00016909	0.00117629	0.000860434	0.000812919	0.00147361	0.00120835	0.00108131		SJ01189	0.0194242	0.00954122	0.133952
SJ01191	8.13e-05	5e-05	0.000133367	0	0	0	0.00194824	0.00182087	0.00154227		SJ01191	0.068265	0.00380685	0.004553
SJ01192	0.000690571	0.000268628	0.000206302	0.00118709	0.00108857	0.00123951	0.00231557	0.00135592	0.00169827		SJ01192	0.0279004	0.0207391	0.15562
SJ01193	0.000483551	0.00043852	0.000299488	0.00190492	0.001076	0.00196792	0.00215811	0.00222557	0.00242704		SJ01193	0.0451436	0.000108153	0.155594
SJ01197	0.000515323	0.000445774	0.000405551	0.00214893	0.00106207	0.00212665	0.00305673	0.0017031	0.00236381		SJ01197	0.0650917	0.0382666	0.324941
SJ01198	0.000116482	6.7e-05	0.000123453	0.00194007	0.00039552	0.000282493	0.000262913	0.000524133	0.000305902		SJ01198	0.286268	0.0772337	0.442654
SJ01199	0.000526067	0.000193609	0.000307053	0.000772319	0.000496357	0.0010545	0.00177673	0.00211539	0.00157965		SJ01199	0.0977011	0.00265656	0.00951499
SJ01201	0.000481957	0.000220647	0.000362103	0.0019869	0.00116197	0.00179444	0.00121892	0.00185875	0.00198774		SJ01201	0.0269302	0.0220874	0.911635
SJ01202	0	4.17e-05	0.000116994	0.000284595	0.00027478	0.00026584	0.000487542	0.000718976	0.000792598		SJ01202	0.0207684	0.013188	0.0505291
SJ01203	0.2	0.142857	0	1.46191	5.94722	1.07302	0.770635	0.325	0.851753		SJ01203	0.224781	0.0685178	0.297795
SJ01205	0.000473534	0.000210951	0.000273391	0.00135858	0.00145455	0.00212511	0.00166864	0.00198	0.00190351		SJ01205	0.0226458	0.000277436	0.494875
SJ01206	0.000115623	0	0.000226565	0.000793006	0.000708571	0.000615219	0.000693845	0.00051572	0.000368856		SJ01206	0.00253269	0.0275856	0.189478
SJ01207	0.00021305	4.17e-05	8.85e-05	0.000961445	0.000444159	0.000706734	0.00073413	0.000668941	0.000866199		SJ01207	0.046527	0.00123061	0.768597
SJ01208	0.000228845	0.000177425	0.000133367	0.000657208	0.000466892	0.000744036	0.000520567	0.000672192	0.000594602		SJ01208	0.0231864	0.00259155	0.790308
SJ01209	0.000258398	0.000127413	0.000142208	0.000816475	0.000560358	0.00085864	0.0012041	0.00111299	0.00097241		SJ01209	0.0141281	0.000831605	0.0428102
SJ01210	0.000450702	0.000222178	0.000206112	0.000855175	0.000764478	0.00094033	0.00150633	0.00142367	0.00113077		SJ01210	0.00647291	0.00247472	0.0323576
SJ01211	0.000518781	0.000204218	0.00010053	0.00102248	0.00136684	0.00150918	0.00138609	0.00239653	0.000816418		SJ01211	0.0062013	0.103649	0.670208
SJ01212	0.000622179	0	0.000156289	0.000903798	0.000681718	0.00120209	0.00112838	0.000596875	0.000576461		SJ01212	0.0518529	0.122555	0.53024
SJ01213	0.000363484	4.17e-05	8.13e-05	0.00105691	0.000346515	0.000785117	0.00113345	0.000976734	0.00062337		SJ01213	0.0934111	0.0191282	0.520674
SJ01214	0.000473227	8.57e-05	0.000213149	0.000920171	0.00122134	0.00160293	0.00131807	0.00213607	0.00100004		SJ01214	0.0197191	0.0561354	0.585848
SJ01215	0.000500928	0.00035295	0.000432666	0.00118442	0.000868158	0.00162017	0.00141859	0.00164942	0.00139017		SJ01215	0.0626252	0.00141625	0.355439
SJ01216	0.000357448	0.000114612	0.000256125	0.000809026	0.000772019	0.00131155	0.000594322	0.000727166	0.00115467		SJ01216	0.0388995	0.0585927	0.597836
SJ01218	0.000320014	0.000177425	6.7e-05	0.00091908	0.000605021	0.000844565	0.00188743	0.00102704	0.00136767		SJ01218	0.00865563	0.0302655	0.111976
SJ01219	0.000376699	0.000277153	0.000168603	0.000864899	0.00125616	0.0011941	0.00118149	0.00107755	0.00105614		SJ01219	0.00938138	0.000725417	0.99995
SJ01220	0.00026833	0.00016909	0.000220194	0.000869662	0.00087064	0.00155397	0.00163367	0.00134042	0.00159774		SJ01220	0.059046	0.00263694	0.194138
SJ01221	0.000371578	0.000299579	0.000162649	0.000831765	0.000696612	0.00131389	0.00118691	0.00179946	0.00143835		SJ01221	0.0584532	0.0137447	0.11083
SJ01222	0.000354612	0.000326074	0.000518492	0.00144311	0.000810638	0.00133577	0.00123242	0.00165988	0.00153413		SJ01222	0.0451665	0.00549528	0.307236
SJ01223	0.000457954	9.03e-05	0.000225056	0.00162451	0.00104421	0.00204339	0.00117241	0.00160242	0.00160639		SJ01223	0.0330517	0.00340804	0.756111
SJ01224	0.000479585	0.000164625	4.17e-05	0.00110545	0.000799604	0.001608	0.00130665	0.00108064	0.00154268		SJ01224	0.0371427	0.00441021	0.641517
SJ01225	0.00150424	0.000108658	0.000131391	0.00141767	0.00100718	0.00136909	0.00154643	0.00151627	0.00148125		SJ01225	0.27403	0.180297	0.191065
SJ01226	0.000210676	0.000304937	0.000144778	0.00134634	0.00084121	0.00192928	0.00121232	0.00155218	0.00122337		SJ01226	0.0641106	0.00426628	0.907115
SJ01227	0.000229729	0.000259391	0.000127413	0.000659475	0.000807344	0.00137178	0.00114674	0.00150379	0.00150814		SJ01227	0.0716543	0.00571292	0.170573
SJ01228	0.000263766	0.000192915	7.09e-05	0.00118692	0.000830583	0.000864527	0.00110642	0.0013535	0.0010333		SJ01228	0.00910429	0.00233413	0.245645
SJ01230	0.000373103	0.000161152	0.000217713	0.00100076	0.000889096	0.00149946	0.00136692	0.00108113	0.00129513		SJ01230	0.0320872	0.00107563	0.610153
SJ01231	0.000719949	0.00023756	0.000331143	0.00166194	0.00116994	0.00195263	0.00163563	0.0014585	0.00175707		SJ01231	0.0178243	0.0048123	0.934132
SJ01232	0.000653058	0.000405558	0.000267726	0.00175312	0.000902211	0.00185478	0.00185851	0.00210997	0.00169487		SJ01232	0.0581665	0.000959116	0.333228
SJ01233	0	0	0	0	0	0	0	0	0		SJ01233	NaN	NaN	NaN
SJ01234	0.00043032	0.000258398	0.000141943	0.00118453	0.00126574	0.00139493	0.00146992	0.00101719	0.0012673		SJ01234	0.000968478	0.00557977	0.848295
SJ01235	0.00061375	0.000294121	0.000350981	0.00154123	0.00138061	0.0019678	0.00105988	0.00190247	0.00141893		SJ01235	0.00798208	0.0365157	0.605805
SJ01236	0.000384307	0.000218705	0.000178814	0.0016246	0.000844755	0.00164886	0.00119375	0.00165628	0.00193111		SJ01236	0.0455029	0.0185059	0.553237
SJ01237	0.000346962	2.78e-05	0.000122947	0.00095509	0.000437339	0.00105403	0.000667436	0.000724212	0.000920162		SJ01237	0.0575435	0.0085485	0.843322
SJ01238	0.00026971	4.17e-05	1.92e-05	0.000615035	0.000322204	0.000816239	0.000582586	0.000414399	0.000827812		SJ01238	0.0598754	0.032348	0.905168
SJ01239	0.000291063	0.0001788	0.000158556	0.00109056	0.00098335	0.00164288	0.00179094	0.000842337	0.0017435		SJ01239	0.0329294	0.0536195	0.588794
SJ01240	0.000350364	9.82e-05	0.000155198	0.00148014	0.00114329	0.00128418	0.00105978	0.000697001	0.000969479		SJ01240	0.00114572	0.00817523	0.0553572
SJ01241	0.000547182	0.000181593	0.000380957	0.00176254	0.00143985	0.00140447	0.00130559	0.00169795	0.00178312		SJ01241	0.00172726	0.00350049	0.764383
SJ01242	0.000283189	0.00036059	0.000506476	0.00151606	0.00127786	0.00152594	0.00134341	0.00124629	0.00140652		SJ01242	0.00066291	0.000514202	0.327785
SJ01243	0.000594491	0.000275664	0.000195287	0.00151772	0.000999457	0.00152002	0.00139252	0.00109602	0.00183649		SJ01243	0.0122258	0.0195469	0.746553
SJ01244	0.000491257	9.65e-05	0.000208683	0.00160774	0.00127363	0.00183323	0.00124406	0.00128824	0.0017825		SJ01244	0.00395363	0.00713524	0.604151
SJ01245	0.000404802	0.000132176	6.95e-05	0.00169548	0.000917094	0.00180418	0.00129992	0.00138291	0.00151698		SJ01245	0.0329091	0.00140029	0.822295
SJ01246	0.000720574	0.000344729	0.000572203	0.00232024	0.00103273	0.00174586	0.00162135	0.00160526	0.00194555		SJ01246	0.0801282	0.00163478	0.95479
SJ01247	0.000409883	0.000410321	8.13e-05	0.0014294	0.00102695	0.00149936	0.00159107	0.00120953	0.00149269		SJ01247	0.00649712	0.00205214	0.5805
SJ01248	0.000251218	0.000141702	0.000117887	0.00128526	0.000841046	0.000593524	0.000691436	0.000872772	0.0011366		SJ01248	0.06264	0.021752	0.980409
SJ01249	0.000535708	0.00019241	0.000330242	0.00107486	0.00106321	0.00182047	0.00132107	0.00127431	0.00181492		SJ01249	0.0461838	0.00948025	0.649815
SJ01250	0.000644996	0.00016909	0.000189631	0.00135133	0.00067894	0.00195481	0.00223851	0.00121343	0.00181367		SJ01250	0.0986529	0.0238515	0.420435
SJ01251	0.000521163	0.000275763	0.000122948	0.00145552	0.00144143	0.00154345	0.00159188	0.00138617	0.00150376		SJ01251	0.00639608	0.00284839	0.850999
SJ01252	0.000361825	0.000125031	0.000422223	0.000601052	0.000935651	0.0014299	0.00153314	0.00104303	0.00129789		SJ01252	0.0900457	0.00681845	0.352788
SJ01253	0.000297216	0.000314472	0.000114423	0.00080987	0.00105247	0.00141268	0.00116895	0.00145284	0.00150168		SJ01253	0.0284642	0.00170832	0.252262
SJ01254	0.000548187	0.000211164	0.00012781	0.00125955	0.000533666	0.00132616	0.00105487	0.00185812	0.0017984		SJ01254	0.0803436	0.022578	0.216742
SJ01255	0.000482024	0.000200745	0.000226048	0.00132197	0.00119233	0.00171289	0.00175373	0.00112139	0.00127286		SJ01255	0.00728342	0.0163431	0.920087
SJ01256	0.000218724	0.000344531	0.000171868	0.00105713	0.00105096	0.000928491	0.00164691	0.000846541	0.00103827		SJ01256	0.000402117	0.0552792	0.566307
SJ01257	0.000424181	9.17e-05	0.000167214	0.000984174	0.000879684	0.00123534	0.0007231	0.00137974	0.00130717		SJ01257	0.00528402	0.0312816	0.687131
SJ01258	0.000320708	0.000121558	9.22e-05	0.000675576	0.00123672	0.000923697	0.00176771	0.00139699	0.00147916		SJ01258	0.0271343	0.00112356	0.044254
SJ01259	0.000317449	0.000281221	0.000154801	0.00103589	0.0011621	0.000956192	0.000924148	0.00154276	0.00123643		SJ01259	0.000601025	0.0246806	0.417238
SJ01260	0.00035495	5e-05	4.17e-05	0.000458449	0.000472854	0.000878195	0.000422129	0.00142179	0.000448922		SJ01260	0.0621051	0.195091	0.685332
SJ01261	0.000413298	0.000346516	0.000210767	0.000866983	0.00129408	0.00152512	0.00179431	0.00126743	0.00103649		SJ01261	0.0332319	0.0359557	0.666994
SJ01262	0.00023996	0.00011352	0.000144481	0.00100549	0.00086915	0.000829246	0.000777684	0.000979709	0.000705345		SJ01262	0.000612636	0.00666248	0.46481
SJ01263	0.000585811	0.000204814	0.000227438	0.0017044	0.00134154	0.00142182	0.00120687	0.00129185	0.00166565		SJ01263	0.0023558	0.00525732	0.603521
SJ01265	0.000306624	0.000185463	0.000266734	0.001262	0.000885936	0.00119143	0.00164094	0.00121163	0.00125569		SJ01265	0.0117707	0.0106275	0.226536
SJ01266	0.000406491	0.00033737	0.000202221	0.0017739	0.00166007	0.00155327	0.00169992	0.00140873	0.00197909		SJ01266	0.000106395	0.00772739	0.863385
SJ01267	0.000413231	0.000323295	0.000553114	0.00162254	0.00132466	0.00152224	0.00149009	0.00204923	0.00173574		SJ01267	0.000896907	0.00709558	0.238239
SJ01268	0.000514137	0.000131283	0.000228415	0.00170439	0.00088912	0.00169352	0.00224481	0.00156242	0.00218096		SJ01268	0.0365553	0.00593972	0.180506
SJ01269	0.000400903	0.000207989	0.000180014	0.00151088	0.001063	0.00194917	0.00155082	0.00123619	0.00137073		SJ01269	0.0324104	0.000845185	0.689822
SJ01270	0.000461667	0.000368346	0.000177425	0.00110801	0.0016428	0.0018647	0.00164867	0.00172991	0.00139757		SJ01270	0.0223469	0.000753484	0.842646
SJ01273	0.000517986	0.000181296	0.000157281	0.000650759	0.00113044	0.00175337	0.00114245	0.000788591	0.00155376		SJ01273	0.094007	0.0386953	0.968209
SJ01274	0.000225949	0.0003724	0.000193005	0.000730937	0.000924536	0.00163892	0.00160894	0.00127244	0.00175077		SJ01274	0.0889754	0.00599168	0.246763
SJ01275	0.000600457	0.000271009	0.000183975	0.00154381	0.00144541	0.0012419	0.00149136	0.000915136	0.00167699		SJ01275	0.00354645	0.0288518	0.856101
SJ01276	0.000264947	5.9e-05	0.000236964	0.00103739	0.00137386	0.00164803	0.00110247	0.000917575	0.00106188		SJ01276	0.0137574	0.000658803	0.199371
SJ01277	0.000655629	0.000263162	0.000177822	0.00135659	0.00122223	0.00169474	0.00144115	0.00115941	0.00160936		SJ01277	0.00653374	0.00646552	0.917504
SJ01279	0.000434506	0.000422228	0.00047879	0.00173732	0.00141148	0.00177574	0.00168578	0.00205578	0.0021005		SJ01279	0.00810787	0.00681599	0.156612
SJ01280	0.000381492	0.000241836	0.000375689	0.00177296	0.00123318	0.00185827	0.00193302	0.00190992	0.00139838		SJ01280	0.0180501	0.0108735	0.65713
SJ01281	0.000282397	0.000345631	0.000415034	0.00162825	0.00125252	0.00175996	0.00196897	0.00215167	0.00186927		SJ01281	0.0117813	0.000528327	0.0781209
SJ01282	0.000454967	0.00034721	0.00018386	0.00136664	0.00108649	0.000976246	0.000568977	0.000623966	0.000770067		SJ01282	0.00646777	0.0334962	0.0334815
SJ01283	0.000437419	0.000357729	0.000148847	0.00159515	0.0014457	0.00170551	0.00100521	0.00124069	0.000961767		SJ01283	0.000413631	0.00348481	0.0115857
SJ01284	0.000245346	0.000406252	0.000163136	0.0013236	0.00125825	0.00116032	0.000422923	0.00105444	0.000575847		SJ01284	0.000710631	0.150923	0.0899093
SJ01285	0.000390537	0.000258001	0.000210951	0.0018216	0.00143132	0.00218141	0.000827498	0.00125736	0.00141573		SJ01285	0.0152051	0.0289668	0.08474
SJ01286	0.000431337	0.000122253	0.00025423	0.00170039	0.00127941	0.00228183	0.00103121	0.00156607	0.00118651		SJ01286	0.0276532	0.0106932	0.230862
SJ01289	0.000608281	0.00038333	0.00026981	0.0011347	0.00136968	0.00167454	0.00143804	0.00145874	0.00176716		SJ01289	0.00982241	0.00149503	0.446682
SJ01290	0.000527845	0.000354553	0.00029281	0.00143093	0.00114672	0.00126893	0.00202953	0.00138917	0.00169733		SJ01290	0.00132036	0.0111191	0.135448
SJ01291	0.00014246	0.000166709	0.000187646	0.00131967	0.00125343	0.00157252	0.00173835	0.00204688	0.00209803		SJ01291	0.00563228	0.00351983	0.018257
SJ01293	0.000327886	0.000104193	0.000361201	0.00137088	0.00160347	0.00211914	0.0013906	0.00147351	0.00197912		SJ01293	0.0143858	0.00886708	0.786651
SJ01294	0.0004722	0.000307403	0.000321587	0.00104015	0.00162137	0.00178006	0.0030616	0.00156111	0.00127256		SJ01294	0.0328041	0.100977	0.484619
SJ01295	0.000474096	0.000177426	0.000343249	0.00380652	0.00104203	0.00199887	0.00183576	0.00162956	0.00239263		SJ01295	0.136301	0.0111892	0.728443
SJ01297	0.00048562	0.000169273	0.000211669	0.0011108	0.00107906	0.0014696	0.00189718	0.00187009	0.00156177		SJ01297	0.00505376	0.000544801	0.0289981
SJ01298	0.00020451	0.000213654	0.000256571	0.00119178	0.00153724	0.00135791	0.002172	0.00125706	0.00191315		SJ01298	0.00649692	0.0289289	0.260627
SJ01299	0.000296034	0.000123428	0.000269406	0.0010482	0.000755035	0.00167667	0.000818242	0.00185548	0.00154251		SJ01299	0.0706878	0.0580345	0.582286
SJ01300	0.000680515	7.74e-05	0.000143786	0.00173583	0.000989245	0.00137154	0.00180861	0.00147031	0.00168129		SJ01300	0.0214016	0.00812549	0.316936
SJ01301	0.000680515	0.000127413	0.000143786	0.00171708	0.000989245	0.00134237	0.00180861	0.00152687	0.00168129		SJ01301	0.0213107	0.00830259	0.261121
SJ01302	0.00025663	0.000275069	0.000123453	0.000860434	0.000967901	0.00127739	0.00109116	0.00184701	0.00193277		SJ01302	0.0135883	0.0310348	0.145543
SJ01303	0.000553223	0.000494866	0.000201241	0.00123883	0.00129733	0.00179602	0.00144069	0.00167614	0.00179781		SJ01303	0.0123467	0.00128107	0.409609
SJ01304	0.000231586	0.000116994	0.000119474	0.000933287	0.00101167	0.00124807	0.00121281	0.000627241	0.000916627		SJ01304	0.00495287	0.0401706	0.505037
SJ01305	0.000458894	0.000196875	0.000200348	0.000804088	0.00127618	0.00175489	0.00110122	0.00132917	0.00189162		SJ01305	0.0575411	0.0274118	0.677061
SJ01306	0.000277153	0.000135451	0.000345578	0.00141158	0.000640606	0.00156871	0.000828044	0.00102404	0.00156537		SJ01306	0.073642	0.0478704	0.860999
SJ01307	0	0	0	0	5e-05	0	0	0	0		SJ01307	0.42265	NaN	0.42265
SJ01308	0.000519038	0.000152121	0.00012771	0.00136684	0.00136055	0.00158697	0.00189692	0.00190098	0.0014891		SJ01308	0.00310434	0.00133555	0.125838
SJ01309	0.000514821	0.000210767	0.000421295	0.00169355	0.0010079	0.00143529	0.00168508	0.00164948	0.00126821		SJ01309	0.0234948	0.00327632	0.558142
SJ01311	0.000421362	0.000133367	0.000242422	0.00286842	0.00083761	0.00152845	0.00162263	0.00147187	0.00177585		SJ01311	0.128565	0.000368284	0.858298
SJ01312	0.000715225	0.000227736	0.000396059	0.0015845	0.00117935	0.00195157	0.00156236	0.00171814	0.00284544		SJ01312	0.0184605	0.0460096	0.380967
SJ01313	0.00044703	0.000246508	0.000199042	0.00144522	0.000976209	0.00155084	0.00146861	0.00143511	0.00262425		SJ01313	0.0164674	0.0537337	0.319289
SJ01314	0.000623731	0.000211164	8.97e-05	0.00186382	0.00225383	0.00160128	0.00195497	0.001336	0.00185636		SJ01314	0.00330068	0.00540589	0.519059
SJ01315	3.13e-05	0.000141702	9.17e-05	5e-05	4.17e-05	0	0.00141405	0.00158935	0.00137065		SJ01315	0.206072	0.00045195	0.00139337
SJ01316	0.000102704	3.57e-05	5e-05	0	0	0	0.00167731	0.00171568	0.00198108		SJ01316	0.0910153	0.00213142	0.00283026
SJ01319	0.000258267	8.47e-05	3.59e-05	0.000553438	0.000423913	0.000491246	0.00144122	0.00181688	0.00110618		SJ01319	0.0165621	0.0156036	0.0386119
SJ01320	0.000152816	0	0.000150038	5e-05	0	9.38e-05	0.00163534	0.00175186	0.00191766		SJ01320	0.421683	0.000223228	0.000935352
SJ01321	0.000111644	0	0.000114423	0.000177128	9.69e-05	5.32e-05	0.00132013	0.00149008	0.00151565		SJ01321	0.554208	0.000167552	0.000203945
SJ01322	0.000135748	0	5e-05	0	0	0	0.000773643	0.00134536	0.00135558		SJ01322	0.258654	0.025434	0.026477
SJ01324	0	0	0	0	0	0	0.000611761	0.000791864	0.000682016		SJ01324	NaN	0.00563482	0.00563482
SJ01326	0.000108857	0.000226545	0.000200416	0.000316087	0.000162559	0.000322089	0.00148469	0.00161579	0.00143213		SJ01326	0.243867	0.000102287	8.08e-05
SJ01327	0.000173381	7.89e-05	5.55e-05	0.000839735	0.000653032	0.000694163	0.00166979	0.00120547	0.00111654		SJ01327	0.00155709	0.0157236	0.0606147
SJ01328	0.000163747	9.43e-05	6.63e-05	0.00100336	0.000780282	0.000829427	0.00169978	0.00139075	0.00114183		SJ01328	0.0029505	0.0128807	0.0625034
SJ01330	0.000196875	9.17e-05	0	0	0	0.000100025	0.001354	0.00212759	0.00192881		SJ01330	0.406234	0.0138895	0.0152316
SJ01331	0.000206589	0.000194007	5e-05	0.000368761	0.000272565	0.000397255	0.00162851	0.00186316	0.00176525		SJ01331	0.0393284	8.37e-05	0.000289529
SJ01332	0	0	0	0	0	0	0	0	0		SJ01332	NaN	NaN	NaN
SJ01333	0.000644004	0.00013297	0.000255704	0.000847328	0.000835535	0.00178131	0.00218927	0.00192668	0.00221128		SJ01333	0.105546	0.0015658	0.0829259
SJ01334	0.000213142	0.000444457	0.000251262	0.00115635	0.000941703	0.00125163	0.00126995	0.00130033	0.000602332		SJ01334	0.00270895	0.0690641	0.82751
SJ01335	0.000242316	0.000317044	0.000169992	0.0013822	0.000995183	0.00151717	0.00135191	0.00132643	0.000707518		SJ01335	0.0159689	0.0473462	0.556121
SJ01336	0.000351489	0.000307616	0.000169992	0.001666	0.00128891	0.001787	0.00157935	0.00157205	0.00105191		SJ01336	0.00706276	0.0162862	0.47992
SJ01337	0.000482385	0.000242323	0.000116696	0.00165406	0.000894083	0.0019787	0.00186953	0.00116211	0.00164839		SJ01337	0.0503702	0.012297	0.901475
SJ01339	0.000382493	0.000179509	0.000403772	0.00187821	0.000919376	0.00165534	0.00143969	0.00146943	0.00188636		SJ01339	0.0497539	0.00456381	0.748023
SJ01341	0.000179319	4.17e-05	0.000330837	0.00095004	0.00128853	0.00132886	0.00110403	0.00151569	0.00147528		SJ01341	0.00353709	0.00302659	0.378861
SJ01342	0.000540729	0.000211759	0.000200348	0.0013458	0.00132843	0.00167472	0.00117524	0.00217155	0.00168016		SJ01342	0.00203703	0.0293368	0.52472
SJ01343	0.000467109	0.000100025	9.78e-05	0.00122452	0.000974856	0.00150149	0.00110384	0.00140354	0.00103288		SJ01343	0.00744514	0.00467416	0.792976
SJ01344	0.000398001	0.000373308	0.000253833	0.00108311	0.000944681	0.00161926	0.0010061	0.00198501	0.000944746		SJ01344	0.0456941	0.0999787	0.821703
SJ01345	0.000587037	0.000281619	0.000238552	0.00134021	0.000820308	0.00169756	0.00188445	0.00260978	0.0020496		SJ01345	0.0525136	0.00549484	0.0575088
SJ01346	0.000221394	0.000116994	5e-05	0.000384845	0.000394742	0.000972131	0.00097168	0.000724174	0.00129972		SJ01346	0.13668	0.0268098	0.182086
SJ01348	0.000353619	0.000194691	0.000169784	0.00135669	0.00135303	0.00138031	0.00210552	0.00151934	0.00131733		SJ01348	0.00218145	0.0219526	0.352435
SJ01349	0.00058971	0.000174647	0.000337783	0.00104375	0.00111429	0.00178309	0.00131878	0.00115526	0.0012958		SJ01349	0.0377678	0.00913403	0.833124
SJ01350	0.000467109	0	0.000208684	0.00106893	0.00117519	0.00167105	0.00186845	0.00222418	0.00129944		SJ01350	0.0115203	0.0143124	0.215436
SJ01352	0.000587764	0.000121459	3.57e-05	0.00124179	0.000718343	0.00198672	0.00127147	0.00130878	0.00134957		SJ01352	0.0833302	0.0235199	0.989102
SJ01354	0.00060482	0.000208684	0.000232003	0.00126452	0.00125246	0.00111059	0.00113671	0.00172963	0.00151507		SJ01354	0.012672	0.00835957	0.281643
SJ01356	0.000597608	0.00017296	0.000240338	0.00130382	0.001199	0.000945159	0.000978332	0.00147828	0.00144936		SJ01356	0.00965494	0.010877	0.481536
SJ01357	0.00029413	0.000194493	0.000289656	0.00149972	0.00103181	0.00170847	0.00224542	0.000992712	0.00159516		SJ01357	0.02621	0.0636212	0.663882
SJ01358	0.000483739	0.000267636	0.000283161	0.00102974	0.00100509	0.0014395	0.001419	0.00116294	0.00130756		SJ01358	0.0149437	0.000739467	0.44806
SJ01359	0.000442177	0.000261177	0.000536147	0.00162285	0.00193793	0.00179391	0.00189542	0.00226597	0.00177118		SJ01359	0.000381405	0.00238597	0.342752
SJ01360	0.000454562	0.000158671	0.000429869	0.00137862	0.00114939	0.00183985	0.00118989	0.00139557	0.00170721		SJ01360	0.0181385	0.00627389	0.926137
SJ01361	0.000455753	0.00015223	0.000213148	0.00114265	0.00106377	0.00159555	0.00153015	0.00124297	0.00155134		SJ01361	0.0120965	0.00103159	0.428743
SJ01363	0.000257514	7.74e-05	0.000226042	0.00152029	0.00113771	0.00149659	0.0015264	0.00214111	0.00150503		SJ01363	0.00412766	0.0132663	0.249538
SJ01364	0.000426135	0.000153014	0.000506674	0.000718842	0.000968117	0.00153973	0.00109958	0.00105485	0.00136541		SJ01364	0.0819549	0.00507544	0.736872
SJ01365	0.000452761	0.000121459	0.000271595	0.000956714	0.000758334	0.00108124	0.00141936	0.00128463	0.00147915		SJ01365	0.0083824	0.0014678	0.0202865
SJ01366	0.000330639	7.32e-05	0.000109402	0.00123913	0.000482188	0.000597934	0.000705904	0.000584652	0.000668191		SJ01366	0.112935	0.0148341	0.661948
SJ01367	0	0	0	0	0	0	0	0	0		SJ01367	NaN	NaN	NaN
SJ01368	0.000400903	0.000191715	0.000167006	0.00084793	0.000623478	0.00120387	0.00135975	0.000975045	0.00165727		SJ01368	0.0466209	0.0212616	0.168228
SJ01369	0.000139727	0.00020005	0.000248276	0.000663089	0.000946169	0.00161171	0.00155347	0.00158492	0.00143513		SJ01369	0.0873435	4.69e-05	0.248167
SJ01370	0.000519602	0.000379857	0.000216324	0.00122481	0.00154562	0.00169261	0.00130241	0.00165636	0.00173021		SJ01370	0.00433211	0.00287802	0.713598
SJ01371	0.000360889	0.000258696	0.000190921	0.00102982	0.00115892	0.0012594	0.00148678	0.00148926	0.00110286		SJ01371	0.000669693	0.00707809	0.241833
SJ01373	1.01273	0.531746	0.578968	3.09131	2.66948	3.00808	3.63925	4.45282	4.93191		SJ01373	0.00044125	0.00481555	0.0517731
SJ01374	0.000219798	0.000100025	5e-05	0.00068023	0.00029174	0.000573258	0.000728158	0.000814871	0.000238552		SJ01374	0.0603401	0.110647	0.733874
SJ01375	0.000259682	0.000210767	0.000400696	0.000873384	0.00107556	0.00215667	0.00128762	0.00170877	0.00170572		SJ01375	0.110883	0.00550124	0.675859
SJ01376	0.000492661	0.000415978	0.000203424	0.000870862	0.000935292	0.00217439	0.00124505	0.00179596	0.00115198		SJ01376	0.148035	0.022734	0.890104
SJ01377	0.000402712	5.9e-05	0.000108658	0.00104858	0.000649055	0.00132772	0.0018578	0.00157579	0.00168473		SJ01377	0.0338023	0.000510364	0.0550906
SJ01378	0.000532782	0.000111139	0.000197271	0.00192936	0.000823926	0.00150135	0.00146269	0.00174151	0.00132722		SJ01378	0.0561183	0.0022878	0.808729
SJ01379	0.00048129	9.17e-05	3.57e-05	0.00124942	0.000684183	0.00130793	0.00145685	0.0011367	0.00117151		SJ01379	0.0271112	0.00497048	0.491868
SJ01380	0.000275664	3.57e-05	9.17e-05	0.000263162	0.000221583	0.000617246	0.000556984	0.000643135	0.00102089		SJ01380	0.200698	0.0327605	0.12206
SJ01381	0.000604311	0.000313472	0.00052505	0.00221834	0.00144829	0.00224496	0.0014709	0.0017297	0.00252847		SJ01381	0.0207392	0.0383653	0.889943
SJ01382	0.00173655	0.00037569	0.000373903	0.00102288	0.00110769	0.00126779	0.00105207	0.000746345	0.00220732		SJ01382	0.573382	0.470121	0.695295
SJ01383	0.000602601	0.000242719	0.000414489	0.00166598	0.00133863	0.00166623	0.00136098	0.00147041	0.00154218		SJ01383	0.00166988	0.00312723	0.475718
SJ01384	0.000299573	0.000242322	0.000327481	0.00138061	0.00129398	0.00147312	0.00180404	0.00189116	0.00108674		SJ01384	0.000398057	0.0350405	0.49598
SJ01385	0.000225354	0.000121459	0.000181801	0.0016258	0.00144521	0.00117076	0.00139093	0.00157212	0.000616849		SJ01385	0.00857391	0.0723859	0.54525
SJ01386	0.000564595	0.000134359	0.000342347	0.00169726	0.00145347	0.00199399	0.00164286	0.00225167	0.00160304		SJ01386	0.0028422	0.0070383	0.678181
SJ01387	0.000237668	0.000116696	0.000188241	0.00106507	0.000416374	0.00107995	0.00083356	0.00123385	0.00117458		SJ01387	0.0878578	0.0134731	0.43067
SJ01388	0.000457316	9.2e-05	0.000164922	0.00169972	0.00184114	0.00106225	0.00143748	0.0015416	0.00146095		SJ01388	0.0185806	0.00504686	0.842282
SJ01389	2.78e-05	0.000181295	6.44e-05	0.000463212	0.000274275	0.000699592	0.000620874	0.0004391	0.000544744		SJ01389	0.0731315	0.00337811	0.707157
SJ01390	0.000570976	9.17e-05	0.000207194	0.00086351	0.000845932	0.00174011	0.000858344	0.00104422	0.000906669		SJ01390	0.0818839	0.0333392	0.546741
SJ01391	0.000196875	0.000284893	0.000137345	0.00107229	0.00067497	0.00148342	0.000882646	0.000664562	0.000940594		SJ01391	0.060588	0.00726038	0.404455
SJ01393	0.000603507	0.000163433	0.000235177	0.00148874	0.000952803	0.00226358	0.00165445	0.00207712	0.00222505		SJ01393	0.0697507	0.00199306	0.396294
SJ01397	0.00040646	2.78e-05	0.000125031	0.00091938	0.000680924	0.00116142	0.0012522	0.00156398	0.000982336		SJ01397	0.0161102	0.00857645	0.190455
SJ01398	7.29e-05	5e-05	3.57e-05	0.000276964	0.000193799	0.000236552	0.000442075	0.000210768	0.000114735		SJ01398	0.00778827	0.170388	0.857659
SJ01399	0.000361923	6.07e-05	4.42e-05	0.00213399	0.000801598	0.00131267	0.00181328	0.00125171	0.00187408		SJ01399	0.074485	0.00677694	0.634038
SJ01400	0.000314761	0.000325082	0.000208683	0.00109272	0.00121201	0.00188297	0.00154096	0.00141147	0.00163629		SJ01400	0.0427854	0.000338135	0.646014
SJ01401	0.000507835	0.000316746	0.000241727	0.00102963	0.000883564	0.00203519	0.00153987	0.00105392	0.00124279		SJ01401	0.111392	0.0094463	0.930519
SJ01402	0.000237162	7.14e-05	0	0.00120119	0.000645301	0.000747818	0.000964349	0.00108917	0.0006038		SJ01402	0.0325023	0.0183626	0.930037
SJ01403	0.000204004	0.000230217	5e-05	0.0015924	0.000655142	0.0015118	0.000871944	0.0012556	0.00161009		SJ01403	0.063292	0.0297874	0.985346
SJ01404	0.000302457	0.000171174	0.000235881	0.00123833	0.000776692	0.00105652	0.00164854	0.00139518	0.00157491		SJ01404	0.0212888	0.000639889	0.0410791
SJ01405	0.000322015	8.57e-05	0.000400398	0.00109442	0.00104085	0.00154344	0.0019515	0.00165481	0.00154575		SJ01405	0.0115007	0.000929822	0.0747377
SJ01406	0.000436121	0.000219103	6.67e-05	0.00118869	0.00125716	0.00118521	0.00245042	0.0010394	0.00111154		SJ01406	0.00940644	0.0992637	0.554006
SJ01407	3.57e-05	4.17e-05	0	0	0	5e-05	0.000144381	3.57e-05	3.57e-05		SJ01407	0.689472	0.331507	0.265406
SJ01408	0.000223478	0.000116993	0.000163136	0.00060015	0.000471547	0.000561443	0.00070145	0.00132444	0.000634171		SJ01408	0.00183051	0.0793584	0.257705
SJ01409	0.00039494	0.00016909	0.000348599	0.00156497	0.00114524	0.00193335	0.00116558	0.00165077	0.00125104		SJ01409	0.0240581	0.00941838	0.525353
SJ01410	0.000449834	0.000230216	0.000398125	0.00198445	0.000752072	0.00166493	0.00141058	0.00108758	0.00147816		SJ01410	0.0910862	0.00527268	0.744694
SJ01411	0.000468966	0.00032151	0.000175044	0.00114127	0.000711993	0.00165013	0.00115779	0.00146123	0.00188965		SJ01411	0.0779959	0.0194392	0.388552
SJ01413	0.000269779	0.000169487	0.000305533	0.000722115	0.00160742	0.00152668	0.000711713	0.000412008	0.00110459		SJ01413	0.0640903	0.127366	0.200044
SJ01414	0.000273283	0.000113124	0	0.00156607	0.000440587	0.00117967	0.000748799	0.000544382	0.000565744		SJ01414	0.0984152	0.00956898	0.311026
SJ01415	0.000332325	0.000113124	0	0.0015615	0.000532276	0.00127969	0.000784522	0.000544382	0.000565744		SJ01415	0.0749095	0.0195543	0.246087
SJ01416	0	0	0	0	0	0.000149244	0.000282214	5e-05	0.000183379		SJ01416	0.42265	0.125113	0.224059
SJ01417	0.000469761	0.000250757	0.000256314	0.000960359	0.000476509	0.00128453	0.00149324	0.00137981	0.000983907		SJ01417	0.121461	0.0128818	0.259445
SJ01420	0.000222973	0.000249268	7.78e-05	0.00104034	0.000694306	0.000895763	0.000591231	0.000697481	0.00132892		SJ01420	0.00845637	0.0889482	0.98763
SJ01421	0.00080867	6.07e-05	0.000179212	0.0019985	0.00118363	0.0021064	0.00223739	0.00188143	0.00207873		SJ01421	0.0209721	0.00859117	0.41208
SJ01422	0.000446667	0.000173465	0.000141305	0.00120397	0.00110226	0.00160089	0.00144369	0.00128802	0.00165391		SJ01422	0.00714054	0.00113225	0.443561
SJ01423	0.00023488	0.000193798	0.000102407	0.000907506	0.000587565	0.00132869	0.0010368	0.00123611	0.00116022		SJ01423	0.0662214	0.000350411	0.44662
SJ01424	0.000544301	0.000396041	0.000161657	0.00116408	0.00074334	0.0016674	0.00228471	0.00190046	0.00116228		SJ01424	0.0745978	0.038863	0.238784
SJ01425	0.000417326	0.000144778	0.000446739	0.00125201	0.00122293	0.00178408	0.00208273	0.00153686	0.00176412		SJ01425	0.0130779	0.00301345	0.196941
SJ01427	0.000514342	7.29e-05	0.000348004	0.00163203	0.00146338	0.00177626	0.00190167	0.00203792	0.00129013		SJ01427	0.00178893	0.0108552	0.666707
SJ01428	0.000292335	0.00034702	0.000163046	0.00181096	0.001376	0.00154238	0.0013877	0.00119345	0.0018301		SJ01428	0.00368812	0.0174006	0.668033
SJ01429	0.000551455	0.000225652	0.000439846	0.00153552	0.00119287	0.00226809	0.00149571	0.00223204	0.00169269		SJ01429	0.0480008	0.0129571	0.734969
SJ01430	0.000339108	0.00020521	0.000112528	0.0014591	0.00101722	0.00119537	0.00134767	0.00147459	0.000949059		SJ01430	0.00618209	0.012522	0.878779
SJ01431	0.000451999	0.00026465	0.000111139	0.00115029	0.000950628	0.00106952	0.00124346	0.00147201	0.00183687		SJ01431	0.00502032	0.00699211	0.104672
SJ01438	0.000593793	0.000202432	0.000411412	0.00108498	0.00111008	0.00120913	0.00205836	0.0015132	0.00149738		SJ01438	0.01537	0.00709845	0.0893824
SJ01439	0.000565653	0.000496264	0.000220095	0.00103468	0.000848734	0.00157582	0.00108166	0.00100081	0.00130161		SJ01439	0.0607297	0.00770042	0.922901
SJ01440	0.000582762	0.000419153	0.000317847	0.00235378	0.00174558	0.00187201	0.00226556	0.00159278	0.00205588		SJ01440	0.00669302	0.00891799	0.947497
SJ01441	0.000274483	0.000164625	0.000205021	0.00159792	0.00139201	0.00132236	0.00153937	0.00127118	0.00203409		SJ01441	0.00171481	0.0226643	0.519307
SJ01442	0.000895299	0.000194394	0.000433849	0.00140947	0.0014978	0.00217541	0.00134131	0.00149029	0.00155487		SJ01442	0.0211351	0.0341896	0.441101
SJ01443	0.000382446	0.000232201	0.000321806	0.00162521	0.000726778	0.00182447	0.000952719	0.00154136	0.00172773		SJ01443	0.0830404	0.0386524	0.972595
SJ01444	0.000682512	0.000164624	0.000373308	0.00301485	0.00078988	0.00172564	0.00150786	0.0013292	0.00115126		SJ01444	0.149736	0.00988941	0.51026
SJ01445	0.000413788	0.000289656	0.00019934	0.0029719	0.00140234	0.00128113	0.00150015	0.00133892	0.00166046		SJ01445	0.0987648	0.000849712	0.554185
SJ01446	0.000188043	0.000196388	0.000358571	0.00108897	0.00076794	0.000771383	0.00107481	0.00103936	0.000846452		SJ01446	0.0134213	0.0015252	0.442041
SJ01447	0.000738109	0.000317143	0.000133367	0.00172175	0.00126182	0.00187367	0.00153032	0.00139142	0.00170142		SJ01447	0.0088906	0.0111667	0.729171
SJ01448	0.00041697	0.000150038	0.000185869	0.00131797	0.000984184	0.00160659	0.00131134	0.000892287	0.00150263		SJ01448	0.0151856	0.0181893	0.80403
SJ01449	0.000421511	0.00020908	0.000213149	0.00117351	0.000853091	0.00142736	0.000893983	0.00115496	0.00109021		SJ01449	0.0216908	0.0019941	0.609852
SJ01450	0.000521851	0.00026078	0.000471928	0.00188433	0.00116051	0.00173181	0.00202532	0.00162185	0.00165206		SJ01450	0.0229674	0.00200471	0.54122
SJ01451	0.000234982	0.000135748	0.000277749	0.000745424	0.00100462	0.00108431	0.00117569	0.000916715	0.000818065		SJ01451	0.010258	0.01088	0.872027
SJ01452	0.000639177	0.000504599	0.000173555	0.001149	0.000981703	0.00151866	0.00145159	0.00119511	0.00120338		SJ01452	0.0216483	0.0107595	0.73391
SJ01453	0.000354437	0.000314959	0.000226247	0.0012133	0.000979333	0.00121291	0.00128648	0.0013584	0.00136598		SJ01453	0.0027263	6.39e-05	0.111098
SJ01454	0.000584754	0.000480974	0.000253138	0.00138457	0.00129252	0.00148023	0.00143083	0.00173092	0.00139535		SJ01454	0.00299248	0.00177034	0.346569
SJ01455	0.000353462	0.000152717	0.000300772	0.00159539	0.000924042	0.00125747	0.00207466	0.00115158	0.00128208		SJ01455	0.0275757	0.0454281	0.526721
SJ01456	0.000444095	0.000406947	0.000286083	0.00196887	0.00120516	0.00130388	0.00160924	0.00140283	0.00144469		SJ01456	0.0389309	0.000233473	0.979624
SJ01457	0.000464917	0.000163136	0.000427785	0.0010194	0.00100027	0.00135302	0.00201023	0.00210151	0.00185579		SJ01457	0.00718823	0.000251675	0.00543989
SJ01458	0.000626493	0.000386698	0.00023737	0.00146181	0.000647891	0.00156884	0.0018651	0.00186116	0.00168871		SJ01458	0.0937843	0.00169232	0.180719
SJ01459	0.000312082	9.65e-05	0.000248493	0.00128287	0.00157741	0.00207394	0.00141086	0.0019966	0.00307337		SJ01459	0.0191703	0.0552615	0.412455
SJ01461	0.000327571	0.000134359	3.57e-05	0.00116387	0.00080665	0.00151975	0.00130355	0.00149748	0.00103167		SJ01461	0.0264632	0.00408405	0.670637
SJ01462	0.000332706	0.000127413	4.17e-05	0.00129668	0.000771731	0.00106761	0.000861149	0.00152013	0.00103805		SJ01462	0.0132948	0.0244492	0.724653
SJ01463	0.000463418	7.09e-05	7.14e-05	0.00134987	0.00148255	0.00159363	0.00122751	0.00222785	0.00169465		SJ01463	0.0030476	0.0206041	0.494467
SJ01464	0.000133665	5e-05	3.13e-05	0.00105123	0.000149244	0.000609037	0.000243518	0.000426934	0.00133288		SJ01464	0.176319	0.217862	0.887153
SJ01465	0.000160565	9.57e-05	9.17e-05	0.00126353	0.00109422	0.00104988	0.00112054	0.00125419	0.00136355		SJ01465	0.00180296	0.00188341	0.314335
SJ01466	0.000160565	9.57e-05	9.17e-05	0.00126353	0.00109422	0.00119783	0.00112054	0.00120418	0.00136355		SJ01466	0.000442477	0.00205598	0.639809
SJ01467	0.000345226	0.00017296	0.000297991	0.00173477	0.000867317	0.000960422	0.00121553	0.00112508	0.00164301		SJ01467	0.0749195	0.0150753	0.686922
SJ01468	0.000411412	0.000186455	0	0.00154069	0.000968605	0.00118074	0.00101267	0.00157759	0.0011099		SJ01468	0.00955633	0.011015	0.989526
SJ01470	0.000532185	0.000177822	0.000147557	0.00140154	0.00165131	0.00196985	0.00158861	0.00180113	0.00173314		SJ01470	0.00327311	0.00206865	0.863496
SJ01471	0.000360408	0.000294924	0.000177717	0.00089567	0.00135034	0.00101357	0.00186229	0.00115972	0.00184335		SJ01471	0.0168183	0.0235382	0.133141
SJ01472	0.000192196	0.000198264	7.14e-05	0.000847958	0.000620493	0.000690758	0.000723296	0.00107538	0.000818851		SJ01472	0.00395259	0.0118768	0.298809
SJ01473	0.000235957	8.13e-05	0.000226644	0.00116229	0.000505484	0.00116908	0.000949445	0.000782744	0.000981215		SJ01473	0.0672774	0.000969564	0.871676
SJ01475	0.000309108	0.000315952	0.000189739	0.00130104	0.000912134	0.00156771	0.00142408	0.0016901	0.00192222		SJ01475	0.0304386	0.00672973	0.159625
SJ01476	0.000761509	0.000459043	0.000351378	0.000905683	0.00161986	0.00192763	0.00124694	0.00129716	0.00144025		SJ01476	0.0707638	0.011108	0.659425
SJ01477	0.000112528	2.78e-05	0.000214745	0.00104034	0.000951925	0.0013763	0.000909155	0.000823429	0.00110204		SJ01477	0.00806564	0.00205319	0.320694
SJ01478	0.000398242	0.000209874	0.00018844	0.00156598	0.00157228	0.00183016	0.00130408	0.00134458	0.0015804		SJ01478	0.000325497	0.000634835	0.114474
SJ01479	0.000598508	0.000191715	0.000304351	0.00105566	0.00111913	0.00197269	0.00128586	0.00155447	0.00167967		SJ01479	0.0590678	0.0024604	0.725632
SJ01480	0.000254149	5e-05	3.57e-05	0.000941713	0.000584372	0.00119483	0.0012141	0.000774226	0.00153809		SJ01480	0.0326843	0.0312596	0.399572
SJ01481	0.000482547	0.000255123	0.000119078	0.00113679	0.00147001	0.0015185	0.00145008	0.00257798	0.00150853		SJ01481	0.00257255	0.0421086	0.327962
SJ01482	0.000158243	0.000227835	0.000270712	0.000760409	0.000820543	0.000782663	0.00103688	0.00106883	0.00145335		SJ01482	0.00054276	0.0144504	0.0942609
SJ01483	0.000351768	3.13e-05	9.17e-05	0.000799605	0.000751233	0.000982138	0.000934414	0.000773706	0.001224		SJ01483	0.00638453	0.00926738	0.437555
SJ01484	0.000501883	0.000110742	0.000180204	0.00163294	0.00106516	0.00114959	0.000858749	0.00162304	0.000994914		SJ01484	0.0120973	0.0434019	0.697627
SJ01485	0.000484022	0.000110742	0.000180204	0.00147457	0.000956499	0.00102218	0.000758724	0.00146585	0.000994914		SJ01485	0.0139917	0.0391485	0.783399
SJ01486	0.000469357	0.000200348	4.17e-05	0.00243608	0.000588242	0.00130797	0.00165646	0.00102705	0.00203669		SJ01486	0.147894	0.0306715	0.846062
SJ01487	0.000317441	8.13e-05	0.000225537	0.00115857	0.000774112	0.00113937	0.00188147	0.000943698	0.00124237		SJ01487	0.00964433	0.0463899	0.359773
SJ01488	0.00031218	0.000102804	0.000114423	0.00117807	0.00131474	0.000986655	0.00104281	0.00164372	0.00135475		SJ01488	0.00167761	0.0123048	0.411678
SJ01489	0.000121459	0.000241727	0.000114612	0.000887329	0.000748619	0.000464897	0.000486927	0.000542596	0.000520356		SJ01489	0.0380828	0.00659186	0.276669
SJ01490	0.000382629	0	0.000402779	0.00139002	0.000940085	0.002126	0.00184234	0.00160268	0.00188511		SJ01490	0.0569593	0.00123562	0.491209
SJ01491	0.000407537	0.000173465	0.000149267	0.00112478	0.000767164	0.0015484	0.0015458	0.00131324	0.00155639		SJ01491	0.0441228	0.000428911	0.284509
SJ01492	0.000522163	0.000219796	0.000158671	0.00135015	0.000612266	0.00133926	0.00143558	0.00098827	0.0012806		SJ01492	0.0637038	0.00603456	0.660603
SJ01493	0.000346935	0	7.14e-05	0.0009292	0.000888822	0.00137452	0.00102214	0.000964337	0.00126643		SJ01493	0.010957	0.00271413	0.918005
SJ01494	0.00031873	0.000100025	0.000104193	0.000932773	0.000948253	0.000973294	0.00142656	0.00128359	0.00138461		SJ01494	0.00729177	0.000502871	0.00690407
SJ01496	0	0.00110497	0	0	0	0	0	0	0		SJ01496	0.42265	0.42265	NaN
SJ01497	0.000489799	0.000200348	0.000306625	0.00148113	0.000893099	0.00167087	0.00104712	0.00127615	0.00149756		SJ01497	0.0369375	0.00601211	0.7976
SJ01498	0.000336303	0.000122948	0.000306327	0.00151008	0.00103228	0.00171931	0.00143063	0.00110397	0.00135009		SJ01498	0.0206549	0.00164098	0.618105
SJ01499	0.000397935	0.000340561	0.000112528	0.00128433	0.00255124	0.0018544	0.00181285	0.00115981	0.00121258		SJ01499	0.0415782	0.0212054	0.315691
SJ01500	0.000545492	0.000348301	0.00038653	0.00147399	0.000808737	0.00197521	0.00164706	0.00150525	0.00143383		SJ01500	0.0946238	0.000225745	0.778625
SJ01501	0.00030911	0.000213942	0.000169487	0.0011505	0.000977933	0.00104858	0.00194754	0.00139651	0.00171768		SJ01501	0.000268647	0.00845813	0.0484487
SJ01502	0.000367165	9.45e-05	0.00013684	0.0014196	0.000418359	0.000889021	0.00108534	0.00104651	0.00138415		SJ01502	0.124261	0.00245563	0.466549
SJ01503	0.000622589	0.000265452	0.000244804	0.00160395	0.00132474	0.00129385	0.00138896	0.0014989	0.00172435		SJ01503	0.00329236	0.00214923	0.404625
SJ01504	0.000295718	0.000226248	7.74e-05	0.00131507	0.000998406	0.0011338	0.00144741	0.00140165	0.00140584		SJ01504	0.00170034	0.00184807	0.0956434
SJ01505	0.000264936	0.000142798	4.63e-05	0.000421446	0.000574662	0.000722372	0.000747859	0.00088004	0.000661341		SJ01505	0.0204381	0.00241702	0.158458
SJ01507	0.000426763	0.000112265	0.000509636	0.001365	0.00124859	0.00169261	0.00146684	0.000932088	0.00157721		SJ01507	0.00389605	0.0205643	0.673098
SJ01508	0.000472235	0.000150335	0.000384331	0.00192858	0.00198019	0.00213429	0.000957581	0.00134071	0.000911342		SJ01508	0.000331459	0.0146977	0.00990017
SJ01509	0.000382645	0.000290061	0.000274176	0.00111288	0.00146297	0.00175377	0.00119335	0.00193421	0.00147637		SJ01509	0.0229478	0.027511	0.764313
SJ01510	5.85e-05	3.57e-05	6.07e-05	0.000639058	0.00050717	0.000733485	0.000515307	0.000152816	0.000621175		SJ01510	0.0118501	0.116102	0.302037
SJ01511	0.000287734	0.000484049	0.000475128	0.0012192	0.00111982	0.00183522	0.000790187	0.00125071	0.00146408		SJ01511	0.040124	0.0520456	0.498056
SJ01512	0.00028768	0.000271794	0.000109055	0.0011447	0.000445159	0.00118584	0.00103458	0.00108749	0.0012376		SJ01512	0.0926768	0.000432489	0.506382
SJ01517	0.000341051	0.000102407	0.000175739	0.00100889	0.00115059	0.0013218	0.000720015	0.00120807	0.00182601		SJ01517	0.00146117	0.0760657	0.806988
SJ01518	0.00180169	7.29e-05	0.000283463	0.00128914	0.000826921	0.00138115	0.00164833	0.00141347	0.00143616		SJ01518	0.504247	0.287484	0.181422
SJ01519	0.000126917	3.57e-05	0.000180104	0.000670208	0.000502507	0.000552488	0.000587052	0.000589929	0.000605608		SJ01519	0.00233014	0.00680478	0.738224
SJ01521	0.000280337	9.17e-05	9.17e-05	0.00028261	0.000341753	0.00039881	0.000300075	0.000492908	0.000515903		SJ01521	0.0778117	0.0390881	0.302542
SJ01522	0.000303632	0.000139916	0.000266237	0.00138398	0.00101723	0.00130473	0.00113722	0.00126708	0.00163477		SJ01522	0.00514048	0.0111508	0.585153
SJ01523	2.08e-05	0	0	0.000307823	0.000244887	0.000669669	0.000272795	0.000445259	0.00060009		SJ01523	0.0936517	0.043939	0.854923
SJ01524	0.000399703	8.13e-05	0.00011352	0.00137237	0.00090172	0.00150745	0.000868489	0.00102457	0.00110613		SJ01524	0.0135601	0.00428095	0.289988
SJ01525	0.000604616	8.13e-05	6.35e-05	0.00132741	0.000842579	0.00119169	0.00107062	0.000984978	0.00124744		SJ01525	0.0204772	0.026406	0.912408
SJ01526	0.000547222	0.000218309	0.000133367	0.0018073	0.000993403	0.00114868	0.00159426	0.00188347	0.00167944		SJ01526	0.036608	0.00133026	0.243182
SJ01527	0.000348791	0.00020005	0.000251055	0.000913137	0.000849816	0.00155809	0.00129984	0.00143927	0.00188397		SJ01527	0.0606773	0.0143445	0.208869
SJ01529	0.000293823	0.000158274	2.5e-05	0.000837637	0.00102823	0.000954979	0.00119196	0.00107539	0.00127432		SJ01529	0.00183422	0.000682158	0.0399905
SJ01530	7.78e-05	2.27e-05	6.95e-05	0.000456301	0.000228132	0.000465791	0.00066475	0.000840633	0.000493489		SJ01530	0.0464357	0.0233077	0.0937006
SJ01531	0.00072618	0.000125031	0.000425702	0.00183608	0.00136355	0.00169526	0.00164779	0.00203166	0.00159748		SJ01531	0.00640932	0.00450419	0.55131
SJ01532	0.00110911	0.000296503	0.000331401	0.00162075	0.00127905	0.00188445	0.00154046	0.00198332	0.00139261		SJ01532	0.0404509	0.035977	0.868403
SJ01533	0.000510748	0.000298289	0.000332136	0.000668424	0.000994792	0.00169082	0.00119553	0.00144591	0.00127868		SJ01533	0.128398	0.000764037	0.599211
SJ01534	0.000461428	0.000268024	0.000180204	0.00185045	0.000886756	0.00219278	0.00181373	0.00154185	0.00121469		SJ01534	0.0697566	0.0089628	0.79888
SJ01535	0.00028266	0.000163136	6.95e-05	0.00055583	0.000943228	0.0011884	0.000834537	0.00117549	0.00110336		SJ01535	0.0473309	0.00421641	0.54769
SJ01537	0.000309	0.000109055	5.9e-05	0.0017524	0.000581197	0.00126789	0.00146049	0.00159687	0.000784087		SJ01537	0.0854484	0.0373683	0.85985
SJ01538	0.00027168	0.000185762	0.000197777	0.00085696	0.00051044	0.0020673	0.00156288	0.00137286	0.00228627		SJ01538	0.188229	0.0308333	0.351021
SJ01539	0.000474153	0.000317341	0.000235774	0.00106885	0.000709909	0.00122511	0.00130997	0.00166489	0.00157254		SJ01539	0.0331683	0.0014873	0.0572664
SJ01540	0	0	0	0	0	0	0.000325203	0	0		SJ01540	NaN	0.42265	0.42265
SJ01542	0.000461139	0.000388788	0.000154801	0.00192251	0.0011285	0.00220451	0.0016785	0.00111724	0.00125998		SJ01542	0.0393563	0.0120517	0.351174
SJ01543	0.000581612	0.00013421	0.000242025	0.00156488	0.00105632	0.00146605	0.0010326	0.0013805	0.00117275		SJ01543	0.00754817	0.00800033	0.426581
SJ01545	0.000415995	0.00023369	0.000350088	0.0014073	0.00126401	0.00160509	0.00134192	0.000992717	0.00169763		SJ01545	0.0020925	0.0314221	0.743706
SJ01546	9.17e-05	0	0	0	0	0	0.00171937	0.00128663	0.00131197		SJ01546	0.42265	0.00751796	0.00935746
SJ01548	0.000242422	4.01e-05	0	3.13e-05	0.000127413	0.000203126	0.000640814	0.000642403	0.00056016		SJ01548	0.785704	0.0123206	0.00281453
SJ01549	0.000283025	0.000294581	0.000201042	0.00101151	0.00077412	0.00133541	0.00110481	0.00149974	0.00144083		SJ01549	0.0371102	0.00941622	0.210506
SJ01550	0.000283025	0.000294581	0.000165319	0.00101151	0.00077412	0.0012854	0.00110481	0.00143028	0.00144083		SJ01550	0.0271755	0.00513697	0.182854
SJ01551	0.000536544	0.000187135	0.000156289	0.00127203	0.00101683	0.00161922	0.00132593	0.00114818	0.00180626		SJ01551	0.011845	0.0125895	0.661812
SJ01553	0.000420402	0.000125032	0.000147954	0.00122734	0.00104482	0.00157812	0.00163575	0.00168289	0.00192613		SJ01553	0.00803769	0.000320154	0.0771514
SJ01554	0	0	0	0	0	0	0.000502905	0.000622676	0.000394444		SJ01554	NaN	0.0165049	0.0165049
SJ01555	0.000551133	0.000240319	0.000256147	0.00149982	0.00124767	0.00136588	0.00203871	0.00238528	0.0018862		SJ01555	0.00179423	0.0010924	0.0223937
SJ01556	0.000309552	0.0002317	0.000121465	0.000902901	0.000914691	0.000760045	0.00174026	0.00137659	0.0013576		SJ01556	0.00102187	0.00370948	0.0242664
SJ01557	0.000560586	0.00027339	0.000335303	0.00209436	0.00152945	0.00157502	0.00246606	0.00255296	0.00182203		SJ01557	0.00776613	0.00784189	0.139291
SJ01558	0.000316253	0.000361394	0.000298605	0.0016779	0.00157431	0.00218051	0.00198522	0.00197462	0.0023409		SJ01558	0.0147948	0.00384993	0.274438
SJ01559	0.000688235	0.000408349	0.000327571	0.00156764	0.00128528	0.00165965	0.00302708	0.00206646	0.00237354		SJ01559	0.00280196	0.0109517	0.0583342
SJ01560	0.000412075	0.00037167	0.000309205	0.00115829	0.000995505	0.0013221	0.00256104	0.00193118	0.00201158		SJ01560	0.00868017	0.0104959	0.0213214
SJ01561	0.000356732	0.000223183	0.000541554	0.00103779	0.00119144	0.00177841	0.00187089	0.00186809	0.0013911		SJ01561	0.0362731	0.00431732	0.2545
SJ01562	0.000336914	7.14e-05	0.000409744	0.00173626	0.00124456	0.00160376	0.0025817	0.00218026	0.00241246		SJ01562	0.00327583	0.000183271	0.0112534
SJ01563	0.000617468	0.000287184	0.000306618	0.00125837	0.00129517	0.00184711	0.00256692	0.00202805	0.00258668		SJ01563	0.0147939	0.00189649	0.0247327
SJ01564	0.00053745	0.000334322	0.000401002	0.00154759	0.001655	0.00171025	0.00253376	0.00225072	0.0020579		SJ01564	0.000126989	0.00181336	0.0322103
SJ01565	0.000348552	0.000302754	0.000289872	0.000556985	0.000916698	0.00139263	0.00160133	0.00164821	0.00149881		SJ01565	0.116874	0.000279439	0.117776
SJ01566	0.000388411	0.0002444	0.000327075	0.00118149	0.000874	0.00128427	0.00172889	0.00147572	0.00174735		SJ01566	0.015482	0.00106594	0.0281083
SJ01567	0.000706163	0.000379048	0.000447235	0.00128546	0.000797224	0.000838016	0.00237419	0.00174755	0.00170977		SJ01567	0.0782763	0.0108785	0.0256101
SJ01568	0.000569193	0.000317846	0.00037798	0.000509652	0.000842571	0.00103123	0.0024684	0.00187983	0.00163416		SJ01568	0.118402	0.0170413	0.0210822
SJ01569	0.000373722	0.000161151	0.000247665	0.00123583	0.000710297	0.00137548	0.00194996	0.00156009	0.00129524		SJ01569	0.0429567	0.012903	0.149899
SJ01570	0.000289148	3.57e-05	0.000122758	0.000349609	0.000264649	0.000477057	0.000895434	0.00118858	0.000936239		SJ01570	0.092843	0.00223587	0.00648427
SJ01571	0.00032849	0.000307544	0.000288629	0.00162641	0.00055629	0.00166799	0.0021079	0.00187893	0.00221023		SJ01571	0.115386	0.00277146	0.157279
SJ01572	0.000825048	0.000390159	0.000449526	0.00114681	0.00106504	0.00216802	0.00244139	0.00218429	0.00161608		SJ01572	0.111685	0.0107184	0.231567
SJ01573	0.00043376	0.000189333	0.000355668	0.00176817	0.000971969	0.00120306	0.00187113	0.00228441	0.00168927		SJ01573	0.0429793	0.00533676	0.10363
SJ01574	0.000498814	0.000108658	0.000218805	0.000706427	0.000665958	0.000857773	0.00107468	0.000916327	0.000977635		SJ01574	0.037774	0.0152887	0.03208
SJ01575	0.00064809	0.000258296	0.000285809	0.00137575	0.00122772	0.00141309	0.0022029	0.00209574	0.00198768		SJ01575	0.00814096	0.00136813	0.00087727
SJ01576	0.000327761	0.000242025	0.000100025	0.00045944	0.000196875	0.000198859	0.00104105	0.000946567	0.000698278		SJ01576	0.605033	0.00816334	0.0110952
SJ01577	0.000444264	0.000435213	0.000418774	0.00111931	0.00101285	0.00136821	0.00230306	0.00217607	0.00203379		SJ01577	0.019536	0.00184078	0.00215729
SJ01578	0.000448118	0.000332111	0.000261124	0.000686978	0.000539321	0.000912727	0.00139459	0.00152078	0.000919575		SJ01578	0.0584299	0.0283481	0.0703062
SJ01579	0.000201042	0.000234015	0.000221881	0.000563534	0.000350494	0.000665643	0.00122963	0.000904165	0.00120713		SJ01579	0.0787509	0.0129212	0.0142378
SJ01580	0.000661041	0.000425242	0.000416293	0.00237512	0.0016591	0.00300987	0.00205164	0.00221434	0.00258114		SJ01580	0.0371903	0.00210963	0.887105
SJ01581	0.000603337	0.000407056	0.000307129	0.00302466	0.00122998	0.00169575	0.00117778	0.00216679	0.00184718		SJ01581	0.0992586	0.0381819	0.706341
SJ01582	0.000426018	0.000222178	0.000305136	0.0016938	0.00147399	0.00188458	0.00156918	0.00138279	0.00145813		SJ01582	0.00213328	0.000143452	0.205637
SJ01583	0.000684227	0.000183379	5e-05	0.00108777	0.000521559	0.00108988	0.00154564	0.00145296	0.00142658		SJ01583	0.092929	0.0230435	0.0882761
SJ01584	0.000578712	0.00019222	0.000517391	0.00170662	0.00117342	0.00199029	0.0020798	0.00190536	0.00164425		SJ01584	0.021857	0.00116541	0.418348
SJ01585	0.000390781	0.000514216	0.00031993	0.00191748	0.000699381	0.00198418	0.00113531	0.00190218	0.00143785		SJ01585	0.111957	0.0332505	0.934962
SJ01586	0.000587606	0.000165031	0.000128752	0.0011095	0.00105672	0.00192955	0.00149695	0.00150515	0.00170014		SJ01586	0.0433881	0.00555343	0.551872
SJ01587	0.000909456	0.000268718	0.000261375	0.00147643	0.00124109	0.00143384	0.00148075	0.00197718	0.00168811		SJ01587	0.040749	0.0122065	0.133303
SJ01588	0.000400007	0.000248277	0.000455771	0.00129923	0.00127096	0.00160808	0.00156263	0.00139182	0.00154724		SJ01588	0.00298059	0.000180857	0.439311
SJ01591	0.000492465	0.000279832	0.000281916	0.00138338	0.00117111	0.00174524	0.00129703	0.00170068	0.00136345		SJ01591	0.0128769	0.00382197	0.927042
SJ01594	0.00011352	5e-05	0	0	0	0	0.00184974	0.00286827	0.00190952		SJ01594	0.238883	0.0217743	0.0215934
SJ01596	0.00042481	0.000359018	0.000159176	0.00164517	0.00139839	0.00158307	0.00278718	0.00298894	0.00182369		SJ01596	0.000364149	0.021069	0.104718
SJ01597	0.000463716	0.000402284	0.000253039	0.00190812	0.000724984	0.00176421	0.0016151	0.00204706	0.0020139		SJ01597	0.0954458	0.00293858	0.374855
SJ01598	0.000713285	0.000369438	0.000164624	0.00132708	0.000929399	0.00236121	0.00196554	0.00127908	0.0011589		SJ01598	0.105379	0.031662	0.893882
SJ01599	0.000409536	8.71e-05	0.000271894	0.00133097	0.000957111	0.00115377	0.000918914	0.00119981	0.00144861		SJ01599	0.00359435	0.0107588	0.835367
SJ01601	0.000339521	0.000404674	0.000410498	0.00209534	0.0010093	0.00175217	0.00171036	0.0012212	0.00212681		SJ01601	0.0606261	0.0372731	0.879184
SJ01602	0.000203126	0.000192012	5e-05	0.00120883	0.000891586	0.00117243	0.000594794	0.00153514	0.00107317		SJ01602	0.00389548	0.0728211	0.941878
SJ01604	0.000304938	5e-05	0.000169089	0.000867478	0.000970481	0.0007369	0.000808238	0.000824711	0.000820139		SJ01604	0.00245588	0.0125736	0.60943
SJ01605	0.000723494	0.000300373	0.000256612	0.00130133	0.000857565	0.00195793	0.00125114	0.00212973	0.00203624		SJ01605	0.0798428	0.0213944	0.365453
SJ01606	0.000349676	0.000412404	0.000108658	0.000997283	0.0012651	0.00185363	0.00132596	0.00198655	0.00182339		SJ01606	0.0379359	0.00887328	0.353197
SJ01607	0.000315852	0	5e-05	0.000450808	0.000252444	0.00263012	0.000292038	0.000409429	0.000679438		SJ01607	0.323101	0.0899895	0.483748
SJ01608	0.000374309	0.000126024	0.000148251	0.0010448	0.000824611	0.00365399	0.00104223	0.00182978	0.00128794		SJ01608	0.214886	0.027196	0.670929
SJ01609	0.00055481	0.000203126	0.000312876	0.00160735	0.000585067	0.00185882	0.00196489	0.00193115	0.00146701		SJ01609	0.117115	0.00309301	0.3843
SJ01610	0.00100181	0.000283405	0.000194394	0.00183964	0.00087493	0.00163216	0.00102486	0.00108936	0.00150019		SJ01610	0.0710769	0.0895726	0.512231
SJ01612	0.0010944	0.000141702	0.000353065	0.00161866	0.00101971	0.00175678	0.00144262	0.00127274	0.00183391		SJ01612	0.0668712	0.0550431	0.864415
SJ01613	0.000404771	0.000302842	0.000429967	0.00164292	0.00165921	0.00118066	0.0016961	0.00193229	0.00139588		SJ01613	0.0149083	0.0104452	0.459342
SJ01614	0.000297672	0.000174647	0.00038592	0.001908	0.00181237	0.00243383	0.00125783	0.000842969	0.00119355		SJ01614	0.00718615	0.0122451	0.0195202
SJ01616	0.000362867	0.000374087	0.000119474	0.00232263	0.00104491	0.00153724	0.00129229	0.00145513	0.00143156		SJ01616	0.0620582	0.000908492	0.58334
SJ01617	0	0	0	0	0	0	0	0	0		SJ01617	NaN	NaN	NaN
SJ01618	0.000544044	0.000183677	0.000355843	0.00141911	0.000927483	0.00153636	0.00105423	0.00077708	0.000991422		SJ01618	0.0202406	0.013522	0.18971
SJ01619	0.000521459	0.000308709	0.000223667	0.00113896	0.00137131	0.00179303	0.00106376	0.000693139	0.00110003		SJ01619	0.0166409	0.0236267	0.115034
SJ01620	0.000302984	0.000329541	0.000200663	0.00110963	0.00126668	0.00139201	0.0011872	0.000981495	0.00101376		SJ01620	0.00204282	0.00117999	0.136917
SJ01621	0.000330264	0.000270712	0.00016909	0.00121509	0.00130082	0.00128028	0.000905584	0.000930887	0.000595982		SJ01621	0.000265579	0.0221105	0.0451818
SJ01622	0.000336968	0.000295396	0.000368698	0.0013834	0.00173658	0.00105212	0.000967027	0.00150227	0.000653798		SJ01622	0.0319746	0.102818	0.334564
SJ01623	0.000405838	0.000189739	0.000147764	0.00160736	0.00123048	0.0020524	0.00158552	0.00115723	0.00166177		SJ01623	0.019637	0.00636213	0.604407
SJ01624	0.000643863	0.000195882	0.000421826	0.00154276	0.00144798	0.00188299	0.00142327	0.000813003	0.00113504		SJ01624	0.00287154	0.0366176	0.0906226
SJ01625	0.000269767	0.000136443	0.000161259	0.000514216	0.00111121	0.00136691	0.0010096	0.000656513	0.000958418		SJ01625	0.0817596	0.0156413	0.689267
SJ01626	0.000105582	0.000212851	0.000186158	0.00069819	0.00051114	0.000616109	0.000962918	0.0010064	0.000395468		SJ01626	0.00456197	0.0839947	0.460653
SJ01627	0.000368117	0.000150038	0.000142183	0.00138815	0.00111696	0.00166623	0.00145856	0.00157412	0.001716		SJ01627	0.00814736	0.000203319	0.356217
SJ01628	0.000314367	0.000218417	2.5e-05	0.00195639	0.000943508	0.00191214	0.00147226	0.00122333	0.00156253		SJ01628	0.0429035	0.000850079	0.639156
SJ01629	0.000483175	0.000290019	0.00022074	0.00150451	0.00102234	0.00158569	0.00147878	0.00143752	0.00152728		SJ01629	0.0152917	0.00223838	0.595673
SJ01631	0.000342158	0	2.27e-05	0.000685894	0.00118869	0.000355257	0.00104163	0.00125041	0.000382148		SJ01631	0.108066	0.0823646	0.699324
SJ01632	0.000455438	0.000403973	0.000302357	0.00211969	0.00102578	0.001864	0.00183695	0.00162823	0.00172608		SJ01632	0.0579507	0.000100237	0.872512
SJ01633	0.000437405	0.000333823	0.000257812	0.0011355	0.00154504	0.00157461	0.00183122	0.00192243	0.00209397		SJ01633	0.00977519	0.000159805	0.0441612
SJ01635	0.000276268	0.000417764	4.58e-05	0.000983774	0.000836206	0.00131974	0.00120034	0.000981694	0.00103726		SJ01635	0.0131225	0.00546702	0.877577
SJ01636	0.000222198	0.000198745	0.000439694	0.000861651	0.000965032	0.00129298	0.00142446	0.00129805	0.00126224		SJ01636	0.0128493	0.000777912	0.145129
SJ01638	0.000375386	0.000192012	0.000133872	0.000937563	0.000593005	0.000874453	0.000877204	0.000797133	0.00100138		SJ01638	0.0150588	0.00252719	0.509084
SJ01640	0.00029805	0.000224262	0.000261871	0.00145089	0.00161679	0.00258911	0.00152299	0.00150961	0.00183919		SJ01640	0.0441515	0.00481458	0.543647
SJ01641	0.000359019	0.000133962	0.000343241	0.00178696	0.00169647	0.0017391	0.00150635	0.00159565	0.00208855		SJ01641	0.000891376	0.0078068	0.958636
SJ01642	0.000395147	0.000336096	0.000191715	0.00145176	0.0011235	0.00218593	0.00177267	0.00151466	0.00171039		SJ01642	0.0507517	0.0002297	0.827978
SJ01643	0.000517896	0.000134061	0.000242903	0.00115242	0.000886234	0.00151972	0.00192548	0.00114482	0.00132594		SJ01643	0.0211612	0.0228113	0.406039
SJ01644	0.000391948	0.000204218	0.000119078	0.00155625	0.00102944	0.00111736	0.00167941	0.00141435	0.00209266		SJ01644	0.0127893	0.00890272	0.128076
SJ01645	4.06e-05	0.000108361	0.000169487	0.00108376	0.000358721	0.000675113	0.000647493	0.000848228	0.000608945		SJ01645	0.0994845	0.00591665	0.985998
SJ01646	0.000515705	0.000141702	0.00014587	0.000966214	0.00135728	0.00152827	0.00127929	0.00135114	0.0011594		SJ01646	0.00982159	0.00676957	0.915324
SJ01647	0.000317746	0.000169487	0.000264947	0.00137281	0.000916509	0.00129092	0.00145187	0.00150106	0.00205362		SJ01647	0.014961	0.0144796	0.123762
SJ01648	0.000627804	0.000211859	0.00023986	0.0012721	0.00100591	0.00131314	0.00144939	0.00150276	0.000749071		SJ01648	0.00922304	0.0486493	0.898407
SJ01649	0.000416987	0.000133962	0.000258001	0.00139379	0.00095611	0.00178923	0.00166448	0.00131462	0.00165434		SJ01649	0.033087	0.00131617	0.582223
SJ01650	0.000403948	6.67e-05	0.000116689	0.00129345	0.000937653	0.00134449	0.00135905	0.00153662	0.00173615		SJ01650	0.00432756	0.000883086	0.105981
SJ01651	0.000296106	8.57e-05	0.00058864	0.00154534	0.000975046	0.00171137	0.00115853	0.00133476	0.00110777		SJ01651	0.020326	0.0139504	0.449416
SJ01652	0.000704727	0.000177426	0.000254826	0.00153068	0.00127244	0.00159035	0.00129199	0.00267398	0.00175559		SJ01652	0.00865783	0.0485775	0.390306
SJ01653	0.000319822	0.000171472	0.000383934	0.00108808	0.00106078	0.00109454	0.00154077	0.000946368	0.001014		SJ01653	0.0052872	0.0326236	0.692517
SJ01654	0.000660188	0.000221484	0.00028261	0.00142505	0.00123523	0.00177587	0.00145066	0.00291154	0.00166458		SJ01654	0.00685883	0.0603551	0.36686
SJ01655	0.000285786	0.00027745	0.000108361	0.00117886	0.000740067	0.00114076	0.00142954	0.00127316	0.000847651		SJ01655	0.0181293	0.0223376	0.506446
SJ01656	0.000278948	7.27e-05	7.29e-05	0.000962254	0.00115465	0.00107517	0.00175045	0.000769203	0.00148943		SJ01656	0.00059076	0.0488933	0.452493
SJ01657	0.000507973	0.000222973	0.000161152	0.00125361	0.00128694	0.0019521	0.00196041	0.0023658	0.00195907		SJ01657	0.0197255	0.000625094	0.102141
SJ01658	0.000363096	0.00010072	0.000183884	0.00102354	0.00108907	0.00183375	0.000911621	0.0013418	0.00138116		SJ01658	0.0421699	0.00987228	0.750712
SJ01659	0.000322528	5.85e-05	0	0.000541306	0.000409924	0.00108233	0.00110524	0.000700482	0.000975072		SJ01659	0.0984063	0.00733807	0.367399
SJ01660	0.000418629	0.000174429	0	0.000470958	0.000521273	0.0004884	0.00192915	0.000174429	0.00161554		SJ01660	0.133106	0.18884	0.301289
SJ01661	0.000312385	0	0.000307572	0.00102502	0.00136259	0.0014417	0.00112076	0.00113207	0.00125139		SJ01661	0.00332954	0.0052844	0.491673
SJ01662	0.0002846	2.5e-05	0.000307572	0.00112504	0.00136259	0.0014417	0.00109556	0.00113207	0.00127917		SJ01662	0.00110916	0.00184943	0.286025
SJ01663	0.000575281	0.000107079	0.000222808	0.00127398	0.00120691	0.00225671	0.00143352	0.00199774	0.00204265		SJ01663	0.0480685	0.00444238	0.572908
SJ01665	0.000676187	0.000402185	0.000198264	0.00160175	0.00159206	0.00218431	0.0020158	0.00172791	0.00165501		SJ01665	0.0064035	0.00180882	0.977459
SJ01667	0.000283302	7.69e-05	0.000182215	0.000981836	0.000924475	0.00113927	0.00145354	0.00111238	0.00080498		SJ01667	0.000696637	0.0281434	0.629563
SJ01668	0.000482788	0.000336279	0.000322312	0.001485	0.00134372	0.00208904	0.0016771	0.00124516	0.00215202		SJ01668	0.0266404	0.0335781	0.888093
SJ01670	0	0.000100025	2.27e-05	0.000207989	0.000258994	0.000297198	0.000698366	0.000515452	0.000395985		SJ01670	0.00621392	0.0208339	0.0749054
SJ01672	0.000384526	0.000185761	0.000141702	0.00103548	0.00097513	0.00181974	0.000840109	0.00158751	0.00143501		SJ01672	0.0534712	0.0338	0.977306
SJ01673	0.000304146	0.000397439	0.000321395	0.00165363	0.00172068	0.00146928	0.00152243	0.00166831	0.00163178		SJ01673	0.00124601	5.71e-05	0.940427
SJ01674	0.000198959	0	0	0.000261186	0.000260382	0.000296899	0.000261177	5e-05	0.000470121		SJ01674	0.0850451	0.252125	0.928163
SJ01675	0.000215142	8.34e-05	1.92e-05	0.000619799	0.000718136	0.000737612	0.000812902	0.000943658	0.000978337		SJ01675	0.00207465	0.000506058	0.0281221
SJ01676	0.000374598	0.000197967	0.000212554	0.00103758	0.000688566	0.00197316	0.00161876	0.00171069	0.0016228		SJ01676	0.123943	0.000196386	0.389873
SJ01680	0.000381462	0.000233987	0.000222972	0.00126153	0.00141435	0.00125045	0.00230902	0.00150567	0.00102206		SJ01680	0.000152248	0.0684232	0.504527
SJ01682	0.000353449	6.7e-05	2.78e-05	0.00108907	0.000836925	0.00114968	0.000907933	0.00143524	0.00111097		SJ01682	0.00341748	0.00821165	0.531024
SJ01684	0.00049681	0.000176939	0.000136351	0.00121091	0.000680627	0.000980714	0.00139857	0.00159126	0.00151691		SJ01684	0.0261793	0.00262047	0.0573257
SJ01685	0.000289947	4.17e-05	0.000183379	0.00102357	0.00128802	0.00108451	0.00107926	0.00142875	0.000934652		SJ01685	0.000914559	0.0102367	0.931674
SJ01686	0.000417393	0.000134061	5.4e-05	0.00113176	0.000982075	0.00160413	0.00165399	0.00163465	0.00131292		SJ01686	0.0147029	0.00103667	0.262622
SJ01687	0.000364899	7.74e-05	0.000160755	0.00120632	0.000600448	0.0011605	0.000898935	0.00106247	0.000949136		SJ01687	0.039713	0.00357101	0.932682
SJ01688	0.00028777	0	0	0.000796728	0.000147954	0.00103958	0.000282214	0.00075495	0.000937833		SJ01688	0.15706	0.0839717	0.993021
SJ01689	0.000225651	3.13e-05	0.000127413	0.000579122	0.000722114	0.000855878	0.000574963	0.000787003	0.00110981		SJ01689	0.00531035	0.0344762	0.590993
SJ01690	0.000313871	0.00012781	0.000230117	0.000992239	0.00130796	0.00189326	0.00130812	0.00123305	0.00161004		SJ01690	0.0422295	0.00348952	0.964337
SJ01691	0.000396049	0.000252742	0.000307518	0.00109692	0.00139152	0.0019644	0.00143012	0.00139531	0.00172118		SJ01691	0.0414221	0.00300502	0.917538
SJ01692	4.17e-05	5e-05	0	2.5e-05	2.08e-05	0.000138924	0.000251025	3.57e-05	0.000255035		SJ01692	0.517496	0.169361	0.241619
SJ01693	0.000796233	0.000282214	3.13e-05	0.00125957	0.000839	0.00174917	0.00160803	0.0017955	0.00167722		SJ01693	0.0592138	0.0225905	0.255985
SJ01694	0.0909091	0.658334	0	2.7492	0.253968	1.62976	1.99805	1.14405	2.24058		SJ01694	0.208887	0.0237784	0.774979
SJ01695	0	0	0	0	0	0	0	0	0		SJ01695	NaN	NaN	NaN
SJ01696	0	0	0	0	0	0	0	0	0		SJ01696	NaN	NaN	NaN
SJ01699	0.000574002	5e-05	0.000144382	0.00159028	0.000712083	0.00151586	0.00103052	0.00127611	0.00119595		SJ01699	0.0477095	0.0171134	0.748115
SJ01702	0.000308411	0.000186059	0.00011352	0.00110534	0.000504591	0.00106099	0.000919476	0.00104539	0.000780546		SJ01702	0.0607445	0.00233248	0.91351
SJ01703	0.000280238	4.17e-05	0.000276741	0.00110409	0.00130636	0.00175183	0.00142348	0.00141674	0.00181722		SJ01703	0.0144535	0.00223041	0.521769
SJ01706	0.000224164	0.000162541	0.000246491	0.000801986	0.000904304	0.00104055	0.000725167	0.00137001	0.000918927		SJ01706	0.00479307	0.0511298	0.695864
SJ01707	0.000387807	6.25e-05	0.000336096	0.00106157	0.000788887	0.00150347	0.00134004	0.00195606	0.00229414		SJ01707	0.036513	0.0194098	0.104703
SJ01708	0.000780844	0.000221667	0.000207195	0.00122265	0.00109017	0.00173783	0.00263735	0.00169668	0.00216189		SJ01708	0.0257814	0.00819558	0.078241
SJ01709	0.000209973	0.000214637	0.000409238	0.00123812	0.000784531	0.00215347	0.00173214	0.00283088	0.00194322		SJ01709	0.105916	0.0266026	0.21513
SJ01710	0.000346088	0.000311487	0.000143076	0.00117969	0.00123096	0.00135223	0.00105066	0.00146574	0.00227018		SJ01710	0.000324405	0.0615244	0.44159
SJ01711	0.000193907	0.000308708	0.000120864	0.00125055	0.000815358	0.00123306	0.00309195	0.00136533	0.00123857		SJ01711	0.0149652	0.10437	0.311829
SJ01712	0.00013897	0.000146862	9.17e-05	0.00129559	0.000965348	0.00132295	0.00180967	0.00219072	0.00147511		SJ01712	0.0100853	0.0139939	0.0726443
SJ01713	0.000250658	0.000301464	0.000169487	0.00129397	0.00084277	0.00119774	0.00251297	0.00227888	0.00176951		SJ01713	0.0179499	0.0106701	0.0202989
SJ01715	0.000153793	5e-05	5e-05	0	0	0	0.00147429	0.00125192	0.00158726		SJ01715	0.134308	0.0024042	0.00466085
SJ01716	0.808698	0.423817	0.584498	3.42956	2.39103	2.04898	5.34652	5.61846	3.58		SJ01716	0.0325975	0.0194105	0.0521361
SJ01717	0.000185761	0	3.57e-05	0	0	0	0.000714672	0.00113888	0.000554491		SJ01717	0.324007	0.0418603	0.044081
SJ01718	7.74e-05	5e-05	4.17e-05	0	0	0	0.000813795	0.00223119	0.00128706		SJ01718	0.0347503	0.0794387	0.0741082
SJ01719	0.000155381	0.000183959	0.000185571	0.000551129	0.000395156	0.000767611	0.000973087	0.00101632	0.00106091		SJ01719	0.0657347	0.000214863	0.047609
SJ01720	0.000586733	0.000105582	0.0003355	0.00164635	0.00171852	0.0019149	0.00274496	0.00248395	0.00177742		SJ01720	0.0023641	0.00948239	0.177834
SJ01721	0.000388733	0.000215497	0.000185962	0.00125173	0.00121584	0.00151159	0.00213037	0.00233263	0.00139781		SJ01721	0.00127059	0.0227111	0.147908
SJ01723	0.000405768	0.000104193	0.000194394	0.00120448	0.000629522	0.0011177	0.00125173	0.00137632	0.00144096		SJ01723	0.0344134	0.00107256	0.164361
SJ01724	0.00033231	0.000196875	0.000182586	0.0020756	0.00160438	0.00148046	0.00143836	0.0016451	0.00169737		SJ01724	0.0106114	0.000414089	0.571868
SJ01725	0.000347147	0.000200348	0.000440884	0.00120774	0.000817079	0.00121116	0.00148172	0.00143101	0.00147091		SJ01725	0.0142885	0.00266365	0.0977381
SJ01727	0.000249635	0.000300878	7.64e-05	0.000956291	0.000712976	0.000850132	0.000942606	0.00132443	0.00151322		SJ01727	0.00299164	0.0143805	0.114455
SJ01728	0.000349294	0.000361102	0.00017296	0.00092285	0.000638751	0.000430564	0.00075468	0.000771432	0.00113512		SJ01728	0.106814	0.0248158	0.304768
SJ01729	0.0002194	0.000128504	0.000100025	0.000347607	0.000961252	0.000388987	0.00093714	0.00076141	0.000971764		SJ01729	0.166328	0.00182728	0.238308
SJ01730	0.000304558	0.000206302	0.000233392	0.000481272	0.00281151	0.00131612	0.00119196	0.00134328	0.00144302		SJ01730	0.199145	0.00161659	0.787515
SJ01731	0	0.000374532	0	0.000374532	0.00062422	0.000374532	0.000749064	0.000686642	0.000998753		SJ01731	0.100715	0.0138576	0.0500896
SJ01732	0.000157182	8.34e-05	0.000223676	0.000865019	0.000443085	0.00107307	0.000769637	0.000633777	0.001253		SJ01732	0.0686652	0.0544866	0.745637
SJ01733	0.000299507	0.000119955	5e-05	0.000740166	0.000400398	0.0015732	0.0012935	0.000812731	0.00106731		SJ01733	0.159843	0.0100425	0.713878
SJ01734	0.000173654	0.000131978	0	0.000489715	0.000537138	0.000736926	0.00088655	0.000812435	0.000840605		SJ01734	0.00852066	0.0016971	0.0665234
SJ01735	0.000226951	0.000158373	0.000149244	0.0011042	0.000813597	0.0012401	0.00141832	0.00116005	0.00101159		SJ01735	0.0171411	0.0108222	0.452205
SJ01736	9.38e-05	5e-05	5e-05	0.000399811	0.000276756	0.000831287	0.000644408	0.000794926	0.0009034		SJ01736	0.120073	0.00883835	0.235241
SJ01737	0	2.78e-05	2.78e-05	0.000325677	0.000241727	0.000254825	0.000672291	0.000413198	0.000556666		SJ01737	0.00542281	0.0182534	0.0549229
SJ01738	0.000119078	6.07e-05	0.000104937	0.000307328	0.000315738	0.000218309	0.00028645	0.000538834	0.000844701		SJ01738	0.0122804	0.101854	0.22624
SJ01739	0.000498599	0.000150038	0.000238552	0.000945773	0.000841677	0.00130277	0.00144599	0.00195355	0.000721667		SJ01739	0.0159392	0.0844969	0.445661
SJ01742	0.000316665	0.000319419	0.000253322	0.00126351	0.00084416	0.00174224	0.00100289	0.00132395	0.00151129		SJ01742	0.0617366	0.0202491	0.990304
SJ01744	0.000431625	0.000100025	0.000198859	0.00124138	0.00107418	0.00169011	0.000891005	0.00169257	0.00144399		SJ01744	0.0129386	0.0294531	0.981824
SJ01745	0.000490683	0.000191715	0.000191715	0.000581802	0.000642721	0.00127614	0.00113646	0.00154206	0.00118844		SJ01745	0.119403	0.00421808	0.167778
SJ01746	0.000325379	0.000157281	0.000105185	0.00178328	0.000943193	0.00115436	0.000764089	0.000799424	0.00180215		SJ01746	0.0414202	0.107662	0.707602
SJ01747	0.000195188	6.25e-05	0.000152419	0.000768744	0.000594891	0.00073479	0.000503103	0.000733913	0.000638165		SJ01747	0.00150498	0.00651333	0.435634
SJ01748	0.000322601	0.000298983	0.000152419	0.000846144	0.00126034	0.00120793	0.00101007	0.00111615	0.0010873		SJ01748	0.012973	0.000622616	0.823068
SJ01749	0.0003239	2.78e-05	0.000116696	0.00106992	0.000682497	0.00118997	0.00117361	0.00129115	0.00129677		SJ01749	0.0161799	0.00198237	0.211397
SJ01750	0.000324702	0.000262782	0.000299281	0.00186219	0.000945773	0.00229955	0.00117985	0.00176622	0.00207432		SJ01750	0.0715348	0.0338664	0.954847
SJ01751	4.17e-05	7.78e-05	0	0.000284397	4.17e-05	0.000309006	0.000186058	0.000366759	0.00029404		SJ01751	0.175035	0.0292408	0.527143
SJ01752	0.00016494	7.78e-05	7.29e-05	0.000901813	4.17e-05	0.00039236	0.000399208	0.000433442	0.000543606		SJ01752	0.305766	0.0039614	0.962207
SJ01753	0.000241836	0	2.08e-05	0.000492088	0.000533872	0.000317044	0.000179509	0.000741961	0.000720725		SJ01753	0.0251184	0.114941	0.651592
SJ01754	0.000123263	5e-05	7.29e-05	0.000517392	0	0.000133367	0.000213149	0.000150038	0.000299579		SJ01754	0.476966	0.0658507	0.982155
SJ01755	0.0003855	0.000222972	0.000199852	0.00145177	0.000945989	0.00115501	0.00158493	0.00143375	0.00153876		SJ01755	0.0147451	0.00011082	0.140634
SJ01756	0.000198859	5.9e-05	0.000166709	0.00103399	0.000312199	0.00107666	0.000763891	0.00210856	0.000826023		SJ01756	0.111269	0.129157	0.457541
SJ01757	0.000301663	0.000167701	0.000279742	0.00143967	0.000415003	0.00104134	0.00146496	0.00201083	0.00109637		SJ01757	0.135939	0.0380222	0.23528
SJ01758	0.000361012	0.00010053	4.17e-05	0.000493377	0.000689261	0.000573947	0.000752227	0.000792429	0.000867563		SJ01758	0.0309616	0.0150198	0.0404074
SJ01759	0.000556795	0.000219102	8.57e-05	0.00100015	0.000386803	0.00123504	0.000959665	0.00102714	0.00145174		SJ01759	0.131785	0.0148229	0.420004
SJ01760	0.000326142	0.000333417	1.79e-05	0.00104635	0.000531978	0.000897418	0.000752966	0.0012259	0.00106753		SJ01760	0.0379	0.0124428	0.409658
SJ01761	0.000326548	0.000443067	0.000350782	0.0012257	0.00122292	0.0014186	0.00168893	0.00158375	0.00167396		SJ01761	0.00095909	1.29e-05	0.0162238
SJ01762	0.000566818	0.000164228	0.000121964	0.00100025	0.000690137	0.00170646	0.00144294	0.00143042	0.00092647		SJ01762	0.0883832	0.0122186	0.722153
SJ01763	0.000276467	3.57e-05	9.82e-05	0.000643796	0.000360805	0.00111309	0.000467776	0.000395734	0.00067498		SJ01763	0.110539	0.0281254	0.480233
SJ01764	0.000319326	0.000417366	0.000169139	0.00139944	0.00124467	0.00176452	0.000653834	0.00117441	0.0019048		SJ01764	0.00756291	0.116624	0.611873
SJ01766	0.000479911	0.000242422	0.000172563	0.00110888	0.000817256	0.00134484	0.00151187	0.00148082	0.00208139		SJ01766	0.0173612	0.0087241	0.0760364
SJ01768	0.000450915	0.000141134	0.000260888	0.00162284	0.00137145	0.00157393	0.00120001	0.000769239	0.00155974		SJ01768	0.000538231	0.0451563	0.265375
SJ01769	0.000161948	0.000161657	0.000385811	0.00163215	0.00106784	0.00167623	0.00112112	0.00152411	0.0013214		SJ01769	0.0152377	0.0026807	0.588128
SJ01770	0.000513927	0.000432252	0.000546286	0.00127334	0.00131958	0.00182061	0.00116855	0.00103638	0.00235278		SJ01770	0.0272416	0.13379	0.923059
SJ01771	0.000363908	0.000135748	0.000357927	0.000904194	0.00076208	0.00127434	0.000771125	0.00113908	0.000980224		SJ01771	0.0280872	0.00870459	0.93322
SJ01773	0.00028221	0.000327869	7.55e-05	0.00104068	0.000884543	0.00106813	0.00109686	0.000937945	0.00129998		SJ01773	0.0018905	0.00331086	0.408715
SJ01774	0.00060691	0.000135748	0.000293327	0.00142288	0.00116835	0.00112996	0.00111736	0.00144897	0.00110484		SJ01774	0.00849748	0.00879129	0.914477
SJ01775	0.000590239	0.000135748	0.000293327	0.00141454	0.000984374	0.00104877	0.00121739	0.00143855	0.00109185		SJ01775	0.0128044	0.00677351	0.585758
SJ01776	0.000454066	0.000369835	0.000217127	0.0012536	0.001123	0.00207594	0.0013934	0.00202888	0.00144473		SJ01776	0.0558374	0.0164772	0.724004
SJ01777	0.000152848	5e-05	0	0.000405765	0.000467775	0.000414377	0.00039863	0.000807059	0.000478694		SJ01777	0.00713189	0.0455667	0.401346
SJ01778	0.000319344	0.00018338	0.000163136	0.000698091	0.000579907	0.000796092	0.0010581	0.000619112	0.00110753		SJ01778	0.00487465	0.0352667	0.263669
SJ01779	0.000291956	0.00018338	0.000182982	0.000771026	0.000601738	0.000896117	0.00115813	0.000748013	0.00110902		SJ01779	0.0136059	0.0197573	0.19442
SJ01781	0.000354916	0.000316457	0.00028648	0.00154168	0.000800993	0.00167209	0.00112994	0.00167413	0.00172651		SJ01781	0.0633844	0.0236929	0.634406
SJ01782	0.000610818	0.00030206	0.000419176	0.0015268	0.00109555	0.00199824	0.00177954	0.0024963	0.00248105		SJ01782	0.0404096	0.00926649	0.113711
SJ01783	0.000306625	0.000287572	0.000292435	0.00125247	0.000739167	0.0015485	0.00171837	0.00141199	0.00136797		SJ01783	0.064519	0.00814215	0.312863
SJ01784	0.0003615	0.000158671	0.000125031	0.00128745	0.00109928	0.000935809	0.00128019	0.0017518	0.00106735		SJ01784	0.00290156	0.0195926	0.336888
SJ01785	0.00039663	6.7e-05	5e-05	0.00116379	0.000903815	0.00151778	0.00123938	0.0020176	0.00130817		SJ01785	0.0125104	0.0187997	0.35151
SJ01786	0.000249963	0.000141702	0	0.00122784	0.000721608	0.00115961	0.0011633	0.00153557	0.000939291		SJ01786	0.0164246	0.0142632	0.495628
SJ01787	0.000590849	0.000309998	0.000328158	0.000816195	0.0010718	0.00174762	0.00179918	0.00118196	0.00168392		SJ01787	0.0901219	0.0135713	0.372334
SJ01788	0.000517797	0.000214637	0.000164436	0.00127453	0.00122174	0.0012033	0.000903103	0.00110874	0.00106855		SJ01788	0.0113883	0.00902128	0.06916
SJ01789	0.000211248	9.86e-05	0	0.000939712	0.000471754	0.000922669	0.000440159	0.000623091	0.000798837		SJ01789	0.0340689	0.0197095	0.448962
SJ01790	0.000229035	0.000119474	0.000269115	0.000546566	0.000284099	0.000834981	0.000785027	0.000839803	0.000424015		SJ01790	0.151285	0.054845	0.569504
SJ01791	0	0	0	0	0	0	0	0	0		SJ01791	NaN	NaN	NaN
SJ01792	9.53e-05	0.000171472	0.000222973	0.000284596	0.000222973	0.000715963	0.00026078	0.00047512	0.000274274		SJ01792	0.252277	0.112701	0.705789
SJ01793	0.000160754	0.000133367	3.13e-05	0.00139102	0.000738189	0.00145689	0.000717147	0.00105691	0.00109978		SJ01793	0.0384099	0.0130176	0.426788
SJ01794	0.000144778	8.34e-05	0.000131391	0.000467975	0.000252949	0.000416019	0.000449105	0.000184967	0.000439484		SJ01794	0.047991	0.104566	0.855217
SJ01795	8.34e-05	4.17e-05	6.7e-05	0.000489922	0.00033818	0.00052672	0.000852495	0.000527513	0.000698881		SJ01795	0.0179735	0.0201266	0.107457
SJ01796	0.000164625	8.57e-05	2.78e-05	0.000619609	0.000475417	0.00115596	0.000510446	0.000974748	0.000993595		SJ01796	0.0815491	0.0367216	0.786079
SJ01797	0.000368048	0.000295908	0.000214638	0.00105929	0.000463608	0.00111546	0.000989047	0.00116627	0.00161162		SJ01797	0.100698	0.0294466	0.249629
SJ01798	0.00031249	0.000122758	0.000263856	0.00144094	0.000783529	0.00128793	0.000640537	0.00115049	0.00147058		SJ01798	0.0338611	0.0646506	0.802969
SJ01799	0.000422851	0.000387597	0.00031496	0.00123196	0.000728158	0.000598283	0.000790783	0.00137755	0.00148606		SJ01799	0.128496	0.0569704	0.276736
SJ01800	0.000583984	0.000177425	0.000133367	0.00101933	0.00050885	0.000995936	0.00105681	0.00141861	0.000914524		SJ01800	0.0701433	0.0161015	0.267858
SJ01801	0.000458845	0.000163136	5e-05	0.000766247	0.000628242	0.00120426	0.000955199	0.00106357	0.000915221		SJ01801	0.0447989	0.0161369	0.590055
SJ01802	0.000687374	0.000155198	0.000267031	0.00124219	0.00106654	0.00131563	0.0011096	0.00182679	0.00177501		SJ01802	0.0211722	0.0165109	0.253093
SJ01803	0.000564238	0.000295907	0.00032776	0.00139777	0.00128209	0.00120151	0.000802979	0.00178806	0.00150678		SJ01803	0.00164574	0.0705149	0.830089
SJ01804	0.000427614	9.17e-05	0.000281428	0.00134052	0.000607593	0.00133223	0.00150366	0.00175996	0.0013197		SJ01804	0.0610522	0.00187104	0.210888
SJ01805	0.000532303	0.000204217	0.000150732	0.00133844	0.000858061	0.00185292	0.00117559	0.00148103	0.0018282		SJ01805	0.0509497	0.00921569	0.697677
SJ01806	0.000165666	0.000119474	0.000122948	0.000884448	0.000684126	0.000836878	0.00101852	0.000798531	0.0010064		SJ01806	0.0057335	0.00600529	0.212448
SJ01809	0.000350728	0.000202729	0.000169595	0.000901615	0.000791269	0.000953891	0.00156939	0.00116319	0.00154824		SJ01809	0.00104743	0.00548125	0.0412783
SJ01810	0.000678876	0.000386217	0.000386217	0.00145046	0.000981318	0.00150048	0.00168797	0.00109462	0.00194631		SJ01810	0.0196454	0.0358783	0.435486
SJ01811	0.000241384	0.000126024	0.000273201	0.00100144	0.000447343	0.000670682	0.000554711	0.000731632	0.00100491		SJ01811	0.0827992	0.0406694	0.796775
SJ01812	0.000390137	0.000222625	0.000306792	0.00155089	0.000834725	0.00141796	0.00120599	0.00139212	0.00121193		SJ01812	0.0430168	0.000329474	0.99321
SJ01814	0.000233292	0.000143786	0.000280427	0.00110427	0.000563832	0.000827651	0.000760219	0.000907667	0.0013215		SJ01814	0.0514478	0.0375382	0.512849
SJ01817	0.000328516	0.000357332	0.000371928	0.00153413	0.000809131	0.00174096	0.00188302	0.0022475	0.0018262		SJ01817	0.0699719	0.00609069	0.14447
SJ01818	0.0003509	0.00023111	0.000459648	0.00167116	0.00129151	0.0018378	0.00184514	0.00200545	0.00181054		SJ01818	0.00833341	7.04e-05	0.210875
SJ01819	0.000497314	0.000301846	0.000250444	0.00130459	0.00147351	0.00161711	0.00164727	0.00159067	0.00130488		SJ01819	0.000803112	0.00136433	0.742057
SJ01820	0.000416169	0.000273284	0.000298993	0.00146001	0.000887127	0.00135241	0.00101513	0.00133126	0.00144091		SJ01820	0.0297029	0.0113219	0.899967
SJ01821	0.000249545	9.48e-05	0.000519286	0.00381336	0.0012665	0.00215374	0.00157956	0.00154363	0.00170326		SJ01821	0.100768	0.00392834	0.394851
SJ01823	0.000483281	0.000194394	0.00027865	0.00124635	0.00192401	0.00167586	0.00205783	0.00157943	0.00150535		SJ01823	0.0120683	0.00594867	0.726555
SJ01824	0.000494804	0.000509751	0.000156289	0.00119929	0.000952613	0.00104581	0.00144483	0.00141111	0.00125553		SJ01824	0.0118219	0.00495018	0.0321468
SJ01825	0.000491471	0.00023866	0.000271794	0.001565	0.00125202	0.00236123	0.00156871	0.00162573	0.0019498		SJ01825	0.0452986	0.00121559	0.976613
SJ01826	0.000398386	0.000353759	0.000165915	0.00125848	0.00147322	0.00229936	0.00160822	0.00141373	0.00156426		SJ01826	0.0438135	0.000232372	0.688404
SJ01827	0.000362302	0.000136253	0.000203234	0.000654736	0.00034721	0.000649954	0.000781339	0.000778071	0.000866537		SJ01827	0.0694831	0.00600698	0.117403
SJ01828	0.000697127	0.000255222	0.000445547	0.00134638	0.00159784	0.00227402	0.00145185	0.00196954	0.00193237		SJ01828	0.028306	0.00407952	0.897013
SJ01829	0.000589343	0.000370529	0.000447418	0.00183714	0.00164775	0.00152879	0.00199964	0.00183402	0.00225453		SJ01829	0.000677324	0.00143815	0.083442
SJ01830	0.000771931	0.000465974	0.000417178	0.00183944	0.00144402	0.00195272	0.00137903	0.00210883	0.00163878		SJ01830	0.0044935	0.0170402	0.897081
SJ01831	3.13e-05	0	0	0.000103309	3.57e-05	0	2.27e-05	0.000126285	0		SJ01831	0.35931	0.420935	0.949569
SJ01832	0.000708653	0.000405161	0.000339966	0.000857739	0.000769258	0.000995306	0.00098984	0.0012036	0.00139981		SJ01832	0.0544828	0.0122353	0.0932402
SJ01833	0.000413893	0.000261185	0.00026078	0.000665346	0.000586456	0.0010365	0.0007098	0.00126314	0.00152184		SJ01833	0.0690669	0.0648032	0.236555
SJ01834	0.000266842	0.000142207	0.000159176	0.00108628	0.000603525	0.000821228	0.00105931	0.000760755	0.00094602		SJ01834	0.0354743	0.00600821	0.637458
SJ01835	0.000268628	4.17e-05	0.000219697	0.000821635	0.000943002	0.00127863	0.00102218	0.000981423	0.00140268		SJ01835	0.0124628	0.00797274	0.561799
SJ01836	0.000383835	0.000142207	0.000123453	0.00107348	0.000377873	0.000553785	0.0009199	0.000923594	0.000749947		SJ01836	0.151042	0.00467367	0.449811
SJ01837	0.000349195	0	5e-05	0.000759416	0.000525726	0.000688565	0.00132873	0.00115743	0.000910248		SJ01837	0.0212774	0.00374612	0.0391995
SJ01838	0.000410926	7.74e-05	0.000160754	0.00117956	0.000845748	0.0012457	0.00135193	0.00126095	0.00148765		SJ01838	0.00607036	0.00130569	0.141683
SJ01839	0	0	0	0.000119078	0.000233392	0.00020005	0.000282214	0.000250063	9.82e-05		SJ01839	0.0323247	0.0657552	0.71838
SJ01840	0.000710108	3.57e-05	0.000310494	0.0012388	0.00095998	0.00112836	0.0024063	0.00149492	0.00136632		SJ01840	0.0452728	0.0300592	0.181097
SJ01841	0.000491897	0.000161152	7.74e-05	0.000701468	0.00086361	0.000760255	0.000916112	0.00171154	0.00143053		SJ01841	0.0390959	0.0235164	0.126098
SJ01842	0.000379407	0.000147259	0.000210767	0.00135501	0.00115912	0.00140388	0.00133654	0.00164647	0.00149539		SJ01842	0.000497347	0.000531739	0.186675
SJ01844	0.000335349	7.78e-05	0.000210767	0.00131363	0.000851106	0.00144968	0.00148926	0.00155705	0.00117122		SJ01844	0.0195857	0.00217044	0.413722
SJ01845	0.000256215	0.000213148	0.00018854	0.00140471	0.000822032	0.00105045	0.00141529	0.00138619	0.00123323		SJ01845	0.0341749	0.000964386	0.271731
SJ01846	0.000148847	0	0.000133475	0.000994793	8.57e-05	0.000788629	0.000467341	0.000320914	0.000871495		SJ01846	0.19153	0.0984491	0.840567
SJ01847	0.000319723	0.000125031	0.000146465	0.00157786	0.000964527	0.00193703	0.00118937	0.00173378	0.00202357		SJ01847	0.0395235	0.0218059	0.699397
SJ01848	0.000529597	0.000105185	0	0.000425404	0.000913035	0.00118699	0.000529299	0.00116945	0.000685136		SJ01848	0.0902761	0.0834185	0.880647
SJ01849	0.000322198	0	0.000100025	0.000695928	0.000737486	0.000779957	0.000748104	0.0011103	0.000673566		SJ01849	0.019301	0.0163588	0.515162
SJ01850	0.000141825	4.17e-05	3.13e-05	0.000313173	0.000345839	0.000309537	0.000351676	0.000183677	0.000470776		SJ01850	0.0125007	0.0702499	0.894776
SJ01851	0.000210951	0.000177823	0.000150038	0.00172602	0.000921843	0.0010744	0.0011366	0.000706932	0.0011056		SJ01851	0.0493291	0.026789	0.42643
SJ01852	0.000199355	6.95e-05	6.95e-05	0.00134684	0.00100561	0.00126443	0.00151229	0.00148474	0.00102997		SJ01852	0.00353186	0.01123	0.511487
SJ01853	0.00031616	0.000339669	0.000227621	0.00115902	0.000633897	0.00165134	0.00177438	0.00152311	0.00173715		SJ01853	0.0989167	0.00085257	0.207543
SJ01854	0.000268023	0.000154205	0.000100025	0.00117244	0.000668407	0.000998009	0.000760805	0.000892981	0.00102881		SJ01854	0.0251932	0.00271565	0.775182
SJ01855	0.000501808	0.000302457	0.000441182	0.00143746	0.00117411	0.0020365	0.00178543	0.00144669	0.00182857		SJ01855	0.0410802	0.00285666	0.661067
SJ01856	0.000420353	8.34e-05	0.000217713	0.00151485	0.000790758	0.00128821	0.00180441	0.00123891	0.00143949		SJ01856	0.0303849	0.00572379	0.338281
SJ01857	0.000425633	0.000242782	0.000209577	0.000915757	0.00047914	0.00104585	0.000813299	0.00150515	0.00126893		SJ01857	0.0781681	0.0363505	0.22561
SJ01858	0.000437546	6.09e-05	0.000214398	0.00263818	0.00130609	0.00197702	0.00114698	0.00173538	0.00197683		SJ01858	0.0373613	0.0176019	0.488526
SJ01860	0.000304053	5.63e-05	0.000242026	0.00104132	0.000538636	0.00171315	0.000937843	0.000949047	0.000917644		SJ01860	0.112714	0.00930599	0.679437
SJ01861	0.00044807	0.000238521	0.000242034	0.00160061	0.00124151	0.00146489	0.00141943	0.00102922	0.00155157		SJ01861	0.00160763	0.011946	0.620309
SJ01862	0.000285605	0.000205294	0.00010717	0.00204913	0.00115823	0.00294152	0.00141805	0.00121265	0.00155518		SJ01862	0.068042	0.00175449	0.330811
SJ01863	0.000226049	9.01e-05	0.000104971	0.000837595	0.00084555	0.00110521	0.000825207	0.00052791	0.00116517		SJ01863	0.00446731	0.0562157	0.690166
SJ01864	0.000253436	0.000158671	8.57e-05	0.00152789	0.000955298	0.00193918	0.00102982	0.000696306	0.000924736		SJ01864	0.0410375	0.00791277	0.164744
SJ01865	0.000497508	0.000203622	0.000337882	0.001116	0.00108996	0.0016414	0.00163248	0.00213956	0.00166684		SJ01865	0.0202623	0.00411581	0.0949711
SJ01866	0.00073922	7.78e-05	0.000304748	0.00162725	0.00108102	0.00159376	0.00189525	0.00144821	0.00177967		SJ01866	0.0158912	0.00681982	0.28928
SJ01867	7.78e-05	0	4.09e-05	5e-05	3.57e-05	1.19e-05	9.57e-05	0.000283404	0.000165884		SJ01867	0.797714	0.107068	0.107198
SJ01868	9.2e-05	3.13e-05	3.57e-05	0.000607105	0.000503599	0.000513431	0.000501202	0.000528803	0.000472722		SJ01868	0.000694994	7.71e-05	0.353389
SJ01869	0.000599814	0.000167006	0.000353381	0.00172292	0.00141933	0.00180712	0.00199047	0.00188995	0.00163247		SJ01869	0.00178635	0.000989572	0.303092
SJ01871	0.000177755	9.78e-05	0.000223081	0.00120606	0.000832373	0.0010978	0.000814023	0.00107976	0.00108603		SJ01871	0.00970779	0.0053259	0.734084
SJ01872	0.000339058	0.000219103	0.000177425	0.00136985	0.00124099	0.00172446	0.001912	0.00109414	0.00181967		SJ01872	0.00857295	0.0305389	0.617896
SJ01873	0.00046193	0.000227438	0.000127413	0.00185633	0.00149027	0.00323185	0.00156867	0.00125468	0.00223477		SJ01873	0.0639023	0.0288764	0.461224
SJ01876	0.000700931	0.000263161	0.000558374	0.00129633	0.00077157	0.00165639	0.00154305	0.00194785	0.00193143		SJ01876	0.0851792	0.00215352	0.145294
SJ01877	0.000714533	0.000178616	0.000207889	0.0019616	0.000915507	0.00150685	0.00110861	0.00179742	0.00139731		SJ01877	0.0477752	0.0163228	0.945026
SJ01878	0.000295414	0.000154984	0.000225056	0.00195685	0.00100133	0.00145979	0.00174089	0.00204392	0.00179068		SJ01878	0.0430044	0.000904498	0.295233
SJ01879	0.166667	0	0	0.2	0.891667	0.166667	0.935714	0.533334	0		SJ01879	0.260625	0.247642	0.854811
SJ01880	0.000620107	0.000161151	0.000319608	0.00152474	0.00157255	0.00197331	0.00123989	0.00187569	0.0018516		SJ01880	0.00252821	0.00985844	0.898622
SJ01881	0.000391782	0.000402482	0.00060273	0.00134906	0.00128178	0.00212225	0.00225216	0.00125065	0.00178824		SJ01881	0.0461233	0.0400672	0.673898
SJ01882	0.000299374	0.000237875	0.000238453	0.001109	0.00113153	0.00106607	0.00138902	0.000981793	0.000994606		SJ01882	7.5e-06	0.0211122	0.897402
SJ01883	0.000314978	0.000232995	0.000208684	0.000698984	0.000782348	0.00135687	0.00107171	0.00138216	0.000895267		SJ01883	0.0752012	0.0216739	0.539153
SJ01884	0.00027568	0.000123286	0.000266049	0.00118839	0.000833154	0.00132572	0.00128711	0.000969405	0.00126026		SJ01884	0.0176916	0.00405633	0.769346
SJ01885	0.000409998	0.000167006	0.000373308	0.00131591	0.001227	0.00158457	0.00117004	0.00163254	0.00233089		SJ01885	0.00200777	0.0479308	0.428908
SJ01886	0.000381057	0.000119078	0.000285895	0.000376591	0.000440884	0.000509057	0.00107766	0.000890907	0.0010398		SJ01886	0.127809	0.00204014	0.002131
SJ01887	0.000313083	0.000235773	0.000169487	0.000702656	0.000411511	0.000818435	0.000907389	0.000664588	0.0010689		SJ01887	0.0662724	0.0221426	0.234301
SJ01888	0.000441002	9.2e-05	0.000184074	0.00133498	0.00080914	0.000981829	0.00145146	0.00154545	0.00135362		SJ01888	0.0167262	0.00186454	0.105749
SJ01889	8.13e-05	0	5e-05	0.000732028	0.000411719	0.000608166	0.000855888	0.00126276	0.000115055		SJ01889	0.0229231	0.171678	0.68492
SJ01890	8.34e-05	3.57e-05	5e-05	0.000820958	0.00053943	0.00117581	0.00134933	0.00168084	0.00114152		SJ01890	0.0496082	0.0130346	0.08904
SJ01891	0.000405791	0.000358622	0.000127413	0.00130598	0.00110355	0.00191212	0.0014286	0.00156512	0.00163973		SJ01891	0.031032	0.000505648	0.714531
SJ01892	0.181818	0.166667	0.0909091	0.310256	0.358766	0.765513	0.2	0.1	0.320075		SJ01892	0.143777	0.455413	0.192019
SJ01893	0.000616039	0.000268452	0.000337117	0.00157741	0.00157123	0.00182374	0.00125021	0.00196389	0.00168857		SJ01893	0.000981095	0.0136433	0.924727
SJ01894	0.000541787	0.00017296	0.00041616	0.0016659	0.00128918	0.00237777	0.000910247	0.00113411	0.00166095		SJ01894	0.0370506	0.0426654	0.24365
SJ01895	0.000444397	0.000465214	0.000217416	0.00119627	0.00100124	0.00167341	0.00084803	0.00164981	0.00180273		SJ01895	0.0310853	0.0615959	0.71158
SJ01897	0.000565492	0.000296503	0.000238735	0.00125589	0.00104333	0.00200284	0.00156624	0.00304934	0.00232266		SJ01897	0.0543679	0.0390944	0.174452
SJ01898	0.000717231	0.00026981	0.00022189	0.00143984	0.00142933	0.00150369	0.00188957	0.00158118	0.00186784		SJ01898	0.0198127	0.00341042	0.0765509
SJ01899	0.00057205	0.000213943	0.000207989	0.00126302	0.000970949	0.00213026	0.00232718	0.00183145	0.00214971		SJ01899	0.0711662	0.000836298	0.195255
SJ01900	0.000304418	0.000276061	0.000181007	0.00125357	0.00087535	0.00142607	0.00177103	0.00114576	0.00134202		SJ01900	0.024392	0.0207026	0.395113
SJ01901	0.00055712	0.00039599	0.00010717	0.00114455	0.00112043	0.00197906	0.00149291	0.00129973	0.00202865		SJ01901	0.0461111	0.0129209	0.619911
SJ01903	0.000691344	0.000224262	0.000228812	0.00143588	0.000963951	0.00202818	0.00147696	0.0016832	0.00183806		SJ01903	0.0513892	0.0037422	0.608135
SJ01904	0.000484612	0.000433171	0.000417323	0.00189306	0.00157459	0.0017361	0.00252113	0.00200047	0.00183109		SJ01904	0.00362284	0.0143848	0.198292
SJ01906	5.85e-05	0	4.17e-05	0.000394344	0.000424312	0.000384415	0.000217713	0.000525736	0.000416492		SJ01906	0.000144096	0.054729	0.888485
SJ01907	0.000387112	0.000232995	0.000173555	0.00110733	0.00113382	0.00117488	0.00131402	0.00121799	0.00134281		SJ01907	0.00283368	0.00052605	0.0366989
SJ01908	0.000387112	0.000232995	0.000173555	0.00110733	0.00116508	0.00121912	0.00131402	0.00121799	0.00134281		SJ01908	0.00114051	0.00052605	0.0632475
SJ01909	0.000212363	0.000391368	0.000192012	0.000945384	0.000870971	0.00133172	0.00126134	0.00127037	0.00133642		SJ01909	0.0185842	0.00145384	0.232675
SJ01910	0.000316749	6.44e-05	0.000262863	0.00138033	0.000986953	0.00145789	0.00124983	0.00215191	0.00201175		SJ01910	0.00738342	0.0232227	0.192099
SJ01911	0.000317681	0.000204813	0.000155198	0.00119444	0.00072151	0.00119138	0.00141702	0.00102981	0.00102116		SJ01911	0.0272098	0.0113682	0.588823
SJ01912	4.17e-05	0	0	0	0	0.000163136	7.74e-05	0	8.57e-05		SJ01912	0.538	0.278769	1
SJ01913	0.000394063	8.68e-05	0.000144778	0.000645492	0.00149562	0.00124966	0.00104484	0.00114634	0.00104996		SJ01913	0.0535813	0.0063365	0.862319
SJ01914	0.000521379	0.000159548	0.000186936	0.00125534	0.00115081	0.00118356	0.00147336	0.00137002	0.00154166		SJ01914	0.0117283	0.00395717	0.0160894
SJ01916	0.000501906	0.000405558	0.000172166	0.00207781	0.00147081	0.00147582	0.0010956	0.00205362	0.00183507		SJ01916	0.0108954	0.0352798	0.971782
SJ01919	0.000139934	0.000164625	0.000164625	0.000551833	0.00057226	0.00109394	0.00104935	0.00106812	0.00117329		SJ01919	0.0811359	0.00111446	0.176594
SJ01921	0.000429133	0.000119078	0.000106087	0.00124633	0.00103172	0.00127216	0.00155141	0.00167166	0.00132011		SJ01921	0.0025408	0.000929477	0.066518
SJ01922	0.000203623	5e-05	3.35e-05	0.000346515	0.000179416	0.000444724	0.000650779	0.000485671	0.00106335		SJ01922	0.0810365	0.0545976	0.125037
SJ01923	0.000370123	0.000110925	6.13e-05	0.000734437	0.000344189	0.000835255	0.000618926	0.000966837	0.000866891		SJ01923	0.0725947	0.0108203	0.386037
SJ01924	0	0	0	0	0	0	0.333334	0	0.4		SJ01924	NaN	0.186857	0.186857
SJ01925	0.000478262	0.000278145	0.000355546	0.00100483	0.00101494	0.00144084	0.00112438	0.000712281	0.00145853		SJ01925	0.020241	0.0690007	0.843449
SJ01926	0.000602494	0.000271795	0.000423428	0.00160974	0.000417466	0.00146873	0.000989418	0.00147984	0.00132072		SJ01926	0.184942	0.0122737	0.825842
SJ01927	0.000292335	0.000171655	0.000163136	0.000352767	0.000582784	0.000320327	0.000431556	0.00060718	0.000437038		SJ01927	0.109726	0.0197281	0.511624
SJ01928	0.000270802	0.000141702	8.97e-05	0.0013478	0.000965239	0.00168034	0.00180204	0.00136731	0.00153883		SJ01928	0.0240838	0.0031073	0.391512
SJ01929	0.000218029	0.0002175	0.000206617	0.00129331	0.00102377	0.0019148	0.00158423	0.00162941	0.00155937		SJ01929	0.0453066	0.00014414	0.565067
SJ01930	0.00065185	0.000208683	0.000114612	0.000805658	0.000715847	0.00140799	0.00117351	0.00141137	0.00146041		SJ01930	0.0801756	0.0115561	0.222965
SJ01931	0.000594082	0.000232201	0.000344134	0.00115893	0.000977832	0.00118618	0.000794423	0.00132723	0.00152022		SJ01931	0.00804246	0.0441396	0.67889
SJ01932	0.000389798	0.000304838	0.000380155	0.0010668	0.00107388	0.00158258	0.00174976	0.00179312	0.00137958		SJ01932	0.0327782	0.00821407	0.141735
SJ01933	0.000349626	0.000363881	0.000393833	0.00126384	0.00094349	0.00187797	0.0017476	0.0020073	0.00138729		SJ01933	0.068215	0.0169887	0.351877
SJ01934	0.000284826	0.000180502	0.000191715	0.00126094	0.000856365	0.00184718	0.00133178	0.00116296	0.00174402		SJ01934	0.0600353	0.0174025	0.80148
SJ01935	0.000371945	0.00018386	0.000119474	0.00179947	0.000950634	0.00150506	0.00127135	0.00158407	0.00148737		SJ01935	0.0319493	0.000623268	0.920474
SJ01936	0.000367649	0.000323296	0.000384421	0.000905404	0.00154096	0.0016312	0.00125431	0.00139112	0.00137231		SJ01936	0.0475237	0.000446505	0.938961
SJ01937	0.000232939	0.000144481	0.000289551	0.000925748	0.000889418	0.00120708	0.00065233	0.00108709	0.00101302		SJ01937	0.00788166	0.026595	0.622251
SJ01938	0.000121127	0.000158671	0.000312597	0.000709431	0.000846938	0.000977199	0.000675667	0.00128176	0.00101608		SJ01938	0.00336111	0.0348551	0.504541
SJ01939	0.000191525	0.000207263	0.000350187	0.00164692	0.000865016	0.00113333	0.00217914	0.000930392	0.00144001		SJ01939	0.0463993	0.0703612	0.527609
SJ01940	0.000130191	0.000100025	0.000157183	0.000405161	0.000248971	0.000227438	0.000386803	0.000354851	0.000499608		SJ01940	0.0885528	0.0140497	0.171338
SJ01941	0.000509859	0.000150335	0.000254231	0.00162144	0.00119802	0.00157187	0.00106913	0.000842897	0.00142084		SJ01941	0.00293631	0.0215233	0.179411
SJ01944	0.000556169	0.000224843	0.000347898	0.000941892	0.00109742	0.00150402	0.00385067	0.00150202	0.00142829		SJ01944	0.0222753	0.139456	0.306378
SJ01945	0.000458708	0.000138658	0.000406469	0.00190899	0.00156899	0.00122825	0.00226234	0.00171382	0.00194896		SJ01945	0.0116619	0.0020094	0.186265
SJ01946	0.000544723	0.000257117	0.000321806	0.00138498	0.00142697	0.00184524	0.00238311	0.00136255	0.00167057		SJ01946	0.00479681	0.0335863	0.508
SJ01947	0.000525779	0.00021544	0.000240537	0.00147667	0.00136256	0.00178748	0.00228268	0.00136811	0.00166402		SJ01947	0.00207015	0.0224145	0.500102
SJ01949	0.000184176	0.000316746	0.000116074	0.00107493	0.000638651	0.001853	0.00143955	0.0012645	0.00141065		SJ01949	0.105721	0.000135121	0.659618
SJ01950	0.000356416	0.00012781	0.000208386	0.00131471	0.000853298	0.00136187	0.000947964	0.000841054	0.00177269		SJ01950	0.0169131	0.076446	0.976727
SJ01951	0.000299994	0.00018386	0.000204813	0.00113888	0.00103736	0.00203059	0.00150762	0.00156706	0.00150699		SJ01951	0.0636151	4.91e-05	0.730583
SJ01952	0.000367701	9.07e-05	3.13e-05	0.00092682	0.000795148	0.00131528	0.000787399	0.00102365	0.00100823		SJ01952	0.0145529	0.0049767	0.704856
SJ01953	0.000324396	0.000160755	3.57e-05	0.00068907	0.000163136	0.00053882	0.000269413	0.000655521	0.000745852		SJ01953	0.198773	0.10214	0.685632
SJ01955	0.000217921	0.00025036	0	0.00110663	0.000837312	0.00139342	0.0011355	0.00133735	0.00107441		SJ01955	0.0138443	0.000781346	0.722842
SJ01956	0.000672796	0.000192409	0.000180104	0.00134938	0.000964229	0.00137753	0.00183925	0.00170212	0.00169675		SJ01956	0.0147927	0.0089089	0.0482995
SJ01957	0.000404623	0.000358621	0.000250171	0.00133079	0.00103439	0.00155498	0.00104818	0.0011758	0.000964858		SJ01957	0.0166839	0.000999375	0.242804
SJ01958	0.000462535	0.00029543	0.000273093	0.00184159	0.0014326	0.00159538	0.00155404	0.00183747	0.00196424		SJ01958	0.00255654	0.00199247	0.393972
SJ01959	0.000605121	0.000291144	0.000219103	0.00199687	0.00114235	0.00205453	0.00139435	0.00180045	0.00153072		SJ01959	0.0304518	0.00201859	0.661594
SJ01960	0.000438075	0.000252444	0.00018199	0.000957279	0.00108886	0.00155483	0.00104669	0.00153333	0.00189259		SJ01960	0.0241347	0.0302151	0.398821
SJ01961	0.000300267	4.17e-05	2.78e-05	0.000628169	0.000231606	0.00293938	0.00131096	0.0012011	0.00100692		SJ01961	0.307994	0.00111732	0.922255
SJ01962	0.000335302	0.000156397	0.000163136	0.00147024	0.00126956	0.000922951	0.00109145	0.00133477	0.000928007		SJ01962	0.0155283	0.00697343	0.634427
SJ01963	0.00014587	2.5e-05	5e-05	0.000445144	0.000475714	0.000390146	0.000440605	0.000448823	0.000522579		SJ01963	0.00207733	0.0014638	0.404355
SJ01964	0.000455571	0.000239644	0.000241132	0.00170062	0.0013886	0.00120201	0.00160906	0.00153938	0.00149649		SJ01964	0.00682466	0.000819013	0.505273
SJ01965	0.000287681	0.000208683	9.91e-05	0.00134734	0.00118552	0.00168019	0.00119854	0.00111644	0.00161401		SJ01965	0.00772255	0.0113884	0.678247
SJ01966	0.000416241	0.000315704	0.000287888	0.00159587	0.00100285	0.00196114	0.00164034	0.00136216	0.00209883		SJ01966	0.0492334	0.0211727	0.637056
SJ01969	0.000435932	0.000236468	0.000236279	0.000949751	0.00117215	0.00180032	0.00163802	0.00158226	0.00139074		SJ01969	0.0507824	0.000269988	0.466496
SJ01970	0.000574743	0.000300373	0.00054063	0.0014692	0.00109692	0.00165485	0.00155174	0.00118504	0.00193957		SJ01970	0.0146779	0.0254292	0.609573
SJ01971	0.000481337	0.000257787	0.00024401	0.00216861	0.00121331	0.00213522	0.00163168	0.00179927	0.00176501		SJ01971	0.0340682	0.000263822	0.76639
SJ01972	0.000516526	0.000304838	0.000240239	0.00143032	0.00235527	0.00131561	0.00197125	0.00200135	0.00171424		SJ01972	0.047494	0.000247934	0.61842
SJ01973	0.000520967	0.000289656	0.000216721	0.00157775	0.0012918	0.00207642	0.00173252	0.00179196	0.00196998		SJ01973	0.0183276	0.000301293	0.514548
SJ01975	0	0	0	0	0	0	0	0	0		SJ01975	NaN	NaN	NaN
SJ01976	0.000159176	0.000219499	0.000148344	0.00054171	0.000579807	0.000960929	0.000925449	0.000464997	0.000797294		SJ01976	0.0571006	0.0529823	0.863621
SJ01981	0.00040513	0.000164436	0.000403574	0.00111269	0.00124784	0.00180328	0.0013155	0.00120589	0.00139844		SJ01981	0.0256111	0.000948034	0.741617
SJ01982	0.000575252	0.000141702	0.0004012	0.00141738	0.00126492	0.00158958	0.00164061	0.00149432	0.00185689		SJ01982	0.00341878	0.00160391	0.164961
SJ01983	0.000426604	0.00021363	0.000267139	0.00173776	0.000969696	0.00163449	0.00156427	0.00156434	0.00174953		SJ01983	0.0342516	0.000119503	0.538959
SJ01984	0.00028439	8.13e-05	0.000322998	0.000979709	0.00141316	0.00182854	0.00141775	0.00163725	0.00170601		SJ01984	0.0317344	0.000329909	0.547874
SJ01986	0.000473837	0.000145671	0.000275366	0.00144842	0.00138504	0.00162029	0.00172057	0.000912863	0.00152523		SJ01986	0.000846614	0.0331338	0.730379
SJ01987	0.00063657	0.000242918	0.000204218	0.00108499	0.00101534	0.00165628	0.00112499	0.00148293	0.00119778		SJ01987	0.0275323	0.00773683	0.947787
SJ01988	0.000469513	0.000131978	0.00014755	0.00143251	0.000863709	0.0016278	0.00165984	0.001652	0.00165209		SJ01988	0.0273843	0.00605259	0.269565
SJ01990	0.000355347	0.000282015	0.000328852	0.00133239	0.000615134	0.00102409	0.00129437	0.00143888	0.00314575		SJ01990	0.0829853	0.110206	0.239653
SJ01992	0.000359616	0.000165319	0.000309504	0.00129819	0.00118146	0.0016367	0.00159494	0.00193664	0.00143522		SJ01992	0.00727897	0.00544782	0.232188
SJ01993	0.000197966	8.13e-05	0.000262674	0.00137971	0.00107477	0.00146197	0.000904294	0.0018706	0.00129977		SJ01993	0.00425193	0.0479695	0.874604
SJ01995	0.000346912	0.000200158	0.000182495	0.00124376	0.00103786	0.0015174	0.00116904	0.00140355	0.00157144		SJ01995	0.0103061	0.00407211	0.561524
SJ01996	0.000333098	0.000192905	0.000240025	0.00100909	0.0023998	0.00146652	0.0011886	0.00135054	0.00107069		SJ01996	0.0773988	0.00197967	0.411668
SJ01997	0.000417215	0.000221781	0.000137534	0.00182131	0.00146745	0.00162559	0.00192379	0.00103252	0.0016425		SJ01997	0.000583579	0.0307928	0.737766
SJ01998	0.000403871	0.000136145	0.000211462	0.00163266	0.00141095	0.0016923	0.00137803	0.00161431	0.00178297		SJ01998	0.000352534	0.00126569	0.932735
SJ01999	0.000334328	0.000365865	0.000386803	0.00155953	0.00165122	0.00224334	0.00214055	0.00222713	0.00137327		SJ01999	0.0205496	0.0289289	0.796529
SJ02000	0.000491792	0.000198471	0.000178815	0.001169	0.000687086	0.00196136	0.00150432	0.0011552	0.00145252		SJ02000	0.109335	0.0019342	0.820315
SJ02002	0.000418277	0.000272191	0.000175342	0.00189126	0.0013301	0.00201779	0.00187615	0.00174907	0.00253626		SJ02002	0.0132939	0.0131613	0.395814
SJ02003	0.000321757	0.00011352	8.13e-05	0.000992609	0.000764958	0.000948577	0.000894172	0.00158777	0.00135188		SJ02003	0.00211598	0.021709	0.198651
SJ02004	0.000105582	0	7.56e-05	0.000364993	0.00034325	0.00150795	6.67e-05	0.000605625	0.000472585		SJ02004	0.21924	0.182151	0.461718
SJ02005	0.000100133	8.57e-05	3.87e-05	0.000563047	0.000333709	0.000511866	0.000165914	0.000583885	0.00061535		SJ02005	0.0234296	0.117389	0.93405
SJ02006	7.5e-05	8.13e-05	0.000156289	0.000170114	0.00029809	0.000531551	0.000284183	0.000564628	0.000544994		SJ02006	0.156374	0.0482707	0.399888
SJ02007	0.000424015	5e-05	0.000258001	0.00113424	0.00076547	0.000783815	0.0012646	0.00103826	0.000945299		SJ02007	0.0161154	0.00454664	0.289168
SJ02008	0.000623279	8.14e-05	0.000394949	0.00118005	0.00119522	0.00206639	0.00148211	0.00165443	0.00177391		SJ02008	0.0426903	0.00527206	0.652829
SJ02009	0.000245918	0.000244109	8.52e-05	0.000749196	0.000675467	0.000865503	0.00103728	0.00107271	0.00098199		SJ02009	0.00174894	0.000876524	0.0244752
SJ02010	0.000380224	0.000243687	0.000314071	0.00150924	0.00150924	0.00219951	0.00158993	0.00140399	0.00166809		SJ02010	0.0224119	0.000830756	0.51221
SJ02011	0.000369702	0.000116994	0.00015103	0.0018578	0.00101839	0.00164972	0.00119322	0.00107066	0.00133294		SJ02011	0.0270983	0.000851165	0.344862
SJ02013	0.000474234	0.000284	0.000168594	0.00108599	0.00100978	0.00161782	0.0016409	0.00115881	0.0015077		SJ02013	0.0245189	0.00488598	0.457885
SJ02014	0.000280463	0.000112528	0.000155198	0.000806668	0.0006561	0.00116835	0.00117868	0.00171641	0.00151122		SJ02014	0.034245	0.00912197	0.0535491
SJ02015	0.000167114	7.74e-05	0.000127413	0.00128256	0.000743846	0.00173332	0.00137763	0.00157231	0.00142606		SJ02015	0.0574594	0.000407373	0.549591
SJ02016	0.000500211	0.000318334	0.000136145	0.00122895	0.00123942	0.00145799	0.00136206	0.00162353	0.00165599		SJ02016	0.00231781	0.00100167	0.119622
SJ02017	0.000637556	0.000565419	0.00058209	0.00178415	0.00180265	0.00194901	0.00288805	0.00236965	0.00211693		SJ02017	0.000413715	0.013876	0.107453
SJ02018	0.000543192	0.000240744	0.0004389	0.00182676	0.00160073	0.00131283	0.00255472	0.00231545	0.0018538		SJ02018	0.00501491	0.00543387	0.0656562
SJ02019	0.000346397	0.000188936	0.000212323	0.00151263	0.00108907	0.00210852	0.00237568	0.00223806	0.00197746		SJ02019	0.0433543	0.00107617	0.156738
SJ02020	0.000530937	0.000199157	0.000296223	0.00210237	0.00151816	0.00235711	0.00226096	0.00159812	0.00191569		SJ02020	0.012626	0.00525938	0.840441
SJ02021	0.000524144	0.00024769	0.000440014	0.00222839	0.00180016	0.00203465	0.00238592	0.00200445	0.00204084		SJ02021	0.000837369	0.000592407	0.518581
SJ02022	0.000571154	0.000389951	0.000211858	0.00158344	0.00143389	0.00205308	0.00212853	0.0017648	0.00240977		SJ02022	0.00787731	0.00349131	0.194473
SJ02023	0.000686249	0.000512937	0.00039504	0.0018175	0.00154583	0.00376696	0.00218881	0.00260923	0.00202086		SJ02023	0.116617	0.00341122	0.89742
SJ02025	0.000476236	0.000222178	0.000283463	0.00206384	0.00161044	0.00192581	0.00266206	0.00218941	0.00174478		SJ02025	0.00167873	0.0138877	0.345776
SJ02026	0.000383054	4.17e-05	0.000169902	0.000948055	0.000829573	0.000851856	0.00150039	0.000973169	0.000705221		SJ02026	0.0127631	0.049894	0.516366
SJ02027	0.000473065	0.000406942	0.000428632	0.00194197	0.00198806	0.00221323	0.00130211	0.00174468	0.00182671		SJ02027	0.00174974	0.0171662	0.104338
SJ02028	0.000296033	0.000222278	5e-05	0.00112678	0.0010471	0.00150807	0.00121003	0.000953314	0.00165462		SJ02028	0.00754856	0.0236839	0.865608
SJ02029	0.000188936	6.44e-05	4.58e-05	0.000628341	0.000624859	0.000877351	0.000853992	0.00082136	0.00108772		SJ02029	0.00712424	0.00302909	0.149602
SJ02030	0.000204831	0.000180204	0.000226951	0.000372126	0.00037301	0.000821707	0.000487284	0.000643907	0.000787322		SJ02030	0.166384	0.0346998	0.543693
SJ02031	0.000364277	0.000122253	0.000195336	0.00132654	0.000776227	0.00156585	0.00147271	0.00122823	0.00187009		SJ02031	0.0411735	0.0117381	0.374392
SJ02032	0.000502686	0.000232003	8.57e-05	0.000708642	0.000417367	0.000793589	0.0015042	0.00113032	0.000904091		SJ02032	0.0936324	0.0167291	0.0709856
SJ02033	0.000529563	0.000310494	0.000121459	0.00147756	0.00079238	0.0010281	0.00154563	0.00106581	0.000888462		SJ02033	0.0396818	0.0295965	0.822486
SJ02034	0.00042035	0.000191119	0.000267428	0.00136999	0.0012014	0.00175713	0.00147652	0.00179193	0.00146407		SJ02034	0.0107964	0.00122533	0.536292
SJ02035	0.00014181	9.17e-05	0.000108361	0.00107606	0.00076408	0.00184242	0.00127334	0.00128097	0.00161536		SJ02035	0.0734273	0.0069573	0.671388
SJ02036	6.15e-05	0.000228133	5.4e-05	0.000420343	0.000335799	0.000484473	0.000677057	0.000603235	0.000733783		SJ02036	0.0159608	0.00218431	0.0112408
SJ02037	0.000116994	7.5e-05	0	0.000116994	9.48e-05	0.000416244	0.000594593	0.000461816	0.000651443		SJ02037	0.294144	0.00323715	0.0533904
SJ02038	0	0	0.000229305	0.000499375	0.000267523	0.0020955	0.00128411	0.000860532	0.000764352		SJ02038	0.26508	0.0166708	0.981302
SJ02039	0.000427267	0.00032199	0.000407939	0.00114265	0.00104689	0.00172282	0.00198683	0.00191336	0.00129336		SJ02039	0.0461354	0.0236901	0.234022
SJ02040	0.000212553	4.17e-05	0.000150038	0.000666024	0.000324892	0.000669109	0.000822924	0.00115763	0.000660086		SJ02040	0.0501659	0.0264921	0.157476
SJ02041	0	0	0	0	0	0	0	0	0		SJ02041	NaN	NaN	NaN
SJ02042	0.000461921	0.000208602	0.000169992	0.00178138	0.000970301	0.00186371	0.00158126	0.00173661	0.00172272		SJ02042	0.0374327	0.000774474	0.670275
SJ02043	0.000455963	0.000247979	0.000416062	0.00178163	0.00138727	0.00202288	0.00204706	0.00206651	0.00213381		SJ02043	0.0112728	0.000318049	0.195843
SJ02044	0.000417872	0.00018338	0.000210767	0.00175957	0.00096672	0.00162019	0.00133454	0.00140104	0.00127162		SJ02044	0.0316494	0.00109373	0.690468
SJ02045	0.000513539	0.000133367	0.000210767	0.00169219	0.00102268	0.0015865	0.00118173	0.00157095	0.0010551		SJ02045	0.0153246	0.00870592	0.562918
SJ02046	0.000516788	0.000156587	0.000370737	0.00112309	0.0011363	0.0016959	0.00182738	0.00164565	0.00150614		SJ02046	0.0188502	0.000770389	0.205862
SJ02047	0.000392056	0.000344153	0.000262466	0.00187879	0.00104855	0.00196659	0.00193463	0.00197909	0.00201037		SJ02047	0.04512	2.35e-05	0.361173
SJ02048	0.00035047	8.57e-05	0.000208683	0.00135661	0.00100088	0.00225265	0.0010324	0.00133466	0.000900343		SJ02048	0.0655874	0.00790197	0.35407
SJ02049	0.000381727	3.57e-05	0.000127413	0.000796943	0.000471777	0.00133085	0.000868471	0.000909454	0.000641533		SJ02049	0.0961814	0.0103443	0.837746
SJ02050	0.000419759	0.000342051	8.34e-05	0.00168387	0.000932493	0.00163931	0.00153452	0.00138557	0.00120184		SJ02050	0.0288583	0.00147422	0.877062
SJ02051	0.000395728	9.17e-05	3.57e-05	0.00087365	0.000617615	0.000630723	0.000621585	0.000893082	0.000766859		SJ02051	0.021676	0.016113	0.666238
SJ02052	0	0	0	0	0	0	0	0.000114943	0		SJ02052	NaN	0.42265	0.42265
SJ02053	0.000373153	0.000301663	0.000337485	0.00102158	0.00132471	0.00153129	0.00219131	0.0019797	0.00207887		SJ02053	0.0214693	0.000426653	0.0209701
SJ02055	0.000461762	0.000296016	0.000476518	0.0014592	0.00107478	0.00147416	0.00242887	0.00258759	0.00186603		SJ02055	0.00967297	0.00946816	0.0284336
SJ02056	0.000405992	0.000361492	0.000342257	0.0010965	0.000952979	0.00120415	0.00304311	0.00211409	0.00213678		SJ02056	0.00713209	0.020991	0.0416074
SJ02057	0.000448688	0.000214745	0.000271117	0.00134716	0.000811633	0.00217436	0.00203012	0.00244254	0.00187012		SJ02057	0.0994383	0.00368391	0.227603
SJ02058	0.000445229	0.000542093	0.000395238	0.00128168	0.00103482	0.00123733	0.00226654	0.00256087	0.00216605		SJ02058	0.00300304	0.00161398	0.0023829
SJ02059	0.000763587	0.000210866	0.000364972	0.00127951	0.0010579	0.00165381	0.00168086	0.00197914	0.00234734		SJ02059	0.0211133	0.00386419	0.061396
SJ02060	0.000422217	0.000331549	0.000286291	0.00147071	0.00129052	0.00136365	0.00331741	0.00248678	0.00237975		SJ02060	0.000152408	0.0138767	0.0411427
SJ02061	0.000351008	0.000293619	6.25e-05	0.00109393	0.000932568	0.00135461	0.00196652	0.00145587	0.00163197		SJ02061	0.0056151	0.00270186	0.0471287
SJ02063	0.000190542	0.000139916	0.000486431	0.00158424	0.000953025	0.000932147	0.00112024	0.0014535	0.00109581		SJ02063	0.0353813	0.00389918	0.801166
SJ02064	0.000365586	0.000147954	0.000417366	0.00151129	0.000799623	0.00136827	0.0011142	0.0013626	0.00110413		SJ02064	0.0385665	0.0017145	0.898515
SJ02065	0.000377659	0.000202729	0.000308411	0.00152351	0.000968	0.00133683	0.000765676	0.00123731	0.00159414		SJ02065	0.0191622	0.0582933	0.805339
SJ02066	0.000484842	0.000195712	0.000451473	0.000634347	0.00103501	0.00157816	0.00107652	0.00146462	0.00162583		SJ02066	0.111564	0.0109466	0.401541
SJ02067	0	0	0.000652317	0	0.000652318	0.000326159	0	0.000652318	0.000605723		SJ02067	0.725029	0.540877	0.757944
SJ02068	0.000233897	0.000142208	5e-05	0.00123394	0.00073967	0.00106675	0.00134508	0.00146646	0.00108332		SJ02068	0.0172588	0.00331115	0.200695
SJ02070	0.000191823	0.000136254	4.17e-05	0.000831955	0.00108559	0.00119655	0.00136096	0.00151129	0.00104448		SJ02070	0.00666849	0.00826018	0.204658
SJ02071	0.000159762	4.17e-05	1.92e-05	0.000596686	0.000800804	0.000639396	0.000744432	0.000591312	0.000614662		SJ02071	0.00209634	0.000900898	0.732624
SJ02072	0.000288564	0.000238154	0.000141702	0.000994092	0.000747229	0.000905568	0.000563338	0.000757333	0.000938814		SJ02072	0.00317259	0.026606	0.385281
SJ02073	0.000323377	0.000285786	8.45e-05	0.00154305	0.00073828	0.00133645	0.00128694	0.000939452	0.00140346		SJ02073	0.0460588	0.00806745	0.989322
SJ02074	0.000299503	0.000164625	9.17e-05	0.000728853	0.000359713	0.000483433	0.000742709	0.000515178	0.000578593		SJ02074	0.0686728	0.00967413	0.535355
SJ02075	0.00018767	9.45e-05	0.000158671	0.000812036	0.000664452	0.000952179	0.000821737	0.000476035	0.000915541		SJ02075	0.00951121	0.0426363	0.676261
SJ02076	0.000820726	0.00025797	0.000257306	0.0015277	0.00110673	0.00247491	0.00167175	0.00196818	0.00199098		SJ02076	0.0716097	0.00613517	0.713369
SJ02077	0.000115604	0.000121558	0.000374905	0.000910226	0.000615928	0.00133552	0.00134015	0.00156835	0.00161513		SJ02077	0.0538114	0.000413836	0.102587
SJ02078	6.67e-05	0	5e-05	9.17e-05	5e-05	4.17e-05	0.000426992	8.52e-05	0.000114039		SJ02078	0.432413	0.25876	0.309005
SJ02079	0.000306732	5.14e-05	0.000177931	0.00147509	0.00132771	0.00173572	0.00145226	0.00119508	0.0015808		SJ02079	0.00157494	0.00160156	0.563769
SJ02080	0.000606416	0.000211966	0.000450519	0.00172176	0.00178796	0.00231369	0.00220463	0.0023001	0.00194863		SJ02080	0.00445631	0.000388661	0.397101
SJ02082	0.000509564	0.000231119	0.000192409	0.00198819	0.00117601	0.00106222	0.00154256	0.00161917	0.00225413		SJ02082	0.0515571	0.0114684	0.34616
SJ02085	0.000512104	0.000309403	0.000184769	0.00126662	0.00142568	0.00143769	0.00178388	0.00139309	0.00181258		SJ02085	0.00191273	0.00203224	0.156852
SJ02086	0.000255917	0	7.14e-05	0.000333417	0.000214637	0.000531293	0.000222972	0.000225057	0.000807345		SJ02086	0.106961	0.248408	0.803674
SJ02087	0.000607276	0.000394742	0.000361797	0.00199376	0.00156507	0.0020933	0.00231291	0.00166939	0.00203299		SJ02087	0.00490427	0.00685699	0.650096
SJ02088	0.000338585	0.000141702	8.57e-05	0.00107935	0.000932881	0.00130127	0.00163836	0.0013191	0.000989831		SJ02088	0.00321397	0.0157076	0.395801
SJ02089	0.00034115	0.000200018	0.00022892	0.00122054	0.000751026	0.000813039	0.00108896	0.000998365	0.00142414		SJ02089	0.0362081	0.0126557	0.285255
SJ02092	0.00032538	0.000258696	0.000186058	0.00110926	0.000764089	0.0014737	0.00138298	0.000956667	0.00197379		SJ02092	0.0477979	0.0546328	0.426085
SJ02093	0.000152717	0	9.17e-05	0.000784423	0.000221484	0.000384629	0.000267329	0.000445448	0.000803592		SJ02093	0.142103	0.105682	0.864104
SJ02094	0.000237519	8.57e-05	0.000124421	0.000696504	0.000248553	0.000986906	0.000871686	0.000855027	0.000941104		SJ02094	0.142446	0.000546355	0.3716
SJ02097	0.000469166	2.78e-05	0.000195296	0.00140325	0.000786507	0.00181166	0.00146904	0.00153999	0.00137968		SJ02097	0.0492201	0.00564026	0.708563
SJ02098	0.000464008	0.00020521	0.000340363	0.00132247	0.00127115	0.00177081	0.00201858	0.00130827	0.00159535		SJ02098	0.00914284	0.0153678	0.51693
SJ02099	0.000397009	4.17e-05	7.74e-05	0.00124644	0.00113392	0.00137535	0.000695114	0.00151476	0.00127568		SJ02099	0.00261514	0.03822	0.751784
SJ02100	0.000370132	0.000212354	0.000140313	0.00110931	0.00105499	0.00136185	0.0010573	0.00145661	0.00148689		SJ02100	0.00194879	0.00639005	0.405203
SJ02101	0.000270405	0.000282214	0.000292633	0.000982389	0.00117719	0.00168335	0.00155803	0.00168079	0.0012055		SJ02101	0.0409199	0.0136672	0.477742
SJ02102	0.000553149	0.000265229	0.000150038	0.00132369	0.00134518	0.00108313	0.00139676	0.00135442	0.00141542		SJ02102	0.00456815	0.0110461	0.238526
SJ02103	0.000815399	0.000183974	0.000201241	0.00171851	0.000989346	0.00190185	0.00174145	0.00199861	0.00186082		SJ02103	0.0345531	0.0119033	0.357821
SJ02104	0.000380163	0.000320502	0.000202127	0.00170669	0.00133892	0.00194659	0.00156232	0.00194664	0.00106575		SJ02104	0.0112139	0.0361732	0.679646
SJ02105	0.000447306	0.000180104	0.000156984	0.00164597	0.000771807	0.00131232	0.00186341	0.00112431	0.00148893		SJ02105	0.0478424	0.0165985	0.496715
SJ02106	0.000291842	0.000214637	0.000180204	0.000796645	0.00119099	0.000964084	0.00113214	0.0010865	0.00117767		SJ02106	0.0161476	4.12e-05	0.32315
SJ02107	9.66e-05	0.000212553	0.000183298	0.000884367	0.00114425	0.00117054	0.00102604	0.00101554	0.00169504		SJ02107	0.00489072	0.0378552	0.520312
SJ02108	0.000500724	0.000140313	0.000336205	0.00152888	0.00138111	0.00175766	0.0017113	0.00168813	0.00189442		SJ02108	0.00125388	0.00077096	0.192826
SJ02109	0.000394859	0.000183578	0.000279047	0.00164913	0.00100099	0.00179321	0.00175822	0.00136228	0.00144581		SJ02109	0.0327403	0.0028936	0.889923
SJ02111	0.000144084	0.00012781	0.000193907	0.00144182	0.000468669	0.0012349	0.000669811	0.00129545	0.00135685		SJ02111	0.093844	0.0482059	0.881363
SJ02112	0.000289556	4.56e-05	0.000218805	0.00105297	0.00141377	0.00173569	0.0015201	0.00202693	0.00223113		SJ02112	0.0161294	0.00855155	0.143712
SJ02113	0.000372904	0.000286977	0.000116696	0.00119032	0.0014329	0.00139755	0.00114097	0.00121351	0.00128188		SJ02113	0.000534301	0.0013811	0.230672
SJ02114	0.000259985	0.000359019	0.000157182	0.00162788	0.00114316	0.00131752	0.00191451	0.00125887	0.0017967		SJ02114	0.00816957	0.0145279	0.306269
SJ02116	0.00052204	0.000190483	0.000282312	0.00184302	0.00137368	0.0015751	0.00103569	0.0012899	0.00238653		SJ02116	0.0023727	0.0888007	0.956103
SJ02117	0.000319335	0.000281321	0.000438602	0.0011479	0.00109661	0.00158082	0.00146177	0.00130318	0.00149467		SJ02117	0.0189612	0.000192339	0.45322
SJ02118	0.000291251	0.000194393	0.000560856	0.0015245	0.000938628	0.00176942	0.00106996	0.00165124	0.00169594		SJ02118	0.0339052	0.015243	0.856546
SJ02119	0.00037301	0.00017296	0.000198859	0.00136344	0.000704154	0.0011378	0.00104808	0.00143389	0.000541886		SJ02119	0.0406835	0.0912946	0.861061
SJ02120	0.000247979	0.000122948	0.000113124	0.000924239	0.000660393	0.000863339	0.000683405	0.00115019	0.000655009		SJ02120	0.00498557	0.0450408	0.944633
SJ02121	0.000259886	0.0002451	0.000410123	0.00176077	0.00115982	0.00207112	0.00220522	0.00161944	0.00133165		SJ02121	0.0325534	0.0274148	0.889585
SJ02122	0.000273878	0.000334111	0.000463907	0.00123811	0.000955199	0.00201496	0.00147535	0.00187402	0.00150809		SJ02122	0.0766189	0.00404202	0.577105
SJ02123	0.000494528	0.000289854	0.000186059	0.00175317	0.00175223	0.00234551	0.00204165	0.00211205	0.00214419		SJ02123	0.00620082	0.00108821	0.530724
SJ02124	0.366667	0.422222	0.257576	1.21905	0.25	1.64438	3.72662	1.7417	2.07162		SJ02124	0.235758	0.0710362	0.126889
SJ02128	7.14e-05	5.9e-05	0	0.000489693	0.000398512	0.000232264	0.000411912	0.000681303	0.000554268		SJ02128	0.0394734	0.0169438	0.18024
SJ02129	0.000503746	0.000388589	0.000577642	0.00143897	0.00117632	0.00177837	0.00275728	0.00233817	0.00186005		SJ02129	0.022325	0.0161599	0.0604369
SJ02130	0.000543605	0.000299365	0.000376576	0.00132296	0.00109364	0.0018795	0.00301792	0.00241444	0.00239717		SJ02130	0.0383671	0.00431024	0.0197361
SJ02131	0.000296596	0.000460641	0.000294602	0.000975244	0.000781455	0.0011347	0.00170935	0.00210968	0.00150612		SJ02131	0.0124525	0.00987045	0.0254958
SJ02132	0.000418785	0.000230415	0.000189631	0.000403672	0.000736827	0.000772226	0.000908605	0.00104457	0.000941955		SJ02132	0.0725139	0.00273579	0.0952735
SJ02133	0.000227754	4.17e-05	0	0.000324396	0.000269512	0.000763023	0.000244803	0.000327571	0.000224737		SJ02133	0.131782	0.112893	0.354318
SJ02134	0	0	0	0	0	0	0	0	0		SJ02134	NaN	NaN	NaN
SJ02141	0.000920486	0.000177128	0.000229224	0.00138292	0.00120813	0.00146262	0.00110195	0.00150637	0.00154973		SJ02141	0.0522163	0.0378793	0.842822
SJ02142	0.000414101	8.57e-05	0.00012781	0.00136354	0.0006324	0.00136714	0.00105005	0.00122422	0.00113252		SJ02142	0.0487168	0.00449085	0.958362
SJ02143	0.000258993	9.17e-05	0.000154205	0.000968812	0.000747509	0.000877627	0.000919306	0.000780363	0.00154003		SJ02143	0.0013414	0.0543962	0.457166
SJ02144	4.62e-05	6.07e-05	0.000100088	0.00017265	0.000112528	0.000140099	7.14e-05	6.91e-05	0.000210662		SJ02144	0.0375241	0.416953	0.660336
SJ02145	0.000347814	0.000191715	0.000586854	0.00140727	0.00117529	0.00110665	0.00109927	0.00140452	0.00151267		SJ02145	0.00505233	0.00474804	0.520089
SJ02146	0.000365866	0.000257207	2.5e-05	0.000932295	0.000882661	0.00145961	0.00136809	0.00136747	0.00141761		SJ02146	0.0237597	0.00619135	0.252917
SJ02149	0.00091641	0	0	0	0.000299761	0.000764388	0.000856457	0.00125899	0.000704437		SJ02149	0.903152	0.162852	0.108009
SJ02150	0.000296926	0.000449616	0.000581495	0.00178706	0.0011874	0.00180252	0.00173357	0.00170651	0.0016415		SJ02150	0.0182865	0.00202438	0.667001
SJ02151	0.000319849	0.000537545	0.000299389	0.00190189	0.00120804	0.0014651	0.00155678	0.00188244	0.00124355		SJ02151	0.0197452	0.0135248	0.902081
SJ02152	0.000303169	0.000290549	0.000246995	0.00172336	0.000828381	0.00163801	0.00142983	0.00153473	0.00124921		SJ02152	0.0590028	0.00413337	0.98063
SJ02153	0.000633783	0.000168603	0.000241439	0.00155487	0.0011721	0.00167972	0.00202135	0.00166407	0.00146215		SJ02153	0.00600696	0.00347217	0.331843
SJ02154	0.000499599	0.000279237	4.17e-05	0.00101937	0.000941515	0.00136563	0.0012678	0.00177343	0.00173377		SJ02154	0.0108355	0.00371833	0.0842843
SJ02155	0.00035524	0.000191336	0.000270522	0.00122154	0.000565716	0.00132861	0.00101956	0.00144298	0.00105631		SJ02155	0.0794924	0.0140087	0.656187
SJ02156	1.30681	0.325	1.02063	5.64247	3.74131	5.61156	3.46234	4.96062	4.93795		SJ02156	0.0113229	0.00672129	0.535422
SJ02157	0.000349325	0.00018199	0.000300075	0.00168551	0.00159358	0.00174326	0.0013813	0.00191362	0.00203302		SJ02157	3.37e-05	0.0133358	0.664745
SJ02158	0.000235674	0.000403771	0.000134955	0.000779758	0.000674574	0.00167296	0.00191831	0.00179808	0.00112937		SJ02158	0.124382	0.0227429	0.230265
SJ02159	0.000458595	0.00034721	0.000220799	0.00142432	0.000907676	0.00165416	0.00126352	0.00183351	0.0011369		SJ02159	0.0368973	0.0285784	0.801603
SJ02160	0.000487982	0.000363484	0.000359018	0.00111229	0.00148653	0.00124954	0.00113778	0.00195935	0.00130378		SJ02160	0.00804491	0.0478789	0.553318
SJ02161	0.000396497	0.000204218	0.000225652	0.00127769	0.00128698	0.00120587	0.00133823	0.00162477	0.00138918		SJ02161	0.00117027	0.000728749	0.150801
SJ02162	0.00145134	0.000337883	0.000271596	0.00154903	0.00119506	0.00161972	0.00216989	0.00190574	0.00180748		SJ02162	0.173669	0.0700667	0.042818
SJ02163	0.000251188	0.000280734	0.000173555	0.000791328	0.000837053	0.00169633	0.00165943	0.00150982	0.00152009		SJ02163	0.0956555	6.47e-05	0.260595
SJ02164	0.000505185	0.000150733	0.000391178	0.00148708	0.00101603	0.00157002	0.000964328	0.00082084	0.00109512		SJ02164	0.0122677	0.0113309	0.133417
SJ02165	0.000793222	0.000164625	0.00014568	0.00153669	0.00134183	0.00115181	0.00129834	0.00124446	0.00103176		SJ02165	0.0265972	0.0465913	0.337077
SJ02166	0.000332006	0.000249269	0.000337783	0.00217715	0.00098798	0.00205706	0.00109146	0.00149161	0.00121996		SJ02166	0.0621602	0.0111977	0.337383
SJ02167	0.000387241	0.000306841	0.000344729	0.00171661	0.00095879	0.00161179	0.00172563	0.00149276	0.00161292		SJ02167	0.0435646	0.00114062	0.528982
SJ02168	0.000243531	0.000309214	0.000277153	0.00135432	0.000772416	0.00105563	0.00140382	0.00173793	0.000770232		SJ02168	0.0414327	0.0679142	0.510495
SJ02170	0.000432855	0.000190226	0.000148459	0.00181821	0.00119971	0.00189781	0.000889608	0.00140154	0.0014845		SJ02170	0.0144751	0.018512	0.260119
SJ02171	0.000255033	0.000273977	0.000116994	0.00139489	0.00160398	0.00119853	0.00117144	0.00111924	0.00119059		SJ02171	0.00400861	0.000708021	0.174693
SJ02173	0.000407759	0.000282611	0.000321984	0.00146338	0.00152063	0.00144133	0.00108392	0.000879883	0.00171176		SJ02173	4.96e-05	0.0681667	0.423383
SJ02174	0.000591288	0.00028648	0.000348509	0.00154581	0.00133488	0.00216278	0.00111408	0.00124536	0.00142977		SJ02174	0.0247337	0.00281799	0.228597
SJ02175	0.000405567	0.000119474	0.000202432	0.00157997	0.000848146	0.000897298	0.000507567	0.00119405	0.00098885		SJ02175	0.053695	0.0681875	0.535177
SJ02176	0.000177061	8.85e-05	0.000117003	0.000554801	0.0002969	0.000907081	0.000915848	0.000786226	0.000600732		SJ02176	0.119051	0.0142942	0.429564
SJ02177	0.000417574	0.00016909	0.000100025	0.00148251	0.00117639	0.00163721	0.000836916	0.000980305	0.000809727		SJ02177	0.00283131	0.00891115	0.0403479
SJ02178	0.000348112	0.000263161	0.000125031	0.00152316	0.00123366	0.00148745	0.00091253	0.00123741	0.0010827		SJ02178	0.000787962	0.00291652	0.0615002
SJ02179	0.000486341	0.000242025	0.000141702	0.00133773	0.00144937	0.00172901	0.000836917	0.000888616	0.000618013		SJ02179	0.0015261	0.0219017	0.0093073
SJ02180	0.000465751	0.00014568	0.000284099	0.00177853	0.00160397	0.00163874	0.00128167	0.000885043	0.00161576		SJ02180	0.000737657	0.0298069	0.18395
SJ02182	0.000216234	0.000109055	0.00024072	0.0014885	0.000807289	0.00159408	0.000371522	0.00108619	0.000877998		SJ02182	0.0429237	0.103884	0.188054
SJ02183	0.000444417	0.000122947	0.000206302	0.00124467	0.000926233	0.00129279	0.000607295	0.000791269	0.00075528		SJ02183	0.00433404	0.0224782	0.0442309
SJ02184	0.000387014	0.000267238	0.000444159	0.00158178	0.000613159	0.00116917	0.000978763	0.000654547	0.000559112		SJ02184	0.110211	0.0871404	0.300422
SJ02185	0.000366916	0.000369438	0.000393767	0.00149669	0.00204468	0.001802	0.00120164	0.000975542	0.000899927		SJ02185	0.012316	0.0182256	0.0228698
SJ02186	0.000632196	0.000316855	0.000258407	0.00171124	0.00128684	0.00186915	0.00120539	0.00114135	0.00173941		SJ02186	0.00651287	0.0186452	0.36912
SJ02187	0.000301151	0.000197966	7.88e-05	0.00222022	0.000887905	0.00165417	0.00133985	0.00110398	0.00118938		SJ02187	0.0651088	0.000426995	0.433222
SJ02188	0.00044106	0.000219499	0.00040646	0.00179094	0.00129881	0.00223731	0.00120278	0.00162412	0.00141735		SJ02188	0.0283853	0.00396283	0.317586
SJ02190	0.000389675	0.000339951	0.000203523	0.0014081	0.00129878	0.00176856	0.000922057	0.00132437	0.00130223		SJ02190	0.00728389	0.0116734	0.184922
SJ02191	0.000377096	8.87e-05	0.000322867	0.00134664	0.00106882	0.00116071	0.001495	0.000799208	0.00160636		SJ02191	0.00155934	0.0423071	0.717082
SJ02192	0.000714972	0.000112528	0.000112528	0.00108838	0.00124595	0.00160627	0.000642721	0.000313868	0.000651272		SJ02192	0.0190048	0.401092	0.0177981
SJ02193	0.000277071	0.000121459	5e-05	0.0013046	0.000909851	0.000897943	0.00106941	0.00138437	0.000895282		SJ02193	0.0100311	0.0103038	0.707705
SJ02195	0.000605022	0.000130191	0.000159068	0.00124439	0.000632509	0.00164712	0.000988243	0.000439991	0.000289953		SJ02195	0.0776441	0.359046	0.180105
SJ02196	0.000204913	0.000149243	9.01e-05	0.000895074	0.000579023	0.000739533	0.000640348	0.00106604	0.000470055		SJ02196	0.0145371	0.0780076	0.95434
SJ02197	0.000593006	9.03e-05	0.000138527	0.00142313	0.000674855	0.00170699	0.000954703	0.000791072	0.000806172		SJ02197	0.0640622	0.0575705	0.306678
SJ02199	0.000256696	0.00011352	0.000344127	0.00144113	0.00138517	0.00143929	0.00143152	0.00189563	0.00129585		SJ02199	0.00182701	0.0111281	0.57974
SJ02200	0.000461236	0.000176631	0.00017296	0.00134448	0.000760111	0.00227647	0.000375789	0.000898043	0.000478394		SJ02200	0.1085	0.18286	0.17634
SJ02202	0.00043808	0.000325199	0.000254032	0.00153816	0.00121415	0.00185206	0.00149124	0.00161055	0.0017607		SJ02202	0.0167205	0.000351845	0.699067
SJ02204	0.000434245	0.000200348	0.00028013	0.00136254	0.000755952	0.00133067	0.00159239	0.00103707	0.00236204		SJ02204	0.0385932	0.0672184	0.319782
SJ02206	3.57e-05	0	0	5e-05	5.56e-05	3.57e-05	0.000141702	0	0.000142297		SJ02206	0.0791341	0.217905	0.421023
SJ02207	0.000348219	0.000150038	0.000263558	0.00138129	0.000749989	0.00108436	0.00131552	0.000891456	0.00155		SJ02207	0.0364357	0.0272385	0.533857
SJ02208	0.000472789	0.000246641	6.25e-05	0.00154639	0.000830858	0.00169632	0.00132558	0.0011611	0.001368		SJ02208	0.0380482	0.00443619	0.812966
SJ02209	0.00049108	0.000243017	7.09e-05	0.00161659	0.000989283	0.00130359	0.00144459	0.00121936	0.00150992		SJ02209	0.0124298	0.00248016	0.692168
SJ02210	0.000425304	6.95e-05	0.000222973	0.00105692	0.000633402	0.00186282	0.00224383	0.00134451	0.00175231		SJ02210	0.110534	0.0167552	0.257718
SJ02211	0.000382447	0.000150038	0.000219499	0.0014071	0.00071792	0.00192737	0.000961298	0.0015612	0.0014799		SJ02211	0.0830142	0.0189595	0.969143
SJ02212	0.000376086	5e-05	0.000133962	0.00113511	0.000744333	0.00117135	0.000883274	0.00121926	0.0011447		SJ02212	0.0100629	0.00317958	0.721956
SJ02213	0.000363478	0.000219103	0.000284595	0.000979292	0.000648773	0.00111286	0.0010718	0.00130112	0.000996581		SJ02213	0.0362705	0.00475939	0.283862
SJ02214	8.16e-05	0.000191715	0.000116994	0.0010223	0.000523048	0.00115167	0.00144145	0.00130756	0.00117557		SJ02214	0.0532395	0.00132511	0.154728
SJ02215	0.000419684	0.000125437	0.000221484	0.00171711	0.00132761	0.00132673	0.00165945	0.00114224	0.00134651		SJ02215	0.00264183	0.00609331	0.727509
SJ02216	0.000365131	0.000312389	0.000378089	0.00144607	0.000630623	0.00199192	0.00144408	0.00132475	0.00192396		SJ02216	0.125996	0.021004	0.667663
SJ02217	0.000517163	0.000195973	0.000356409	0.00164943	0.00129547	0.00123815	0.00201335	0.00174047	0.00162059		SJ02217	0.00390048	0.000812813	0.0844357
SJ02218	0.000171863	5.72e-05	0.000122285	0.000577199	0.000517242	0.000478596	0.000715284	0.000468074	0.000619107		SJ02218	0.00082629	0.0105987	0.405667
SJ02219	9.61e-05	0.000316746	0.00017812	0.00107309	0.000552817	0.00150981	0.00136959	0.00115252	0.00136418		SJ02219	0.0849713	0.00035605	0.464039
SJ02220	0.000320965	5.05e-05	9.8e-05	0.000577825	0.000987141	0.000941243	0.0011177	0.000439003	0.000749525		SJ02220	0.0164409	0.0724586	0.792825
SJ02221	0.000539331	8.35e-05	0.000355148	0.00166801	0.00110365	0.0016966	0.00150028	0.0019103	0.00129627		SJ02221	0.0104479	0.00662166	0.778568
SJ02222	0.000355668	0.000246689	0.00025143	0.000830951	0.000690373	0.00130562	0.00191672	0.00163696	0.00104477		SJ02222	0.0668069	0.0376891	0.143218
SJ02223	0.00021492	0.000127413	0.000265245	0.000932376	0.000657009	0.000905376	0.00076031	0.000820344	0.000434958		SJ02223	0.00893967	0.0475701	0.347396
SJ02224	0.000183271	0.000210767	4.17e-05	0.00150256	0.0010069	0.00112265	0.00161323	0.00130747	0.00125558		SJ02224	0.0119089	0.00259038	0.390473
SJ02225	0.000103309	0.000317937	8.52e-05	0.00127226	0.00115626	0.000875202	0.00126749	0.00075929	0.001456		SJ02225	0.00463762	0.0299001	0.818235
SJ02226	0.000103309	0.000401292	0.000106087	0.00155543	0.00136911	0.00111127	0.00154603	0.000837087	0.00165487		SJ02226	0.00273367	0.0336941	0.998147
SJ02227	0.000164088	0.000323891	0.000277558	0.00185611	0.000911258	0.00279761	0.00169083	0.00110224	0.00152946		SJ02227	0.097858	0.0159612	0.532941
SJ02228	0.000536354	0.000100025	0.000111139	0.00134813	0.000984671	0.00143586	0.00130817	0.00148636	0.00160706		SJ02228	0.00724043	0.00393312	0.277498
SJ02229	0.000283893	0.000263666	0.000204218	0.00131866	0.00094617	0.000883022	0.00076696	0.00149162	0.00134787		SJ02229	0.0248501	0.0486666	0.594048
SJ02231	0.000186437	0	0	0.000626394	0.000546618	0.000346706	0.000626524	0.000885586	0.00128465		SJ02231	0.0151588	0.0349343	0.143087
SJ02232	0.000350073	0.000150732	0.000177425	0.00053285	0.00130507	0.00195565	0.00166013	0.00156012	0.0015067		SJ02232	0.12442	0.000121027	0.52886
SJ02233	0.000445449	0.000252444	0.000354851	0.00148796	0.000659309	0.00160438	0.00130705	0.00200756	0.00143884		SJ02233	0.0894454	0.0231771	0.419094
SJ02234	0.000230217	0.000337088	0.000183379	0.00134797	0.000578338	0.00122633	0.00138179	0.00161122	0.000889121		SJ02234	0.0738275	0.0343675	0.490227
SJ02235	0.0005445	0.000405856	0.000283702	0.00163061	0.00129915	0.0016513	0.00167937	0.00209969	0.00136132		SJ02235	0.00221671	0.0171385	0.496856
SJ02236	0.0003098	0.000119078	0.000222178	0.00167332	0.000661178	0.00130535	0.000560756	0.00168476	0.00129802		SJ02236	0.0733445	0.0959065	0.945739
SJ02237	0.000419848	0.00034205	0.000369438	0.00119643	0.000980984	0.00154534	0.00158161	0.0017292	0.00210758		SJ02237	0.0323109	0.010563	0.067708
SJ02238	0.000434734	0.000182769	0.00012781	0.0011226	0.00122054	0.00139619	0.000792072	0.00103321	0.00123199		SJ02238	0.00143973	0.0100897	0.217714
SJ02239	0.000516195	0.000330028	0.000377376	0.00222314	0.00170701	0.00147877	0.00216775	0.00229632	0.0018273		SJ02239	0.0189066	0.00275148	0.332954
SJ02240	0.000395473	0.00021524	0.000138874	0.00139748	0.000920561	0.00166618	0.0017492	0.00125839	0.00156203		SJ02240	0.027934	0.00405119	0.501955
SJ02242	0.000341256	0.000384322	3.57e-05	0.000974179	0.00102324	0.00107702	0.00102143	0.000803576	0.00092352		SJ02242	0.0146099	0.0116185	0.221463
SJ02243	0.000375013	0.000147196	0.000492816	0.002041	0.00123136	0.00223929	0.00177666	0.00146001	0.00217771		SJ02243	0.0299092	0.00873064	0.935236
SJ02244	0.000533665	0.000150038	0.000196478	0.00125326	0.00117241	0.00124119	0.00174557	0.00110048	0.00144071		SJ02244	0.0135855	0.0103546	0.382909
SJ02245	0.000152419	0.000138527	5.4e-05	0.000441281	0.000547576	0.000691768	0.000809041	0.000838449	0.000794749		SJ02245	0.0145638	0.000476666	0.0687333
SJ02246	0.000382138	4.17e-05	0.000158671	0.00134394	0.00165041	0.00148468	0.00149511	0.00185961	0.00183076		SJ02246	0.000669652	0.000640435	0.188982
SJ02248	0.000348031	0.000113124	8.57e-05	0.00067351	0.000586456	0.0014543	0.00107023	0.00175717	0.00131061		SJ02248	0.109951	0.0160581	0.243215
SJ02249	9.23e-05	0.000200348	0.000105185	0.000852994	0.000697596	0.00120436	0.000527413	0.00107517	0.000908506		SJ02249	0.029411	0.0439536	0.731516
SJ02250	0.000283413	0	0.000119474	0.00199405	0.000996877	0.00144026	0.000928813	0.00101196	0.000762198		SJ02250	0.0349824	0.00234686	0.177824
SJ02251	0.000434102	0.000284297	0.000154711	0.00100093	0.000920786	0.000981656	0.000603822	0.00108282	0.000941155		SJ02251	0.00920303	0.0341091	0.585953
SJ02252	0.000182732	0.000182732	0	0.00107591	0.000654608	0.000554046	0.00104657	0.000455197	0.00112413		SJ02252	0.0433155	0.0607376	0.691222
SJ02253	0.000337374	0.000340859	0.000141702	0.00135066	0.00108023	0.00124226	0.0010604	0.00187021	0.00152698		SJ02253	0.000865111	0.0281308	0.38385
SJ02254	0.000205195	0.000350584	0.000166113	0.00103621	0.000824431	0.00126926	0.00155815	0.00116656	0.0013999		SJ02254	0.0135236	0.00328079	0.126495
SJ02255	0.000294527	0.000154553	0.000358919	0.00132604	0.000821742	0.00199616	0.00152757	0.001741	0.00198221		SJ02255	0.0779456	0.00262263	0.396809
SJ02256	0.000408462	4.17e-05	0.000233897	0.00165468	0.000955497	0.00127873	0.00150034	0.00145515	0.00146152		SJ02256	0.0180977	0.00641744	0.475609
SJ02257	0.000545729	0.000220789	0.000556385	0.00113838	0.000955596	0.0015636	0.00198586	0.00202862	0.00158001		SJ02257	0.0292528	0.00180443	0.051288
SJ02258	0.000382855	0.000379487	0.000296205	0.00122716	0.000866983	0.00135009	0.00246994	0.00260177	0.0016083		SJ02258	0.0278996	0.0257329	0.0560114
SJ02259	0.000531064	0.000319741	0.0003682	0.000992231	0.000956399	0.00174902	0.00225428	0.00192817	0.00176461		SJ02259	0.0778007	0.00300608	0.0815588
SJ02260	0.000885474	0.00045557	0.000455868	0.0019272	0.00058849	0.00150373	0.00181343	0.00187788	0.00178827		SJ02260	0.193416	0.0112413	0.343008
SJ02261	4.77e-05	0.000131432	0.00013684	0.000322998	0.000480685	0.000397916	0.000566102	0.000780363	0.000541298		SJ02261	0.00868666	0.0119433	0.0745661
SJ02262	0.000499633	0.000220477	0.000290071	0.00155486	0.00102207	0.00159833	0.00307753	0.0025818	0.00229349		SJ02262	0.0166533	0.00484781	0.0141297
SJ02263	0.000374907	0.00027202	0.000416849	0.00163769	0.0011091	0.00174416	0.00216427	0.00242576	0.00227762		SJ02263	0.0239486	0.000137872	0.0423162
SJ02264	0.000718487	0.000626942	0.000421438	0.00188625	0.00146457	0.00198951	0.00224772	0.00262885	0.00206326		SJ02264	0.00666713	0.00263444	0.0825893
SJ02265	0.000629053	0.000405815	0.00075741	0.00169225	0.00096027	0.00199986	0.00238739	0.00228653	0.00255475		SJ02265	0.0783306	0.000227939	0.100418
SJ02266	0.000487273	0.000285804	0.000426613	0.00147966	0.00131257	0.00203857	0.00215722	0.00275619	0.00362734		SJ02266	0.0247719	0.0271591	0.0823261
SJ02267	0.00138684	0.000430474	0.000262665	0.000569149	0.000542993	0.00131491	0.00274841	0.00277537	0.00225646		SJ02267	0.803321	0.0179771	0.00641773
SJ02268	0.000650167	0.000480279	0.000197852	0.0012786	0.00112849	0.00160333	0.00254108	0.00219484	0.00215256		SJ02268	0.00977856	0.000518759	0.00708125
SJ02269	0.000361577	0.000178222	0.000418659	0.000903599	0.000757332	0.000933964	0.00161214	0.00233569	0.00106841		SJ02269	0.00487682	0.0613807	0.156241
SJ02270	0.000363046	0.000127704	0.000192905	0.000572673	0.000892882	0.000834319	0.00177313	0.00219026	0.00132323		SJ02270	0.0140427	0.0193922	0.0433627
SJ02271	0.000144267	2.5e-05	0.00010956	0.000235475	0.00017296	8.62e-05	0.000808212	0.000717451	0.000553307		SJ02271	0.27011	0.00631784	0.00717764
SJ02272	0.00039008	0.000105185	0.000248078	0.000481777	0.000448327	0.00125031	0.00121059	0.00131707	0.00103579		SJ02272	0.202192	0.00126611	0.214387
SJ02273	0.000402003	0.000219102	0.000365775	0.000973178	0.000979114	0.00119178	0.00201573	0.00180652	0.001754		SJ02273	0.00177131	0.000198861	0.00173157
SJ02274	0.000305434	0.000286254	0.000285909	0.00154986	0.00100542	0.00239347	0.00181857	0.00146024	0.00149326		SJ02274	0.0782423	0.00751986	0.899654
SJ02275	0.000495298	0.000442267	0.000394056	0.00123565	0.000574855	0.00133432	0.00148213	0.00152619	0.00153798		SJ02275	0.124639	4.03e-05	0.188563
SJ02276	0.000456452	0.000307839	0.000352096	0.00149793	0.00157268	0.00151929	0.00222089	0.002389	0.00195735		SJ02276	0.000187115	0.00212215	0.031192
SJ02277	1.32543	0	0.434524	4.5219	1.64955	2.85609	0.525	1.61948	1.7893		SJ02277	0.0827003	0.26246	0.167274
SJ02278	0.000204218	0.000185761	0.000351774	0.00183876	0.000830376	0.00197938	0.00123841	0.00120606	0.00140254		SJ02278	0.0664239	0.000237311	0.538696
SJ02279	0.00045729	0.000339966	0.000127413	0.00130658	0.00112926	0.001533	0.00109104	0.00158184	0.00133497		SJ02279	0.00293022	0.00576621	0.947057
SJ02280	0.000331278	0.000314563	0.000188127	0.00167602	0.000638165	0.00145393	0.00161983	0.00126828	0.00187109		SJ02280	0.0873398	0.0130377	0.42487
SJ02281	0.000457319	0.000234582	0.00027507	0.00136474	0.00114285	0.00106288	0.00161629	0.00180204	0.00173968		SJ02281	0.00206535	0.000125116	0.0121987
SJ02282	0.000365234	0.00014587	0.000284892	0.00156917	0.00164963	0.00221275	0.0019632	0.00148953	0.00172706		SJ02282	0.0109459	0.0029417	0.750784
SJ02283	0.000481785	0.000275367	0.000496454	0.00165389	0.00136018	0.00211658	0.00119098	0.00129894	0.00201748		SJ02283	0.0196994	0.0443783	0.575265
SJ02284	0.000202233	0.00044593	0.000389185	0.0015234	0.0013554	0.00133804	0.00221379	0.00101753	0.00158631		SJ02284	0.000458447	0.0618706	0.62258
SJ02285	0.000442985	0.000496255	0.000249864	0.00126559	0.00108015	0.00183304	0.00175284	0.00199436	0.00162077		SJ02285	0.03724	0.00086052	0.216653
SJ02286	0.000414711	0.000267031	0.000202729	0.00143062	0.00101484	0.00154533	0.00133902	0.00121856	0.00119474		SJ02286	0.013945	0.000431142	0.675829
SJ02287	0.000554585	0.000171298	0.000117039	0.00111884	0.00120264	0.00130145	0.00158462	0.00144066	0.0012678		SJ02287	0.0126184	0.00370442	0.119393
SJ02288	0.000279534	0.00010072	8.57e-05	0.000665643	0.000587656	0.00111194	0.000840985	0.000663081	0.000891393		SJ02288	0.0465228	0.00240138	0.95865
SJ02289	0.000425817	0.000262367	0.000246087	0.00242561	0.00162462	0.00182276	0.00184934	0.0019472	0.0020057		SJ02289	0.0165128	3.66e-05	0.931601
SJ02290	0.000188887	0.000222178	0.000113124	0.0011747	0.000530291	0.000773293	0.000620412	0.000894993	0.000892227		SJ02290	0.0701209	0.0127184	0.917566
SJ02294	0	0	0	0	0	0	0	0	0		SJ02294	NaN	NaN	NaN
SJ02295	0.000501763	0.000253437	3.57e-05	0.00122409	0.000613937	0.00146533	0.00136213	0.00119844	0.00177491		SJ02295	0.0604065	0.00657054	0.331675
SJ02296	0.00018199	2.27e-05	0.000163641	0.000306327	0.000688863	0.000851702	0.000780554	0.00080269	0.000605394		SJ02296	0.0817252	0.00194385	0.564689
SJ02297	0.000532682	6.09e-05	0.000236071	0.00114256	0.000575243	0.00161545	0.0009833	0.00150058	0.000703123		SJ02297	0.0918072	0.0570292	0.904657
SJ02298	0.000542696	2.27e-05	0.000246996	0.000790971	0.000397123	0.00114165	0.000866289	0.0010468	0.00105273		SJ02298	0.134589	0.0279324	0.430918
SJ02299	0	0	0	0	0	8.75e-05	0.000100025	0	4.17e-05		SJ02299	0.42265	0.245003	0.683348
SJ02300	0.000318541	0.000177425	4.17e-05	0.000674871	0.000771424	0.000951049	0.00134201	0.000912845	0.00107074		SJ02300	0.00550812	0.00566243	0.118469
SJ02301	0	0	0	0	0	0	0	0	0		SJ02301	NaN	NaN	NaN
SJ02302	0.000472558	0.000240537	0.000309695	0.00133174	0.00138146	0.00159658	0.00178421	0.00210907	0.00235101		SJ02302	0.000576824	0.00358931	0.0405315
SJ02303	0.000407676	0.000240537	0.000286961	0.00135644	0.00105905	0.00162786	0.0014888	0.00221056	0.00208946		SJ02303	0.017418	0.0149601	0.109795
SJ02304	0.000396998	0.000455571	0.000139916	0.00120538	0.00139291	0.00144447	0.00111904	0.00118392	0.00140719		SJ02304	0.0015266	0.00235053	0.385842
SJ02305	0.000561074	0.000257208	0.000265345	0.00105027	0.00122514	0.00112904	0.00183807	0.00147563	0.00141763		SJ02305	0.00649253	0.00236983	0.0634131
SJ02306	0.000458069	0.000208683	0.000100025	0.00106197	0.000562145	0.00122501	0.000799406	0.00111376	0.0015726		SJ02306	0.0533194	0.0386263	0.519239
SJ02307	0.000353643	0.000206599	0.000388193	0.00139132	0.00155807	0.00190318	0.00133892	0.00151656	0.00163001		SJ02307	0.0070869	0.000682162	0.527938
SJ02308	0.000440289	0.000279534	0.000290549	0.00121925	0.00094896	0.00131681	0.000830946	0.00111309	0.00175801		SJ02308	0.00772554	0.0773747	0.824504
SJ02309	0.000431044	0.000169388	0.000451303	0.00165458	0.00141454	0.00175563	0.00138267	0.00142358	0.00102326		SJ02309	0.000800791	0.00554554	0.114283
SJ02310	0.000406997	0.000423321	0.000228448	0.00119101	0.000944988	0.00170894	0.00161699	0.001316	0.00138747		SJ02310	0.0455443	0.00105636	0.566248
SJ02311	0.00038199	0.000448327	0.000228448	0.00116352	0.00122631	0.00180609	0.00159556	0.00118988	0.001358		SJ02311	0.0271683	0.00404615	0.945306
SJ02312	0.000508706	0.000195693	0.000448137	0.00163325	0.00144048	0.00152276	0.00157306	0.00139786	0.00138467		SJ02312	0.00141026	0.00153153	0.385853
SJ02313	0.000407584	0.000147954	4.17e-05	0.000965339	0.00100323	0.00127072	0.00136513	0.00123583	0.00123439		SJ02313	0.00390217	0.00455093	0.163169
SJ02314	0.000646503	0.000138527	0.000411	0.00171989	0.00133833	0.00199287	0.00186796	0.00181566	0.00184158		SJ02314	0.00696498	0.00960384	0.492909
SJ02315	0.000331631	0	0.000127413	0.00088028	0.000308709	0.00068917	0.000788789	0.000998869	0.000706281		SJ02315	0.0872649	0.00663722	0.35736
SJ02316	0.000509392	0.000368117	0.000142397	0.00133311	0.00138681	0.0017098	0.00170592	0.00187958	0.00148362		SJ02316	0.00209418	0.00102018	0.264178
SJ02317	0.000515748	0.000310791	0.000371539	0.00182292	0.00163625	0.0019939	0.00222437	0.00160335	0.00200859		SJ02317	0.000896551	0.00814782	0.58265
SJ02318	0.000275474	0.000150336	0.000316074	0.00141523	0.00169994	0.00125514	0.00153401	0.00214963	0.00187339		SJ02318	0.00565076	0.00818948	0.153822
SJ02319	0.000581191	0.000148251	0.000131094	0.00179064	0.00171027	0.0022113	0.00177914	0.00193169	0.00139957		SJ02319	0.00166363	0.00285231	0.416799
SJ02320	0.000463155	0.000208385	0.000219103	0.00133059	0.000888526	0.00162972	0.00139859	0.00131869	0.00139509		SJ02320	0.031571	0.00322658	0.723652
SJ02321	0.000533073	0.00017812	0.000158481	0.00129886	0.00106245	0.00125099	0.00160196	0.00173022	0.00184573		SJ02321	0.00586223	0.00149919	0.00663267
SJ02324	0.000955344	0.000348024	0.000576538	0.0026598	0.0025163	0.00234929	0.00284879	0.00252393	0.00162338		SJ02324	0.00261821	0.0267551	0.681712
SJ02325	0.00063503	0.00025061	0.000375387	0.00265201	0.00184621	0.00210328	0.00216529	0.0021682	0.00194678		SJ02325	0.00764362	0.000574325	0.702741
SJ02328	0.000447701	0.000192191	0.00045123	0.00221776	0.00143341	0.00193005	0.00206242	0.00189081	0.00156941		SJ02328	0.0138336	0.00224496	0.946598
SJ02332	0.000155405	0.00023756	5e-05	0.00143458	0.000653141	0.00100486	0.00119187	0.000976643	0.00150221		SJ02332	0.0527671	0.0120003	0.523729
SJ02333	0.000315654	0.000306922	0.000127413	0.0016137	0.000694819	0.00140412	0.00165152	0.00137732	0.00081131		SJ02333	0.0647528	0.0460911	0.914643
SJ02334	0.00056304	0.00019092	0.000274275	0.00139572	0.0014976	0.00169855	0.00170916	0.00162824	0.00181808		SJ02334	0.00145943	0.0018864	0.161057
SJ02335	0.000154909	0.000272985	0.000236369	0.00131083	0.000976564	0.00148185	0.00129193	0.00177688	0.00210779		SJ02335	0.0158965	0.021988	0.182062
SJ02336	0.000212066	0.000389681	0.000255719	0.000975559	0.00064512	0.00168197	0.00179571	0.00160333	0.00172238		SJ02336	0.112563	5.27e-05	0.182407
SJ02337	0.000222371	0.000273679	0.000303052	0.00124164	0.00100389	0.00104407	0.00129986	0.000796862	0.00133266		SJ02337	0.00430736	0.0348985	0.822222
SJ02338	0.000558268	7.74e-05	0.000149244	0.00165771	0.0011137	0.00166057	0.00243872	0.00170488	0.00200979		SJ02338	0.00737736	0.00344968	0.111425
SJ02339	0.00157333	0.00016512	0.00016633	0.00151338	0.000891493	0.00153358	0.00123585	0.00127446	0.00129975		SJ02339	0.285745	0.308483	0.858145
SJ02340	0.000566015	0.000269115	0.000213843	0.000972285	0.000806768	0.0018009	0.00148648	0.00115088	0.00128068		SJ02340	0.0980852	0.00298084	0.755218
SJ02342	0.000317738	0.000133367	0.000232201	0.00144692	0.000739669	0.00175662	0.000758325	0.00082223	0.00152312		SJ02342	0.0647435	0.0750038	0.512259
SJ02345	0.000293039	0.000118085	0.000126024	0.00125928	0.000498351	0.00164135	0.00148623	0.00134363	0.00138021		SJ02345	0.100939	0.0001138	0.506128
SJ02346	0.000515599	0.000183974	0.000147259	0.00138338	0.00172246	0.00187527	0.00143929	0.00191017	0.00116375		SJ02346	0.0021297	0.0151049	0.588028
SJ02347	0.000413489	0.000183974	0.000197272	0.0017436	0.00188977	0.00198155	0.0017209	0.00208759	0.00131		SJ02347	9.69e-05	0.0158292	0.544029
SJ02348	0.000216531	0.00020521	7.69e-05	0.00110576	0.000563534	0.00102519	0.00106933	0.00103727	0.00077993		SJ02348	0.0416833	0.00490501	0.760394
SJ02349	0.000640063	0.000188609	0.000101436	0.00158506	0.00194207	0.00210592	0.00155176	0.00181571	0.00171552		SJ02349	0.00236149	0.00604113	0.365834
SJ02350	0.000349203	0.000271893	0.000198264	0.00138566	0.00114088	0.00123284	0.00150096	0.00202778	0.00175659		SJ02350	0.0008299	0.00668267	0.06054
SJ02351	0.000507903	0.000177426	0.000512132	0.00174642	0.000962253	0.00149601	0.000843492	0.00136659	0.00166877		SJ02351	0.0321473	0.0479035	0.761391
SJ02352	0.000284298	0.000211164	0.000231308	0.000783827	0.00071903	0.00110782	0.00118939	0.00171967	0.00157223		SJ02352	0.0313448	0.0142356	0.0382977
SJ02353	0.000434735	3.13e-05	0.000240933	0.00148462	0.000736918	0.00139029	0.00112915	0.00146756	0.00121445		SJ02353	0.0359744	0.00276577	0.813671
SJ02354	0.000642742	0.000283413	0.000291938	0.00107701	0.00121905	0.00108918	0.00121677	0.00133874	0.00168617		SJ02354	0.015998	0.00585297	0.170842
SJ02356	5.4e-05	6.7e-05	5e-05	0.000121459	0.000261474	0.000584772	0.000272697	0.000681231	0.000369077		SJ02356	0.19237	0.0892162	0.556144
SJ02357	0.000590533	0.000194394	0.000141404	0.00187256	0.00116917	0.0015318	0.00156127	0.00144739	0.00156219		SJ02357	0.010609	0.00943001	0.996927
SJ02358	0.000321503	0.000385315	0.000257604	0.00140791	0.00100979	0.0017395	0.00140968	0.00138408	0.00102818		SJ02358	0.0338141	0.0110528	0.6764
SJ02359	0.000301174	0.000431817	0.000256314	0.00103197	0.0012665	0.0017934	0.00153932	0.00141014	0.00111227		SJ02359	0.0383072	0.00728458	0.971312
SJ02360	0.000533609	0.000156289	0.000237072	0.00232539	0.0012272	0.00177417	0.00201175	0.00198765	0.00234867		SJ02360	0.0319222	0.000381729	0.399953
SJ02363	0.000221394	0.000182372	0.000246003	0.00128019	0.00100641	0.00167112	0.0011624	0.00126712	0.00124912		SJ02363	0.0283154	7.09e-05	0.678974
SJ02364	0.000526037	0.000200744	0.000258001	0.00123186	0.00123069	0.0017336	0.00159653	0.00207949	0.00180056		SJ02364	0.00946975	0.00148349	0.124386
SJ02366	2.27e-05	5e-05	4.17e-05	0	0	0	0.000916196	0.00102972	0.00071816		SJ02366	0.041979	0.0108126	0.0103462
SJ02367	0.000106087	4.17e-05	4.17e-05	0	0	0	0.0014211	0.00129418	0.000821637		SJ02367	0.0987697	0.024379	0.0231054
SJ02368	0	0	0	0	0.000203501	0.0001221	8.72e-05	0.0001221	0.0001221		SJ02368	0.207882	0.0108995	0.977084
SJ02370	0.000362302	3.57e-05	0	0.000794752	0.000302755	0.00106108	0.000874623	0.00140213	0.000670415		SJ02370	0.100624	0.0402854	0.445895
SJ02371	0.0003754	0.000272696	0.000186455	0.0010875	0.00126781	0.00155577	0.00143021	0.00201402	0.00171129		SJ02371	0.00918172	0.00825251	0.131377
SJ02372	0.000317563	0.000307617	7.74e-05	0.000974657	0.000902508	0.00123111	0.00213638	0.00201295	0.002257		SJ02372	0.0038376	6.04e-05	0.00135555
SJ02373	6.95e-05	3.57e-05	6.95e-05	0.000485538	0.000478394	0.000676865	0.00065552	0.000619401	0.00041861		SJ02373	0.0150717	0.0186343	0.866848
SJ02374	0.000398323	0.000248574	0.000403176	0.00159196	0.00156182	0.00173161	0.00228837	0.00269427	0.00226031		SJ02374	6.24e-05	0.00193754	0.0200423
SJ02375	0.000528416	0.000150335	0.000257306	0.000956434	0.000994498	0.00130146	0.00157806	0.00171175	0.00200356		SJ02375	0.00792547	0.00105391	0.0156082
[truncated: 16,271 more rows]
