# Supplementary material for: Single‐base methylome profiling of the giant kelp Saccharina japonica reveals significant differences in DNA methylation to microalgae and plants
Source: New Phytol. 2019 Sep 27;225(1):234–49. doi: 10.1111/nph.16125 (PMC6916402; doi:10.1111/nph.16125)
Supplement: Supplementary file 21 — Table S20 Methylation level and statistical tests of all genes and life‐cycle stages. [file NPH-225-234-s021.xlsx]

## Sheet: sheet1
	Single-base methylome profiling of the giant kelp Saccharina japonica reveals significant differences in DNA methylation to microalgae and plants
	Xiao Fan, Wentao Han, Linhong Teng, Peng Jiang, Xiaowen Zhang, Dong Xu, Chang Li, Matteo Pellegrini, Chunhui Wu, Yitao Wang, Michelle Joyce Slade Kaczurowski, Xin Lin, Leila Tirichine, Thomas Mock, Naihao Ye
	Acceptance date: 6 August 2019
	Table S20. Methylation level and statistical test of all genes among stages.

## Sheet: gene-methy-level-new
Table S20. Methylation level (MLgf) of genes and the T-tests p-value among life stages.
gene	SP1_methylation_level	SP2_methylation_level	SP3_methylation_level	FP1_methylation_level	FP2_methylation_level	FP3_methylation_level	MPZ1_methylation_level	MPZ2_methylation_level	MPZ3_methylation_level		gene	SPvsFG_pvalue	SPvsMG_pvalue	FGvsMG_pvalue
SJ00001	0.000284584	0.000179409	0.000157697	0.00107355	0.000779782	0.0012431	0.00102798	0.00120364	0.00135714		SJ00001	0.0193006	0.00386263	0.383232
SJ00002	0.000368731	3.86878e-05	0.00014729	0.000752209	0.000563551	0.000667058	0.000915174	0.00063359	0.000680185		SJ00002	0.0213391	0.0132013	0.477422
SJ00003	0.000649125	0.000119119	0.000138972	0.000518791	0.000892799	0.00116981	0.000902048	0.000817522	0.00120823		SJ00003	0.0954594	0.0390122	0.636505
SJ00004	0.000281114	4.51304e-05	0	0.000525126	0.000240803	0.000563486	0.000539309	0.000118467	0.000229309		SJ00004	0.0685577	0.296899	0.416131
SJ00005	0.000160263	5.29061e-05	0.000135224	0.000796671	0.000716307	0.000985401	0.00092734	0.000777304	0.000782433		SJ00005	0.00573723	0.000590582	0.97022
SJ00006	0.000460946	0.000102756	0.00020971	0.00148697	0.0009562	0.00154323	0.00117292	0.00104566	0.00131041		SJ00006	0.0136537	0.00307637	0.511811
SJ00007	0.0002193	0.000100158	7.78044e-05	0.000562326	0.000658554	0.000798163	0.000804416	0.00076433	0.000890757		SJ00007	0.00460843	0.000327165	0.153488
SJ00008	0.000401318	8.55523e-05	0.000254796	0.000873904	0.000628705	0.00135749	0.0009449	0.00123283	0.00100863		SJ00008	0.0641745	0.00298857	0.674105
SJ00009	0.00037469	0.000130534	0.000162814	0.00180951	0.000951007	0.0015153	0.00158913	0.00133757	0.00161672		SJ00009	0.0322738	0.000432798	0.764492
SJ00010	0.000301817	5.16662e-05	0.000111944	0.000891686	0.00143116	0.00172222	0.00144123	0.00137923	0.001302		SJ00010	0.030182	0.000676865	0.925789
SJ00011	0.000310635	0.000232365	0.000127189	0.00126969	0.000887423	0.001466	0.000792254	0.00096545	0.000882764		SJ00011	0.0207118	0.000858529	0.186631
SJ00012	0.000263478	0.000204469	0.000128592	0.00133296	0.00116751	0.0013158	0.00123715	0.00126174	0.00144152		SJ00012	0.000138473	0.000397714	0.645693
SJ00013	0.00014622	0	8.52951e-05	0.00014622	0	0.000161285	0.000580008	0.000341181	0		SJ00013	0.723939	0.303669	0.348693
SJ00014	0.000448438	0.000142501	0.000222812	0.000865609	0.00107174	0.000925103	0.000667125	0.00137921	0.000826886		SJ00014	0.00534035	0.0694904	0.988504
SJ00015	0.000690976	6.43708e-05	0.00021457	0.000860599	0.00168386	0.00144628	0.00184974	0.00165743	0.00103676		SJ00015	0.0340839	0.0206218	0.622734
SJ00016	0.000215916	0.000177814	0.000179135	0.00098061	0.000394402	0.00081705	0.000692478	0.000886574	0.000695459		SJ00016	0.0899412	0.0103873	0.89354
SJ00017	0.000188659	0.00014831	0.000303889	0.000887313	0.00112518	0.000752629	0.000792803	0.00133663	0.00162199		SJ00017	0.0124474	0.0464517	0.311622
SJ00018	0.000176809	0.000133407	7.98741e-05	0.000492431	0.000728416	0.000806138	0.000808565	0.000795874	0.00074512		SJ00018	0.0213766	0.000102062	0.372524
SJ00019	0.000251323	0.000128849	5.57461e-05	0.000545652	0.000434568	0.000462137	0.000580263	0.000681824	0.000517809		SJ00019	0.0123616	0.00422664	0.13422
SJ00020	0.000387728	0.000131906	0.000200314	0.00107918	0.000850894	0.00180027	0.00117078	0.00151472	0.00151275		SJ00020	0.0639635	0.00192994	0.652126
SJ00021	0.000405391	0.000158253	0.00017329	0.00145245	0.000981776	0.00141197	0.00157549	0.00122677	0.00132477		SJ00021	0.00856233	0.00131292	0.63897
SJ00022	0.000397099	0.000203977	0.00018157	0.00178278	0.00096324	0.00136998	0.00178216	0.00172926	0.00143647		SJ00022	0.0341276	0.000932616	0.369395
SJ00023	0.000240038	8.11145e-05	7.61553e-05	0.000755433	0.000591749	0.000753614	0.000897295	0.000751152	0.000892443		SJ00023	0.0017524	0.000620397	0.113752
SJ00024	0.000282858	6.70241e-05	0.000243361	0.00196072	0.00125326	0.00116539	0.0014864	0.00179013	0.00176675		SJ00024	0.0307484	0.000472192	0.481063
SJ00025	0.000358187	5.37852e-05	4.44208e-05	0.000713841	0.00072079	0.0009704	0.00114112	0.00143537	0.000734996		SJ00025	0.00901095	0.0255052	0.273327
SJ00026	5.12216e-05	0	0	0.000406359	0	0.000306191	0.000373918	0.000182691	0		SJ00026	0.211236	0.257376	0.766093
SJ00027	0.00024486	0.000179304	0.000201973	0.00120023	0.00106924	0.00144666	0.00126606	0.00114792	0.00148768		SJ00027	0.00967087	0.00660086	0.699348
SJ00028	0.000352472	0.000121452	0.000177211	0.00124901	0.00080151	0.00127494	0.0011592	0.00105407	0.00129698		SJ00028	0.0158733	0.000650158	0.741255
SJ00029	0.000195677	5.73014e-05	0.000145746	0.000436581	0.000554841	0.000924146	0.000807529	0.000736249	0.000841178		SJ00029	0.0659041	0.000298802	0.398871
SJ00030	0.000274592	0.000251419	0.000121655	0.00100405	0.0011309	0.0012243	0.000996505	0.000802051	0.000804755		SJ00030	0.000522502	0.00174615	0.0498387
SJ00031	0.000224712	0.000181644	8.77194e-05	0.00113824	0.00120821	0.00134191	0.00102456	0.0014875	0.00167584		SJ00031	0.000274765	0.0201646	0.485216
SJ00032	0.000276876	6.45572e-05	0.000109092	0.00108966	0.000722194	0.00123012	0.00120466	0.00133432	0.00064031		SJ00032	0.0173827	0.0411096	0.870361
SJ00033	0.000169338	6.62954e-05	4.77327e-05	0.000566499	0.00043755	0.000610788	0.0011812	0.000783044	0.000924752		SJ00033	0.00319364	0.0113402	0.0504121
SJ00034	0.000141206	8.19222e-05	0.000147241	0.000741206	0.00023993	0.00105067	0.000551951	0.00046071	0.000790942		SJ00034	0.142672	0.0351368	0.787848
SJ00035	0.000461817	0.000111794	0.000364662	0.000930731	0.000344699	0.000514609	0.000738607	0.00117874	0.000578255		SJ00035	0.249107	0.0821092	0.400234
SJ00036	0.000277338	0.000171685	0.00016351	0.000256584	0.000223044	0.00106659	0.000480467	0.00100936	0.00103221		SJ00036	0.376179	0.0663062	0.387632
SJ00037	0.000232554	0.000261938	0	0.00100801	0.000862633	0.00138931	0.00106217	0.0015393	0.00112159		SJ00037	0.0135037	0.00729719	0.516678
SJ00039	0.000355928	0.00012136	0.000119998	0.000860219	0.000672286	0.000984702	0.000751334	0.00087881	0.00104396		SJ00039	0.00631004	0.00396316	0.695391
SJ00040	0.000396897	0.000201557	0.000328566	0.00128029	0.00115091	0.00127722	0.00132363	0.00161768	0.0016292		SJ00040	0.000321501	0.00139742	0.0863554
SJ00041	0.000511281	0.000169592	0.000172535	0.00150061	0.00102468	0.00148139	0.00131357	0.00195324	0.00154417		SJ00041	0.00705573	0.00694482	0.334167
SJ00042	0.000511321	0.000197762	0.000184763	0.00135202	0.00101102	0.00149904	0.00148139	0.00146912	0.0014101		SJ00042	0.00673743	0.00658428	0.369076
SJ00043	0.000308981	0.000159985	0.000204087	0.000981512	0.000636424	0.0013136	0.000817939	0.00103164	0.00120518		SJ00043	0.055054	0.0108045	0.866321
SJ00044	0.000289613	6.79111e-05	9.3856e-05	0.00109814	0.000570628	0.00122128	0.00107478	0.000956349	0.000913447		SJ00044	0.043072	0.00108241	0.936755
SJ00045	0.00027432	0.000134418	9.80232e-05	0.000945962	0.000694447	0.00111405	0.000892412	0.000942153	0.00101047		SJ00045	0.0140055	0.000633223	0.831057
SJ00046	0.000533654	0.000348342	0.000150489	0.00147254	0.000507127	0.0012104	0.00103752	0.0013683	0.0018968		SJ00046	0.116502	0.0331251	0.387283
SJ00047	0.000346825	0.000198727	4.02103e-05	0.00121004	0.000815203	0.00100435	0.00107858	0.0010931	0.00134567		SJ00047	0.00579304	0.00140085	0.323923
SJ00048	0.000234853	0.000226706	0.000191689	0.00131702	0.00312354	0.00146805	0.00102712	0.00152457	0.00157348		SJ00048	0.0939034	0.021484	0.415121
SJ00050	0.000149934	7.19683e-05	8.99604e-05	0.000949024	0.000484645	0.000810929	0.000993174	0.00113737	0.00065381		SJ00050	0.0393932	0.0263157	0.416588
SJ00052	0.000208486	8.3307e-05	0.000163511	0.000765264	0.00054749	0.00110465	0.000955609	0.000919898	0.000866108		SJ00052	0.0502043	0.000142318	0.575117
SJ00053	0.000146875	8.46187e-05	9.94928e-05	0.000702706	0.000447417	0.000893904	0.000753067	0.000656185	0.00103846		SJ00053	0.0450882	0.0230081	0.48044
SJ00054	0.000332966	0.000151191	0.000213111	0.00123432	0.000719307	0.00137962	0.00123985	0.00128407	0.00170047		SJ00054	0.0405811	0.00864631	0.303187
SJ00055	0.000130304	3.85802e-05	4.55729e-05	0.000370853	0.000309365	0.000657551	0.000658388	0.000783029	0.00112418		SJ00055	0.0642061	0.0259085	0.084642
SJ00056	0.000181392	4.20909e-05	8.35242e-05	0.000528832	0.0003122	0.000889841	0.000704692	0.000715324	0.000605214		SJ00056	0.0987743	0.000518254	0.622018
SJ00057	0.000503018	0.000119474	7.75807e-05	0.000888743	0.000277836	0.00137701	0.00126971	0.00100331	0.000984144		SJ00057	0.183465	0.00911413	0.537582
SJ00058	0.000580153	0.000387703	0.000360988	0.000714807	0.00100097	0.00135253	0.00132048	0.00197359	0.00098143		SJ00058	0.0736362	0.0706636	0.318648
SJ00059	0.000198224	6.33112e-05	9.04444e-05	0.000333137	0.000358764	0.00077418	0.000563017	0.000770663	0.0009513		SJ00059	0.112209	0.0191126	0.211343
SJ00060	0.000443189	0.000212468	0.000127832	0.00110337	0.000728705	0.00128876	0.000955047	0.00152783	0.000887705		SJ00060	0.0233367	0.0343997	0.76678
SJ00061	0.000176386	8.54337e-05	0.000136906	0.00076646	0.000285785	0.00103924	0.000533446	0.000598374	0.00102205		SJ00061	0.122558	0.0584082	0.942364
SJ00062	0.00022779	0.000130776	5.55372e-05	0.000588164	0.000563298	0.000525128	0.000808527	0.000917028	0.000831971		SJ00062	0.00752965	0.000610881	0.00378995
SJ00063	0.000151049	2.92351e-05	5.01344e-05	0.000602129	0.000347022	0.000676136	0.000642015	0.000645599	0.000830235		SJ00063	0.0306542	0.00224575	0.247615
SJ00064	0.000396182	0.000123755	0.000161913	0.000890429	0.000734093	0.0010875	0.000933782	0.00122339	0.00116863		SJ00064	0.00768233	0.0020256	0.206779
SJ00065	0.000123365	0	0.000123365	0.000454396	0.000359816	0.000161917	0.000679881	0.000345424	0.000822111		SJ00065	0.0881023	0.0539094	0.168956
SJ00066	0.000328769	0.000103154	0.00015245	0.000592325	0.000683012	0.000513604	0.00101593	0.000698227	0.000601239		SJ00066	0.0112751	0.0256378	0.295453
SJ00067	0.000396495	0	0.000120326	0.000683264	0.001138	0.000936241	0.000751103	0.00110064	0.000625961		SJ00067	0.0136669	0.025276	0.655293
SJ00068	0.000114286	8.16326e-05	0	0.0008	0.000285715	0	0.000444218	9.52383e-05	0.000419048		SJ00068	0.332156	0.142909	0.881066
SJ00069	0.000300294	0.000230466	0.000114823	0.00106034	0.00089307	0.000946927	0.000837094	0.000815306	0.000890239		SJ00069	0.000529237	0.0028526	0.121654
SJ00070	0.00010556	3.86424e-05	4.21059e-05	0.000468274	0.000358207	0.000418775	0.000502078	0.000392396	0.000553957		SJ00070	0.00138571	0.00515238	0.311316
SJ00071	0.000191148	5.75038e-05	6.90351e-05	0.000609247	0.000202937	0.000970171	0.000823038	0.000830808	0.000725199		SJ00071	0.154134	0.00030639	0.464962
SJ00072	9.14411e-05	0	0.000146306	0	0.000146306	0.000146306	0.000146306	0.00152373	0.000104504		SJ00072	0.792012	0.386498	0.40051
SJ00073	0.000277882	0.000116565	0.000279369	0.000586243	0.00108255	0.000645855	0.00110917	0.000623115	0.00107717		SJ00073	0.0602399	0.0342014	0.498064
SJ00074	0.000329471	9.56693e-05	0.000209615	0.000977905	0.000823144	0.00116423	0.00106366	0.001192	0.00159177		SJ00074	0.00437889	0.0114662	0.204898
SJ00075	0.000337266	0.000103732	0.000176977	0.00129197	0.000847474	0.00138979	0.00118312	0.00122414	0.00169882		SJ00075	0.0169971	0.0104781	0.459211
SJ00076	0.000386172	9.95009e-05	0.000104023	0.000927897	0.000668951	0.00103636	0.00108473	0.00107012	0.00101547		SJ00076	0.00963767	0.00927259	0.239513
SJ00077	0.000297507	0.000155065	0.000104471	0.0011836	0.000768439	0.00132166	0.00121506	0.000858749	0.00133508		SJ00077	0.0224228	0.0124171	0.84744
SJ00078	0.000235842	0.000116466	8.05088e-05	0.000785123	0.000437899	0.000630683	0.00101656	0.000800525	0.000788904		SJ00078	0.0263744	0.00233462	0.120977
SJ00079	0.000319031	0.000172726	0.000163355	0.00126587	0.000915539	0.00144996	0.0014288	0.00145113	0.00146362		SJ00079	0.0166654	0.00116098	0.268816
SJ00080	0.000350358	0	0	0.00631632	0.000414508	0.00044748	0.000631631	0.00239172	0.00138169		SJ00080	0.365713	0.111154	0.688333
SJ00082	0.000240286	0.000197773	9.44963e-05	0.000882145	0.000457412	0.000859296	0.000887879	0.000842388	0.00075232		SJ00082	0.0460214	0.000395733	0.569165
SJ00083	0	0	6.57246e-05	6.57246e-05	0.000131449	0.000216485	6.57246e-05	0.000309845	0.000344533		SJ00083	0.0995799	0.123393	0.375381
SJ00084	4.62461e-05	8.44494e-05	0.000103024	0.000411288	0.000284862	0.000697107	0.000964762	0.00109664	0.000699122		SJ00084	0.0841291	0.0171281	0.054304
SJ00085	0.000354414	0.000181377	0.000214947	0.00112278	0.000949506	0.00136324	0.00143629	0.00125261	0.0015137		SJ00085	0.00843529	0.000504533	0.159838
SJ00086	0.00021004	5.70422e-05	0.000116794	0.000602287	0.000380576	0.000835709	0.000679225	0.000728095	0.000813487		SJ00086	0.055644	0.000539141	0.417737
SJ00087	0.000326178	0.000162488	0.000187902	0.00100501	0.000677028	0.00109549	0.00102804	0.00108939	0.00124777		SJ00087	0.0198935	0.000565695	0.264466
SJ00088	0.000180234	2.70738e-05	4.87329e-05	0.000336006	0.000119802	0.000764547	0.000500313	0.000852806	0.000241925		SJ00088	0.227582	0.119411	0.655321
SJ00089	0.000448214	0.000287914	0.000376872	0.000832582	0.00097022	0.00150775	0.0014372	0.00149855	0.00139453		SJ00089	0.0643859	0.000124005	0.239036
SJ00090	0.000281018	0.000137852	4.05351e-05	0.000727467	0.000659507	0.000919642	0.00136275	0.000897723	0.00124648		SJ00090	0.00432246	0.00784768	0.0840205
SJ00091	0.000436873	0.000117398	0.0002581	0.000841782	0.00103166	0.00125801	0.000896263	0.00101222	0.00111226		SJ00091	0.00830633	0.00427515	0.803051
SJ00092	0.000429277	0.000229852	0.000203982	0.001515	0.00143523	0.00169332	0.00151493	0.00149624	0.00171928		SJ00092	0.000277063	0.000215831	0.795479
SJ00093	0.000689115	0.000228825	0.000268964	0.00125895	0.00106398	0.00128688	0.00156033	0.00130774	0.000890304		SJ00093	0.0176194	0.0279381	0.829558
SJ00094	0.000521733	0.000324197	0.000110522	0.00168204	0.000747018	0.00173847	0.00116627	0.00137576	0.00148658		SJ00094	0.0655056	0.00299586	0.901051
SJ00095	0.000333369	0.000177481	0.000309864	0.00129909	0.000994283	0.00162775	0.0018012	0.00151299	0.0014422		SJ00095	0.0237453	0.00239348	0.275969
SJ00096	0.000314186	0.000205669	0.000256231	0.0012571	0.000960057	0.00125003	0.00122204	0.00154118	0.00125051		SJ00096	0.00706651	0.00524465	0.266985
SJ00097	0.000271047	0.000174689	0.000167928	0.000634792	0.000380221	0.000748915	0.000672527	0.000900785	0.000889528		SJ00097	0.0615267	0.0062481	0.161568
SJ00098	0.00042072	0.000151829	0.000252903	0.0014941	0.00115865	0.00129684	0.00139801	0.00145914	0.00148698		SJ00098	0.00137195	0.00208594	0.307741
SJ00099	0.000309551	0.000131815	0.000225523	0.00117811	0.000990698	0.00150298	0.00125959	0.00113058	0.00150485		SJ00099	0.0139893	0.0037464	0.710693
SJ00100	0.000343093	0.000577614	0.000394177	0.00170736	0.00125883	0.00126908	0.00124741	0.00164202	0.00210885		SJ00100	0.0107236	0.0308595	0.439769
SJ00101	0.000309569	0.00012481	0.000178655	0.000716519	0.000695216	0.000870313	0.000867964	0.00106931	0.00087133		SJ00101	0.00202336	0.00123698	0.114581
SJ00102	0.000276259	0.000157926	0.000141323	0.000978276	0.00076998	0.00117118	0.00124625	0.00115528	0.00116414		SJ00102	0.013031	0.00010349	0.198829
SJ00103	0.000367704	0.000190981	0.000344929	0.00122109	0.000751056	0.00161286	0.00197516	0.00159774	0.00137835		SJ00103	0.0634039	0.0105413	0.216609
SJ00104	0.000119689	5.98444e-05	4.98703e-05	0.000284974	0.000398964	0.000659713	0	0.000174546	0.000673963		SJ00104	0.0736679	0.414463	0.523885
SJ00105	0	0	0	0	0.00058017	0	0	0.00138638	0.00117352		SJ00105	0.42265	0.186311	0.263763
SJ00106	0.00030987	0.000162766	0.000209422	0.00116368	0.000816229	0.00140803	0.00129381	0.00129238	0.00133189		SJ00106	0.0282735	0.000736488	0.411629
SJ00107	0	0	0	0	0	0	0	0	0		SJ00107	NaN	NaN	NaN
SJ00108	0.000295708	0.00014136	0.000194208	0.000773814	0.000567492	0.000872776	0.00100295	0.00103904	0.000899621		SJ00108	0.0140705	0.000244781	0.0973197
SJ00110	0.000188822	0	0.000335682	0.000937815	0.00200151	0.0010574	0.000906346	0.00107179	0.000216903		SJ00110	0.0653079	0.156465	0.235715
SJ00112	0.000578589	0.000504356	0	0.000504356	0.000447042	0.000458506	0.0014623	0.00203216	0.000401192		SJ00112	0.610199	0.179367	0.224955
SJ00113	0.000163636	9.93418e-05	0.000154583	0.000510082	0.000379115	0.00077877	0.000508779	0.00104495	0.000540802		SJ00113	0.06735	0.0825395	0.539759
SJ00114	0.0004063	0.00014689	4.33824e-05	0.000617042	0.000492457	0.000851738	0.000810247	0.00106193	0.000819529		SJ00114	0.0393388	0.00811279	0.146876
SJ00118	0.000613059	0.000692256	0.000291084	0.000987312	0.00140433	0.00118751	0.00138891	0.0013187	0.00103429		SJ00118	0.0183953	0.0123874	0.75476
SJ00120	0.000239338	0.000126106	0.000160598	0.00069673	0.000650137	0.00101948	0.000812584	0.000917316	0.00113416		SJ00120	0.0264873	0.00832016	0.332641
SJ00122	0.000122616	4.48126e-05	2.88081e-05	0.000689429	0.000427946	0.000740584	0.000586258	0.000689476	0.000929515		SJ00122	0.0218315	0.0163901	0.45608
SJ00123	0.000623316	0.000311653	0.000167247	0.000965544	0.000697445	0.00129131	0.00149207	0.00098316	0.000360917		SJ00123	0.0504999	0.21223	0.921769
SJ00124	0.000241435	0.000240164	0.000182983	0.000797826	0.00106849	0.00135425	0.00107738	0.000851196	0.00126383		SJ00124	0.0322055	0.0174146	0.965022
SJ00125	0.000411682	0.000273432	0.000147089	0.00120188	0.00109814	0.00132691	0.00145179	0.00133404	0.00124162		SJ00125	0.000846459	0.000519676	0.211961
SJ00128	0	0	0	0	0	0	0	0	0		SJ00128	NaN	NaN	NaN
SJ00129	6.38329e-05	4.31546e-05	5.88667e-05	0.000474763	0.000475432	0.000899282	0.000323492	0.00062622	0.000853267		SJ00129	0.0577439	0.0705439	0.944378
SJ00130	0.000786002	0.000372921	0.000883535	0.00147487	0.0010786	0.00144722	0.000891184	0.00266543	0.000593803		SJ00130	0.0337988	0.391645	0.946095
SJ00131	0	0	0.0002079	0.00108405	0.0004158	0.000748688	0.00194777	0.000854288	0.000631004		SJ00131	0.0584408	0.114447	0.448035
SJ00132	0.000397623	8.92857e-05	0.000124008	0.00244569	0.00122148	0.00185915	0.00114052	0.00200309	0.00191723		SJ00132	0.0357207	0.0225038	0.747268
SJ00133	0.000617023	0.00026756	0.000298358	0.0012734	0.00153819	0.00178521	0.00167432	0.00144384	0.00129521		SJ00133	0.00449105	0.00236621	0.758112
SJ00134	0.000389701	0.000186425	0.000158353	0.00166842	0.00118677	0.0016151	0.00131637	0.00157951	0.00159512		SJ00134	0.00600173	0.000528689	0.971197
SJ00135	0.000268941	8.18189e-05	0.000184726	0.000686582	0.000892164	0.000873774	0.000736006	0.000718255	0.000663314		SJ00135	0.00193903	0.00468893	0.225493
SJ00138	0.000491112	0.000236428	0.000305112	0.00119218	0.000849655	0.00154901	0.0017551	0.00146715	0.00161699		SJ00138	0.0385257	0.000369999	0.16442
SJ00141	0.000438618	0.000374172	0.000257564	0.00119684	0.00105463	0.00185016	0.00181278	0.000769075	0.00170983		SJ00141	0.048463	0.0802927	0.886033
SJ00142	0.000520595	5.34266e-05	0.00034722	0.0015962	0.000646142	0.00131844	0.00131749	0.00133346	0.00144765		SJ00142	0.070429	0.0109196	0.591298
SJ00143	0.000467053	0.000117191	0.000321589	0.00105631	0.00107137	0.00164867	0.00154377	0.00159716	0.0015595		SJ00143	0.0222569	0.00545023	0.254454
SJ00144	0.000155174	0.000179396	0.000205227	0.000808267	0.000499597	0.000679529	0.000768943	0.000788442	0.000784923		SJ00144	0.0300416	9.72366e-05	0.317034
SJ00145	0.000424087	0.000202545	0.000244865	0.00122822	0.00117453	0.00181765	0.00166961	0.00139541	0.00174488		SJ00145	0.0234058	0.00106857	0.458948
SJ00146	0.000409619	0.000185267	0.000302169	0.00142869	0.00112401	0.00164532	0.0015857	0.00135182	0.00154098		SJ00146	0.00930353	0.00026143	0.617148
SJ00147	0.000470521	0.000176072	0.000288506	0.00122953	0.00118176	0.00138813	0.00145675	0.00174307	0.00163817		SJ00147	0.00127097	0.000409604	0.0330816
SJ00148	0.000440467	0.000181383	0.000237398	0.000673477	0.000695374	0.00135359	0.00104439	0.00144622	0.0010781		SJ00148	0.0954833	0.0069959	0.349021
SJ00149	0.000502569	0.000223918	0.000225289	0.00112239	0.00108163	0.00126536	0.00136533	0.00132977	0.00173041		SJ00149	0.00322252	0.00263251	0.115349
SJ00150	0.000507863	0.000133998	0.000135844	0.0012343	0.00143225	0.00151599	0.000669525	0.0012757	0.00129054		SJ00150	0.00272997	0.0360729	0.259811
SJ00151	0.000443124	0.000209892	0.000179295	0.00128189	0.00101533	0.00153605	0.00129403	0.00164831	0.00104925		SJ00151	0.00903104	0.0135006	0.829904
SJ00152	0.000291618	0.000115904	0.000146488	0.000962461	0.000625798	0.00108372	0.000935586	0.00124971	0.00127106		SJ00152	0.0235493	0.00441331	0.21249
SJ00153	0.000191622	6.7736e-05	0.000112762	0.000697223	0.000474071	0.000727477	0.000779817	0.000816733	0.000942698		SJ00153	0.012445	0.000471892	0.0987676
SJ00154	0.000275595	6.61778e-05	0.000174238	0.000932374	0.000783685	0.00110297	0.000777998	0.000699507	0.00106456		SJ00154	0.0038031	0.0118518	0.558154
SJ00155	0.000293761	0.000231482	0	0.000763538	0.000293761	0.0013799	0.00116439	0.000921093	0.000795187		SJ00155	0.172667	0.00558133	0.692761
SJ00156	0.000224478	0.00013236	0.000130769	0.000613195	0.000470885	0.00094808	0.000690579	0.000829798	0.000848695		SJ00156	0.0618342	0.00106459	0.518336
SJ00157	0.000199853	0.000171562	0.000143596	0.000650102	0.000456144	0.000932866	0.000809285	0.000920226	0.00120357		SJ00157	0.0649799	0.0189777	0.177846
SJ00158	0.000391337	3.36722e-05	8.92797e-05	0.000659292	0.000532245	0.000690142	0.000910452	0.000778407	0.000909382		SJ00158	0.0385893	0.0147561	0.0219135
SJ00159	0.000455384	0.000174865	0.000221763	0.00177181	0.00124128	0.00161417	0.00149528	0.00137529	0.00189061		SJ00159	0.00528405	0.00455602	0.849982
SJ00160	0.000486548	0.000187081	0.000223046	0.00130273	0.000755103	0.00132731	0.00114635	0.00121095	0.00118957		SJ00160	0.029415	0.00907391	0.800527
SJ00161	0.00039972	0.000321074	0.000278746	0.00136791	0.00134501	0.00170881	0.00124897	0.00150945	0.00184785		SJ00161	0.00654552	0.0169702	0.785544
SJ00162	0.000504762	0.000179284	0.000271462	0.00166844	0.0013587	0.00159282	0.00174849	0.00190448	0.00132069		SJ00162	0.000819143	0.00592825	0.592502
SJ00163	0.000588044	0.000304255	0.000295595	0.00158429	0.00122019	0.00113518	0.00152888	0.00148701	0.00131487		SJ00163	0.00752359	0.00147339	0.45828
SJ00164	0.000603994	0.000295696	0.000237408	0.00120062	0.0012008	0.00194024	0.0016461	0.00260982	0.000734367		SJ00164	0.0328193	0.135724	0.742021
SJ00165	0.000275546	0.000159783	0.000169823	0.0012519	0.000803466	0.00116922	0.00115292	0.00135408	0.00107953		SJ00165	0.0183997	0.0022258	0.502483
SJ00166	0.000308611	0.000170702	0.000341578	0.00176498	0.000890701	0.00162549	0.00122927	0.00149396	0.00168957		SJ00166	0.0466089	0.00600669	0.894019
SJ00167	0.000328761	0.000128367	0.00017124	0.00106461	0.000924785	0.00139641	0.00140933	0.00119368	0.00120723		SJ00167	0.0119065	0.000365782	0.433351
SJ00168	0.000335606	6.77573e-05	0.000105669	0.000810252	0.000573709	0.000801242	0.00096389	0.000782208	0.00106788		SJ00168	0.0081588	0.0028898	0.139805
SJ00169	0.000250896	3.14315e-05	7.19406e-05	0.000819717	0.000574352	0.00103649	0.000951694	0.000883825	0.00092984		SJ00169	0.0195974	0.00411813	0.492066
SJ00170	0.000547299	0	0	0.00184564	0	0.00207008	0	0.000950783	0.000239693		SJ00170	0.224069	0.566892	0.30147
SJ00171	0	5.25693e-05	0.0003192	0.00117906	0.000704454	0.000479008	0.00113841	0.000881388	0.00109051		SJ00171	0.0658454	0.00234048	0.353278
SJ00172	0.000320321	0.000135949	0.000217968	0.00132263	0.00101477	0.00161852	0.00101822	0.00136335	0.00179275		SJ00172	0.0175232	0.0293885	0.810959
SJ00173	0.000180538	9.1927e-05	0.000121742	0.000831142	0.000512389	0.00115508	0.00106668	0.00121179	0.00103027		SJ00173	0.0607503	0.000735039	0.280159
SJ00174	9.24472e-05	0	3.13971e-05	0.000348159	0.00026801	0.000320513	0.000349032	0.000247348	0.000301683		SJ00174	0.0017899	0.00303381	0.750239
SJ00175	0.000361556	0.000137404	0.000178285	0.000951726	0.000699918	0.00104372	0.000897405	0.00102068	0.00102798		SJ00175	0.00811128	0.0016913	0.513053
SJ00176	0.000695176	0.000221356	0	0.000791073	0.000921436	0.00149793	0.00112006	0.00136164	0.000689707		SJ00176	0.0628348	0.0572942	0.966718
SJ00177	0.00020335	9.51218e-05	7.79951e-05	0.000484483	0.000479441	0.000734809	0.000743355	0.000755052	0.000813182		SJ00177	0.0203147	0.000598839	0.128745
SJ00178	0.000281473	0.000601503	0.000134953	0.00260429	0.00242079	0.00101761	0.00224119	0.0021766	0.0027193		SJ00178	0.0699516	0.000923046	0.550154
SJ00179	0.000480857	0.000282103	0.000211351	0.0014443	0.00124145	0.00186872	0.0017083	0.00166385	0.00154822		SJ00179	0.012434	0.000512494	0.581416
SJ00180	0.000264726	0.000128849	0.000165927	0.00104491	0.000848431	0.00118171	0.000935076	0.00109157	0.00158872		SJ00180	0.00605867	0.0311007	0.473723
SJ00181	0.00066114	0.000197905	0.000277829	0.00178904	0.00111314	0.00122435	0.00190587	0.00126583	0.00115556		SJ00181	0.0216202	0.0253685	0.841711
SJ00183	0.000818772	0.000156684	0.000262845	0.00199326	0.000694364	0.00149665	0.0013785	0.000932268	0.00135805		SJ00183	0.104444	0.0374699	0.704511
SJ00184	0.000365169	0.000490012	0.000468165	0.000834671	0.00107812	0.00082397	0.00216693	0.00155966	0.000937668		SJ00184	0.0164613	0.0866159	0.207447
SJ00185	0.000306122	0	0.000353742	0.000698413	0.00101224	0.0015619	0.00126803	0.00154558	0.000428572		SJ00185	0.0574509	0.112963	0.982003
SJ00186	0.000372776	0.000101213	0.000188986	0.00116529	0.00103565	0.00125364	0.00157096	0.00140911	0.00137406		SJ00186	0.00101682	0.000379434	0.0268474
SJ00187	0.000559349	0.000226504	0.000253276	0.00117566	0.000992919	0.00143178	0.00132576	0.0014558	0.00138595		SJ00187	0.00736282	0.00552432	0.272798
SJ00188	0.00042427	0.000223679	1.7628e-05	0.00090713	0.000910328	0.0013518	0.000844984	0.00115117	0.00133481		SJ00188	0.0128296	0.00944477	0.806057
SJ00189	0.000387266	0.00013111	0.000142238	0.00114979	0.000931266	0.00116726	0.00120913	0.001023	0.00141427		SJ00189	0.00163707	0.00284432	0.39213
SJ00190	0.00039376	0.00015456	9.65997e-05	0.00195162	0.00133614	0.000715758	0.00144256	0.0002576	0.000911363		SJ00190	0.0802123	0.189881	0.401439
SJ00192	0.000523944	0.00015058	0.000267441	0.0016875	0.00101821	0.00148571	0.00167344	0.00243583	0.00170408		SJ00192	0.0158397	0.0119884	0.168348
SJ00193	0.000381651	0.000172372	0.000194616	0.0013496	0.000885081	0.00143362	0.00140136	0.00132111	0.00159921		SJ00193	0.0186442	0.00045643	0.336685
SJ00194	0.00107647	0.000194836	0.000183973	0.00146933	0.00143045	0.00198085	0.0017544	0.00204	0.00219728		SJ00194	0.0398884	0.022423	0.173621
SJ00196	0.000389243	0.000376751	6.77506e-05	0.00166916	0.00062894	0.00107508	0.00100245	0.00121677	0.00126785		SJ00196	0.0939199	0.00328428	0.913026
SJ00197	0.000154217	6.11937e-05	0.000202933	0.000505988	0.000578539	0.00104161	0.00113242	0.00271135	0.000706082		SJ00197	0.069315	0.151892	0.315212
SJ00198	0.000456088	4.38212e-05	0.00030967	0.00107244	0.000656477	0.00141688	0.00118197	0.000698584	0.00157816		SJ00198	0.0506899	0.0553211	0.772147
SJ00199	0.00040885	0.000184604	0.000195417	0.00180852	0.000701484	0.00162017	0.00132553	0.00129903	0.00145004		SJ00199	0.0767925	0.000564531	0.961912
SJ00200	6.64937e-05	0.000119689	0	0.0012302	0.000683936	0.00142624	0.00104207	0.00145977	0.00119784		SJ00200	0.0390359	0.0070133	0.667633
SJ00201	0.000336127	0.000125286	0.000124597	0.00106219	0.000738075	0.00107197	0.00102283	0.000973119	0.0013074		SJ00201	0.00692655	0.00318736	0.39603
SJ00202	0.000319982	0.000287689	0.000317763	0.00113223	0.000721714	0.001466	0.00149981	0.00160641	0.00145174		SJ00202	0.0653106	0.000878338	0.190974
SJ00203	0.000264976	0.000153584	0.000107029	0.00110845	0.000981571	0.00144442	0.00128875	0.00140134	0.00175987		SJ00203	0.0116353	0.00680082	0.198337
SJ00204	5.72936e-05	0.000111722	0	0.000210076	0.000314295	0.000526964	0.000186613	0.001125	5.72936e-05		SJ00204	0.0745841	0.356372	0.78694
SJ00206	0	0.000161056	0	0	0.000425905	0.00030198	0.000450958	0.000266191	0.000508669		SJ00206	0.272144	0.0204375	0.333732
SJ00207	0.00041411	0	0.000311097	0.00117737	0.00126852	0.00126966	0.00152798	0.00148297	0.00208974		SJ00207	0.0115544	0.00552719	0.138546
SJ00208	0.00029907	0.000118094	0.000174027	0.00140757	0.0006316	0.00132762	0.000933129	0.00119787	0.00133147		SJ00208	0.0582976	0.00634314	0.914654
SJ00209	0.000398992	0.00014556	0.000121301	0.00107352	0.000688537	0.00112823	0.00118614	0.000908756	0.00102304		SJ00209	0.0154203	0.00250155	0.665782
SJ00210	0.000116945	4.94068e-05	8.41092e-05	0.000258449	0.000568566	0.000656957	0.000465438	0.000506492	0.000490195		SJ00210	0.0730277	0.000214956	0.957535
SJ00211	0.000308937	0.000155645	0	0.000945077	0.000279643	0.000279643	0.000351551	0.000787943	0.000269369		SJ00211	0.25502	0.182033	0.913631
SJ00212	0.000371021	0.000137185	0.000242725	0.00108416	0.000951394	0.00153482	0.001377	0.00179291	0.00172025		SJ00212	0.0222684	0.00235541	0.120727
SJ00213	0.000370108	0.000236061	8.64479e-05	0.00103812	0.000934297	0.00192951	0.00110699	0.00115151	0.00142628		SJ00213	0.0689686	0.0017603	0.844276
SJ00214	0.000249647	0.000132665	9.58903e-05	0.000835028	0.000567631	0.00105835	0.00093782	0.00106197	0.00102691		SJ00214	0.0329838	0.000186886	0.313834
SJ00215	0.000474564	0.000100924	0.000130439	0.00137587	0.000780447	0.00152459	0.00155999	0.00136664	0.00150847		SJ00215	0.0301804	0.00305728	0.384937
SJ00217	0.000234096	0.000121003	0.0001334	0.000622934	0.000570475	0.000699479	0.000825641	0.000902678	0.000837003		SJ00217	0.00083961	0.000212044	0.0110326
SJ00218	0.000521389	0.000242973	8.19659e-05	0.00103662	0.000505282	0.00106948	0.00119349	0.00141868	0.00131499		SJ00218	0.0648481	0.00589213	0.126578
SJ00219	0.000415577	6.61376e-05	0.00016314	0.00142038	0.00123194	0.00176354	0.00163037	0.00189418	0.0011936		SJ00219	0.00410951	0.0098629	0.716123
SJ00220	0	0	0	4.69239e-05	4.17101e-05	0.000102206	9.93099e-05	0.000187944	0.00016742		SJ00220	0.0814272	0.029848	0.0621476
SJ00221	0.000252287	0.000126143	0.000337662	0.000874513	0.000803697	0.00138838	0.00111959	0.00155384	0.00111503		SJ00221	0.0399844	0.0102965	0.3662
SJ00222	0.000120549	0.000203433	0.000134162	0.000847678	0.000629828	0.00114959	0.000920042	0.00107972	0.00119282		SJ00222	0.0375326	0.00406649	0.348311
SJ00223	0.00033051	0.000225196	0.000251215	0.000990317	0.000786319	0.00148276	0.00145944	0.00125557	0.00159084		SJ00223	0.0553558	0.00371531	0.229099
SJ00224	0.000143435	6.80312e-05	7.78417e-05	0.000480765	0.000366046	0.000580798	0.000636408	0.000628476	0.000850901		SJ00224	0.0159917	0.00867369	0.0762164
SJ00225	0.00021361	0.000118713	0.000139571	0.000934952	0.000644397	0.0011367	0.0010661	0.00117742	0.00120801		SJ00225	0.0304641	0.00011689	0.222886
SJ00226	0	0	0	0	0	0.00067114	0	0	0		SJ00226	0.42265	NaN	0.42265
SJ00228	0.000244758	0.000173123	0.000130656	0.00109342	0.000582119	0.0012841	0.00117257	0.000974534	0.00101001		SJ00228	0.0584624	0.000941055	0.78774
SJ00229	0.000403928	0.000122677	0.000147176	0.00148563	0.00133987	0.0015784	0.00109916	0.00136368	0.00170379		SJ00229	0.000549343	0.00975337	0.706496
SJ00230	0.000296498	0.000146204	0.000127444	0.000926822	0.000954663	0.00114467	0.00103288	0.00103583	0.000938677		SJ00230	0.000924011	0.000631137	0.939493
SJ00231	0.000237821	9.2016e-05	0.000122196	0.000714847	0.000861752	0.000824452	0.000972071	0.00107597	0.000915956		SJ00231	0.000486677	0.000207755	0.04361
SJ00232	0.000182314	7.34215e-05	6.98943e-05	0.000490313	0.000332296	0.00064178	0.000680801	0.000730103	0.000777134		SJ00232	0.036397	0.000275268	0.103366
SJ00233	0.000283122	0.00018035	0.000174108	0.00116258	0.000680661	0.00135014	0.00136895	0.0012158	0.00122996		SJ00233	0.0468348	0.000118232	0.409391
SJ00234	0.000267906	7.16382e-05	0.000150377	0.000732129	0.000636967	0.0011109	0.000933758	0.00101561	0.000994403		SJ00234	0.0312069	0.00153783	0.397637
SJ00235	0.000268817	0	0	0.000698228	0.00074576	0.00133483	0.00167982	0.00207257	0.00115134		SJ00235	0.0388192	0.0199083	0.107636
SJ00237	0.000242853	0.000121584	0.000147273	0.000754666	0.000610595	0.000998548	0.00105563	0.000800684	0.000972825		SJ00237	0.0232238	0.00302489	0.32611
SJ00238	0.000490859	0.000265817	0.000326649	0.00138553	0.000975002	0.0019584	0.00135425	0.00144304	0.00131748		SJ00238	0.056572	0.000773023	0.834317
SJ00239	0.000356523	0.0001599	0.000154632	0.00134166	0.000887821	0.00115146	0.00126139	0.00112581	0.00135767		SJ00239	0.00910565	0.00041151	0.472244
SJ00240	0.000274913	0.000156202	0.000138489	0.000895643	0.000697016	0.00112297	0.00110607	0.00140632	0.00142812		SJ00240	0.0192661	0.00348796	0.0660412
SJ00241	0.00111144	0	0	0	0	0.000711322	0.0010604	0	0.000414938		SJ00241	0.779335	0.814136	0.550726
SJ00242	0.000282363	0.000124116	0.000144802	0.000935005	0.000740557	0.00107636	0.00117289	0.000521286	0.00119844		SJ00242	0.00692635	0.0656452	0.859792
SJ00243	0.000516627	0.000115009	0	0.000963882	0.00080643	0.0013903	0.000957493	0.00108893	0.00109874		SJ00243	0.0232772	0.0256675	0.979529
SJ00244	0.000245821	0.000221239	9.21831e-05	0.00064528	0.000774337	0.000342394	0.000765557	0.000553097	0.000189633		SJ00244	0.0743399	0.194301	0.710832
SJ00245	0.000428745	0	0.000155682	0.00064497	0.000757407	0.000861196	0.000247115	0.000904442	0.000620258		SJ00245	0.0291992	0.168496	0.48578
SJ00246	0.00054274	0	0.000193836	0.00109087	0.00127932	0.00117711	0.00203097	0.001436	0.0018619		SJ00246	0.01879	0.00311762	0.0676699
SJ00250	0.000212697	4.86952e-05	0.000115883	0.000617619	0.000501539	0.000843189	0.000733051	0.000859345	0.000959801		SJ00250	0.0196513	0.00130537	0.187541
SJ00251	0.000290332	0.000208261	7.71336e-05	0.000691586	0.00129901	0.00123387	0.00188137	0.000921747	0.000782519		SJ00251	0.0343707	0.0965342	0.779908
SJ00252	0	0	0	0.00015873	0.000502646	0.000575398	0.00195201	0.00158825	0.00176807		SJ00252	0.0849483	0.00350353	0.00143507
SJ00255	0.00022703	0	0	0.00065171	0.000579595	0.000694861	0.000940172	0.000601284	0.0010881		SJ00255	0.00830831	0.0157675	0.241822
SJ00256	0.000162707	0	0.000305076	0.00113534	0.000390498	0.000641955	0.000162707	0.000654897	0.00106573		SJ00256	0.107655	0.205389	0.794906
SJ00257	0.000394298	0	0	0.00159741	0.000573249	0.00131736	0.00227682	0.000903853	0.000820993		SJ00257	0.0608263	0.116822	0.778353
SJ00260	0.000401175	4.23013e-05	7.40272e-05	0.000993089	0.000609137	0.00106319	0.000800399	0.00119138	0.00105252		SJ00260	0.0183945	0.00652355	0.526783
SJ00261	0.00133738	0.000282287	0.000390945	0.000723639	0.000477199	0.000563453	0.000835098	0.00156518	0.000517527		SJ00261	0.831293	0.544182	0.340288
SJ00262	0	0	0.000216451	0	0.000476191	0.000681818	0.00142857	0.00146418	0.00025974		SJ00262	0.256456	0.127612	0.232123
SJ00263	0.000487212	0.000293021	0.000385063	0.00161917	0.00144729	0.00183779	0.00163893	0.00181032	0.00209261		SJ00263	0.00243819	0.00317243	0.290387
SJ00264	0.000329527	0.000179759	0.000425436	0.00121743	0.0012251	0.00234517	0.00150474	0.00160195	0.00186663		SJ00264	0.0707565	0.000984356	0.886623
SJ00265	7.79245e-05	0	0	0.000471426	0.000104773	0.000165017	0.000170177	0.000424686	0.000275028		SJ00265	0.185868	0.0571329	0.769744
SJ00266	0.000521757	0	0	0.00187608	0.000785914	0.00251832	0.00118878	0.00226632	0.000971931		SJ00266	0.0788527	0.0658346	0.717838
SJ00267	0.00124554	0.000414579	0.000297063	0.00184076	0.00276667	0.00221474	0.00374701	0.00238438	0.00329519		SJ00267	0.0159924	0.0092884	0.156641
SJ00268	0.000608919	0.000202271	0.000357811	0.00263568	0.000965033	0.00215948	0.00258608	0.00162936	0.00154986		SJ00268	0.0839928	0.0325822	0.997887
SJ00273	0.000880679	0.000302884	0.000315677	0.00129695	0.00131337	0.00130031	0.0016324	0.00218069	0.00161089		SJ00273	0.0517494	0.00800813	0.113663
SJ00274	0.000295044	0.000131131	0	0	0.000932899	0.000781163	0.000892623	0.00180304	0.000971983		SJ00274	0.272788	0.0557695	0.187629
SJ00275	0.000221927	0.000194185	0.000339231	0.00132157	0.000641473	0.000933443	0.000887442	0.00110488	0.00078414		SJ00275	0.0620603	0.00888034	0.866854
SJ00277	0.00041865	0.000128149	0.000246738	0.00103616	0.000904859	0.00134252	0.00124372	0.00115357	0.00113226		SJ00277	0.00887231	0.00357764	0.59635
SJ00278	0.000335611	0.000161446	0.000204554	0.0012147	0.0010948	0.00143913	0.0013418	0.00117453	0.00133182		SJ00278	0.00294226	0.000155545	0.790578
SJ00279	0.000267179	9.30802e-05	0.000114679	0.000826706	0.000692473	0.000926995	0.00100977	0.00108309	0.00103037		SJ00279	0.00198131	0.00130775	0.0683064
SJ00280	0.000289153	0.000145967	0.000146438	0.000960314	0.000472201	0.000922402	0.000604943	0.000648499	0.000558215		SJ00280	0.053405	0.00430361	0.367285
SJ00281	2.64501e-05	0	5.29002e-05	0.000108819	0.000123948	0.000195144	0.000203886	6.78887e-05	2.65858e-05		SJ00281	0.0290368	0.304476	0.52359
SJ00282	0.000282573	0.000153338	0.000128768	0.00101899	0.000793062	0.0012169	0.00135789	0.00124677	0.00116351		SJ00282	0.0125333	0.000157077	0.171133
SJ00285	0.000125935	0.000388602	0	0.000880007	0.000680052	0.000519934	7.19631e-05	0.00214733	0.000422527		SJ00285	0.0283822	0.384267	0.799102
SJ00286	0.00045767	0.000110969	0.000325282	0.00169556	0.00130833	0.00188971	0.00132075	0.0010652	0.00156458		SJ00286	0.00523446	0.00617931	0.234358
SJ00287	0.000517373	0.000280584	0.000257211	0.00181605	0.00155477	0.00147603	0.00106919	0.00143207	0.000999134		SJ00287	0.000820095	0.0107685	0.0606505
SJ00288	0.00050141	0.000166806	0.000305811	0.00110509	0.000702967	0.00120736	0.000717861	0.000835022	0.000333612		SJ00288	0.0272379	0.178428	0.156377
SJ00290	0.000125156	0	0	0	0	0	0.000125156	0.000125156	0		SJ00290	0.42265	0.518518	0.183503
SJ00291	9.51053e-05	9.55565e-06	2.78707e-05	0.000168286	0.000207995	0.000297105	0.000289781	0.000244572	0.000294365		SJ00291	0.0220224	0.00330467	0.30803
SJ00292	0.000216701	0.000137869	0.000115503	0.000901052	0.000626075	0.0010255	0.000873128	0.000892157	0.0012075		SJ00292	0.0219515	0.0116223	0.4318
SJ00293	0.00032547	0.00012256	0.000152019	0.00103249	0.000734085	0.00108512	0.000897251	0.00126538	0.00116207		SJ00293	0.00787761	0.00448338	0.366033
SJ00294	0.000190109	0.000136193	8.40786e-05	0.000807594	0.000459364	0.000780021	0.000744007	0.000629496	0.000849247		SJ00294	0.0320851	0.00387484	0.677926
SJ00296	0.000368792	0.000174545	0.000231198	0.00130178	0.000726285	0.00128774	0.00102288	0.00101578	0.00127792		SJ00296	0.0372267	0.00214484	0.999086
SJ00297	0.000511691	0.000307702	0.000246963	0.00126549	0.000829637	0.00181045	0.000975901	0.00165652	0.00122796		SJ00297	0.0698356	0.0292099	0.967625
SJ00298	0.000496987	0.000255892	0.000275348	0.00138739	0.00140118	0.00152163	0.00128986	0.00142363	0.00139445		SJ00298	0.000944016	0.0012722	0.316195
SJ00299	0.000585849	0.000283361	0.000261696	0.00156062	0.000971543	0.00162871	0.00112973	0.00161867	0.00138022		SJ00299	0.0236084	0.00601353	0.968271
SJ00300	0.000273434	0.000117329	0.000222363	0.0010476	0.000987048	0.00162394	0.00142834	0.00246463	0.00128128		SJ00300	0.0324441	0.0530962	0.316889
SJ00302	0.000194843	8.70271e-05	8.68434e-05	0.000768494	0.000489303	0.000991966	0.000635367	0.000920171	0.000891548		SJ00302	0.0429398	0.00886465	0.724089
SJ00303	0.000435305	0.000149966	0.000128664	0.000934285	0.000785868	0.0011164	0.00111881	0.0006075	0.00119731		SJ00303	0.00678629	0.0379736	0.897956
SJ00304	0.000378128	0.000259094	0.000146683	0.00119658	0.00116111	0.00123471	0.00119888	0.00106989	0.00141637		SJ00304	0.00261212	0.00238223	0.790928
SJ00305	0.000211274	0.000375148	0.000165654	0.00104704	0.00106251	0.0023324	0.00103922	0.00124702	0.00125544		SJ00305	0.098802	0.000647635	0.555602
SJ00306	0.000434329	0.000116554	0.000316371	0.00230795	0.00127642	0.0017896	0.00163741	0.00190173	0.00172754		SJ00306	0.0282878	0.000315828	0.916959
SJ00307	0.000365461	0.000173309	0.00021086	0.00102674	0.000882049	0.00138432	0.0012946	0.00139847	0.00141929		SJ00307	0.0186793	0.000235118	0.20354
SJ00308	0.000314124	8.75752e-05	0.000226135	0.00129407	0.001026	0.000987461	0.00125516	0.00112835	0.00118876		SJ00308	0.00255081	0.000794414	0.464661
SJ00309	0.000345643	0.000223538	0.000195773	0.00110417	0.000692053	0.00190636	0.00154175	0.00137744	0.00134533		SJ00309	0.108598	0.000169321	0.653601
SJ00310	0.000319214	6.71636e-05	7.83578e-05	0.00111417	0.00105202	0.00112218	0.001889	0.00135428	0.00113245		SJ00310	0.00491607	0.0186697	0.247069
SJ00311	0.000688824	0.000249649	0.000192139	0.00132118	0.000889287	0.001764	0.00181844	0.00146052	0.00102869		SJ00311	0.0427803	0.0233831	0.760764
SJ00312	0.000339056	0.000132752	9.74734e-05	0.00141915	0.00070708	0.00121662	0.000973283	0.0014807	0.00101727		SJ00312	0.0367227	0.0144862	0.880848
SJ00313	0.000253646	0.000138639	5.35187e-05	0.000516188	0.000337164	0.000543521	0.000598196	0.000820716	0.000577186		SJ00313	0.0222526	0.00747723	0.122256
SJ00314	0.000444011	0.000169105	0.00024603	0.00145744	0.000953832	0.00157821	0.00146696	0.00186631	0.00157275		SJ00314	0.0193777	0.00129735	0.25942
SJ00315	9.70596e-05	3.50639e-05	0.000103904	0.000421051	0.000237501	0.000503181	0.000347378	0.000527091	0.000477024		SJ00315	0.0502894	0.0109979	0.546708
SJ00316	0.000145933	0.000162598	5.86658e-05	0.000580273	0.000575595	0.000964349	0.000864276	0.0010983	0.000951407		SJ00316	0.0385641	0.00190609	0.165916
SJ00317	0.000382404	0.000223399	0.000322376	0.00248927	0.000895629	0.00146309	0.0013472	0.00186852	0.00169983		SJ00317	0.105864	0.00849728	0.966915
SJ00318	0.000325157	0.000190602	0.000106511	0.000632152	0.000582532	0.000812759	0.000676255	0.00068047	0.000907178		SJ00318	0.00793	0.00581048	0.489059
SJ00319	0.000242732	0.000139672	0.00011506	0.000649924	0.000514815	0.000926438	0.000921358	0.000915487	0.00121535		SJ00319	0.037888	0.00663699	0.112757
SJ00320	0.000451156	0.000296016	0.000246845	0.00143495	0.00101016	0.00153944	0.00152041	0.0015071	0.00150492		SJ00320	0.0157565	0.00257955	0.376314
SJ00321	0.000310946	0.000266524	0	0.000639659	0	0.000746268	0	0.000912107	0.00057747		SJ00321	0.372525	0.375346	0.927011
SJ00322	0.000132767	0.000420428	0.000271066	0.000746076	0.00141726	0.00104001	0.00188238	0.000774474	0.00127939		SJ00322	0.0393281	0.075229	0.556886
SJ00323	0	0	0	0.0010582	0	0.00316942	0.0015069	0.000674344	0.00143082		SJ00323	0.269524	0.0454224	0.849425
SJ00324	0.000502125	0.000296139	0.000189565	0.00138761	0.00107005	0.00151509	0.00158381	0.00136763	0.00167075		SJ00324	0.00506452	0.000708819	0.25649
SJ00325	0.000369683	0.000230663	0.00016071	0.00107978	0.000786393	0.00131481	0.000537228	0.00177975	0.000794194		SJ00325	0.0220193	0.171502	0.958596
SJ00326	0.000247641	0.000145736	0.000120848	0.00084142	0.000473489	0.000993387	0.000916112	0.00111568	0.000966387		SJ00326	0.0531432	0.0007207	0.272236
SJ00327	0.000185066	5.72036e-05	7.14046e-05	0.000700155	0.000381324	0.000891918	0.000472627	0.00038623	0.000604293		SJ00327	0.0567607	0.0107308	0.378082
SJ00328	0.000376567	0	0.000253	0.00148145	0.0011688	0.00140091	0.000833869	0.00119603	0.00146727		SJ00328	0.00158458	0.017258	0.436593
SJ00329	0.000315834	0.000136112	0.000169642	0.00113883	0.000835087	0.00138458	0.00115714	0.00127447	0.00144096		SJ00329	0.0198684	0.00079643	0.408956
SJ00330	0.000239281	0.000116327	4.7147e-05	0.00139148	0.000672021	0.000975981	0.00084762	0.000739275	0.00100677		SJ00330	0.0439249	0.00230331	0.559755
SJ00332	0.000561059	0.000114643	9.80152e-05	0.000725691	0.00112251	0.00128694	0.00150739	0.00189244	0.000903523		SJ00332	0.0253857	0.0357198	0.321236
SJ00333	0.000385588	0.000442403	0.000249072	0.00145775	0.00123856	0.00148775	0.00168667	0.00159641	0.00180462		SJ00333	0.000693002	8.92735e-05	0.0417004
SJ00334	0.000316857	0.000634845	0	0.00121462	0.000241415	0.0020867	0.00199997	0.001338	0.000815618		SJ00334	0.241718	0.0694682	0.766637
SJ00336	0.000824175	0	0.000400642	0.00078125	0.00163899	0.00109127	0.00176282	0.000881411	0.000400642		SJ00336	0.092326	0.275902	0.760778
SJ00337	0.000366462	0.000173856	0.000253018	0.0015156	0.000879017	0.00144593	0.00152876	0.00143599	0.00131027		SJ00337	0.0298342	0.000178562	0.553539
SJ00338	0.000316413	0.000185167	0.000218766	0.00116884	0.000817845	0.00112442	0.00119604	0.00111608	0.00113492		SJ00338	0.0113135	0.000149581	0.418094
SJ00339	0.000440223	0.000298081	0.000166791	0.00148711	0.00122312	0.0016998	0.00165254	0.00134596	0.00146925		SJ00339	0.00423188	0.00060875	0.913234
SJ00340	0.000852116	0.000213171	0.000276262	0.00153783	0.00108828	0.00166416	0.00168449	0.00147415	0.00164715		SJ00340	0.0223036	0.0214352	0.435505
SJ00342	0.0003775	0.000171883	0.000172364	0.00139939	0.000885205	0.000981892	0.00127978	0.00162233	0.00161662		SJ00342	0.0199203	0.00164057	0.105065
SJ00343	0.000878347	0.00025025	0	0.00327738	0.00116325	0.00239197	0.00157926	0.00512658	0.00372482		SJ00343	0.0733934	0.0871301	0.385906
SJ00344	0.000120521	0.000154429	6.31554e-05	0.000565991	0.000793952	0.000832901	0.0012205	0.00102337	0.00102745		SJ00344	0.0115627	0.00148922	0.0297168
SJ00345	0.00021792	0.000260834	0.000117041	0.000864573	0.000636621	0.00124549	0.00156962	0.0012171	0.000910071		SJ00345	0.0494735	0.0275252	0.291202
SJ00346	0.000484196	0.000182714	0.000286554	0.00156956	0.000875097	0.00163254	0.00105837	0.00120554	0.00108433		SJ00346	0.0377395	0.00410674	0.4229
SJ00347	0.000392342	0.00010611	0.000290948	0.00121476	0.000971452	0.00105391	0.0011002	0.000896136	0.00131475		SJ00347	0.00194013	0.0065477	0.876175
SJ00348	0.000225747	0.000163397	0.00017623	0.00103148	0.00113512	0.00147289	0.00122892	0.00132988	0.000899455		SJ00348	0.0150232	0.0160729	0.761807
SJ00349	0.000264666	0.000127496	0.000114846	0.00110717	0.000604541	0.00116476	0.00107281	0.00117687	0.00134469		SJ00349	0.0394209	0.00100762	0.313477
SJ00350	0.000267696	0.000130071	0.000192524	0.001115	0.000618034	0.00116854	0.000887491	0.00115519	0.00159416		SJ00350	0.0422094	0.0347345	0.417301
SJ00352	0.00010498	2.12536e-05	2.84991e-05	0	0	0	0.0015237	0.00182492	0.00157296		SJ00352	0.193993	0.00186572	0.00321774
SJ00353	4.18322e-05	4.88044e-05	0	0	0	0	0.00116842	0.00185214	0.000967723		SJ00353	0.185909	0.039542	0.0382374
SJ00354	0.000205794	5.42753e-05	0.000183933	0.000601363	0.000354611	0.00102242	0.0003967	0.000546527	0.000829448		SJ00354	0.112529	0.0590375	0.785073
SJ00355	0.000275219	0.000213134	0.000207861	0.000729634	0.000659131	0.0010895	0.00126279	0.0011987	0.00121698		SJ00355	0.0436718	4.91895e-06	0.0924925
SJ00356	0.000362648	0.000116317	0.000188001	0.00153761	0.00110209	0.00136812	0.00137747	0.00123778	0.00124223		SJ00356	0.00374915	0.000650372	0.739106
SJ00357	0.000402314	0.000232634	9.86537e-05	0.00124876	0.00108484	0.00114593	0.00118804	0.0011672	0.00145929		SJ00357	0.00245033	0.00136426	0.368431
SJ00359	0.000121212	0.000145455	0	0.000394806	0	0.0018242	0.000491775	0.00099163	0.00054577		SJ00359	0.361026	0.0563032	0.921332
SJ00361	0	0.000211416	0	0.00140441	0.000775194	0.000573845	0.000268465	0.000591463	0.00148243		SJ00361	0.0677559	0.185724	0.773306
SJ00362	0.000133233	7.23982e-05	0	0.000361638	0.000509015	0.000171156	0.000282051	0.000188752	0.000239316		SJ00362	0.0891999	0.0279446	0.376579
SJ00363	0.000571114	0.000108682	0.000280013	0.00144862	0.000891061	0.00147043	0.00131213	0.00162913	0.00123134		SJ00363	0.0184827	0.00427713	0.624595
SJ00364	0.000526006	0.000200125	0.000127282	0.00151798	0.000623251	0.00142596	0.00134651	0.00181699	0.00141737		SJ00364	0.0691461	0.00320062	0.368277
SJ00365	0.000236391	0.000191503	0.000162927	0.00126355	0.000974786	0.00124109	0.00130336	0.00141125	0.00135778		SJ00365	0.00679406	1.98859e-05	0.157014
SJ00366	0.00025281	0.000140103	0.000170225	0.00116822	0.000936283	0.00125096	0.00108296	0.00137275	0.00129254		SJ00366	0.00526994	0.00272454	0.363912
SJ00367	0	0	0	0	0	0	0	0	0		SJ00367	NaN	NaN	NaN
SJ00368	0.0010002	0.000266953	0.000347486	0.00126293	0.00179578	0.00103934	0.0015168	0.00109716	0.000562615		SJ00368	0.0624445	0.224442	0.438535
SJ00369	0.000258621	0	0	0.000183189	6.15763e-05	0.000599857	0.00071001	0.000683498	0.00053999		SJ00369	0.36628	0.00893706	0.145973
SJ00370	0.000439312	0.000188278	0.000201973	0.00142312	0.000858636	0.00160759	0.00110599	0.00122908	0.00144261		SJ00370	0.03354	0.00175915	0.890103
SJ00371	0.000500436	0.000127009	0.000225163	0.00128666	0.000897613	0.00162242	0.00120952	0.00124976	0.00154618		SJ00371	0.0245885	0.00244259	0.79636
SJ00372	0.000303876	0.000146504	0.000222292	0.0011705	0.000992883	0.00129476	0.00130962	0.00109875	0.00164668		SJ00372	0.00253094	0.0140163	0.351834
SJ00373	0.00050275	0.000287194	0.000237027	0.00148992	0.00132935	0.00178463	0.00161101	0.00161889	0.00175824		SJ00373	0.00327737	0.000533862	0.444174
SJ00374	0.000339653	0.000342698	0.000400744	0.00169629	0.00153743	0.00199112	0.00145081	0.00159284	0.00178601		SJ00374	0.00804235	0.00457209	0.472295
SJ00375	0.000465491	0.000329296	0.000380624	0.00154972	0.000951361	0.00167962	0.00150502	0.00143422	0.00160056		SJ00375	0.0429356	7.31322e-05	0.649914
SJ00376	0.000428198	0.000295709	0.000221606	0.00166979	0.00122841	0.00147871	0.00148272	0.00178618	0.00172559		SJ00376	0.0047375	0.000596325	0.268463
SJ00378	0.000610487	0.000156842	0.000137237	0.0006192	0.000510271	0.000655439	0.00115923	0.000775498	0.000679832		SJ00378	0.191648	0.0555986	0.19283
SJ00379	0.0011159	0.000313905	0.000369989	0.000987002	0.000803061	0.00103678	0.00111352	0.0014197	0.00117548		SJ00379	0.315274	0.120428	0.0709578
SJ00381	0	0	0	0.000242718	0.000202266	0.000202266	0.00017337	0.00125549	0.00188641		SJ00381	0.0038833	0.157773	0.217308
SJ00382	0.000199795	7.39714e-05	7.4415e-05	0.000812745	0.000386448	0.000748529	0.000965934	0.00107275	0.00124638		SJ00382	0.0461561	0.00181067	0.0571124
SJ00383	0.000144716	0.000199936	0.000167566	0.000506401	0.000326371	0.000550727	0.00164673	0.00138613	0.00141815		SJ00383	0.0452384	0.00293463	0.000775784
SJ00384	0.000457223	0.000136309	0.000266321	0.00105448	0.00121487	0.00103939	0.00183981	0.00210818	0.00206811		SJ00384	0.0035693	0.000175286	0.00155416
SJ00387	0.000346597	0.000185914	0.000193997	0.000974485	0.000575235	0.00106217	0.00202328	0.00184359	0.00198383		SJ00387	0.0404789	2.29773e-05	0.0111866
SJ00388	0.000433806	0.000175156	0.000254274	0.00114015	0.000908324	0.00150916	0.00221744	0.00197573	0.00226218		SJ00388	0.0222382	0.000106559	0.0164635
SJ00389	0.000361918	0.000196811	0.000181224	0.00134351	0.000930547	0.00181102	0.00153141	0.0015402	0.00160243		SJ00389	0.0424246	0.000574006	0.521254
SJ00390	0.000465756	0.000278736	0.000526865	0.00164153	0.000943378	0.00139959	0.00214506	0.00173244	0.00214869		SJ00390	0.0353043	0.0018592	0.0590608
SJ00391	0.000364731	0.000114851	0.000142489	0.00104009	0.00108593	0.00133423	0.00210153	0.00197633	0.00139006		SJ00391	0.00156231	0.0106859	0.0764088
SJ00392	0.000298425	0.000124922	0.000124922	0.000570824	0.000124922	0.000841737	0.0020263	0.00168796	0.0010108		SJ00392	0.251563	0.0388024	0.049716
SJ00393	0.000467716	0.000192906	0.000448161	0.00163563	0.000648713	0.00117324	0.0018231	0.00310274	0.00180198		SJ00393	0.100113	0.043952	0.112662
SJ00394	0.000328415	0.000193617	0.000158771	0.000926449	0.000668454	0.00104476	0.00161721	0.00185012	0.00154362		SJ00394	0.0149865	0.000670482	0.00596983
SJ00395	0	0	0	0.000340452	0	0.000421512	0.000920376	0.00152872	0.00114331		SJ00395	0.188085	0.021317	0.0154328
SJ00396	0.000857567	0.000128686	0.000242483	0.000809966	0.000937614	0.000914971	0.00265902	0.00212546	0.00131038		SJ00396	0.165747	0.0335109	0.098693
SJ00397	0.000365658	0.000160223	0.000201108	0.00125458	0.000694129	0.00128346	0.00201269	0.00320122	0.00173364		SJ00397	0.0382778	0.041684	0.0944587
SJ00398	0.000228624	0.000131643	8.49112e-05	0.000830635	0.00042453	0.000799546	0.00115438	0.00106018	0.00101839		SJ00398	0.0435059	9.26989e-05	0.0840085
SJ00399	0.000197719	0.000230632	0.000325513	0.00115144	0.000600477	0.00110485	0.00224093	0.0016527	0.00163666		SJ00399	0.0521513	0.0128043	0.0291054
SJ00400	0.000329862	0.000184597	0.000217914	0.00171881	0.000951096	0.001297	0.00167029	0.00185141	0.00163517		SJ00400	0.0356075	0.000143849	0.209772
SJ00401	0.00027587	0.000215567	0.000136207	0.0010579	0.000577834	0.000799523	0.00153933	0.00112276	0.00116685		SJ00401	0.0401998	0.00985369	0.0725213
SJ00402	0.000426591	0.000117872	0.000133107	0.000656989	0.000444314	0.0016938	0.00203637	0.00198674	0.00201148		SJ00402	0.203599	0.00268629	0.107337
SJ00403	0.000369654	0.000314404	0.000187471	0.00119842	0.0013181	0.00143292	0.0021792	0.00241844	0.00215342		SJ00403	0.000380568	0.000129089	0.0012126
SJ00404	0.00039226	0.000164405	0.000178008	0.00128863	0.000816723	0.00130791	0.00193369	0.00200329	0.00161088		SJ00404	0.0175173	0.000926167	0.0271311
SJ00405	0.000220419	0.000376183	0.000244857	0.00140236	0.000682492	0.00128404	0.00156403	0.00220325	0.00196211		SJ00405	0.0575357	0.00923536	0.0554368
SJ00406	0.000290646	9.23936e-05	0.000170241	0.00154434	0.000689633	0.00144307	0.00202035	0.00159121	0.00204247		SJ00406	0.0553172	0.00314284	0.118465
SJ00407	0.000413801	0.000164654	0.000178491	0.00129441	0.000857024	0.00178764	0.00196981	0.00217838	0.00187325		SJ00407	0.0487233	0.000141465	0.111205
SJ00408	0.000328414	0.000192351	0.000103956	0.000749845	0.000668137	0.000998732	0.00156373	0.00149663	0.00154857		SJ00408	0.0107539	0.00110859	0.0150225
SJ00409	0.000176283	0.000259465	8.84222e-05	0.000827729	0.000719028	0.000935333	0.00135246	0.00169186	0.00141297		SJ00409	0.00150133	0.00185509	0.00991789
SJ00410	9.1787e-05	9.65534e-05	9.49478e-05	0.000619781	0.000198882	0.000424713	0.000578983	0.000683713	0.000797669		SJ00410	0.11912	0.0111445	0.140876
SJ00411	0.000186399	4.77689e-05	0.000236666	0.000694603	0.00066096	0.000706026	0.0015343	0.0010005	0.00134558		SJ00411	0.0082822	0.011002	0.0594662
SJ00412	0.000313675	0.000249907	0.000136637	0.000979031	0.000703725	0.0011627	0.00133871	0.00151511	0.00127425		SJ00412	0.0216923	0.000366061	0.0648233
SJ00413	0.000270789	4.6276e-05	0.000174668	0.0006943	0.000569458	0.000785728	0.00106109	0.00104203	0.00126155		SJ00413	0.00455762	0.00057726	0.00990213
SJ00414	0.000253939	8.01947e-05	0.000114824	0.000620188	0.000375422	0.00063792	0.00128454	0.00143765	0.00100938		SJ00414	0.0234357	0.00586505	0.0133566
SJ00415	0	0	0	0.000210366	0	0	0.000751305	0.000713056	0.000554599		SJ00415	0.42265	0.00791074	0.00308541
SJ00416	0.000237279	8.88611e-05	0.000266023	0.00129624	0.00080449	0.00153807	0.00148345	0.00115029	0.00190524		SJ00416	0.0355607	0.0211741	0.383825
SJ00417	0.000283615	6.154e-05	6.53653e-05	0.000606139	0.000545382	0.000956752	0.00109885	0.000833256	0.000901298		SJ00417	0.0282008	0.00177419	0.19824
SJ00418	7.12504e-05	0	7.12504e-05	0	0	7.12504e-05	7.12504e-05	5.93755e-05	0.000254324		SJ00418	0.518518	0.329914	0.233927
SJ00419	0.000239349	0.000167324	8.92421e-05	0.000724945	0.000573383	0.000879359	0.000760318	0.000736739	0.000912412		SJ00419	0.0116351	0.00103333	0.506528
SJ00420	0.000292804	4.92732e-05	0.000254205	0.00105449	0.000851749	0.00118548	0.000827968	0.00152479	0.000967253		SJ00420	0.00307325	0.0387085	0.767802
SJ00421	8.8574e-05	0	7.38118e-05	0	0.000339534	0.000478721	0.000265722	0.000147624	0.000388038		SJ00421	0.261806	0.0764719	0.973947
SJ00422	0.000235285	9.25877e-05	0.000158121	0.000697938	0.000383854	0.000840542	0.000810006	0.00080499	0.000770848		SJ00422	0.0604292	0.00227085	0.370561
SJ00423	0.000519766	0.00065188	0.000185494	0.000675532	0.000923272	0.000675625	0.00179753	0.00052948	0.000466802		SJ00423	0.147305	0.386812	0.730407
SJ00426	0.00028927	0.000118768	0.000307799	0.00152103	0.000983879	0.00204032	0.00251281	0.00235761	0.00179566		SJ00426	0.0479255	0.00809307	0.139795
SJ00427	0.000588932	0.000544933	0.000484656	0.00180756	0.00111461	0.00182455	0.00263633	0.00275968	0.00351158		SJ00427	0.0447485	0.0116754	0.0190699
SJ00429	0.000714952	0.000151515	0.00012987	0.000962121	0.00138456	0.000848485	0.00267533	0.003079	0.00129729		SJ00429	0.044865	0.0516079	0.130398
SJ00431	3.6483e-05	0	0	0	0	3.04026e-05	0.00106575	0.00100625	0.000610835		SJ00431	0.904491	0.0245113	0.0246102
SJ00432	0.000105652	0.000138371	0.00011119	0.00054874	0.000325966	0.000261164	0.000852038	0.00140344	0.000666334		SJ00432	0.0942103	0.0605969	0.10028
SJ00433	4.13206e-05	7.43771e-05	0	0.000371886	0.000106253	0	0.000586878	0.00125114	0.000740403		SJ00433	0.389006	0.0534345	0.0526829
SJ00434	6.84509e-05	0	0	0	0	0	0.00126159	0.00108609	0.00117755		SJ00434	0.42265	0.000394969	0.00185481
SJ00435	0.000264978	0.000101304	0.000178231	0.000738575	0.000489347	0.000799772	0.00076239	0.00112332	0.000908911		SJ00435	0.0195592	0.00919483	0.145608
SJ00436	0.000198928	3.43058e-05	0.000145665	0.000574766	0.000839909	0.000971686	0.000799059	0.00108252	0.0012599		SJ00436	0.0175327	0.0126546	0.231232
SJ00437	0.000272321	4.7439e-05	0.000154501	0.000567547	0.000587138	0.000797383	0.000871792	0.000764893	0.000884941		SJ00437	0.00768726	0.00210712	0.105777
SJ00438	0	0	0	0.000486867	0	0	0.000687594	0.000366219	0.00022526		SJ00438	0.42265	0.0893754	0.28319
SJ00439	0.000267416	0.000112149	0.000146316	0.000978797	0.000817681	0.00122051	0.000861971	0.00112598	0.00173402		SJ00439	0.0105854	0.0499081	0.472086
SJ00440	8.60573e-05	2.02048e-05	6.3857e-05	0.000411151	0.000435239	0.000471623	0.000811184	0.00066954	0.000799327		SJ00440	0.000134284	0.00127021	0.0110729
SJ00441	0.000188441	9.90799e-05	0.000145972	0.000663888	0.000392191	0.00068621	0.000824065	0.000663509	0.00094882		SJ00441	0.0361547	0.00967344	0.14031
SJ00442	0.000140601	0	5.85207e-05	0.000336911	0.000414382	0.000533792	0.000498818	0.000490193	0.000497426		SJ00442	0.00884656	0.00868866	0.361847
SJ00443	0.000401164	0.000262218	0.000254382	0.00133139	0.000946658	0.00122363	0.000993965	0.00122686	0.00159218		SJ00443	0.00883256	0.0244081	0.648502
SJ00444	0.000262305	0.000146896	0.000134327	0.0011818	0.000501305	0.00113668	0.00100479	0.000627397	0.00117303		SJ00444	0.070023	0.036158	0.986705
SJ00445	0.000341053	0	0.000132838	0.000357524	0.000225115	0.000763025	0.000527302	0.000418141	0.000551142		SJ00445	0.214722	0.0592324	0.788674
SJ00446	0.00016377	8.50186e-05	0.000155316	0.00102189	0.00060198	0.000790055	0.00071176	0.000929492	0.0010296		SJ00446	0.0272322	0.010912	0.608328
SJ00447	0.000476917	0.000251648	0.000142579	0.00117783	0.000791037	0.0015964	0.0016345	0.00127563	0.00162441		SJ00447	0.0449845	0.0015473	0.304362
SJ00448	0.000421059	0.00014803	0.00012644	0.000696127	0.000637989	0.000947419	0.00110099	0.000738648	0.000938879		SJ00448	0.0169607	0.00817236	0.307001
SJ00449	0.000352212	0.000138381	0.000206411	0.00117901	0.000634692	0.00129379	0.00115417	0.00129724	0.00128489		SJ00449	0.0480675	0.00034543	0.411961
SJ00450	1.31468e-05	3.00499e-05	0.000119198	0.000186074	0.00010124	0.000204188	0.000175542	0.000393077	0.000303311		SJ00450	0.0744261	0.0446914	0.172066
SJ00453	0.000169779	0	0.000123798	0.000270838	0.000169779	0.000254669	0.000569973	0.000510517	3.03177e-05		SJ00453	0.101372	0.24769	0.50423
SJ00454	0.000372649	0.000153186	8.75352e-05	0.000280112	0.000275735	0.00015006	0.000460184	0.000757803	0		SJ00454	0.769972	0.465754	0.521656
SJ00456	0.000299347	0	0	0.000902644	0.000967118	0	0.000331583	0	0.000789813		SJ00456	0.23025	0.359764	0.557416
SJ00457	0.000295912	0	0	0.00038241	0.000488634	0.000350542	0.000693117	0.00151029	0		SJ00457	0.0721838	0.280349	0.532017
SJ00458	0.000483092	0.000168521	0.000168521	0.000370745	0.000202224	0.00116668	0.00134616	0.00110501	0.000404449		SJ00458	0.415791	0.125638	0.415839
SJ00459	0.00095877	0.000347702	0.000208183	0.000752745	0.00110556	0.00119942	0.00125038	0.00124196	0.0016137		SJ00459	0.143445	0.0444054	0.129652
SJ00460	0.000498877	0.000191205	0	0.00132364	0.000950711	0.000996996	0.000752679	0.000541747	0.000737503		SJ00460	0.0110562	0.0730963	0.0509884
SJ00461	0.000905317	0	0	0.00243963	0.00128952	0.00182704	0.00161127	0.00186753	0.000874404		SJ00461	0.02634	0.0534721	0.420086
SJ00462	0.000138581	0	0	0.000254066	0.00081301	0.000558944	0.00130844	0.000558944	0.00160182		SJ00462	0.0820566	0.0670972	0.177199
SJ00464	0.000338849	0.000458709	0.000214359	0.0013999	0.00157816	0.00173977	0.00155579	0.00121389	0.00185155		SJ00464	0.000834856	0.0135946	0.887039
SJ00465	0.000583147	0.000478277	0.000571823	0.00152075	0.00134995	0.00122948	0.00101132	0.00243394	0.00173225		SJ00465	0.00488222	0.101633	0.475842
SJ00466	0.000489544	0	0.000556326	0.00219879	0.00159189	0.00171777	0.00121596	0.00204466	0.00208602		SJ00466	0.00433241	0.0185835	0.882262
SJ00469	0.00034396	0.000196933	0.000171665	0.00133664	0.00136611	0.00165857	0.00101825	0.001571	0.00152241		SJ00469	0.0018036	0.0167608	0.70954
SJ00470	0.000237028	3.73552e-05	3.73552e-05	0.000818999	0.000644082	0.000554325	0.000945666	0.00136191	0.000318039		SJ00470	0.00549874	0.12011	0.576985
SJ00471	0	0	0	0	0	0.000159796	0.000706974	0.00183993	0.000136967		SJ00471	0.42265	0.215757	0.2338
SJ00472	0	0	0	0	0	0	0.000386863	0.000866774	0.000394758		SJ00472	NaN	0.0742249	0.0742249
SJ00474	0	0	0	0.000478399	0	0	0.0017345	0.0002576	0		SJ00474	0.42265	0.344098	0.452746
SJ00475	0.000102621	1.14874e-05	3.21647e-05	0	0	0	0.00162935	0.00192972	0.00143217		SJ00475	0.219171	0.00638502	0.00747486
SJ00476	0.000135152	0	0	0	0	0	0.00132461	0.000879802	0.000831113		SJ00476	0.42265	0.0189597	0.0232433
SJ00477	6.50237e-05	0	9.10332e-05	0	0	0	0.000756443	0.00155333	0.00102628		SJ00477	0.194613	0.043798	0.0415413
SJ00478	0	0.000131679	8.20903e-05	0	0	0	0.000946003	0.00112006	0.000914324		SJ00478	0.204623	0.000734053	0.00411864
SJ00479	0.000299453	0	0	0	0	0	0.0010707	0.000958249	0.00110329		SJ00479	0.42265	0.00451351	0.00176596
SJ00481	0.000538276	8.56334e-05	4.95399e-05	0.000645251	0.0008707	0.000348088	0.00140856	0.0014438	0.00139002		SJ00481	0.143234	0.0162589	0.0333642
SJ00482	0.000505521	0.000268767	0.000259373	0.00108458	0.000708915	0.00126189	0.00203529	0.00211746	0.00144923		SJ00482	0.0356948	0.0105628	0.0361931
SJ00483	0.000535183	0.000252439	0.000317281	0.000767474	0.000879377	0.00140418	0.0017544	0.00215935	0.00166822		SJ00483	0.0634655	0.0027245	0.0299646
SJ00484	0.000391861	0.000144579	0.000193094	0.0011272	0.00084964	0.00138696	0.0011755	0.00163957	0.00122359		SJ00484	0.0159273	0.00700147	0.352535
SJ00485	0.000337049	0.000146363	0.000126937	0.00103925	0.000694095	0.00115755	0.00107588	0.00115997	0.00107234		SJ00485	0.0176114	0.00186263	0.423451
SJ00486	0.000151461	0	0.00022377	0.000999296	0.000611189	0.000891023	0.000976309	0.00146513	0.00116629		SJ00486	0.0111753	0.00766756	0.117566
SJ00487	0.000172076	0.00011599	6.03523e-05	0.00101338	0.000586022	0.00103567	0.00142686	0.000974983	0.0013463		SJ00487	0.0300576	0.0114704	0.140184
SJ00492	0.00042178	0.000209132	0	0.0016808	0.00159117	0.000907884	0.000894176	0.00209309	0.000354296		SJ00492	0.0236107	0.216462	0.658493
SJ00495	0.000115442	1.79919e-05	7.87238e-05	0.00049867	0.000498902	0.000506956	0.000287576	0.000497244	0.000368944		SJ00495	0.00404352	0.0211964	0.195235
SJ00496	0.000390967	0.000228559	0.000263455	0.0011696	0.000797647	0.00140948	0.00168376	0.00179086	0.00182188		SJ00496	0.035083	2.74766e-05	0.0625333
SJ00497	0.000319189	5.16921e-05	8.06302e-05	0.000998625	0.000721653	0.00111836	0.00119637	0.000968334	0.00124929		SJ00497	0.00702416	0.00122419	0.264289
SJ00498	0.000159458	9.33963e-05	0.000153785	0.000515859	0.000465972	0.000794512	0.000605464	0.000668691	0.000619815		SJ00498	0.0417412	6.88598e-05	0.740283
SJ00499	0.000252073	0.000150754	0.000207309	0.000688837	0.000735589	0.00088024	0.000731323	0.000971858	0.000661732		SJ00499	0.00327845	0.0176344	0.865983
SJ00500	0.000165508	0	0	0.000165508	0.000165508	0.000893745	0.00110299	0	0.000595829		SJ00500	0.280877	0.247966	0.714752
SJ00501	0.000320551	0.000119819	9.95063e-05	0.000867418	0.000779108	0.00118785	0.0012021	0.00136711	0.0011401		SJ00501	0.0110536	0.000420166	0.128506
SJ00502	0.000245296	0.000175424	0.000181855	0.000936798	0.000919356	0.0012612	0.00140448	0.00162892	0.00147148		SJ00502	0.0143262	0.00108843	0.0326382
SJ00503	0.000351426	8.63579e-05	0.000131896	0.000583129	0.000685344	0.00117056	0.0010072	0.000922447	0.000895483		SJ00503	0.0574181	0.00534061	0.553151
SJ00504	0.000176849	4.00139e-05	8.15922e-05	0.000420283	0.00048499	0.000586878	0.000444375	0.000549777	0.000798998		SJ00504	0.00360564	0.0292077	0.453741
SJ00505	0.000371983	0.000187765	7.64342e-05	0.00112415	0.00106645	0.00174257	0.00153739	0.001324	0.00161581		SJ00505	0.0242968	0.000475255	0.50079
SJ00506	0.00036244	0.00036244	0.000234192	0.000234192	0.000234192	0.000702576	0	0.00119742	0.00127179		SJ00506	0.700228	0.346115	0.409504
SJ00507	0.000302291	8.69884e-05	0.000127118	0.000929837	0.000638772	0.00104111	0.000868368	0.00113064	0.000953384		SJ00507	0.0133604	0.00147072	0.475311
SJ00508	0.000375557	0.000190537	0.000235091	0.000541402	0.000766142	0.00143893	0.000779704	0.000796924	0.000770033		SJ00508	0.132758	0.0103595	0.670132
SJ00509	0.000444915	0.000211373	0.000327044	0.000766936	0.000604856	0.00155052	0.00152518	0.00137757	0.00140794		SJ00509	0.151384	0.000373596	0.252202
SJ00510	0.000307365	0.000160342	0.000249977	0.00128853	0.000523216	0.0014838	0.000943495	0.00120079	0.00142868		SJ00510	0.096354	0.0146767	0.795233
SJ00511	0.000289055	0.00019349	0.000157884	0.00118307	0.000934648	0.00120588	0.00110345	0.00136504	0.00124632		SJ00511	0.003466	0.00123313	0.321882
SJ00512	0.000366568	0.000144763	0.0001565	0.00117018	0.000820335	0.00129485	0.00126935	0.00155817	0.0015115		SJ00512	0.0123244	0.000554908	0.117453
SJ00515	0.000338091	0.000112385	0	0.000320297	0.000452896	0.000605273	0.000809572	0.000578381	0.000499321		SJ00515	0.0768716	0.0246946	0.245035
SJ00516	0.000342296	7.61812e-05	0.000278941	0.000594701	0.000483165	0.00127939	0.00106938	0.00194847	0.00121065		SJ00516	0.146511	0.0405552	0.166904
SJ00517	0.000243941	0.000127786	0.000103682	0.00127169	0.000789481	0.00120533	0.00119984	0.00113422	0.00129459		SJ00517	0.0189035	8.12468e-05	0.513222
SJ00518	0.000346695	0.000119194	0.000196803	0.00114304	0.00074461	0.00124234	0.00117544	0.00131352	0.00126882		SJ00518	0.0194637	0.000567543	0.300917
SJ00519	0.000496401	0.000285695	0.000103263	0.00120006	0.000496401	0.00130874	0.000103263	0.000694075	0.00031569		SJ00519	0.0921735	0.734947	0.11922
SJ00520	0.000649254	0.000481669	0.000150804	0.000952967	0.00123109	0.00150198	0.0014349	0.0022787	0.00300733		SJ00520	0.0208098	0.0464868	0.145079
SJ00521	0.000142653	0.000285307	0.00044381	0.00160995	0.00173335	0.00095603	0.00157088	0.0012635	0.00187549		SJ00521	0.0302898	0.00807457	0.672934
SJ00522	0.000407682	0.000441988	0.000184162	0.000727579	0.00110015	0.000668744	0.000803575	0.00116396	0.000332363		SJ00522	0.0476082	0.215348	0.827012
SJ00523	0.000230384	0.000268113	0.00039637	0.00123186	0.00108678	0.00140219	0.00171988	0.00100014	0.000487106		SJ00523	0.00245764	0.161483	0.683517
SJ00525	3.81738e-05	0	0	9.1617e-05	0.000218136	0.000294483	0.000255417	0.00053934	8.90721e-05		SJ00525	0.0797844	0.164029	0.567341
SJ00527	0.000717567	0.000342504	7.73395e-05	0.000845211	0.00102306	0.00107541	0.00107999	0.00106649	0.000503167		SJ00527	0.0690081	0.130745	0.667039
SJ00528	0.000746395	0.000376102	0.000365586	0.00130239	0.00137004	0.000862332	0.00134481	0.00119855	0.00278534		SJ00528	0.0304955	0.119912	0.36016
SJ00529	0.000394784	0.000639146	0.000850534	0.000774407	0.00119048	0.00137633	0.00015045	0.00183638	0.00166984		SJ00529	0.0991245	0.386377	0.866775
SJ00533	0.000896482	0.000276855	0.000276855	0.000901756	0.00116279	0.000514159	0.00177187	0.00132891	0.00214569		SJ00533	0.250231	0.0162329	0.0448009
SJ00534	0.00062201	0.000150376	0	0.00125856	0.00122933	0.00161652	0.00115	0.00100296	0.000360079		SJ00534	0.0111524	0.135814	0.147335
SJ00535	0.000206583	0.000165113	0.00031522	0.00137172	0.000667075	0.00168186	0.00190746	0.00189996	0.00163151		SJ00535	0.0749144	0.000659565	0.189574
SJ00536	0.000323458	0.000222873	0.000174091	0.00136813	0.000784133	0.00149684	0.00109569	0.00139522	0.00133128		SJ00536	0.0422823	0.00235949	0.825468
SJ00537	0.000742869	0.000531731	0.000331649	0.00148559	0.000767546	0.00125508	0.00108148	0.00129422	0.000899481		SJ00537	0.0757433	0.027881	0.767389
SJ00538	0.000376645	0.000204944	0.000213204	0.00123827	0.00083138	0.00134111	0.00130214	0.00130265	0.00148619		SJ00538	0.0205678	0.000197344	0.280745
SJ00539	0.000398651	0.00022403	3.95608e-05	0.0015363	0.000679583	0.00102022	0.00091168	0.00129223	0.000843354		SJ00539	0.0586656	0.0123563	0.839051
SJ00540	0.000423796	0.00021345	0.000222121	0.00113998	0.00101662	0.0017963	0.0014702	0.00167402	0.00162171		SJ00540	0.0422256	0.000157272	0.379881
SJ00541	0.000174716	0.000102517	0.000129835	0.000673185	0.000488401	0.000764689	0.000655118	0.000683604	0.00086855		SJ00541	0.019417	0.0075581	0.425543
SJ00542	0.000297649	0.000124916	0.000194841	0.000975616	0.000763401	0.00119187	0.00111268	0.00136456	0.00120547		SJ00542	0.0145153	0.000640791	0.172684
SJ00543	5.17125e-05	3.26605e-05	3.8104e-05	0.000286596	0.000221638	0.000131104	4.57247e-05	0.000111137	0.000274893		SJ00543	0.060053	0.269081	0.45158
SJ00544	0.000377246	0	5.98086e-05	0.000915571	0.000509869	0.00126541	0.00121269	0.00137878	0.000978448		SJ00544	0.0547108	0.00318248	0.320109
SJ00545	0.000361436	0	7.43163e-05	0.00186145	0.00131483	0.00122591	0.00128436	0.00113744	0.00126717		SJ00545	0.00902311	0.004332	0.353945
SJ00546	0.000431655	0.000268733	0.000140271	0.00108325	0.000718008	0.00110631	0.00115361	0.00136281	0.00126466		SJ00546	0.0141908	0.00110778	0.132056
SJ00547	0.000477619	0	0.000196464	0.00132126	0.00121796	0.00121709	0.00179803	0.00230195	0.00171327		SJ00547	0.0135622	0.00230652	0.060332
SJ00548	0.000587501	0.000286042	0.000301311	0.00214804	0.00122674	0.0017239	0.0021652	0.00244107	0.00163422		SJ00548	0.0275376	0.010151	0.346345
SJ00549	0.000332032	0.000145688	0.000479445	0.00201917	0.0026302	0.0022379	0.00324859	0.00272079	0.00284391		SJ00549	0.00207639	0.000471694	0.0559571
SJ00550	0.000322757	0.000173792	0.000148965	0.00217612	0.000796133	0.00116234	0.00191001	0.00151493	0.00141351		SJ00550	0.103814	0.00622001	0.636853
SJ00554	0.000384507	0.000203584	0.000156388	0.000972291	0.000702492	0.00167763	0.000991605	0.000904754	0.00126064		SJ00554	0.0887285	0.0053611	0.84922
SJ00555	0.000354531	0.000128931	0.000116011	0.00091787	0.00067323	0.00096212	0.000908929	0.000750949	0.000898132		SJ00555	0.0057049	0.00363232	0.988589
SJ00556	0.00010725	0	0	6.93001e-05	5.77502e-05	0.000142312	6.93001e-05	0.00012265	5.77502e-05		SJ00556	0.296496	0.326858	0.85369
SJ00557	0.000511152	0	0	0.000370625	0.00138119	0.00131093	0.00191118	0.00145085	0.00167831		SJ00557	0.103179	0.00272763	0.169811
SJ00558	0.000222367	0.000273231	0.000384324	0.000991685	0.000663327	0.000979422	0.00110451	0.00155707	0.000690301		SJ00558	0.0189627	0.0763254	0.450748
SJ00559	0.000570008	0.000272858	0.000302891	0.00113222	0.00110645	0.00086887	0.00121275	0.00154258	0.00136536		SJ00559	0.0068693	0.00178772	0.0572957
SJ00560	0.00106529	0.000487013	0.000372142	0.00435482	0.00142315	0.00313504	0.00178082	0.00250252	0.00222115		SJ00560	0.103571	0.0070603	0.446923
SJ00562	0.000153788	0.000108802	0	0.00111583	8.46238e-05	0.000649186	0.00101307	0.000939325	0.00131227		SJ00562	0.215874	0.00621229	0.250281
SJ00563	0.000665916	8.22641e-05	9.42296e-05	0.000920786	0.00145411	0.00108798	0.00150543	0.00100558	0.00130721		SJ00563	0.0262531	0.0170528	0.610053
SJ00565	0.000512232	0.000331598	0.000457394	0.0024203	0.00286538	0.00299087	0.00136386	0.000732722	0.0012571		SJ00565	0.00298644	0.0635833	0.00341521
SJ00566	0.000720957	0.000468941	0.00039137	0	0	0	0.002968	0.00245907	0.00222043		SJ00566	0.0338283	0.00473352	0.00739621
SJ00567	0.00044085	0.000222917	0.00019988	0.00112893	0.000907505	0.00127837	0.00142812	0.00114298	0.00143462		SJ00567	0.0048413	0.00128753	0.18685
SJ00568	0.000727862	0.000469083	0.000149254	0.00254755	0.00122112	0.00110603	0.00134536	0.00457645	0.00104952		SJ00568	0.113251	0.237078	0.611828
SJ00569	0.000754389	0.000126199	0.000371586	0.00112636	0.00119609	0.00210996	0.00249418	0.00240157	0.0014101		SJ00569	0.057953	0.0227291	0.255123
SJ00570	0.000189214	0.000452977	0.000424217	0.00111304	0.00145685	0.00206389	0.00202248	0.00274133	0.00162015		SJ00570	0.0410799	0.026536	0.248063
SJ00571	0.000273792	0.000226586	4.72054e-05	0.000289527	0	7.55287e-05	0.000736105	0.000276939	0.000393229		SJ00571	0.613594	0.162071	0.112903
SJ00572	0.00047117	0.000293404	0.000288285	0.0017219	0.000828683	0.00223677	0.00170686	0.00247843	0.00174123		SJ00572	0.0910553	0.0186381	0.483488
SJ00573	0.000445956	0.000390713	0.000190607	0.00111674	0.00107296	0.00164458	0.00150456	0.00178578	0.00159145		SJ00573	0.0232146	0.000358746	0.188697
SJ00574	0.000602725	0.000299535	0.000234513	0.000872068	0.00152697	0.00159902	0.00175875	0.0016395	0.00150128		SJ00574	0.0360104	0.00148753	0.322991
SJ00575	0.000557292	0.000104603	0.000428196	0.00163036	0.00110766	0.00237711	0.00208442	0.00170398	0.00188362		SJ00575	0.0541874	0.00110353	0.670416
SJ00576	0.000326375	0.000198306	0.000184176	0.00139584	0.00098784	0.00140791	0.00117127	0.00169751	0.00132571		SJ00576	0.0112981	0.0123534	0.554975
SJ00577	0.000397027	0.000155559	0.00027261	0.00119203	0.00110557	0.00159116	0.00141997	0.00179363	0.00149321		SJ00577	0.0100586	0.00155147	0.225723
SJ00578	0.000395556	0.00023642	0.0002301	0.00128404	0.00103092	0.0014485	0.00138092	0.0015558	0.0014288		SJ00578	0.00702398	0.00010119	0.235471
SJ00579	0.000461526	0.000118366	0.00030009	0.00133418	0.00102914	0.00171268	0.00097565	0.00132069	0.00158688		SJ00579	0.0177687	0.0142781	0.820669
SJ00580	0.000303692	0.000129371	0.0002945	0.00128017	0.000805493	0.00148742	0.00160584	0.00142878	0.0015011		SJ00580	0.0344745	8.23471e-05	0.249319
SJ00581	5.35047e-05	0.000155927	0.000160514	0.000477847	0.000503835	0.000611863	0.000227776	0.000484598	0.000575166		SJ00581	0.00180522	0.0865049	0.43805
SJ00583	0.000302606	0.00012173	0.000112219	0.000715882	0.000869388	0.00106514	0.0010094	0.00087789	0.00126123		SJ00583	0.00712566	0.00583417	0.334471
SJ00585	0.000336038	0.000244781	0.000301743	0.000961364	0.000769944	0.00130686	0.0012211	0.00141201	0.00158008		SJ00585	0.0412753	0.00593179	0.116656
SJ00586	0.000204598	0.000151396	0.000138106	0.00104249	0.000584231	0.00107472	0.000832221	0.00102484	0.00135653		SJ00586	0.0413892	0.0256618	0.481698
SJ00591	0.000263619	0.000148018	0.000119571	0.000984977	0.000694138	0.00148431	0.00130078	0.00113644	0.00140139		SJ00591	0.0580706	0.000850078	0.437005
SJ00594	0.000179986	0	0	0	0	0	0.000215983	0.00110048	0		SJ00594	0.42265	0.377418	0.322267
SJ00597	0	0	0.000118064	0	0	0.000118064	0.000619834	0.000830897	0.000236128		SJ00597	1	0.0886553	0.0886553
SJ00598	0	0	0	0	0	0	0.00103441	0.00139933	0.000963614		SJ00598	NaN	0.0139141	0.0139141
SJ00600	0	0	0	0	0	0	0.00127562	0.000554214	0.000613041		SJ00600	NaN	0.0720646	0.0720646
SJ00601	7.60304e-05	0.000218254	0.000252834	0	0.000102041	0.000549062	0.00143688	0.000980098	0.00180358		SJ00601	0.860122	0.0306309	0.0186683
SJ00602	0	0	0	0	0	0	0.000369996	0.000828888	0.00105934		SJ00602	NaN	0.0654168	0.0654168
SJ00603	0	0	0	0	0	0	0.00222222	0.00074845	0.000264901		SJ00603	NaN	0.20838	0.20838
SJ00604	0.000349	0.000181928	0.000159123	0.00117981	0.00102734	0.00139813	0.00131751	0.00138094	0.00141363		SJ00604	0.00363593	0.000574243	0.253496
SJ00605	0.00038127	0.000134042	0.000189672	0.00116125	0.000869067	0.001213	0.00145929	0.00123087	0.00140152		SJ00605	0.00426698	0.000388078	0.101982
SJ00608	0.000279884	0.00015917	9.8204e-05	0.00119998	0.000438133	0.000981549	0.000995287	0.000979831	0.0011453		SJ00608	0.0849175	0.00032989	0.541009
SJ00609	0.000289251	0.000105112	0.000119751	0.00138607	0.00104104	0.00143924	0.00135294	0.00134172	0.00187297		SJ00609	0.00472606	0.0101577	0.344352
SJ00610	7.94062e-05	6.74473e-05	0.000117749	0.000656923	0.000221756	0.000726366	0.000786283	0.000481629	0.00275835		SJ00610	0.104172	0.220919	0.375698
SJ00611	0.000205109	0.000143408	0.000100594	0.000845258	0.000644085	0.000966771	0.000781164	0.000868175	0.00109554		SJ00611	0.0127232	0.0091863	0.508707
SJ00612	0.000122965	9.16164e-05	0.000109902	0.000621016	0.000334585	0.000706531	0.000801275	0.000623971	0.000699545		SJ00612	0.0572524	0.00597827	0.306463
SJ00613	0.000301269	0.000146537	0.000156387	0.00107381	0.000714525	0.00112326	0.00100835	0.000999613	0.00102503		SJ00613	0.0167139	0.00321543	0.783299
SJ00614	0.000339524	0.000111024	0.000102094	0.000781377	0.000633822	0.0009132	0.00090398	0.000837776	0.000898699		SJ00614	0.0061775	0.00845605	0.325495
SJ00615	0.000370343	0.000338892	0.000341813	0.000724099	0.000811386	0.00149479	0.00104408	0.00131632	0.00169605		SJ00615	0.113372	0.0335038	0.333107
SJ00617	0.000284204	8.88588e-05	0.000164724	0.00104546	0.000660993	0.000945117	0.00112489	0.00171209	0.00136052		SJ00617	0.0127681	0.0122471	0.075248
SJ00618	0.000424377	0.000223964	0.000139978	0.000319948	0	0.000186637	0.000690556	0.00119581	0.000279956		SJ00618	0.495923	0.219083	0.162045
SJ00619	0.00020465	0.000107624	0.000134016	0.000263577	0.000374165	0.000882081	0.000590913	0.00064622	0.000836338		SJ00619	0.198685	0.0101745	0.442457
SJ00621	0.000266514	0.000228133	0.000146671	0.000642141	0.000416573	0.000941382	0.00110434	0.00111983	0.0015034		SJ00621	0.0896554	0.0113238	0.04651
SJ00622	0.000270592	3.89366e-05	0.000248932	0.00112504	0.000711516	0.000934359	0.000969243	0.00103539	0.0015184		SJ00622	0.0102772	0.017348	0.306739
SJ00623	0.000143082	0.000168749	0.000110277	0.00086278	0.000604453	0.00148811	0.000737503	0.000748005	0.000875165		SJ00623	0.0838543	0.00180926	0.530204
SJ00624	0.000395698	0.000314871	0.000229169	0.00117149	0.000894011	0.00169825	0.00106255	0.00177528	0.00126109		SJ00624	0.0523083	0.0330279	0.742782
SJ00625	0.000335589	0.000130643	0.000138214	0.000712638	0.000529779	0.000828955	0.000865306	0.000923545	0.000918023		SJ00625	0.012976	0.0059257	0.129885
SJ00626	0.000303117	0.000107212	0.000132467	0.00102325	0.000820001	0.0011987	0.00101625	0.00121978	0.00127798		SJ00626	0.00597853	0.000794832	0.314798
SJ00627	0.00030244	0.000180036	0.0001315	0.000734479	0.00061066	0.00101086	0.00114621	0.000964969	0.00106139		SJ00627	0.0251345	0.000308191	0.134107
SJ00628	0.000412945	0.000184361	0.000168663	0.00121486	0.000785337	0.00184088	0.00132384	0.000957786	0.00124111		SJ00628	0.0707741	0.00358491	0.769878
SJ00630	0.000447114	0.000195046	0.000298237	0.00209263	0.0013715	0.00163523	0.00076946	0.00141202	0.00148721		SJ00630	0.0144241	0.0464831	0.199492
SJ00631	0.000204859	9.02527e-05	0	0.000255716	0.000485646	0.000112816	9.02527e-05	0.000154719	0.000477407		SJ00631	0.226393	0.366494	0.799389
SJ00634	0.000507348	0.000156073	0.000203268	0.00145807	0.00120893	0.00143781	0.000958421	0.0012737	0.00114862		SJ00634	0.00198389	0.00470534	0.119428
SJ00636	0.000566551	0.000159037	0.000183008	0.00124999	0.00100312	0.0017622	0.000904374	0.00120268	0.00164112		SJ00636	0.0243779	0.0273227	0.787847
SJ00637	0.000178632	8.38594e-05	7.91434e-05	0.000430023	0.000511108	0.000559436	0.000593964	0.000818874	0.000503348		SJ00637	0.00162682	0.0211481	0.275794
SJ00638	0.000431443	3.97204e-05	0.000104597	0.000754593	0.000480483	0.000660351	0.000726977	0.000891357	0.00106111		SJ00638	0.0468063	0.0118779	0.108143
SJ00639	0.000194225	7.44388e-05	7.40291e-05	0.000730472	0.000591864	0.000887131	0.000924533	0.00129916	0.00116128		SJ00639	0.00836416	0.00601645	0.0508851
SJ00640	0.000444487	0.000204166	0.00027402	0.000793051	0.00145375	0.00127652	0.00134945	0.00152971	0.00112027		SJ00640	0.0359616	0.00370384	0.536344
SJ00641	0.000319262	0.000166793	0.000151906	0.00108694	0.000825981	0.00105054	0.000893385	0.00092672	0.00128899		SJ00641	0.0024632	0.0126031	0.766062
SJ00642	0.000505784	0.000151214	0.000186274	0.000996339	0.00113879	0.00137614	0.00151739	0.00131249	0.00133622		SJ00642	0.00491648	0.00268888	0.181068
SJ00643	0.000375446	0.000193867	0.000197147	0.00132694	0.000888181	0.00142138	0.00142198	0.00130606	0.00142837		SJ00643	0.0185704	0.000238739	0.403229
SJ00644	0.000215743	0.000180217	0.000179202	0.00107491	0.00073062	0.00131763	0.0010475	0.00115021	0.00125399		SJ00644	0.0373503	0.00284995	0.594802
SJ00645	0.000705347	0	0.0001144	0.00129428	0.000737246	0.00168674	0.00101782	0.00188962	0.00183387		SJ00645	0.0544426	0.0238294	0.435655
SJ00646	0.000498569	0.000217113	0.000140485	0.000757162	0.00129204	0.00116326	0.000660312	0.0012786	0.00151312		SJ00646	0.020216	0.0598254	0.806213
SJ00647	0.000206724	0.000137859	0.000265634	0.000512263	0.000633317	0.00105516	0.000974376	0.000858898	0.00110656		SJ00647	0.077819	0.00238356	0.271624
SJ00648	0.000274601	3.63584e-05	0.000107984	0.000511676	0.00058994	0.00198553	0.000727998	0.000700988	0.000568697		SJ00648	0.202191	0.00518747	0.527855
SJ00649	0.000323538	0.000140342	0.00016261	0.000774009	0.000584697	0.00120255	0.00111265	0.000795076	0.000808218		SJ00649	0.0606151	0.00876433	0.821225
SJ00651	0.000441509	0.000225795	0.000227742	0.00138321	0.00105007	0.00144201	0.00158728	0.00153306	0.00156327		SJ00651	0.00463685	0.00221084	0.155865
SJ00653	0.000189179	0.000141884	0.000162153	0.000567538	0.00045403	0.000270256	0.000767526	0.000351332	0.000964812		SJ00653	0.0880957	0.0984646	0.283205
SJ00655	4.83442e-05	0	8.86311e-05	0	0	0	0.00145493	0.000983583	0.00101944		SJ00655	0.216681	0.0160748	0.0168388
SJ00657	0.000137931	0	0	0	0	0	0.000334975	0.00149754	0.000214559		SJ00657	0.42265	0.259178	0.237238
SJ00658	0.000329993	0.000189403	0.00018827	0.00123899	0.00106581	0.00121663	0.00097332	0.00109187	0.00151765		SJ00658	0.000225482	0.0217264	0.915377
SJ00659	6.51721e-05	0.000397911	0.000130344	0.00114481	0.00103623	0.00251865	0.00127125	0.00033455	0.00158403		SJ00659	0.0971021	0.139641	0.456078
SJ00660	0.000364255	0.000159844	0.000288164	0.00155706	0.00114174	0.00171457	0.000984292	0.000726545	0.000979389		SJ00660	0.0123039	0.00541371	0.0588722
SJ00661	0.000517681	0.000380363	0.000456852	0.00252303	0.00208515	0.00191939	0.00135359	0.00149205	0.0010683		SJ00661	0.00828678	0.0140458	0.0205946
SJ00662	0.000547801	0.000422998	0.000430065	0.0023468	0.00186141	0.00240108	0.00123556	0.00178	0.00143801		SJ00662	0.00709033	0.0184397	0.0374719
SJ00663	0.000217984	0.000155735	0.000155929	0.000881195	0.000833596	0.0008416	0.000604138	0.000585093	0.000648986		SJ00663	2.85073e-05	0.000105599	0.000758093
SJ00664	0.000575561	0.000360066	0.000320992	0.00143345	0.00151696	0.00153301	0.00165186	0.000545739	0.00101196		SJ00664	0.00210735	0.173498	0.316111
SJ00665	0.000308283	0.000142612	0.000221721	0.00137872	0.00104506	0.00126778	0.000893142	0.000782513	0.00119294		SJ00665	0.00308852	0.01666	0.158993
SJ00666	0.000135843	8.95783e-05	3.57939e-05	0.00104109	0.000828904	0.000664238	0.000342366	0.000561497	0.000213829		SJ00666	0.0151555	0.0969773	0.0341293
SJ00667	0.000493306	0.000317665	0.000327884	0.00124864	0.000974563	0.00174571	0.00121138	0.00172726	0.00184103		SJ00667	0.0455321	0.0180119	0.416044
SJ00668	0.000449458	0.000317252	0.000353431	0.00162439	0.00105754	0.00172441	0.0016759	0.00172912	0.0016678		SJ00668	0.0304067	0.000104286	0.396687
SJ00669	0.000431072	0.000231048	0.000426613	0.00172806	0.00159956	0.00198017	0.00182448	0.00144449	0.00163075		SJ00669	0.00117823	0.00147957	0.434152
SJ00670	0.000495446	0	0.0002721	0.00169929	0.000922696	0.00163861	0.00119417	0.000791773	0.00158067		SJ00670	0.0241378	0.0337078	0.53129
SJ00671	0.000316811	0	0.000170591	0	0.000170591	0	0.000204708	0.000818833	0.00014622		SJ00671	0.392603	0.409463	0.258328
SJ00673	0.000311079	0	0	0.000832735	0.000906916	0.000723857	0.00202647	0.00188921	0.00143854		SJ00673	0.00876134	0.00292856	0.0245422
SJ00674	0.000302791	0	0.000217219	0.000375903	0.000236966	0.00095351	0.00115382	0.00129556	0.000589595		SJ00674	0.248916	0.0443521	0.185796
SJ00675	0.000542329	0.00028072	0.000267682	0.0012283	0.00103797	0.00174313	0.00151954	0.00150607	0.00145704		SJ00675	0.0293737	0.00464921	0.532378
SJ00677	0.000399898	0.000255205	0.000228354	0.00150018	0.000880759	0.00163647	0.00105066	0.00141754	0.00122057		SJ00677	0.0403004	0.00452062	0.699039
SJ00678	0.00032539	0.000161848	0.000175024	0.00109827	0.000855729	0.00117063	0.0013854	0.00114497	0.00127225		SJ00678	0.00424097	0.000409881	0.134255
SJ00679	0.000214646	8.11688e-05	0	0.000625001	8.11688e-05	0.00102002	0.000757576	0.00100446	0.000416667		SJ00679	0.217834	0.0528049	0.667368
SJ00680	0.00011444	1.95069e-05	1.95069e-05	0.00021761	4.55161e-05	0.000122615	0.000119642	0.000250927	0.000237055		SJ00680	0.271038	0.0482226	0.319837
SJ00681	0.00018186	0.00022415	0.000119288	0.000625102	0.000496897	0.0010711	0.000780599	0.00119899	0.00107956		SJ00681	0.0814203	0.0165614	0.255369
SJ00682	0.000174683	0	0.000112296	0.00142911	0.00100265	0.00196408	0.00070319	0.00180254	0.000821725		SJ00682	0.0351634	0.0976349	0.471158
SJ00683	0.000413899	0.000132552	0.000183906	0.00135388	0.00117243	0.00157258	0.00160088	0.00149734	0.00139905		SJ00683	0.00201143	0.000563802	0.381772
SJ00685	0.000456312	0.00015294	0.000189924	0.00110527	0.000863074	0.00130471	0.001155	0.00127229	0.00158697		SJ00685	0.00816825	0.0034774	0.245032
SJ00686	0.00036642	0.000136089	0.000204294	0.00117129	0.000881829	0.00138512	0.00135134	0.00131248	0.00150209		SJ00686	0.01271	0.000245455	0.232763
SJ00687	0.000268125	0.000153807	0.000177552	0.00107219	0.000859849	0.00120007	0.00152881	0.00186915	0.00104213		SJ00687	0.0077375	0.0311648	0.203096
SJ00689	0.000223483	5.48582e-05	7.32924e-05	0.00105485	0.000771256	0.0013296	0.000870677	0.000994513	0.00113655		SJ00689	0.0199918	0.00119523	0.793306
SJ00691	0.000182595	8.57632e-05	4.28816e-05	0.000308943	0.000259672	0.000553293	0.00069241	0.000491097	0.000346124		SJ00691	0.079107	0.0408865	0.372702
SJ00692	0.000359896	0.000152215	0.000102074	0.000876864	0.000556542	0.0011352	0.000944861	0.000960229	0.00135987		SJ00692	0.0422313	0.00923209	0.34454
SJ00693	0.000108215	8.68225e-05	8.18843e-05	0.000473364	0.000208542	0.000583643	0.000464483	0.000571982	0.000623878		SJ00693	0.0968842	0.00867071	0.363849
SJ00694	0.000298187	0.000177951	0.000114822	0.000862151	0.000817778	0.00113961	0.000974164	0.0011841	0.00107009		SJ00694	0.00697025	0.000442898	0.323735
SJ00697	0.000197463	0.000119833	8.56248e-05	0.000723191	0.000751018	0.000885218	0.0010474	0.000843367	0.00116208		SJ00697	0.000841167	0.00588804	0.114909
SJ00698	0.000225913	0.000117784	0.000110151	0.000561601	0.000424746	0.000670576	0.000981066	0.000785524	0.000817041		SJ00698	0.015141	0.00136188	0.0308932
SJ00699	0.000496744	4.82877e-05	0.000208194	0.00094242	0.000502011	0.000969317	0.00110467	0.00108028	0.000782272		SJ00699	0.0519052	0.0130006	0.378565
SJ00700	0.000396383	0.000181961	0.000296505	0.00127187	0.000940119	0.00167072	0.00140165	0.00144551	0.00164106		SJ00700	0.0331632	0.000276523	0.445785
SJ00703	0.000186101	0.000117077	0.000136785	0.000425368	0.000416224	0.00117579	0.000751039	0.000916161	0.001028		SJ00703	0.171077	0.00805252	0.469183
SJ00704	0.000363349	0.000135327	8.82171e-05	0.000781416	0.000994464	0.00151764	0.0012787	0.001219	0.00137352		SJ00704	0.0401069	0.00136604	0.473211
SJ00705	0.000373725	0.000150563	0.000195494	0.00150256	0.000770863	0.00139265	0.00155578	0.00139068	0.00158402		SJ00705	0.0404737	0.000167442	0.332756
SJ00706	0	0	0	0.000542496	0.000693189	0	0.000641522	0.000180832	0		SJ00706	0.189508	0.287665	0.65342
SJ00707	0.00032647	0.000188543	0.00018605	0.00118519	0.000713891	0.00116116	0.0014483	0.0012352	0.00128083		SJ00707	0.0276108	0.000301559	0.178178
SJ00708	0.000281324	0.000123392	6.5326e-05	0.000777776	0.000409321	0.000875891	0.000902804	0.000690069	0.000783648		SJ00708	0.0471834	0.00206828	0.552374
SJ00710	0.000430395	0.000135458	0.000182894	0.00124841	0.000996345	0.00125799	0.00120835	0.00113049	0.00143278		SJ00710	0.00187741	0.0014389	0.512169
SJ00711	0.000257869	0.00012822	0.000155608	0.00054658	0.000754563	0.00104236	0.00073958	0.000858323	0.00110582		SJ00711	0.0444768	0.0133647	0.543309
SJ00712	0.000311721	0.000855005	0	0.000498753	0.00227111	0.0021672	0.00239877	0.000997506	0.000831257		SJ00712	0.147363	0.165612	0.771361
SJ00713	0.000156454	7.96495e-05	7.96495e-05	0	6.63748e-05	0.000484851	0.000160405	0.000518067	0.00051867		SJ00713	0.658362	0.127175	0.330441
SJ00715	0.000241708	4.24357e-05	0.000280285	0.00130018	0.000670827	0.00129688	0.000896197	0.00108141	0.00129852		SJ00715	0.0379959	0.00490047	0.991544
SJ00716	0.000444094	0.000235915	0.000140631	0.00109922	0.00134332	0.00197951	0.0014976	0.00165314	0.0017763		SJ00716	0.033663	0.000364165	0.593358
SJ00717	0.000201844	0.000181578	0.000335917	0.00145313	0.000840097	0.00124731	0.00142951	0.00139018	0.00142588		SJ00717	0.0279871	0.000934282	0.321756
SJ00718	0.000297032	0.00019665	0.000102078	0.00105051	0.000796001	0.00149434	0.00143909	0.00139653	0.00105565		SJ00718	0.0383013	0.00471818	0.491827
SJ00719	0.000327926	0.000162991	0.000111757	0.000966067	0.000689203	0.000997072	0.00071082	0.00101763	0.00106143		SJ00719	0.00662775	0.00865896	0.771599
SJ00720	0.000286752	0.000153731	0.000181901	0.00112374	0.000778648	0.0012549	0.000973297	0.00115962	0.00126182		SJ00720	0.0205297	0.00265264	0.662281
SJ00721	0.000180002	6.80553e-05	8.66014e-05	0.000483289	0.000371369	0.00091163	0.0006477	0.000552025	0.000698832		SJ00721	0.0954569	0.000868234	0.817178
SJ00722	0.000366908	6.04449e-05	0	0.00104023	0.000546883	0.00149964	0.000818596	0.00180245	0.00125773		SJ00722	0.0681203	0.0414885	0.541295
SJ00723	0.000293083	0	0	0.00033179	0.000507223	0.000223619	0.00070479	0.000760789	0.000293327		SJ00723	0.117427	0.0593358	0.259306
SJ00724	0.000380545	0.000212996	0.000242059	0.00115518	0.000909124	0.00132479	0.00133762	0.0011384	0.00147696		SJ00724	0.0100859	0.0024845	0.296128
SJ00725	0.000469325	0.000110965	0.000207903	0.00122934	0.0010102	0.00144571	0.0011816	0.00141642	0.00140984		SJ00725	0.00460825	0.00184476	0.514103
SJ00726	0.000378731	0.000237436	0.00031948	0.00113247	0.000607047	0.00137674	0.00128296	0.00228046	0.000988973		SJ00726	0.0808943	0.0894009	0.362619
SJ00727	0.000359682	0.000250132	0.000286687	0.000182662	0.000313487	0.000995356	0.00114195	0.00120462	0.00102582		SJ00727	0.514378	0.000521269	0.125174
SJ00728	0.000455028	0.000201747	0.000247975	0.00152921	0.000995826	0.0017509	0.00142124	0.00148771	0.00175075		SJ00728	0.0271162	0.000805539	0.641193
SJ00729	0.000393481	0.000271704	0.000186249	0.00143884	0.00113342	0.00131801	0.00151107	0.00137221	0.00169949		SJ00729	0.00127558	0.000892683	0.150572
SJ00730	0.000410242	0.00017844	0.000111814	0.000925072	0.000783454	0.00129705	0.000929268	0.00121367	0.00112912		SJ00730	0.0194642	0.00231454	0.64525
SJ00731	0.000355026	0.000111184	0.000252119	0.00115344	0.000771713	0.00130528	0.00139298	0.00130347	0.00152843		SJ00731	0.020504	0.000273469	0.160658
SJ00732	0.000410535	0.000235682	0.000266317	0.00138563	0.000902109	0.00130904	0.00127897	0.00150634	0.0012677		SJ00732	0.0177606	0.000694229	0.434448
SJ00733	0.0003866	0.000314427	0.000307683	0.00134551	0.00167496	0.00142601	0.00146639	0.00129032	0.00154091		SJ00733	0.00503069	0.00211273	0.710803
SJ00736	0.000161803	9.71793e-05	0.000161625	0.000901952	0.000775406	0.000932606	0.000557307	0.000364714	0.000816192		SJ00736	0.00122322	0.0747199	0.145019
SJ00737	0.000338405	0.000165986	0.000169915	0.00153432	0.000905537	0.00147916	0.000940388	0.000789228	0.00142503		SJ00737	0.0256829	0.0406088	0.41111
SJ00738	0.000201859	5.17471e-05	5.4295e-05	0.000876197	0.00065115	0.00150271	0.000647492	0.000857515	0.000681561		SJ00738	0.0656458	0.0020513	0.385721
SJ00739	0.000158429	0.000158429	0.000570342	0.000348543	0.000918885	0.000475286	0.000864567	0	0.000316858		SJ00739	0.269374	0.754859	0.578063
SJ00740	0.000334874	0.000307586	0.000188605	0.0014849	0.00126646	0.00157785	0.0010457	0.000920118	0.00110175		SJ00740	0.00171723	0.000516804	0.0256776
SJ00741	0.000432591	5.26711e-05	0.000180422	0.00108861	0.000458004	0.00113323	0.000520781	0.000599981	0.000694475		SJ00741	0.0717749	0.0577153	0.315962
SJ00742	0.000227559	5.92276e-05	0.000136328	0.0015632	0.000504578	0.000557867	0.000162084	0.000447942	0.000747197		SJ00742	0.164269	0.2004	0.353033
SJ00746	0.000352845	0.000184887	0.000160262	0.00093144	0.00150385	0.00183683	0.00180561	0.00213168	0.0020534		SJ00746	0.040061	0.0003385	0.151479
SJ00747	0.000503511	0.000300974	0.000382281	0.00154371	0.00154182	0.00184078	0.00219986	0.00233583	0.00190606		SJ00747	0.00117832	0.00146853	0.0377742
SJ00748	0.000599472	0.000192876	0.000339044	0.00141917	0.0010861	0.00127553	0.00203857	0.00281183	0.00201092		SJ00748	0.00509138	0.0087579	0.0462405
SJ00749	0.000561906	0.000194773	0.00016986	0.00165574	0.00110894	0.00132463	0.00237368	0.0018094	0.00163394		SJ00749	0.00751092	0.00668608	0.110827
SJ00750	0.000516893	0.000269478	0.000308138	0.00128024	0.0012325	0.00153217	0.00227736	0.00249621	0.00267953		SJ00750	0.00142617	0.000268533	0.00191024
SJ00752	0.00018219	5.00711e-05	5.98982e-05	0.00068242	0.000503176	0.00086015	0.000902695	0.00117772	0.000917702		SJ00752	0.0181084	0.00335222	0.0817307
SJ00753	0.000298373	9.21606e-05	0.00012361	0.00100488	0.000761362	0.00124242	0.0010828	0.00117225	0.00101665		SJ00753	0.0143743	0.000546174	0.599706
SJ00754	8.91742e-05	0.000234083	6.2422e-05	0.000646371	0.000728774	0.00079749	0.00078649	0.00113088	0.000565505		SJ00754	0.00116741	0.0405063	0.598481
SJ00755	0.000267611	0.000122333	5.7593e-05	0.00103555	0.000928794	0.00107639	0.00104179	0.00116814	0.000977279		SJ00755	0.000597068	0.000422474	0.532878
SJ00756	0.000489093	0.00033824	0.000253173	0.00120941	0.0010016	0.00157716	0.00135264	0.00189635	0.00189922		SJ00756	0.0208748	0.0098764	0.141567
SJ00757	0.000891631	0.000165124	0.000190908	0.000992733	0.000733408	0.00110406	0.000875786	0.000981371	0.00105494		SJ00757	0.143628	0.139375	0.837342
SJ00758	0.000161219	3.2968e-05	0.000101514	0.000749503	0.000509661	0.00069598	0.000846405	0.00094495	0.000970334		SJ00758	0.00674459	0.000100615	0.0461978
SJ00759	0.000234253	6.10908e-05	4.72065e-05	0.000547906	0.000596765	0.00087718	0.000835105	0.000742352	0.0011778		SJ00759	0.0153505	0.0140531	0.222498
SJ00760	0.000113721	0.000128837	4.67408e-05	0.000875384	0.000328306	0.000986049	0.00110967	0.000896059	0.000983042		SJ00760	0.0872371	0.00165438	0.319685
SJ00762	0.000304694	0.0001198	0.000192756	0.00112825	0.000678408	0.00122136	0.00122731	0.00127419	0.00120524		SJ00762	0.0312388	0.000926508	0.309033
SJ00763	0.000326294	0.000124646	0.000258942	0.00144878	0.000961654	0.00158995	0.00164849	0.001716	0.00151964		SJ00763	0.0210195	7.33822e-05	0.258032
SJ00764	0.000352871	0.000264196	0.000244883	0.00109754	0.000875508	0.00106061	0.00130471	0.00117812	0.00111393		SJ00764	0.00289689	0.000512643	0.104424
SJ00765	0.000161789	0.000115775	0.000140782	0.000889466	0.000668097	0.000936645	0.000796645	0.000902493	0.00120838		SJ00765	0.0123507	0.0204225	0.413404
SJ00766	0.00028602	6.11807e-05	0.000142755	0.000399715	0.000389008	0.000962068	0.000585296	0.00108698	0.000426396		SJ00766	0.145834	0.102863	0.694658
SJ00767	0.000414962	5.15025e-05	0.000229842	0.00137331	0.00119261	0.00144156	0.00121277	0.0013017	0.00144484		SJ00767	0.00159258	0.00189011	0.880778
SJ00768	0	0	0	0	0	0	0	0	8.06322e-05		SJ00768	NaN	0.42265	0.42265
SJ00769	0.000242253	0.000149124	0.000104391	0.000519112	0.000444828	0.000719817	0.000697264	0.000705479	0.000742851		SJ00769	0.0240693	0.00254683	0.198893
SJ00772	0.000404412	0.000249279	0.000322876	0.00169538	0.00136242	0.00134948	0.0016637	0.00191372	0.00197733		SJ00772	0.00440264	0.000965322	0.0629959
SJ00773	0.000322818	0.000185705	0.000213086	0.00111114	0.000858283	0.00134226	0.00131839	0.00116763	0.00153016		SJ00773	0.0183763	0.00400619	0.255539
SJ00774	0.000466318	9.96962e-05	0.00038183	0.00111776	0.000693975	0.00142126	0.00168715	0.00198589	0.00159785		SJ00774	0.0488423	0.000883342	0.0638308
SJ00775	0.000365977	0.000140772	0.0001745	0.00123832	0.00088574	0.00105447	0.00167458	0.00189105	0.00173776		SJ00775	0.00385235	8.95029e-05	0.00698836
SJ00776	0.000331597	0.000152376	0.000220373	0.00129726	0.000658743	0.00128372	0.00141179	0.00194551	0.00168268		SJ00776	0.0496848	0.00633699	0.0890503
SJ00777	0.000180086	0.000119849	0.000180414	0.000729687	0.000482489	0.000811981	0.00145281	0.00112866	0.00125924		SJ00777	0.030848	0.00527751	0.0114723
SJ00778	0.000230935	0.000134501	0.000118189	0.000592171	0.000192975	0.000906137	0.000686453	0.000929932	0.000630584		SJ00778	0.187373	0.0143027	0.476975
SJ00779	0.000496355	8.86768e-05	0.000183879	0.000885308	0.000821672	0.00124324	0.00200791	0.00252347	0.00187751		SJ00779	0.0157183	0.00259756	0.0116379
SJ00780	0.000178572	0.000120327	0.00014286	0.000869646	0.000638146	0.00082588	0.00101847	0.000995329	0.00138519		SJ00780	0.00936083	0.0147243	0.0875229
SJ00781	0.000396863	0.000163317	0.000135729	0.000908854	0.000651161	0.00139205	0.00115915	0.00116457	0.00116373		SJ00781	0.0596197	0.00781115	0.497572
SJ00782	0.000355847	0.000201714	0.000199529	0.00106574	0.000763456	0.00139726	0.000785939	0.00121772	0.00124446		SJ00782	0.0377484	0.0211079	0.977088
SJ00783	0.00043713	0.000235301	0.000267344	0.00133289	0.00124448	0.00154732	0.00149772	0.0013825	0.00160883		SJ00783	0.00108853	0.000199849	0.341289
SJ00784	0.00143241	0.000198226	0.000239121	0.00136849	0.00100514	0.0012868	0.00128518	0.00131012	0.00141713		SJ00784	0.275519	0.218735	0.402861
SJ00785	0.000393447	0.000295336	0.000298406	0.00170832	0.00116898	0.00161925	0.000932673	0.00142684	0.00266684		SJ00785	0.0169093	0.120199	0.770742
SJ00786	0.00112942	0.000140888	0.000195349	0.0010579	0.0010031	0.00103596	0.00144796	0.00148707	0.00179414		SJ00786	0.231953	0.0644506	0.0358013
SJ00787	0.000196003	0.000215569	0.000214203	0.000816334	0.000648876	0.00113374	0.00105057	0.000921166	0.000707008		SJ00787	0.0434454	0.0204204	0.886651
SJ00789	0.000224922	4.38904e-05	0.000136491	0.000676129	0.000461361	0.000886149	0.000745586	0.000685262	0.000644101		SJ00789	0.0329773	0.00215682	0.903394
SJ00790	0.00023429	0.000100317	5.89345e-05	0.000566646	0.000650196	0.00101946	0.00102405	0.000754594	0.00114238		SJ00790	0.0346495	0.00837886	0.276641
SJ00791	0.000290541	0.000100502	0.000180147	0.000713323	0.000519053	0.00095827	0.000817261	0.000988647	0.00104778		SJ00791	0.0355416	0.00124023	0.22146
SJ00792	0.000331116	0.00014571	0.000127494	0.000978684	0.000574744	0.000771856	0.00109681	0.00101214	0.00124791		SJ00792	0.0212147	0.000648332	0.0784967
SJ00793	0.000174832	6.93434e-05	0.000145621	0.000706063	0.000382626	0.0005966	0.000554004	0.000900076	0.000807845		SJ00793	0.0346209	0.0192406	0.243463
SJ00794	0.000465936	0.000217058	0.00029083	0.00103118	0.00102654	0.000616739	0.00066151	0.00137042	0.00126818		SJ00794	0.0346042	0.0605279	0.476259
SJ00795	0.000175795	7.59512e-05	0.000136323	0.000731905	0.000488497	0.00117382	0.000791829	0.000902832	0.000907355		SJ00795	0.0765021	0.000154328	0.764759
SJ00798	0.000379788	0.0002085	0.000137906	0.00122032	0.00104119	0.00175467	0.00106899	0.00101255	0.000962818		SJ00798	0.0264099	0.00335037	0.268524
SJ00799	0.000483623	0.000266979	0.000124604	0.00154995	0.000878555	0.00136974	0.00127537	0.00132163	0.00125072		SJ00799	0.0228853	0.00884148	0.942154
SJ00800	0.000566354	0.000143985	0.000233602	0.00121995	0.000880947	0.00183668	0.00143192	0.000928517	0.00145571		SJ00800	0.0524823	0.01327	0.908981
SJ00801	0.000300982	0.000196071	0.000226727	0.00157629	0.00132334	0.00169779	0.00154407	0.00140364	0.00185159		SJ00801	0.00449423	0.00687367	0.716526
SJ00802	0.000532586	0.000148757	0.000179951	0.00160379	0.00112505	0.00177418	0.00116706	0.001919	0.00215397		SJ00802	0.00973592	0.0258204	0.533213
SJ00803	0.000491313	0.000337032	0.000270876	0.00164367	0.00146994	0.0015109	0.00179961	0.00136946	0.00172059		SJ00803	0.0001988	0.00369445	0.584202
SJ00804	0.000311259	0.000200795	0.0001392	0.00143864	0.000693758	0.00172087	0.00112849	0.001048	0.00118004		SJ00804	0.0697896	0.000214566	0.643997
SJ00805	0	0	0.00031417	0.00116355	0.000565503	0.000727538	0.00101544	0.000717352	0.00157683		SJ00805	0.0365126	0.0426942	0.414586
SJ00807	0.000568036	0.000150682	0.000221522	0.00109509	0.00107578	0.0014286	0.00114969	0.00138953	0.00138245		SJ00807	0.00705029	0.0052352	0.488016
SJ00809	0.000324696	0.000274145	0.000245583	0.00138776	0.00110628	0.00147125	0.00120949	0.00152766	0.00158881		SJ00809	0.00878964	0.00818238	0.497603
SJ00810	0.000472456	0.000210052	0.000207072	0.00117469	0.00137683	0.00182987	0.00181607	0.00116334	0.00128476		SJ00810	0.0144539	0.0177214	0.895312
SJ00811	0.000396495	0.000220444	0.000272351	0.00107528	0.00079532	0.00152821	0.00124047	0.00137739	0.0015745		SJ00811	0.0523107	0.00192691	0.346873
SJ00812	0.000356232	0.000155711	0.000196162	0.00132367	0.00102769	0.00141474	0.00112345	0.0016423	0.00154292		SJ00812	0.00439388	0.00946488	0.415496
SJ00813	0.000211634	7.72626e-05	8.0623e-05	0.000873028	0.000865806	0.00109483	0.00118064	0.00123152	0.00118868		SJ00813	0.0018466	0.000566682	0.0708703
SJ00814	0.000408061	0.000361807	0.000235079	0.00144282	0.0010532	0.00133034	0.00146616	0.00127599	0.00140022		SJ00814	0.00664548	0.000167691	0.47469
SJ00815	0.000412512	0.00026272	0.000161405	0.00133435	0.00102554	0.00157807	0.0010609	0.00180497	0.00135249		SJ00815	0.0118783	0.0253079	0.747282
SJ00816	0.000315562	7.99276e-05	9.91243e-05	0.00146526	0.000826377	0.00156766	0.00151569	0.0013833	0.00162446		SJ00816	0.0304147	0.000206025	0.444237
SJ00817	0.000391439	0.000199873	0.000220352	0.0014099	0.00102493	0.00156393	0.00152658	0.00137757	0.00140734		SJ00817	0.0132273	0.000170901	0.587584
SJ00818	0.00044135	0.000145683	0.000293394	0.0013617	0.000986787	0.00161678	0.00143576	0.00143095	0.00145941		SJ00818	0.016819	0.00509603	0.578564
SJ00819	0.00034672	8.62469e-05	0.000177173	0.0011346	0.00107302	0.00147345	0.00140802	0.0010067	0.00124326		SJ00819	0.00425808	0.00326162	0.966173
SJ00820	0.000360159	0.000252845	0.00011262	0.00132491	0.000563035	0.00177268	0.00170461	0.00138527	0.00152367		SJ00820	0.103907	0.000519982	0.466253
SJ00821	0.000436892	0.000285635	0.000216009	0.00130647	0.00118931	0.00150951	0.00155907	0.00103294	0.00141288		SJ00821	0.00142047	0.012698	0.999457
SJ00822	0.000278237	0.000248184	0.000145819	0.00135214	0.000775507	0.00121772	0.00102121	0.001119	0.00113192		SJ00822	0.0308261	9.40819e-05	0.902444
SJ00823	0.000417706	0.000105059	8.22752e-05	0.00138208	0.000928753	0.00137957	0.00131981	0.00166342	0.00182236		SJ00823	0.00686006	0.00225421	0.153558
SJ00824	0.000676503	0.000215261	0.000256218	0.00116025	0.00101039	0.00118368	0.00149573	0.00154547	0.00224863		SJ00824	0.0265609	0.0133671	0.111176
SJ00825	0.000580967	0.000132378	0.000446806	0.00126775	0.00103321	0.00201322	0.00154435	0.00101718	0.00143378		SJ00825	0.0531378	0.0114047	0.772089
SJ00826	0.000446862	7.63502e-05	0.000153288	0.00084297	0.000835153	0.00126084	0.00111267	0.00136221	0.00126971		SJ00826	0.0152786	0.00293474	0.188458
SJ00827	0.000344265	0.000160302	0.000244225	0.000671142	0.000415809	0.000938319	0.000911245	0.0010158	0.00129104		SJ00827	0.0930144	0.00844462	0.108127
SJ00828	0.000279389	0.000109348	0.000222949	0.000869722	0.000721022	0.00104043	0.000911638	0.00093568	0.00066563		SJ00828	0.00707982	0.00643315	0.770737
SJ00829	0.000407918	0.000192676	0.000185383	0.00127221	0.000789339	0.00131412	0.00125159	0.00138058	0.00113415		SJ00829	0.0224495	0.000623014	0.532971
SJ00830	0.000376055	0.000225449	0.000186906	0.00126729	0.00108355	0.00140547	0.00111516	0.00146909	0.00128177		SJ00830	0.00186331	0.00258162	0.804711
SJ00831	0.000486756	9.17141e-05	0.000115772	0.000862775	0.000925315	0.00174357	0.00121303	0.00156081	0.000905475		SJ00831	0.0616878	0.0160744	0.893218
SJ00832	0.000318457	0.000155871	8.4734e-05	0.000908741	0.000735294	0.00101367	0.0013163	0.00135213	0.000979744		SJ00832	0.00304598	0.00383389	0.0918818
SJ00833	0.000343118	0.000167708	0.000205706	0.00108055	0.00114382	0.00162874	0.00174719	0.00142211	0.00152038		SJ00833	0.0190552	0.00101939	0.250447
SJ00834	0.000571823	0	0.000107833	0.00119729	0.00115642	0.0011176	0.00154376	0.00187897	0.00109105		SJ00834	0.0319029	0.0131002	0.266735
SJ00835	0.000302208	0.000227509	0.000143421	0.00115591	0.000708994	0.00193874	0.00137194	0.000736881	0.00145925		SJ00835	0.0986641	0.046555	0.864074
SJ00836	0.000278291	0.000194917	0.000174	0.00115953	0.00130606	0.0013411	0.00125295	0.0013842	0.0012923		SJ00836	0.00034637	3.56294e-05	0.582609
SJ00837	0.000524562	0.000334858	0.000228463	0.00153497	0.000954177	0.00149466	0.00141688	0.00197566	0.00109665		SJ00837	0.0211641	0.0366667	0.626633
SJ00838	0.000251466	7.3137e-05	0.000151702	0.00040108	0.000478197	0.000629079	0.000604751	0.000655733	0.000729407		SJ00838	0.0172744	0.0020689	0.123234
SJ00839	0.00037146	0.000103782	0.000197005	0.0013955	0.000801403	0.00103745	0.000995482	0.00159837	0.00104196		SJ00839	0.0238166	0.0237877	0.633603
SJ00840	0.000237053	0.000154028	0.00014628	0.00132341	0.000820235	0.00247438	0.000918831	0.00115559	0.00128152		SJ00840	0.10829	0.0087187	0.482789
SJ00841	0.000307088	0.000118219	0.000375471	0.00204117	0.000724368	0.00156602	0.001082	0.00165443	0.00212492		SJ00841	0.0871036	0.0391906	0.737271
SJ00842	0.000143684	4.56054e-05	4.6044e-05	0.000430148	0.000240627	0.000330521	0.000470613	0.000398769	0.000733238		SJ00842	0.0238194	0.0361875	0.178856
SJ00844	0.000708521	0.000343772	0.000405197	0.00270071	0.00166858	0.00202678	0.00235016	0.00274018	0.00222649		SJ00844	0.0215202	0.00081348	0.433457
SJ00845	0.000338696	0.000310472	0	0.00115318	0.000694865	0.00114512	0.000550382	0.00205472	0.000317528		SJ00845	0.0168897	0.297057	0.97014
SJ00846	0	0.000135234	0	0.000792204	0.000130225	0.000300061	0.000768329	0.000651125	0.000158835		SJ00846	0.205081	0.116295	0.685954
SJ00847	0.000451186	0.000164907	0.00022784	0.00144459	0.00107601	0.00131877	0.00110107	0.00151856	0.00185015		SJ00847	0.00234649	0.0192836	0.450676
SJ00848	0.00100617	0.000441613	0.000150678	0.00116955	0.0011507	0.0016729	0.00206935	0.000545653	0.00200014		SJ00848	0.0663968	0.169834	0.724682
SJ00849	0.000357497	9.75515e-05	0.000215383	0.00117148	0.000871322	0.00145189	0.00113925	0.00129999	0.00137758		SJ00849	0.0173974	0.000532989	0.600713
SJ00850	0.000551705	0.000108313	0.000272008	0.00113729	0.00131587	0.00138025	0.00107701	0.00135773	0.00188223		SJ00850	0.00633524	0.0231453	0.57141
SJ00851	0.000460578	0.000227247	0.000168557	0.00130789	0.00153279	0.00130898	0.000963677	0.00186467	0.00140527		SJ00851	0.000812346	0.0380287	0.925879
SJ00852	0.000437202	0.00019852	7.73454e-05	0.00218265	0.000787849	0.00224603	0.00134538	0.000733064	0.00178411		SJ00852	0.0810955	0.0620744	0.476453
SJ00853	0.000311786	0.000170794	0.000109926	0.00107513	0.000726356	0.000937679	0.000947199	0.00106662	0.00116954		SJ00853	0.0071374	0.00061336	0.29628
SJ00854	0.000574967	0	0	0.000509546	0.000601995	0.000550396	0.000424524	0.00100988	0.000265369		SJ00854	0.197266	0.276555	0.960785
SJ00855	0.000369952	0.000204874	0.000146814	0.00107327	0.000918399	0.00130526	0.00112814	0.00139304	0.00115294		SJ00855	0.00555332	0.00101015	0.425424
SJ00858	0.000395831	0.000154679	0.000210027	0.00107429	0.00100907	0.00131388	0.00108488	0.00135153	0.00128821		SJ00858	0.00213485	0.000845293	0.425015
SJ00859	0.000405957	0.000295356	0.00021265	0.00148326	0.00127206	0.00138172	0.00138739	0.00144033	0.00177349		SJ00859	0.000212478	0.00343477	0.337082
SJ00860	0.000436032	0	0	0.00209357	0.000694853	0.00072652	0.00123268	0.001174	0.00138644		SJ00860	0.146429	0.00788388	0.859898
SJ00861	0.000313964	0.00016387	5.05839e-05	0.000324014	0.000568473	0.000683581	0.00217222	0.000933984	0.00116096		SJ00861	0.0615172	0.0766522	0.134085
SJ00864	0.000395954	0.000155975	0.000214033	0.00162887	0.000835777	0.0014977	0.00158051	0.00121887	0.00164084		SJ00864	0.040107	0.00340468	0.606707
SJ00865	0	0.000429184	0.000214592	0.000501992	0.000214592	0.00113087	0.000822604	0.00137399	0.00136079		SJ00865	0.276142	0.015216	0.165373
SJ00866	0.000358897	0.00011353	0.000216964	0.000920061	0.000857104	0.00126816	0.00104495	0.000926897	0.00127837		SJ00866	0.0113367	0.00371438	0.699899
SJ00867	0.000363026	0.000174651	0.000191594	0.000578009	0.000437543	0.000947945	0.00126045	0.000767441	0.000720731		SJ00867	0.0992398	0.0475288	0.319948
SJ00868	0.000162071	0.000112383	9.19635e-05	0.000659411	0.000334753	0.000676338	0.000655893	0.000744182	0.000635537		SJ00868	0.055161	0.000415931	0.389756
SJ00869	0	0	0	0.000752445	0	0.000902935	0.000451467	0.000451467	0		SJ00869	0.186857	0.183503	0.485705
SJ00874	0.000467664	0.000385927	0.000208058	0.000484653	0.0010395	0.00216655	0.00152063	0.00221183	0.00225273		SJ00874	0.216408	0.0135843	0.26144
SJ00875	0.000410212	0.000158749	0.000205464	0.00142198	0.000996295	0.0013988	0.00153283	0.00156647	0.00153603		SJ00875	0.00671508	0.0030936	0.186446
SJ00876	0.000496232	0.000266188	0.000215587	0.00149388	0.00101662	0.00220003	0.00176674	0.00169079	0.00174294		SJ00876	0.0608992	0.00229067	0.681801
SJ00877	0.000487128	0.000213608	0.000308092	0.00155398	0.00127147	0.00174376	0.00144276	0.00174612	0.00194291		SJ00877	0.0038658	0.00321831	0.401618
SJ00878	0.00045017	0.000239478	0.000309665	0.00143641	0.00117007	0.00122433	0.0015955	0.00141233	0.00140768		SJ00878	0.00104586	0.000201459	0.134005
SJ00879	0.000153894	0.000189948	0.000147738	0.00146638	0.000808181	0.000977663	0.000374621	0.000847733	0.00174933		SJ00879	0.0424843	0.176703	0.848723
SJ00880	0.000354269	0.00031513	0.00019273	0.00123685	0.00116437	0.00169585	0.00149153	0.00297462	0.00258532		SJ00880	0.0167462	0.0418651	0.145185
SJ00881	0.000109799	0.000126183	0.000154861	0.00081486	0.000665121	0.000103308	0.000525173	0.00102114	0.000338845		SJ00881	0.207515	0.133669	0.752076
SJ00882	0.000300526	0.000206612	0.000172177	0.000526368	0.000542356	0.00102568	0.000619835	0.000413223	0.00137987		SJ00882	0.0954564	0.186314	0.772201
SJ00883	0.000700454	0	0	0.000382601	0.000659251	0.000519944	0.0013028	0.000206016	0.000988875		SJ00883	0.344938	0.216712	0.441766
SJ00884	0.000929922	0.000167842	0.000528701	0.00117849	0.000925525	0.00163167	0.00083285	0.00197328	0.00040282		SJ00884	0.0805802	0.386992	0.756212
SJ00885	0.000103896	0.000371428	0.0006	0.00154376	0.00108254	0.00136546	0.00116508	0.00297279	0.00110295		SJ00885	0.00785179	0.145658	0.570112
SJ00889	0.000169698	2.44499e-05	2.44499e-05	0.000290404	0.000225289	0.000191475	0.000451734	0.000646136	0.000675024		SJ00889	0.0569811	0.00537863	0.0238299
SJ00890	0.000143742	0.00016217	0	0.000573563	0.000147428	0.000232198	0.000725203	0	0.000503146		SJ00890	0.23412	0.28607	0.736959
SJ00891	0.000262491	0.000187365	0.000150064	0.000761609	0.000782923	0.00102169	0.00103092	0.000989735	0.00108333		SJ00891	0.00829506	5.38829e-05	0.155052
SJ00892	0.000517492	0.000102005	8.99318e-05	0.00121135	0.00101587	0.00137248	0.00138222	0.000938522	0.00142778		SJ00892	0.0067177	0.00873334	0.80583
SJ00893	0.00041887	0.000223499	0.000272021	0.00109464	0.00128144	0.00146269	0.00135868	0.00209914	0.00155115		SJ00893	0.00350127	0.0197599	0.214921
SJ00894	0.000354127	0.000250623	6.46096e-05	0.00100625	0.00104188	0.00111537	0.00114268	0.00139689	0.00128885		SJ00894	0.00499937	0.000787596	0.0779514
SJ00896	0.000347022	7.4408e-05	0.000158279	0.00108351	0.0006687	0.00105679	0.00117977	0.00120742	0.00119944		SJ00896	0.0144257	0.00598981	0.192384
SJ00897	5.457e-05	2.43783e-05	7.71981e-05	0.000107265	9.67009e-05	0.000230105	0.000233152	8.60014e-05	0.000500043		SJ00897	0.152283	0.208173	0.404768
SJ00899	0.000337535	0.000127679	0.000200827	0.00109111	0.000818879	0.001348	0.00106143	0.00123717	0.00143654		SJ00899	0.0185741	0.00308318	0.448451
SJ00900	0.000244102	0.000140776	0.00017071	0.00075064	0.00067372	0.000864012	0.000934493	0.00122422	0.00092474		SJ00900	0.00234466	0.00843598	0.0960296
SJ00901	0.000218706	6.43254e-05	5.51359e-05	7.71903e-05	0.000176602	0.000110272	0.000444763	0.000260364	0.000443844		SJ00901	0.895414	0.0299274	0.0335351
SJ00902	0.000240378	0.000134431	0.000135908	0.00100851	0.00086732	0.00127717	0.00100791	0.00109262	0.00140163		SJ00902	0.0127242	0.00947179	0.530278
SJ00903	0.000341715	0.000151807	0.000230255	0.00129569	0.00065104	0.00120607	0.00138612	0.00126522	0.00106156		SJ00903	0.0483446	0.00212103	0.466566
SJ00904	0.000269379	0.000150603	0.00010798	0.000688516	0.000551782	0.000938031	0.000811202	0.000856616	0.000981036		SJ00904	0.0258007	0.000549635	0.30155
SJ00905	0.00032362	0.000149466	0.000199614	0.00114313	0.00090894	0.00132186	0.00108476	0.00124031	0.00140058		SJ00905	0.00841449	0.00184387	0.481934
SJ00906	0.000663265	0.000284629	0.00041863	0.00243133	0.00154787	0.00166575	0.00187537	0.00187251	0.00199723		SJ00906	0.0234218	0.00246872	0.915563
SJ00907	0.000137785	3.99377e-05	9.39645e-05	0.000628907	0.000578099	0.000960641	0.00132722	0.000761479	0.00105032		SJ00907	0.0287641	0.0251423	0.191614
SJ00909	0.000284196	0.000151215	0.000138474	0.000978444	0.000647604	0.000949725	0.000866679	0.00094807	0.00119566		SJ00909	0.013113	0.00603588	0.37408
SJ00910	0.0002951	0.000157786	0.000129683	0.000883817	0.00063202	0.000996388	0.000959538	0.000976519	0.00109884		SJ00910	0.0141372	0.000300944	0.242685
SJ00911	0.000250481	3.25044e-05	8.34283e-05	0.000611356	0.000454611	0.00143221	0.00126	0.000950863	0.000649362		SJ00911	0.138148	0.0300475	0.752036
SJ00912	0.000453402	8.93849e-05	0.000154268	0.000901943	0.00103475	0.00130913	0.00101874	0.00117694	0.00127711		SJ00912	0.00670515	0.00381971	0.626303
SJ00913	0.000402338	0.000147668	0.00023409	0.00132869	0.000994515	0.00134453	0.00119699	0.00099402	0.00137764		SJ00913	0.00365899	0.00361787	0.845668
SJ00914	0.000306816	0.000130169	0.000199865	0.0015264	0.00105124	0.00166707	0.00140007	0.00127115	0.0014796		SJ00914	0.0174436	0.000147418	0.885471
SJ00916	0.00032054	9.774e-05	0.000106261	0.000976319	0.00059727	0.00110047	0.00127319	0.00113771	0.00129528		SJ00916	0.0256432	0.000555801	0.140758
SJ00917	0.000302686	0.00021607	0.000205666	0.00121732	0.000856208	0.00139484	0.00136693	0.00143266	0.00144396		SJ00917	0.0251961	1.22603e-05	0.242856
SJ00918	0.000449528	0.000153936	0.000163206	0.00163759	0.000780823	0.00113014	0.000604133	0.00112635	0.00103872		SJ00918	0.0503095	0.033182	0.438024
SJ00920	0.000386454	0.000104025	3.25077e-05	0.00146308	0.000958356	0.00139114	0.00143845	0.00105999	0.00107672		SJ00920	0.00658457	0.00364283	0.713928
SJ00922	0.000842621	0.000151543	0.000225442	0.00126728	0.000890243	0.00156283	0.0013285	0.00121631	0.00140421		SJ00922	0.0474127	0.0462877	0.737959
SJ00923	0	0.00013986	0.00037962	0.00138885	0.000480141	0.000768499	0.0022241	0.0011686	0.000770947		SJ00923	0.103803	0.0992382	0.385114
SJ00925	0.000203139	0.000102087	4.66325e-05	0.0006293	0.000466654	0.000774299	0.000553708	0.000660111	0.000679613		SJ00925	0.0149578	0.0011535	0.942009
SJ00926	0.00120659	0	0	0	0.00105478	0.000335082	0.000384615	0.000320513	0.00182692		SJ00926	0.910516	0.526488	0.554781
SJ00927	0.000209103	0.000121775	0.000133165	0.0019684	0.000578766	0.00180159	0.00114923	0.00126479	0.00138666		SJ00927	0.0973514	0.00127603	0.718626
SJ00928	0.000189364	8.26914e-05	0.000146231	0.000764166	0.000528635	0.000899687	0.0008172	0.000884012	0.000950938		SJ00928	0.0247919	0.000153132	0.291431
SJ00929	0.000252251	5.55673e-05	0.000129027	0.000961696	0.000428116	0.000891403	0.000907852	0.000758491	0.000956496		SJ00929	0.0543619	0.00092192	0.575421
SJ00930	0.000430724	0.000125628	0	0.000502512	0.000355946	0.000942211	0.000692451	0.000439699	0.000335008		SJ00930	0.136232	0.144141	0.623319
SJ00931	0.000518177	0.000168685	0.000234908	0.00177382	0.00113929	0.00161359	0.00126099	0.00154028	0.00136047		SJ00931	0.010402	0.00174086	0.602553
SJ00932	0	0.000173251	0	0.00180349	0.000581626	0.00100898	0.000321751	0.0009801	0.000646388		SJ00932	0.0919291	0.0788245	0.318821
SJ00933	0.000376112	0.000153597	0.000298987	0.00119804	0.00143358	0.00174462	0.00110918	0.00163434	0.00127181		SJ00933	0.0090619	0.0111118	0.616203
SJ00934	0.000485993	0.000343054	9.52925e-05	0.00157709	0.00067933	0.000628931	0.00143756	0.00217403	0.00144607		SJ00934	0.157098	0.0166002	0.142912
SJ00935	0.000339462	0	0	0.000669496	0.000462047	0.000684819	0.000843942	0.00089384	0		SJ00935	0.0284455	0.244721	0.937341
SJ00936	0.000445946	0.000154414	0.000246673	0.00150776	0.00135661	0.00154459	0.00117371	0.00142154	0.00114213		SJ00936	0.000679833	0.00145245	0.1122
SJ00937	0.000328988	9.48478e-05	0.00011445	0.000935202	0.000537781	0.00107002	0.000943858	0.00101716	0.000653489		SJ00937	0.035499	0.00945059	0.909077
SJ00938	0.000165479	2.42671e-05	3.88274e-05	0.000252378	0.000419937	0.000369631	0.000121336	0.000668386	0.000344824		SJ00938	0.0157568	0.191101	0.867419
SJ00939	0.000151745	0	0.000130067	0.00162584	0.000224908	0.00115463	0.000903997	0.00117663	0.000614384		SJ00939	0.156491	0.0302833	0.832241
SJ00940	0.000540472	0.00010227	0.000180504	0.00141853	0.00103239	0.00197574	0.0010747	0.00136805	0.00158658		SJ00940	0.0307593	0.00611386	0.698571
SJ00941	8.60101e-05	0	3.3761e-05	0.00064113	9.00294e-05	0.000481441	0.000290068	0.000346452	0.000545015		SJ00941	0.153164	0.0344523	0.958163
SJ00942	0	0.000380952	0	0.000685714	0.000163265	0.00108073	0.000457142	0.000419048	0.000810884		SJ00942	0.182065	0.0707847	0.80172
SJ00943	0.000669843	8.95255e-05	8.95255e-05	0.000799335	0.00100023	0.00076523	0.000642133	0.000821184	0.000803216		SJ00943	0.0833793	0.125147	0.347859
SJ00944	0.000340236	0.000251809	0.000381967	0.00108029	0.000805927	0.00153165	0.0015486	0.00169492	0.00124786		SJ00944	0.0571019	0.00816664	0.237432
SJ00945	0.000491543	0.00018661	0.000241831	0.00172401	0.00121279	0.00168781	0.00149665	0.00153824	0.00165783		SJ00945	0.00616586	0.00128814	0.905281
SJ00946	0.000410148	0.000190072	0.000152943	0.00117735	0.00106244	0.00183748	0.00159995	0.00133972	0.00160086		SJ00946	0.0338647	0.000451243	0.59731
SJ00947	0.00030043	6.53479e-05	0.000287488	0.000744588	0.000486437	0.000634213	0.000840754	0.00136991	0.00102629		SJ00947	0.0194246	0.0166099	0.0798431
SJ00948	0.000125935	4.00998e-05	4.30223e-05	3.08101e-05	1.09287e-05	5.05653e-05	0.00147245	0.0014703	0.00141253		SJ00948	0.300933	7.01598e-06	4.46392e-06
SJ00949	0	0	0	0	0	0	0.000848899	0.00105418	0.000360088		SJ00949	NaN	0.0670637	0.0670637
SJ00952	0.000565219	0.000159692	0.000126378	0.00137987	0.0011164	0.00131628	0.00124522	0.001753	0.00166284		SJ00952	0.00767031	0.00394509	0.206279
SJ00953	0.000428578	0.000159879	0.000330889	0.00116459	0.00126574	0.00140632	0.00115245	0.0015562	0.00143608		SJ00953	0.00081001	0.0029589	0.509277
SJ00954	0.000246351	0.000153466	0.000240906	0.000868302	0.000952551	0.00119033	0.00115942	0.00136186	0.0010408		SJ00954	0.00938415	0.00524985	0.243864
SJ00955	0.000285584	0.000224403	0.000202498	0.00138818	0.000712862	0.00126074	0.00108022	0.00123266	0.00143169		SJ00955	0.0490358	0.00723358	0.619982
SJ00956	0.0002809	0.000131552	0.000165895	0.00109515	0.000798518	0.00119601	0.00136181	0.00120074	0.00155025		SJ00956	0.0115141	0.00250385	0.0963979
SJ00957	0	0	0	0	0	0.00085837	0	0.000969922	0.000214592		SJ00957	0.42265	0.311561	0.804162
SJ00958	9.45894e-05	0.000227015	0.000126119	0.000441417	0.000675639	0.00105043	0.000189179	0.00104454	0.00128146		SJ00958	0.0773231	0.171652	0.777814
SJ00959	0.000385818	0.000155957	0.000642892	0.000538854	0.000629501	0.00110034	0.000530255	0.000655023	0.000363902		SJ00959	0.184751	0.508302	0.306066
SJ00960	0.000438567	0.000148996	0.000309053	0.00252613	0.0011669	0.00188259	0.00195261	0.00209737	0.00195592		SJ00960	0.0523456	0.000281041	0.75069
SJ00961	0.000447121	0.000276778	0.000149388	0.0015832	0.00151216	0.00178106	0.00186304	0.00148988	0.00211043		SJ00961	0.000357173	0.00540731	0.400438
SJ00962	0.000449464	0.000409778	0.000301628	0.00208612	0.00121872	0.00240145	0.00147124	0.00209574	0.00207648		SJ00962	0.0484149	0.0150031	0.962157
SJ00963	0.00145407	0.000247175	0.000538802	0.00140674	0.00111447	0.0024455	0.00169562	0.00211262	0.0024866		SJ00963	0.170514	0.0438692	0.407159
SJ00965	0.000345825	0.000125754	0	0.000571256	0.000366381	0.00119193	0.00137081	0.000997129	0.00135631		SJ00965	0.143304	0.00271423	0.153065
SJ00967	0.000568978	0	0	0.000918701	0.00047269	0.000386405	0.000570228	0.000770308	0.00095705		SJ00967	0.185537	0.0731376	0.43975
SJ00968	0.000373688	0.000117619	0.000125802	0.00064321	0.000725445	0.00105817	0.000594151	0.000775689	0.00126919		SJ00968	0.0218166	0.0627485	0.783937
SJ00969	0.000470969	0.000240698	0.000295938	0.00155286	0.00113453	0.00177091	0.00198876	0.00168719	0.00165628		SJ00969	0.0160314	0.000745028	0.263467
SJ00970	0.000183554	0	0.000157331	0.000818124	0.00120228	0.000403818	0.00106767	0.000718481	0.000528924		SJ00970	0.087041	0.0402815	0.903453
SJ00971	0.000433442	0.000300999	0.000179344	0.00124624	0.00115339	0.0008993	0.00142453	0.00119049	0.000756404		SJ00971	0.00468713	0.0394183	0.919929
SJ00972	0.000337936	0.000167428	0.000203577	0.00109137	0.000733307	0.00142589	0.00100819	0.00142832	0.000779716		SJ00972	0.0439454	0.0399916	0.968886
SJ00973	0.000264636	0.00015084	0.000158833	0.000613159	0.00071879	0.00122859	0.000769517	0.000981636	0.00188415		SJ00973	0.0685094	0.0945946	0.424558
SJ00974	0.000295177	8.45357e-05	0.000101615	0.00073928	0.000782066	0.000784713	0.00110667	0.000769871	0.000791841		SJ00974	0.00951241	0.00795997	0.382524
SJ00975	0.000251225	0.000149809	0.000202061	0.000970418	0.000779741	0.00113319	0.00114681	0.0011283	0.00140865		SJ00975	0.0124262	0.00422935	0.123287
SJ00976	0.000260238	0.000108973	5.78544e-05	0.00082187	0.00050206	0.000882833	0.000697518	0.000990066	0.00118801		SJ00976	0.0210497	0.0172102	0.29679
SJ00977	0.000256969	0	0	0	0.000536284	0.000323206	0	0.000428547	0.000527523		SJ00977	0.338437	0.291886	0.893034
SJ00978	0.000285394	0.000170951	0.00017458	0.0010509	0.000629566	0.00123813	0.00101815	0.00159407	0.00145457		SJ00978	0.0462774	0.0184457	0.200559
SJ00979	0.000344528	9.2645e-05	0.000276684	0.000928987	0.000954864	0.00103694	0.000975298	0.00108715	0.000829843		SJ00979	0.00424009	0.00236755	0.914984
SJ00980	0.00021738	0.000152166	5.37057e-05	0.000117108	8.3116e-05	0.000373153	0.000803349	0.000664395	0.000228995		SJ00980	0.660772	0.125085	0.150499
SJ00981	0.000342075	0.000103204	0.000266708	0.000933759	0.000799814	0.000964098	0.000988983	0.00101293	0.0010159		SJ00981	0.00233396	0.00761771	0.165514
SJ00985	0.000404301	4.60767e-05	0.000110286	0.000895297	0.000740161	0.00122098	0.000792617	0.00107679	0.00113897		SJ00985	0.0147611	0.00602732	0.790376
SJ00986	0.000377295	0.00016954	0.000244711	0.000798416	0.00049925	0.00121077	0.00101151	0.00128422	0.00145548		SJ00986	0.0990097	0.00738936	0.177439
SJ00987	9.8256e-05	0	0.000196512	0.000147384	0.000258507	0.000581932	0.000607285	0.000620241	0.000159666		SJ00987	0.211393	0.125259	0.54242
SJ00988	0.000248595	0.000163345	0.00011199	0.000750045	0.00065823	0.000813633	0.000759253	0.00130244	0.00101907		SJ00988	0.000765721	0.026272	0.20346
SJ00989	0.000168607	7.19477e-05	7.08769e-05	0.000485903	0.000452585	0.000536946	0.000532455	0.000476396	0.000520711		SJ00989	0.000941766	0.0015001	0.582278
SJ00990	0.000138725	7.17441e-05	8.54154e-05	0.00085784	0.000630049	0.000754149	0.000935843	0.00074793	0.00105567		SJ00990	0.00614542	0.00910618	0.216207
SJ00991	0.000172153	8.47361e-05	7.08865e-05	0.000478141	0.000327322	0.000359589	0.000481178	0.000648953	0.00061612		SJ00991	0.0100901	0.00294496	0.0487887
SJ00992	0.000176494	9.19933e-05	0.000105299	0.000755242	0.000475432	0.000839528	0.000739088	0.000847933	0.000802512		SJ00992	0.0302058	0.000102013	0.438534
SJ00994	0.000435034	0.000183089	0.000116015	0.00126164	0.00120195	0.00185681	0.00112102	0.00180408	0.00115323		SJ00994	0.0161328	0.023671	0.804667
SJ00995	0.00017467	7.80401e-05	5.61598e-05	0.000533153	0.00044946	0.00064924	0.000977579	0.0011018	0.00119699		SJ00995	0.0052826	0.000640357	0.00319293
SJ00996	0.000218294	2.31868e-05	2.98116e-05	0.00118087	0.000576606	0.000732311	0.00137597	0.00104458	0.0011305		SJ00996	0.0427442	0.00154893	0.182286
SJ00997	0.000432165	0.00020018	0.000238115	0.00148736	0.000918059	0.0023801	0.00117586	0.000929533	0.00148427		SJ00997	0.087975	0.0171625	0.45522
SJ00998	0.00015874	7.38346e-05	0.000108329	0.000767286	0.000479174	0.000808687	0.00108001	0.000997923	0.00113188		SJ00998	0.0260764	0.000111256	0.0514004
SJ00999	0.000268541	0.000112101	0.000153346	0.000922814	0.000635506	0.00120897	0.00119947	0.00119834	0.000981755		SJ00999	0.0377525	0.000861902	0.347827
SJ01000	0.000227681	6.79348e-05	3.39674e-05	0.000559103	0.000512612	0.000934531	0.000863748	0.000735421	0.00110083		SJ01000	0.03631	0.00661022	0.251167
SJ01001	0.000259584	0.000124254	9.30887e-05	0.000332685	0.000426227	0.00082039	0.000429348	0.000609102	0.000434		SJ01001	0.121501	0.0138129	0.840788
SJ01002	0.000212197	0.000182332	0.000145309	0.0011695	0.000523832	0.000650702	0.00111865	0.000937974	0.000486232		SJ01002	0.0916603	0.0695175	0.819979
SJ01003	0.000152171	0.000135037	8.46806e-05	0.000692238	0.000520355	0.000955157	0.000687982	0.000735208	0.00065025		SJ01003	0.0388773	7.54486e-05	0.828497
SJ01004	0.000410823	0.000292264	0.000285538	0.00151058	0.00125467	0.00159811	0.00160964	0.00162954	0.00174786		SJ01004	0.00362144	2.3861e-05	0.170527
SJ01005	0.000697674	0.000232558	0	0.000193799	0	0.00168793	0.000813955	0.000804264	0.000786269		SJ01005	0.623281	0.138601	0.774896
SJ01007	0.000750708	0	0.000200401	0.000543945	0.000454877	0.000712536	0.00161972	0.00279144	0.00174595		SJ01007	0.378589	0.0235665	0.0523345
SJ01009	0.00027624	0.000203625	0.000286656	0.000597578	0.000934184	0.00123618	0.00168911	0.00182742	0.00143882		SJ01009	0.0659339	0.00472496	0.0372709
SJ01010	0.000484262	0	0	0.00127119	0.000484262	0.000269034	0.00167579	0.000753296	0.000172951		SJ01010	0.231956	0.243274	0.738362
SJ01012	0.000170219	6.96305e-05	9.15805e-05	0.000519252	0.000269323	0.000761779	0.000788268	0.000825048	0.00064538		SJ01012	0.0977158	0.00164183	0.233202
SJ01013	0.000489035	0.000121807	0.000251697	0.000719886	0.000832787	0.000670766	0.000825297	0.000858297	0.000806947		SJ01013	0.0356226	0.0349106	0.19759
SJ01014	0.000189362	3.39156e-05	2.8263e-05	9.66385e-05	0.000212646	0.000559711	0.000739419	0.000278054	0.000609469		SJ01014	0.274707	0.064412	0.265848
SJ01015	0.000330579	0.000275483	0.000606061	0.000459138	0.000330579	0.000812673	0.00237308	0.00188574	0.00107832		SJ01015	0.506643	0.0591417	0.0662474
SJ01016	0	0	0	0.0012685	0.00103947	0.0016175	0.00295983	0.000967392	0.00089852		SJ01016	0.0160988	0.140332	0.704441
SJ01019	0.000344807	0.000154763	9.77438e-05	0.00129175	0.00095516	0.00140167	0.00158307	0.00213535	0.00143286		SJ01019	0.00615683	0.0119533	0.131243
SJ01020	7.43163e-05	0	0	0.000198177	0.000203839	0.000574713	0.000118906	0.0005917	0.000356718		SJ01020	0.132197	0.131958	0.878176
SJ01021	0.000438271	0.000188261	0.000199773	0.00152262	0.0011091	0.00170344	0.00138886	0.00157887	0.00163684		SJ01021	0.0108676	0.000353555	0.673815
SJ01022	0.000315054	0.000224478	0.000268955	0.00176984	0.00216309	0.00106675	0.0014508	0.000925328	0.000682922		SJ01022	0.0480058	0.0785281	0.182706
SJ01023	0.000411556	0.000101938	0.000308894	0.00118511	0.000946989	0.00126745	0.00135569	0.00109948	0.00138145		SJ01023	0.00293638	0.00142496	0.330784
SJ01024	0.000428263	0.000173237	7.71116e-05	0.0015668	0.000577776	0.00148449	0.00147894	0.00190345	0.00159035		SJ01024	0.0778583	0.00113116	0.292388
SJ01025	0.000353503	0.00018827	0.00022444	0.00123222	0.000726657	0.00124016	0.00114687	0.00116092	0.00150411		SJ01025	0.0326724	0.00584112	0.384408
SJ01026	0.000505321	0.000453678	0.000397173	0.00138073	0.00113164	0.00159986	0.00130991	0.00153775	0.00168526		SJ01026	0.0169554	0.0068304	0.466928
SJ01027	0.000361002	0.000198911	0.000197494	0.00107249	0.00107303	0.00131015	0.00115639	0.0013314	0.00127391		SJ01027	0.00126794	0.000183199	0.349861
SJ01028	0.000171532	0.00023575	0.000380982	0.000740506	0.000809916	0.00141657	0.00116553	0.0014048	0.00116638		SJ01028	0.0675996	0.000825546	0.357237
SJ01029	0.000344781	0.000152487	0.000245652	0.0013344	0.0009206	0.00147636	0.00139598	0.00141497	0.00171386		SJ01029	0.0185985	0.00153331	0.261446
SJ01030	0.000407129	0.000114855	0.000160333	0.000992985	0.000839484	0.00118757	0.00104615	0.00111711	0.00117098		SJ01030	0.00469535	0.00480109	0.412493
SJ01031	0.000337788	0.000184619	0.000129847	0.00146211	0.0011442	0.00172768	0.00146743	0.00143497	0.001193		SJ01031	0.0107863	0.000694711	0.703205
SJ01032	0.00045639	0.000207479	0.00026514	0.00123859	0.000720583	0.00165124	0.00114437	0.000893396	0.00195436		SJ01032	0.0706497	0.0787904	0.776579
SJ01033	0.000370777	0.000145588	0.000161124	0.0011832	0.00140213	0.00154673	0.0010367	0.00143349	0.0015809		SJ01033	0.00146099	0.0101483	0.897047
SJ01034	0.000474623	0.000163087	0.000189912	0.00141648	0.000943919	0.00123826	0.0015044	0.00146071	0.00127434		SJ01034	0.00726155	0.00120093	0.26201
SJ01035	0.000229268	0.000171225	0.000178855	0.00101457	0.000744031	0.000846247	0.000970108	0.00102855	0.000967104		SJ01035	0.0103182	8.62275e-06	0.263688
SJ01036	0.0004203	0.000119812	0.000161472	0.00099786	0.00101485	0.00193339	0.00137442	0.00106129	0.00137553		SJ01036	0.0622902	0.00188448	0.900918
SJ01037	0.00036781	0.000229014	0.000288057	0.00131476	0.0014644	0.00164186	0.00170644	0.00155679	0.00169596		SJ01037	0.00228086	3.47746e-05	0.190327
SJ01038	0.000520249	0.00018565	0.000164697	0.001228	0.00108314	0.00187984	0.00146537	0.00132216	0.00147325		SJ01038	0.0292952	0.00428769	0.933739
SJ01039	0.000425592	0.000218314	0.000534348	0.000547714	0.00136667	0.000757962	0.00178364	0.00106305	0.00151288		SJ01039	0.169678	0.0230813	0.158527
SJ01040	0.000420552	0.00020039	0.000144255	0.000925609	0.0010081	0.000938653	0.000870339	0.00147559	0.000809143		SJ01040	0.00923327	0.0494884	0.701904
SJ01041	0.000326282	0.000122952	0.000259163	0.00147976	0.00134597	0.00160832	0.00129878	0.00138706	0.00164068		SJ01041	0.000285995	0.00148441	0.793574
SJ01042	0.00039119	0.000226948	0.000271495	0.00150356	0.000927747	0.00172468	0.00174844	0.00144636	0.0014142		SJ01042	0.0396425	0.00238889	0.605588
SJ01043	0.000468017	0.000316663	0.00010245	0.00115622	0.000762828	0.00131124	0.000806956	0.00105999	0.00242548		SJ01043	0.0215093	0.147311	0.561267
SJ01044	0.000417427	0.000136839	0.000135822	0.00143358	0.000942172	0.00171575	0.00123162	0.00158642	0.0012075		SJ01044	0.0243965	0.00251908	0.9371
SJ01045	0.000595937	0.000257964	0.000347643	0.0015757	0.00156636	0.00167647	0.00170555	0.00207316	0.00139437		SJ01045	0.00343077	0.00934845	0.610134
SJ01046	0.000501851	0.000356912	0.000430315	0.00168149	0.00123557	0.00186931	0.00178863	0.00154233	0.00175568		SJ01046	0.0208285	0.000626238	0.660073
SJ01048	0.000551508	0.000349	0.00041121	0.00116008	0.00193192	0.0016371	0.00244598	0.00159546	0.00160466		SJ01048	0.0299577	0.0314183	0.446648
SJ01051	0.000676811	0.000190774	0.000289051	0.0014625	0.000962971	0.00169543	0.00201046	0.00284519	0.0018533		SJ01051	0.0243856	0.0136851	0.0911427
SJ01052	0.000377175	0.000160967	0.000263787	0.00125457	0.00102906	0.00150407	0.00123627	0.00155566	0.00145246		SJ01052	0.00878114	0.00104952	0.418125
SJ01053	0	0	0	0.00047506	0.000407194	0.000197942	0.000633414	0.00023753	0.000169664		SJ01053	0.0496805	0.138568	0.941682
SJ01054	0.000471618	0.000211782	0.000230351	0.00143149	0.00121532	0.00175588	0.00169746	0.00150613	0.00186228		SJ01054	0.0069177	0.000586853	0.313918
SJ01055	0.000460042	0.000213727	0.000215825	0.0010658	0.000800448	0.0015522	0.00171085	0.00129199	0.00163981		SJ01055	0.0482733	0.00244265	0.201721
SJ01057	0.000359186	0.00021349	0.000315067	0.00109504	0.000874444	0.00150124	0.0010392	0.00106465	0.00125131		SJ01057	0.0366507	0.00106973	0.858474
SJ01058	0.000382217	6.70625e-05	8.989e-05	0.00100667	0.000759881	0.00140431	0.00126836	0.00127305	0.00155219		SJ01058	0.0248286	0.00104448	0.24076
SJ01059	0.000263234	0.0001727	0.000204601	0.000905518	0.000732188	0.00117488	0.00129731	0.00105595	0.00135804		SJ01059	0.026188	0.00500336	0.138958
SJ01060	0.000247682	0.00012173	0.000160162	0.000829106	0.000481245	0.00112775	0.00112012	0.00127378	0.00106028		SJ01060	0.071242	0.000637623	0.204394
SJ01061	0.000275529	0.000114324	7.4401e-05	0.00116361	0.000424268	0.000844909	0.000542331	0.000940551	0.000907759		SJ01061	0.0821914	0.0219119	0.958328
SJ01063	0.000575208	0.000172629	0.000229065	0.000657539	0.0011781	0.00223623	0.00220456	0.00217386	0.00106429		SJ01063	0.148811	0.046369	0.48846
SJ01064	0.000441803	0.000251189	0.000296934	0.00138735	0.00114382	0.00146021	0.00142776	0.00149391	0.00140288		SJ01064	0.00204905	0.000546083	0.366288
SJ01065	0.00046495	0.000331093	9.73804e-05	0.00168498	0.00130246	0.00142014	0.0010344	0.00211478	0.00124866		SJ01065	0.00170056	0.0598232	0.993276
SJ01066	0.000485049	0.000190729	0.000326616	0.00170381	0.00127702	0.00215639	0.00150528	0.00168437	0.00162663		SJ01066	0.0230957	0.000606422	0.71712
SJ01068	0	0	0	0	0	0	0	0	0		SJ01068	NaN	NaN	NaN
SJ01070	0.00066642	0.000390414	0.000391764	0.00263113	0.00217959	0.00134525	0.00269953	0.00429914	0.00181142		SJ01070	0.0462483	0.0756252	0.359425
SJ01071	0.00042458	0.000228063	0.000354764	0.00138579	0.00119306	0.00121135	0.00162023	0.00110551	0.000610554		SJ01071	0.000393929	0.111715	0.658329
SJ01072	0.000567112	0.000381834	0.000498239	0.00193684	0.00152143	0.00177343	0.00223804	0.00308232	0.0025566		SJ01072	0.00337756	0.0101871	0.0508501
SJ01073	0	0	0	0.000633417	0	0.00169374	0.000291545	0.000323938	0.000645564		SJ01073	0.256993	0.0652656	0.549761
SJ01075	0.000343302	0.000333207	0.000197792	0.000691298	0.00138491	0.00141528	0.00118534	0.00121245	0.00104568		SJ01075	0.0611859	0.000267145	0.952815
SJ01077	0.000162973	0	0	0.000956107	0	0	0.000695351	0.00166387	0		SJ01077	0.495317	0.267654	0.470433
SJ01078	0.00051296	0.00022549	0.000200483	0.00132126	0.00114248	0.0016516	0.00131047	0.00174142	0.00121066		SJ01078	0.00623872	0.00765468	0.835102
SJ01079	0.000279986	6.10658e-05	0.000100758	0.00184134	0.000600378	0.000774924	0.000750608	0.00102304	0.00104681		SJ01079	0.136043	0.00351998	0.76928
SJ01080	3.25415e-05	0.000111293	9.01149e-05	0.000391273	0.000708101	0.0026181	0.000500261	0.000780491	0.000885238		SJ01080	0.23686	0.0263947	0.536063
SJ01081	0.000320688	0.000280311	0.00028225	0.00123285	0.000952364	0.00137667	0.00238402	0.00242541	0.00158189		SJ01081	0.0180196	0.0214305	0.0574685
SJ01083	0.000216798	9.58997e-05	0.000169356	0.000739251	0.000706998	0.00112061	0.00154379	0.00163339	0.00107849		SJ01083	0.0280257	0.0151772	0.064512
SJ01084	0.000228361	0.000154997	0.0002201	0.000822151	0.000843477	0.00107823	0.00190404	0.00157709	0.00149848		SJ01084	0.00882382	0.00578293	0.0107578
SJ01085	0.000399969	0.000169485	9.17986e-05	0.00111735	0.000928175	0.00128022	0.00177805	0.00155844	0.00163372		SJ01085	0.00305069	0.000419585	0.0152586
SJ01086	0.000389243	0	0.000212314	0.000269605	0.000874992	0.0010582	0.00201657	0.00141374	0.00264596		SJ01086	0.140726	0.0270544	0.0468263
SJ01087	0.00025816	0.000263988	0.000106981	0.00157985	0.0010986	0.00139762	0.00104351	0.000605739	0.000972682		SJ01087	0.00813559	0.0273119	0.068007
SJ01088	0.000301305	0.000188804	0.000135894	0.000874373	0.000626687	0.000925749	0.0010285	0.000981921	0.00138265		SJ01088	0.0101214	0.0103095	0.115394
SJ01089	0.000148459	6.36097e-05	4.81211e-05	0.000497451	0.000397844	0.000512531	0.000542323	0.000745345	0.000679921		SJ01089	0.00141634	0.00344332	0.0686769
SJ01090	0.000515687	0.00019913	0.000116623	0.00261098	0.000739671	0.00149786	0.00108062	0.000966487	0.0012414		SJ01090	0.126589	0.00752083	0.440139
SJ01091	0.000340904	9.00764e-05	0.000142594	0.00116334	0.00101856	0.00123769	0.000938199	0.000837637	0.00109195		SJ01091	0.000785294	0.00198668	0.135177
SJ01092	0.000396995	0.000230651	0.000252884	0.00123415	0.00140004	0.00160099	0.00178037	0.00266016	0.00172824		SJ01092	0.00281888	0.0253527	0.15646
SJ01093	0.000435938	0.000278003	8.42105e-05	0.000718965	0.000384795	0.000798176	0.00164592	0.00262309	0.00106704		SJ01093	0.0893344	0.0730656	0.118992
SJ01094	0.000680701	0.000276983	0.000485637	0.00109555	0.00100032	0.00127791	0.00216734	0.00297028	0.00178944		SJ01094	0.0137068	0.0249304	0.0696906
SJ01095	0.000515517	0.000217006	0.000489282	0.00173541	0.00130382	0.0016007	0.00246483	0.00256271	0.00264073		SJ01095	0.00268675	0.000249926	0.00809142
SJ01097	0.000235764	0.000272646	3.17884e-05	0.00134483	0.00173031	0.00178184	0.0021076	0.00185188	0.00206191		SJ01097	0.00244691	7.46418e-05	0.0873293
SJ01098	0.000353624	0.000389984	0.000333099	0.00204283	0.00084293	0.00113301	0.00222206	0.00194494	0.00132364		SJ01098	0.112926	0.0306603	0.340547
SJ01099	0.000391041	0.000262047	0.000250369	0.00120327	0.0012663	0.00288252	0.00232585	0.00220179	0.00198624		SJ01099	0.113311	0.000648854	0.555869
SJ01100	0.000366186	0.000104625	0.000284976	0.000999164	0.000740093	0.00168072	0.00112023	0.00228106	0.000970765		SJ01100	0.0777695	0.0958459	0.564665
SJ01101	0.000547529	0.000265023	0.000290262	0.00115158	0.000950161	0.00136932	0.00318415	0.00204497	0.00211418		SJ01101	0.00790548	0.0245978	0.0609707
SJ01102	0.00046265	0.00017092	0.000301297	0.00163134	0.00103183	0.00147217	0.00206514	0.00230616	0.00181796		SJ01102	0.0143756	0.00118983	0.0427265
SJ01104	0.000414222	0.000315387	0.000313361	0.0021544	0.00134838	0.00189259	0.0022775	0.00178239	0.00248787		SJ01104	0.0239106	0.0112024	0.292426
SJ01105	0.000620061	0.000336733	0.000356549	0.00174627	0.00105033	0.00219201	0.00206897	0.00211546	0.0025251		SJ01105	0.0574551	0.00108313	0.220258
SJ01107	0.000377046	0.000245248	0.000216598	0.00119176	0.000817374	0.00139832	0.00196669	0.00178912	0.00173819		SJ01107	0.0292996	0.000108369	0.0400161
SJ01108	0.000951616	0.000179036	0.000219644	0.00132115	0.00114349	0.00154897	0.00181114	0.00195034	0.00190336		SJ01108	0.0532369	0.0265564	0.0315316
SJ01109	0.000358928	0.000293894	0.00015665	0.00119886	0.00109719	0.00220826	0.00262505	0.0024978	0.00188963		SJ01109	0.0700391	0.00835897	0.130337
SJ01110	0.000397614	0.000331346	0.000681624	0.0018579	0.000441793	0.000717915	0.00164398	0.00227445	0.0018934		SJ01110	0.341529	0.00489139	0.152512
SJ01111	0.000559656	0.000227642	0.000262024	0.00164552	0.00109278	0.00143482	0.00205279	0.00208444	0.00206231		SJ01111	0.00856441	0.00353161	0.0519734
SJ01112	0.000428122	0	0.000361011	0.00178291	0.000859551	0.00117758	0.00240843	0.00223919	0.00229734		SJ01112	0.0461068	0.00163682	0.0571374
SJ01114	0.000591761	0.00023696	0.000273328	0.00170287	0.00113659	0.00199962	0.00223926	0.00240175	0.00221463		SJ01114	0.0244343	0.000619065	0.110656
SJ01115	0.000496235	0.000197609	0.000250461	0.00180683	0.00144072	0.00192875	0.00256044	0.00255132	0.0024641		SJ01115	0.00250542	0.000664535	0.0277378
SJ01117	0.000378453	0.000206623	0.000225486	0.00153258	0.00110407	0.00172827	0.00214168	0.00211403	0.00224628		SJ01117	0.0169604	1.97338e-05	0.0550233
SJ01118	0	0	0.000353357	0.000948551	0.000985117	0.00134415	0.0024272	0.00215246	0.000859447		SJ01118	0.00491369	0.0651933	0.271786
SJ01119	0.000565006	0.000287092	0.000326132	0.00125274	0.00114772	0.00177295	0.00232649	0.00245147	0.00196163		SJ01119	0.0214934	0.00116317	0.0273095
SJ01120	0.000535826	0.000463522	0.000236641	0.00122045	0.00141434	0.00163288	0.00231163	0.00235551	0.00215328		SJ01120	0.00320911	0.000161792	0.00796037
SJ01121	0.000509548	0.000363457	0.000553373	0.00216078	0.00145447	0.00187844	0.00274074	0.00228639	0.00228831		SJ01121	0.0164526	0.00246366	0.0814947
SJ01122	0.000589481	0.000298	0.000264758	0.00155413	0.00133756	0.00209689	0.0025447	0.00249724	0.00252063		SJ01122	0.0167827	0.00200025	0.0623156
SJ01123	0.000571735	0.000333077	0.000530575	0.00110006	0.00110633	0.00228007	0.00211997	0.0022533	0.00219389		SJ01123	0.117518	0.000240748	0.218183
SJ01125	0.000525379	0.000271952	0.000318357	0.00191017	0.00124612	0.00235883	0.00284561	0.00262953	0.00210781		SJ01125	0.0389635	0.00535471	0.162009
SJ01126	0.000506067	0.000273371	0.000408566	0.0013636	0.00108815	0.00174225	0.00205888	0.00207663	0.00194244		SJ01126	0.0237143	0.000122009	0.0739748
SJ01127	0.000469076	0.000256306	0.000266082	0.00115842	0.0011083	0.00165638	0.0020981	0.00206018	0.00214908		SJ01127	0.019361	0.000462475	0.0425985
SJ01128	0.000555907	0.000330631	0.000254553	0.00153933	0.0013501	0.00165875	0.00223882	0.00227811	0.00206999		SJ01128	0.000878632	0.000164886	0.00489512
SJ01129	0.000590652	0.000161766	0.000305116	0.00159943	0.00133719	0.00174608	0.00204188	0.00236258	0.00217037		SJ01129	0.00226977	0.000474582	0.0159488
SJ01131	0.000535483	0.000476263	0	0.000943122	0.00102219	0.00140325	0.00238301	0.00227986	0.00231178		SJ01131	0.0249623	0.00589327	0.0109377
SJ01132	0.000935354	0.000212087	0.000184973	0.00190388	0.00101222	0.00172972	0.00197702	0.00227763	0.00264302		SJ01132	0.0401914	0.00478894	0.0954097
SJ01133	0.000326365	0.00016187	0.000205376	0.00139976	0.000823305	0.00151709	0.00149919	0.00149278	0.00170985		SJ01133	0.0361522	0.000220861	0.270385
SJ01134	0.0003937	8.72963e-05	0.00015598	0.000817843	0.000820342	0.00106308	0.00148912	0.00116924	0.00131172		SJ01134	0.00533581	0.00106157	0.0271477
SJ01136	0.000241449	0.000173874	0.000339955	0.000892684	0.000982369	0.00139513	0.0011718	0.000987641	0.00140249		SJ01136	0.0241271	0.0083562	0.646993
SJ01137	0.000306556	0.000204105	0.000201739	0.000783513	0.000951886	0.00108653	0.00105867	0.00103426	0.00113376		SJ01137	0.00793598	6.02938e-05	0.259907
SJ01138	0.000173834	5.61835e-05	0.000137846	0.000563651	0.000437488	0.00071954	0.000796441	0.000931374	0.000543846		SJ01138	0.0188138	0.0227262	0.265904
SJ01139	0.000252371	0.000141272	0.000187905	0.000893147	0.000748053	0.00119461	0.000914463	0.00150293	0.0011198		SJ01139	0.0239393	0.0259631	0.345606
SJ01140	0.000137571	8.25423e-05	0	0.000354245	0.000279071	0.000754672	0.000216674	0.000340175	0.000756638		SJ01140	0.110049	0.148813	0.915675
SJ01141	0.000421965	0.000183342	0.000190738	0.00108072	0.000711639	0.00136141	0.00128276	0.00132083	0.00132835		SJ01141	0.03773	0.00448708	0.301698
SJ01142	0.000113014	0.000196288	0	0.000746278	0.000933858	0.00189539	0.00198901	0.00163893	0.00100184		SJ01142	0.0887799	0.0338439	0.48778
SJ01143	0.000380015	0.000134632	0.000209368	0.00125223	0.000828216	0.00158229	0.00149212	0.00121595	0.00131399		SJ01143	0.0355435	0.000568798	0.648181
SJ01144	0.000339581	0.000261651	0.000219688	0.00101581	0.000701155	0.000864423	0.00140124	0.00106823	0.00121679		SJ01144	0.0138502	0.00511083	0.0499308
SJ01145	0.000461688	0.000452951	0.000151122	0.0011188	0.00116381	0.00139244	0.00113894	0.00186687	0.00169703		SJ01145	0.00314467	0.0177425	0.255797
SJ01148	0.000543956	0.000283915	0.000263455	0.00164634	0.00112178	0.00166164	0.00147556	0.00170955	0.00176642		SJ01148	0.0116153	0.00053114	0.446557
SJ01150	0.000519846	0.000225825	0.000240611	0.000933857	0.001017	0.00252034	0.00142827	0.00304876	0.00140906		SJ01150	0.148875	0.0909343	0.563181
SJ01152	0.000389123	0.000268168	0.000417672	0.00181054	0.00122722	0.00143872	0.00139016	0.00132225	0.00161043		SJ01152	0.0165547	0.00153103	0.806507
SJ01153	0.000367616	0.000134941	0.000213022	0.00117628	0.000902652	0.00154146	0.00132433	0.00146464	0.00173874		SJ01153	0.0237194	0.00230467	0.254135
SJ01154	0.000433101	0.000250778	0.000299752	0.00149926	0.00120876	0.00149501	0.00146393	0.00110999	0.00126959		SJ01154	0.00184932	0.00354339	0.44165
SJ01155	0.00048972	9.61489e-05	0.000283387	0.00134312	0.00137061	0.0016178	0.00157851	0.00151971	0.00147552		SJ01155	0.00168688	0.00564829	0.458651
SJ01156	0.00039618	8.82941e-05	0.000152396	0.00122911	0.000764756	0.00107971	0.00100902	0.000935272	0.00107613		SJ01156	0.0109691	0.00616845	0.911054
SJ01157	0.00038689	0.000238008	0.000169625	0.00137964	0.00107961	0.00142843	0.00131179	0.00158946	0.00147084		SJ01157	0.00290879	0.000412833	0.304581
SJ01158	0	0	4.59517e-05	0	0.000119474	0	0.00111225	0.000928059	0.000735595		SJ01158	0.611933	0.0126808	0.00825458
SJ01159	0.000224857	3.89842e-05	0.000112216	0.00069197	0.000531267	0.000720593	0.00106178	0.000907907	0.000886674		SJ01159	0.00290562	0.000432589	0.0197856
SJ01160	0.00021739	0.00013122	5.75874e-05	0.000676746	0.000515708	0.000760333	0.000619925	0.000679677	0.00100142		SJ01160	0.0062221	0.0219255	0.458501
SJ01161	0.000156366	0.000188218	0.000232135	0.000461133	0.000452395	0.000473682	0.000419457	0.000852288	0.000602542		SJ01161	0.0040291	0.0706888	0.324772
SJ01165	0.00083618	0.000335722	0.000364558	0.00200785	0.00116027	0.0022017	0.00131612	0.0013192	0.00137567		SJ01165	0.0384312	0.034977	0.292137
SJ01166	0.000301422	0.000218561	0.000112083	0.00160064	0.000507573	0.00162688	0.000685304	0.001357	0.00200659		SJ01166	0.104038	0.0933542	0.853339
SJ01167	0.000406505	0.000271002	0.000406505	0	0.0020122	0.00242741	0.00097561	0.000609756	0.000675422		SJ01167	0.273946	0.0579384	0.435332
SJ01168	0.000391682	0.00035151	0.000261879	0.00150379	0.00079414	0.00144932	0.00133304	0.00188712	0.00198243		SJ01168	0.0533669	0.017496	0.187825
SJ01169	0	0	0.0004158	0	0.000297	0.0008316	0.000577501	0.0015246	0		SJ01169	0.455348	0.333279	0.566064
SJ01170	0.000348259	0.000176918	0.000197032	0.00121007	0.00112657	0.00159934	0.00138847	0.00157347	0.0016469		SJ01170	0.0104553	0.000308272	0.26562
SJ01171	0.000330585	0.000102327	0.000127183	0.00115852	0.000887865	0.00116919	0.00115721	0.00104313	0.00116609		SJ01171	0.00203275	0.00125881	0.653607
SJ01173	0.000288631	0.000212827	0.000141859	0.000828328	0.000850425	0.00090955	0.000886409	0.00115123	0.00123999		SJ01173	0.000679857	0.00725495	0.157292
SJ01174	0.000342389	5.17885e-05	0.00013863	0.000858314	0.000963336	0.00108238	0.00102239	0.00127886	0.0011661		SJ01174	0.00244278	0.00110353	0.13053
SJ01175	0.000505483	0.000125657	8.7035e-05	0.00125508	0.000735582	0.00144588	0.000411649	0.00108753	0.0010153		SJ01175	0.0300509	0.0892948	0.365777
SJ01176	0.000289281	6.05244e-05	0.000112649	0.00130823	0.000509716	0.00114857	0.00115447	0.000923575	0.00141721		SJ01176	0.0663092	0.0086988	0.574177
SJ01177	0.000254285	0.000157108	0.0001962	0.000746076	0.000930291	0.0012753	0.000720445	0.00108436	0.00117732		SJ01177	0.0336626	0.0257714	0.963542
SJ01178	0.000305971	8.44691e-05	0.000151032	0.00114731	0.000925756	0.00165096	0.00121444	0.00159871	0.00108268		SJ01178	0.0298206	0.00959183	0.840218
SJ01179	0.000424547	0.000201638	0.000264597	0.0011812	0.00064712	0.00139555	0.00113875	0.00134198	0.00124791		SJ01179	0.0627766	0.000470756	0.532583
SJ01180	0.000394658	0.000106999	0.000187388	0.00126553	0.000626303	0.00129632	0.00118996	0.00106022	0.00116336		SJ01180	0.0476887	0.00308416	0.765453
SJ01181	0.000172414	0.000172414	0	0.000541872	0.000344828	0.000793542	0	0.000793309	0.000611658		SJ01181	0.0581962	0.276313	0.758262
SJ01182	0.000318294	0.000257882	0.000264693	0.00109051	0.0010648	0.00142388	0.00150778	0.00121891	0.00148637		SJ01182	0.0138014	0.00519804	0.23064
SJ01183	0.00026595	0.000221601	0.000185456	0.000999214	0.00067146	0.000681177	0.000785266	0.000841831	0.000958882		SJ01183	0.0303648	0.0020192	0.561454
SJ01186	0.000273778	0.000120377	0.000157941	0.000968998	0.000725701	0.00102115	0.00115201	0.00113007	0.00108215		SJ01186	0.00605924	0.000550271	0.134806
SJ01187	0.000530836	0.00015743	0.000197762	0.001243	0.000833623	0.0013694	0.00101401	0.00139376	0.00124567		SJ01187	0.0157358	0.00475479	0.74411
SJ01189	0.000298218	0.000134336	0.000184936	0.000782419	0.000802734	0.00101223	0.000860038	0.00114394	0.0010459		SJ01189	0.00293787	0.00269607	0.246878
SJ01191	0.000131545	0	0	0	0	0	0.000802421	0.00102698	0.00106551		SJ01191	0.42265	0.00202284	0.00714935
SJ01192	0.000480521	0.000156844	0.000183761	0.00127969	0.000899706	0.00139636	0.00136892	0.00152453	0.00161916		SJ01192	0.00989523	0.00105564	0.161083
SJ01193	0.000620295	0.000422874	0.000597508	0.00147163	0.00129017	0.00203698	0.00282409	0.00214295	0.00228675		SJ01193	0.0349117	0.00773241	0.0558595
SJ01197	0.000649941	0.000338427	0.000518099	0.00139691	0.00153767	0.00122356	0.00291091	0.00269561	0.0022195		SJ01197	0.00231183	0.00356055	0.0148718
SJ01198	0.000507943	0.000174703	0.000475711	0.00049625	0.000877362	0.00139325	0.00120265	0.00107139	0.00103207		SJ01198	0.164226	0.00994862	0.563022
SJ01199	0.00105338	0.000139194	0.000262271	0.00106569	0.00233211	0.0011094	0.00183887	0.00267428	0.00173309		SJ01199	0.122623	0.0181016	0.325789
SJ01201	0.000878491	0.000317163	0.000175891	0.0012707	0.000230613	0.00111995	0.00319112	0.00341056	0.00305399		SJ01201	0.353046	0.00164678	0.0123228
SJ01202	0.000589606	0.000278438	0.000449841	0.00118356	0.00120404	0.00182119	0.00243155	0.00231583	0.00247843		SJ01202	0.0293643	0.000266682	0.0350133
SJ01203	0.000304005	0	0.000142407	0.00132392	0.000542823	0.00147634	0.00124345	0.00100695	0.00162852		SJ01203	0.0685237	0.011922	0.633212
SJ01205	3.26797e-05	3.56506e-05	0.000105042	0.000398382	0.000187831	0.000455819	0.000327732	0.000578898	9.90712e-05		SJ01205	0.0610709	0.180074	0.944363
SJ01206	0.000508684	0.000226556	0.000313078	0.00108009	0.0011239	0.00139676	0.00150981	0.00167776	0.00148712		SJ01206	0.00306918	0.000505403	0.0474002
SJ01207	0	0	0.000369004	0.000307504	0.00166052	0.000738008	0	0	0		SJ01207	0.182618	0.42265	0.152277
SJ01208	0.00046649	0.000174472	0.000154902	0.00149637	0.000970052	0.00140953	0.00173564	0.00158895	0.0015812		SJ01208	0.00963861	0.00132377	0.161049
SJ01209	0.000389859	0.000255963	0.000211494	0.00114946	0.000866455	0.0013402	0.00132269	0.00126659	0.00140806		SJ01209	0.016139	0.00015496	0.256857
SJ01210	0.000299925	0.000127349	0.000142136	0.000732754	0.000451475	0.00073116	0.00102656	0.00117075	0.000995133		SJ01210	0.0220778	0.000348837	0.0258022
SJ01211	0.000224234	0.000231141	6.59107e-05	0.000967623	0.000545674	0.000635923	0.000847578	0.000714985	0.000630521		SJ01211	0.0364422	0.00280174	0.925179
SJ01212	0.00027835	0.000112362	0.000157632	0.000879679	0.000894241	0.00106833	0.00087926	0.000911794	0.00129642		SJ01212	0.000743402	0.0151472	0.619757
SJ01213	0.000679643	0	0.000185117	0.000405494	0.000820684	0.00123984	0.000843163	0.000673913	0.000633404		SJ01213	0.167388	0.160059	0.709532
SJ01214	0.000392031	0.000176626	0.000145103	0.00112812	0.000894727	0.00108475	0.00139867	0.0014524	0.00110699		SJ01214	0.0016869	0.00180948	0.102928
SJ01215	0.000326821	0.000141265	0.000165268	0.00116665	0.000791435	0.00118713	0.000969469	0.00114176	0.001184		SJ01215	0.0117521	0.000577324	0.75214
SJ01216	0.000411211	9.6233e-05	0.000196084	0.00122481	0.000486506	0.000957313	0.000833737	0.00123833	0.0010589		SJ01216	0.0767256	0.00650198	0.573599
SJ01218	0.000329424	0.00027073	5.97015e-05	0.000785562	0.00102927	0.00141943	0.00159886	0.00130503	0.00161992		SJ01218	0.0281995	0.00073513	0.130827
SJ01219	0.000168795	0.000178742	0.000373828	0.000853641	0.000728752	0.000837163	0.000842493	0.000755195	0.00111758		SJ01219	0.00408585	0.0108049	0.468907
SJ01220	0.000208851	0.000170293	0.000102853	0.000890734	0.000683206	0.00106007	0.000568548	0.00157544	0.00098113		SJ01220	0.0164331	0.0930469	0.641896
SJ01221	0.000331656	0.000218416	0.000139703	0.00068419	0.000795978	0.00119275	0.00122199	0.000900115	0.0013688		SJ01221	0.0380294	0.0120029	0.259465
SJ01222	0.000476417	0.000259409	0.000281624	0.00140603	0.00121956	0.0016842	0.00164432	0.00161568	0.00159501		SJ01222	0.0055798	0.00205772	0.310076
SJ01223	0.000258468	9.63608e-05	0.000154313	0.000785593	0.00057469	0.00091713	0.000833711	0.00083233	0.000674734		SJ01223	0.014503	0.00105328	0.863319
SJ01224	0.000747155	9.86403e-05	0.000128417	0.000968196	0.000652666	0.00103779	0.000996908	0.00122486	0.00105404		SJ01224	0.0993478	0.0567483	0.224228
SJ01225	0.000535627	0.000194928	0.000152806	0.00132154	0.000991116	0.001448	0.0015306	0.00165348	0.00162499		SJ01225	0.00648834	0.00502314	0.115576
SJ01226	0.000303068	0.000161401	8.75724e-05	0.00051493	0.000557637	0.000668783	0.00184031	0.00161086	0.00107169		SJ01226	0.00904581	0.0219015	0.0504524
SJ01227	0.000334167	0.000179878	0.000241876	0.00125935	0.00108412	0.00140387	0.00133608	0.00128013	0.00154587		SJ01227	0.0027061	0.00095593	0.324393
SJ01228	0.000299836	0.000235616	0.000185658	0.00134255	0.00101014	0.00306296	0.0015216	0.00187323	0.00169858		SJ01228	0.132683	0.00239256	0.882244
SJ01230	0.000512958	0.000286562	0.000243108	0.00192876	0.0013509	0.00202936	0.00146279	0.00164072	0.00170817		SJ01230	0.0122744	0.000384079	0.522662
SJ01231	0.000479445	0.000219048	0.00014063	0.000927651	0.000876913	0.001613	0.00160343	0.00148736	0.0014228		SJ01231	0.0517996	0.00179362	0.260981
SJ01232	0.00030598	0.000159476	0.000167743	0.00101496	0.000710782	0.00116194	0.000969315	0.000865394	0.000953849		SJ01232	0.0201688	0.000479255	0.829438
SJ01233	0.000282845	7.96881e-05	0.000103379	0.000472751	0.000630058	0.000824844	0.000811705	0.00108995	0.000817627		SJ01233	0.0217083	0.00379653	0.127322
SJ01234	0.000507081	9.45921e-05	0.000226816	0.00104395	0.000993186	0.00153638	0.00156538	0.00114105	0.00182329		SJ01234	0.0157191	0.0102023	0.29458
SJ01235	0.000439642	0.000231491	0.000176338	0.00116479	0.000862695	0.00120131	0.00119737	0.00120251	0.0014066		SJ01235	0.00516873	0.000816434	0.217447
SJ01236	0.000266981	0.000376915	0	0.00052022	0.00789921	0.00133689	0.000707556	0.000961636	0.000857592		SJ01236	0.323001	0.0132853	0.410596
SJ01237	0.00025343	0.000184732	0.000163625	0.000653356	0.000418058	0.000686511	0.000561541	0.000692564	0.000710919		SJ01237	0.0348632	0.00280483	0.524884
SJ01238	0.000274686	0.000191834	0.000187036	0.000609248	0.000428265	0.00101198	0.000834219	0.000644787	0.000932413		SJ01238	0.110665	0.0130142	0.57579
SJ01239	0.000232646	0	0.000178333	0.00154006	0.00112449	0.00132794	0.000737214	0.000998167	0.00526578		SJ01239	0.0024962	0.273057	0.565377
SJ01240	0.00039469	0	0.000153775	0.00043057	0.000609975	0.00109483	0.00143984	0.00108839	0.000430571		SJ01240	0.0986458	0.0985403	0.489665
SJ01241	0.000349838	0	0	0.0017902	0.000598015	0.000153775	0.000514293	0.000493363	0.000522835		SJ01241	0.270813	0.0768937	0.561463
SJ01242	0	0	0.000386174	0.000718452	0.000533029	0.00118096	0.000481358	0.00151138	0.00138039		SJ01242	0.050029	0.0759908	0.461816
SJ01243	0.000202688	0.000133014	0	0.000673939	0.000319234	0.000667633	0.000932049	0.00150496	0.00022169		SJ01243	0.0444576	0.169322	0.469678
SJ01244	0.000261437	0.000248101	9.87495e-05	0.00111076	0.000635788	0.0017633	0.00102372	0.00110433	0.00153763		SJ01244	0.0942164	0.0161512	0.895762
SJ01245	0.000470403	0.000215014	0.00023651	0.0012169	0.00113214	0.00140329	0.00127147	0.00161973	0.00177689		SJ01245	0.00118381	0.00467892	0.167567
SJ01246	0.000337942	0	0	0.00100322	0.000671493	0.00173908	0.001576	0.0019944	0.00152147		SJ01246	0.0695455	0.00145971	0.211945
SJ01247	0.000545495	0.000316068	0.000356637	0.00129787	0.00129633	0.0018089	0.00157132	0.00189633	0.00180952		SJ01247	0.0143185	0.000573243	0.229619
SJ01248	0.000318815	0	0.000152672	0.00216921	0.000357143	0.00142317	0.000701563	0.000766389	0.00178057		SJ01248	0.154618	0.109493	0.732692
SJ01249	0.000479704	0.000174512	0.000109128	0.00129125	0.000727536	0.00151753	0.00164197	0.00116134	0.00155291		SJ01249	0.0406154	0.0037287	0.389947
SJ01250	0.000487847	0.000224252	0.000220673	0.000994299	0.00106063	0.00180226	0.00114844	0.00117302	0.00175288		SJ01250	0.0516453	0.0201625	0.835737
SJ01251	0	0.000157914	0	0.000763143	0.000216568	0.00083748	0.000355574	0.000430556	0.000214849		SJ01251	0.0970123	0.0282784	0.29738
SJ01252	0.000154555	5.69412e-05	3.79607e-05	0.000405243	0.000414721	0.00125543	0.00205056	0.000649129	0.000667715		SJ01252	0.161405	0.153682	0.480771
SJ01253	0.000441859	0.000237075	2.91587e-05	0.00104915	0.001021	0.00134968	0.00110273	0.00129746	0.00155235		SJ01253	0.00494076	0.00368434	0.350945
SJ01254	0.000407141	0.000168804	0.000149179	0.00116174	0.000983451	0.00139952	0.00123845	0.00134658	0.00163616		SJ01254	0.00451238	0.00205033	0.253432
SJ01255	0.00082702	0.000163671	0.000181333	0.00123708	0.00080948	0.0014683	0.00133238	0.00143596	0.00155765		SJ01255	0.0560595	0.0319037	0.294489
SJ01256	0.000474542	6.182e-05	0.000197824	0.000820771	0.000954734	0.00210042	0.000948316	0.000375042	0.00167627		SJ01256	0.113204	0.174326	0.625912
SJ01257	0.000390763	0.000137952	0.00010024	0.000659295	0.000607221	0.000954928	0.000729325	0.00105959	0.00114652		SJ01257	0.0209993	0.0101823	0.228842
SJ01258	0.000182674	0.000198634	0.000101136	0.00092612	0.00099823	0.00105075	0.000660142	0.00124488	0.00097127		SJ01258	7.55171e-05	0.0383877	0.865058
SJ01259	0.000221321	8.99362e-05	0.000117869	0.0005313	0.000756665	0.000787618	0.00103824	0.000912169	0.00109034		SJ01259	0.0095764	0.00029717	0.036304
SJ01260	9.08678e-05	0.000181736	0	0.000830791	0.000363472	0.000785356	0.00186225	0.00136789	0.000398808		SJ01260	0.0493502	0.119246	0.329587
SJ01261	0.000327077	4.89596e-05	4.07998e-05	0.000434808	0.0004629	0.000769657	0.000883605	0.00145888	0.000480271		SJ01261	0.0440625	0.0938264	0.307625
SJ01262	0.000491106	0.000300099	0.000128969	0.00129727	0.00122288	0.00122779	0.00141233	0.00124411	0.00144206		SJ01262	0.00925768	0.0023386	0.189622
SJ01263	0.000105485	9.04158e-05	0	0.000666064	0.000379747	0.000365431	0.000232068	0.000820524	0		SJ01263	0.0423149	0.362579	0.684419
SJ01265	0.000132871	0	0.000174183	0	0.000218365	0.000450867	7.03433e-05	6.25273e-05	9.37912e-05		SJ01265	0.460899	0.662823	0.374626
SJ01266	0.000304878	0	0	0.000776713	0.0011687	0.000244293	0.000304878	0.000880154	0.000571647		SJ01266	0.131061	0.080992	0.675211
SJ01267	0.000210798	0	0.000164799	0.0015138	0.000730347	0.000980424	0.00192344	0.000502245	0.000988794		SJ01267	0.0458957	0.132711	0.902462
SJ01268	0.00049125	0.000236984	0.000265406	0.00130191	0.00160898	0.00160377	0.00146272	0.00153206	0.0016366		SJ01268	0.00103773	0.000573648	0.754624
SJ01269	0.000383847	0.000231123	0.000378271	0.00101906	0.0011312	0.00152568	0.00158907	0.00159853	0.00150704		SJ01269	0.020035	0.000143283	0.153476
SJ01270	0.000489349	0.000379911	0.000100182	0.00133795	0.0012963	0.00119604	0.00115459	0.00155034	0.00141578		SJ01270	0.00810548	0.00305794	0.500406
SJ01273	0.000387033	9.00515e-05	0.000166227	0.00110877	0.00090363	0.00168226	0.000818409	0.000739124	0.00103939		SJ01273	0.0354875	0.00675572	0.252977
SJ01274	0.000901391	0	0	0.000864055	0.00132115	0.00193375	0.000442428	0.000438428	0.000492832		SJ01274	0.0679191	0.652787	0.0976225
SJ01275	0.000513071	0.000157217	0.000308575	0.00114044	0.00099843	0.00144618	0.000844367	0.0011019	0.00112401		SJ01275	0.00769264	0.00734364	0.350687
SJ01276	0.000608525	3.1871e-05	0.000144357	0.00102988	0.00109675	0.00132518	0.000941267	0.00103449	0.000909095		SJ01276	0.0211169	0.0525271	0.157114
SJ01277	0.000548345	0.000248178	0.000189295	0.00155231	0.000958834	0.0014401	0.00151832	0.00118584	0.00147095		SJ01277	0.0151947	0.00224429	0.744125
SJ01279	0.000401564	0.000447525	0.000304375	0.00151689	0.00118914	0.00202917	0.00204253	0.0017257	0.00200735		SJ01279	0.036144	0.00133413	0.291267
SJ01280	0.000487671	0.000202963	0.000211603	0.00155515	0.00138365	0.00184902	0.00128528	0.00167049	0.00176157		SJ01280	0.00230133	0.00336207	0.911935
SJ01281	0.000583043	8.40954e-05	0.000200895	0.00204228	0.00137114	0.0013867	0.00168494	0.0015804	0.0015042		SJ01281	0.0110435	0.00754508	0.967937
SJ01282	0.000222751	0.000130072	0.000113089	0.00100097	0.000867349	0.000921261	0.000490629	0.000515781	0.00071878		SJ01282	0.000128355	0.0152603	0.0217616
SJ01283	0.000422034	0.000288522	0.000264292	0.00147994	0.00133038	0.00135888	0.000800044	0.00107681	0.000815747		SJ01283	9.52329e-05	0.0103404	0.0167102
SJ01284	0.000509819	0.000238975	0.000140511	0.00171291	0.00118071	0.00154203	0.0009141	0.000881434	0.000568812		SJ01284	0.00498217	0.0343854	0.0273124
SJ01285	0.000373591	0.000277032	0.00025312	0.00222421	0.00129639	0.00137449	0.000690696	0.000725604	0.000763934		SJ01285	0.0445382	0.00162122	0.0922618
SJ01286	0.000517349	0.000364089	0.00018573	0.00161182	0.00179089	0.00207058	0.000349983	0.000587653	0.000766505		SJ01286	0.00134135	0.243635	0.00229717
SJ01289	0.000395958	0.000323499	0.000346144	0.000595238	0.0010999	0.000595238	0.00224508	0.00145256	0.00118374		SJ01289	0.133827	0.0567761	0.0951129
SJ01290	0	0	0.000609158	0.00056786	0.00137909	0.00151091	0.00187457	0.00112152	0.00158189		SJ01290	0.0643842	0.0115914	0.371367
SJ01291	0.000508433	0.000225437	0.000262265	0.00177397	0.000747271	0.000905423	0.00125187	0.00213255	0.0013229		SJ01291	0.117549	0.0383985	0.373987
SJ01293	0.000250627	0	0.000300752	0.00265664	0	0.00114214	0.0010401	0.000250627	0.00121255		SJ01293	0.294036	0.149798	0.642031
SJ01294	0.000534607	0.00036563	0.00011426	0.000880706	0.000765358	0.00126375	0.0013508	0.00121442	0.000543368		SJ01294	0.0330987	0.0894635	0.833593
SJ01295	0.000448635	0.000245714	0.000269714	0.00138311	0.000684837	0.00139579	0.00122299	0.00133629	0.00168426		SJ01295	0.0622647	0.00693571	0.406185
SJ01297	0.000416339	0.000194727	0.000250191	0.00188818	0.0014791	0.00117727	0.00246139	0.00107305	0.000448411		SJ01297	0.0190616	0.22122	0.789327
SJ01298	0.000386217	0.000247169	0.000184869	0.0012686	0.00111599	0.00120402	0.0016952	0.00144306	0.000990484		SJ01298	0.000377122	0.0257266	0.476501
SJ01299	0.000610184	0.000276549	0.000138274	0.00121286	0.00136817	0.00164091	0.000894064	0.00108512	0.00164897		SJ01299	0.00494283	0.0405975	0.498227
SJ01300	0.000288044	0.000117833	0.000174159	0.00134448	0.000906363	0.00153321	0.00126632	0.00132935	0.00161326		SJ01300	0.0226831	0.00249201	0.553033
SJ01301	0.000448543	0.000255458	0.000311192	0.00117194	0.00100158	0.00167802	0.00135644	0.00114194	0.00142058		SJ01301	0.0351023	0.00123446	0.925782
SJ01302	0.00032779	0.000224491	0.000213361	0.00142887	0.00108463	0.00150869	0.00143444	0.00165077	0.00141138		SJ01302	0.00975771	0.000863643	0.366403
SJ01303	0.000380333	0.000102617	0	0.00143073	0.000377687	0.000420241	0.00167032	0.000656218	0.00137471		SJ01303	0.227319	0.0562572	0.3445
SJ01304	0.000353842	0.000195127	0.000200591	0.00146078	0.00102568	0.0013801	0.00127495	0.00154179	0.00126524		SJ01304	0.00869747	0.00134932	0.682495
SJ01305	0.000461532	0.000132633	0.000291954	0.00151746	0.00100396	0.00145209	0.00130321	0.0012177	0.00148784		SJ01305	0.00968187	0.00125235	0.952187
SJ01306	0.000280536	0.000244659	0.000140368	0.000967885	0.000858321	0.00121121	0.00123542	0.00122207	0.00159835		SJ01306	0.00893525	0.00665337	0.105258
SJ01307	0.000300681	0.000174773	0.000160064	0.00103062	0.000874156	0.00116204	0.00107814	0.00120582	0.00117175		SJ01307	0.00307068	0.000104512	0.257625
SJ01308	0.000285532	0.000201451	0.000214757	0.000820802	0.000828224	0.00136746	0.00111802	0.00141724	0.00116196		SJ01308	0.048266	0.00555714	0.34654
SJ01309	0.000990613	0.000313087	0.000262419	0.00157957	0.000963379	0.00169198	0.00181971	0.00167299	0.00185416		SJ01309	0.0526598	0.0276313	0.23965
SJ01311	0.000485354	0.000196795	0.000382077	0.00183713	0.00118454	0.00170102	0.00134527	0.0017742	0.00174469		SJ01311	0.0145275	0.00304865	0.856182
SJ01312	0.000471111	0.000247271	0.000210397	0.00157236	0.00113828	0.00167557	0.00160596	0.00167827	0.00184265		SJ01312	0.00881401	0.000228923	0.270686
SJ01313	0.000371975	0.000140417	0.000127082	0.00146056	0.00101117	0.00149434	0.00150139	0.00165971	0.00117167		SJ01313	0.00812189	0.0042994	0.595209
SJ01314	0.000328961	0.000198148	0.000256132	0.00131098	0.00120484	0.00141987	0.00161419	0.00144006	0.00161808		SJ01314	0.000420824	0.000149354	0.0454491
SJ01315	0.000242436	0.000265067	0.000339686	0.000987527	0.00037766	0.00120236	0.000754483	0.00142563	0.000595717		SJ01315	0.144125	0.125472	0.854301
SJ01316	0	0	0	0	0	0	0.00238966	0.0031292	0.00031348		SJ01316	NaN	0.147467	0.147467
SJ01319	0.000205646	0	0	9.34756e-05	8.01217e-05	0	0.00111801	0.00134404	0.00119495		SJ01319	0.895999	0.000272813	0.000857256
SJ01320	0.000290755	0	8.44808e-05	0	7.39208e-05	9.8561e-05	0.000685256	0.00170417	0.000366692		SJ01320	0.523251	0.183482	0.16562
SJ01321	0.000161124	0	0	0	0	0	0.00136301	0.00180711	0.0011541		SJ01321	0.42265	0.0135756	0.0173797
SJ01322	0	0	0	0	0	0	0.000306984	0.000109637	0.000278871		SJ01322	NaN	0.0639717	0.0639717
SJ01324	0	0	0	0	0	0	0.00039014	0.00049416	0.00093377		SJ01324	NaN	0.0679614	0.0679614
SJ01326	0	0	0	0	0	0	0.000431965	0.00168672	0.000449964		SJ01326	NaN	0.175353	0.175353
SJ01327	0	0.000113199	0	0	0	0	0.00053581	0.000843961	0.00143325		SJ01327	0.42265	0.0731284	0.0705878
SJ01328	0.00026096	0	0	0	0	0	0.00177543	0.00029824	0.00115568		SJ01328	0.42265	0.142154	0.128478
SJ01330	0	9.24872e-05	0	0	5.69152e-05	0	0.000742156	0.00122731	0.000326358		SJ01330	0.762802	0.104049	0.102421
SJ01331	0.000100321	0.000117041	0	0	0	0	0.000485721	0.00169208	0.0012494		SJ01331	0.185908	0.0919347	0.0833931
SJ01332	0.000297489	0.000104033	0.000154313	0.00142646	0.000799305	0.000811771	0.00119388	0.00100205	0.00113212		SJ01332	0.0485013	0.000337293	0.690876
SJ01333	0.000429622	0.000410371	0.000243426	0.00153151	0.00162261	0.00177974	0.00161625	0.00220781	0.00195542		SJ01333	0.000208584	0.0066368	0.237012
SJ01334	0.000516661	0.000189255	0.000655155	0.0015605	0.00133605	0.00157487	0.00174027	0.00198357	0.00158963		SJ01334	0.00626968	0.00208761	0.122282
SJ01335	0.000326655	0.000443836	0.000428281	0.00133012	0.000647088	0.00167406	0.00094851	0.0017152	0.000457317		SJ01335	0.111464	0.221175	0.729011
SJ01336	0.000183385	0	0.000256739	0.000825235	0.0004279	0.000256739	0.00179666	0.00104122	0.00021395		SJ01336	0.156274	0.194308	0.381428
SJ01337	0.000565905	0.000208062	0.00029703	0.00190743	0.00168138	0.00184874	0.00174839	0.00148657	0.00175272		SJ01337	0.000816237	0.000858476	0.252542
SJ01339	0.000729447	0	0.000172885	0.00117587	0.000720445	0.00151815	0.00159162	0.000482998	0.000754752		SJ01339	0.0586734	0.194136	0.65882
SJ01341	0.000106698	7.73221e-05	0.000104877	0.000643393	0.000518346	0.000919971	0.00085942	0.000845013	0.00101266		SJ01341	0.0364967	0.00348724	0.209269
SJ01342	0.00036983	4.59885e-05	0.000311565	0.00128188	0.000962457	0.00153315	0.00125795	0.00138533	0.00166063		SJ01342	0.0105381	0.00173732	0.441599
SJ01343	0.00043454	0.000216098	0.000178185	0.00110585	0.000879367	0.00129848	0.00131079	0.00128594	0.00158753		SJ01343	0.00741264	0.00102342	0.128264
SJ01344	0.000255704	0.000201055	0.000219947	0.00135432	0.00114314	0.00154749	0.00167805	0.00169145	0.00146915		SJ01344	0.00960552	0.00180055	0.140222
SJ01345	0.000258648	8.36501e-05	0.000267936	0.000758465	0.000643267	0.00104324	0.000607402	0.00139637	0.000849355		SJ01345	0.0200251	0.07698	0.639621
SJ01346	0.000369067	0.000140604	0.000232785	0.000757829	0.000827259	0.00109888	0.000902026	0.000813743	0.00107624		SJ01346	0.0098291	0.00276915	0.795874
SJ01348	0.000401601	0.000233364	4.07481e-05	0.00144504	0.000967785	0.00155245	0.00114709	0.00109617	0.00120717		SJ01348	0.0111598	0.00789879	0.441203
SJ01349	0.000404053	0.000289633	0.000370985	0.00181774	0.00110843	0.0020284	0.00156095	0.00177338	0.00170505		SJ01349	0.0413166	0.000285959	0.929338
SJ01350	0.000420209	0.00029646	0.000290081	0.00117545	0.00122586	0.00176028	0.00165158	0.00147875	0.00113933		SJ01350	0.0254721	0.0134121	0.888308
SJ01352	0.000480865	0.000138307	0.000271082	0.000914075	0.000831454	0.000909169	0.00145205	0.00146088	0.00188786		SJ01352	0.0215294	0.00270889	0.0343823
SJ01354	0.000418867	0.000175142	0.000209685	0.00107993	0.000746594	0.00109511	0.00118436	0.00125387	0.00111648		SJ01354	0.00961158	0.00172593	0.196954
SJ01356	0.000236102	0.000104657	0.000142035	0.000368792	0.000139543	0.000718075	0.000349065	0.000284485	0.000303381		SJ01356	0.276149	0.0421452	0.624898
SJ01357	0.000521599	0.000283964	0.000166239	0.00135913	0.00104493	0.00194534	0.00118545	0.00101106	0.00125066		SJ01357	0.0367618	0.00434975	0.373286
SJ01358	0.00057138	0.000352683	0.000302182	0.00233029	0.00137255	0.00170253	0.00168371	0.00215808	0.00197678		SJ01358	0.0301348	0.00172168	0.690531
SJ01359	0.00120286	0.000386258	0.000343047	0.00202371	0.00177095	0.00195824	0.00218324	0.00215449	0.00176829		SJ01359	0.0373161	0.0226716	0.496983
SJ01360	0.000515647	0.000367616	0.000393023	0.00169779	0.00174415	0.00214621	0.0026164	0.00228807	0.00175821		SJ01360	0.00562048	0.0163245	0.297157
SJ01361	0.000296349	0.000130715	3.31391e-05	0.000888142	0.000393611	0.000715798	0.000918442	0.00232809	0.00116205		SJ01361	0.0513391	0.0898321	0.198601
SJ01363	0.000513455	0.000176396	0.000284111	0.0015532	0.00109556	0.0015732	0.00123228	0.00177326	0.00208138		SJ01363	0.00698453	0.0197448	0.390588
SJ01364	0.000356503	0.00023115	0.000332724	0.00125007	0.00106666	0.00139528	0.00107308	0.00138317	0.00145727		SJ01364	0.00464063	0.00834382	0.680954
SJ01365	0.000258409	0.000107448	7.7922e-05	0.000767094	0.000743298	0.000832232	0.000863884	0.000822411	0.000543595		SJ01365	0.00244102	0.0126215	0.748705
SJ01366	0	0	0	0.000689011	0.000190084	0	0.0006238	0	0.000191939		SJ01366	0.289898	0.27839	0.942746
SJ01367	0.000572913	0.00043844	0.000581179	0.000778274	0.00159337	0.0022366	0.00207231	0.00155524	0.00254179		SJ01367	0.13849	0.0304138	0.371953
SJ01368	0.000175598	8.39526e-05	0.000116629	0.00050355	0.000377012	0.000628358	0.000550049	0.000625634	0.000619826		SJ01368	0.0240257	0.00020928	0.318153
SJ01369	0.000223253	4.3653e-05	7.63927e-05	0.00104557	0.000623612	0.00129966	0.00103022	0.000953201	0.00131982		SJ01369	0.0389269	0.00459457	0.654853
SJ01370	0.000296743	0.000152139	0.000208671	0.000991533	0.00100201	0.00105544	0.00134829	0.00121736	0.00118667		SJ01370	0.000587144	0.000109769	0.0287361
SJ01371	0.000498327	0.000154416	0.000205407	0.000846142	0.00100887	0.00144087	0.00130192	0.00139951	0.00148206		SJ01371	0.0249678	0.00303413	0.232534
SJ01373	0.000315147	7.80639e-05	0.000161549	0.00056074	0.000619724	0.000893905	0.000702848	0.00122382	0.000784353		SJ01373	0.0194629	0.0320904	0.340473
SJ01374	0.000245607	0.000136484	0.000213727	0.000812697	0.000818501	0.00158774	0.00131134	0.0012158	0.00132977		SJ01374	0.0745889	2.37762e-05	0.496347
SJ01375	0.000221667	9.42418e-05	7.50556e-05	0.000857619	0.0005417	0.000974923	0.00104006	0.00106109	0.00108005		SJ01375	0.025639	0.00145867	0.172175
SJ01376	0.000558435	0.000288618	0.000137396	0.00129101	0.00127152	0.00189927	0.0015209	0.00173315	0.00157274		SJ01376	0.0138819	0.00267413	0.621477
SJ01377	0.000311532	0.000126993	0.000182567	0.000885887	0.000878376	0.00128363	0.00108842	0.00111921	0.0014673		SJ01377	0.0155933	0.00606081	0.312477
SJ01378	0.000500723	0.000215025	0.000237011	0.00124964	0.00130445	0.00165644	0.00128878	0.00168439	0.00135916		SJ01378	0.00324229	0.0023773	0.829214
SJ01379	0.000380467	8.64627e-05	0.000131721	0.00105735	0.000637141	0.00106445	0.00100638	0.0011845	0.00100507		SJ01379	0.017863	0.00250244	0.419397
SJ01380	0.000108554	0	0	0	0	8.44309e-05	0	0.00054458	0.000616044		SJ01380	0.869767	0.210154	0.204443
SJ01381	0.0007919	0.000290061	0.000276117	0.001096	0.00123202	0.00181191	0.00177851	0.00160052	0.00166976		SJ01381	0.0315834	0.0126375	0.299909
SJ01382	0.000468282	0.000322208	0.000374273	0.00113327	0.00139171	0.00164195	0.00162652	0.00143676	0.00144793		SJ01382	0.0150017	0.00024311	0.52874
SJ01383	0.000446512	0.000379669	0.000174683	0.00171897	0.000802118	0.00123907	0.0011477	0.000318173	0.000807451		SJ01383	0.062978	0.213619	0.238908
SJ01384	0.000159847	0	0.000255754	0.00180551	0.00335526	0.000834247	0.0011646	0.0013691	0		SJ01384	0.125401	0.237312	0.261706
SJ01385	7.8493e-05	0.000255102	0.00042922	0.00328596	0.00159945	0.000647473	0.00194077	0.00284332	0.00124097		SJ01385	0.173439	0.057418	0.866074
SJ01386	0.000305803	6.26803e-05	0.000156701	0.00120466	0.000738881	0.000937666	0.000979602	0.00111524	0.000974689		SJ01386	0.0138953	0.0011502	0.695468
SJ01387	0.000395227	0.000142299	0.000256891	0.00112446	0.00101771	0.00126282	0.00149618	0.00140131	0.0014399		SJ01387	0.0010357	0.00143804	0.0349373
SJ01388	0.000195827	0.000154977	0.000156461	0.00119264	0.00058805	0.00115456	0.00103746	0.0017575	0.00121747		SJ01388	0.0530694	0.0321996	0.286258
SJ01389	0.000245709	4.95983e-05	0.000137777	0.00067724	0.000446989	0.000978647	0.000714725	0.000810116	0.00119042		SJ01389	0.0549094	0.0228809	0.389658
SJ01390	8.66432e-05	0.00035536	0.000171317	0.00116077	0.000534464	0.00134051	0.00100393	0.000654655	0.00112126		SJ01390	0.0688359	0.0184731	0.780688
SJ01391	0.000313132	9.08373e-05	0.00011002	0.000803291	0.000760254	0.00101847	0.000867847	0.00169923	0.00092161		SJ01391	0.00312014	0.0578692	0.37893
SJ01393	0.000696343	0	0	0.000170882	0.00114064	0.000438596	0.000320404	0.000571504	0.000917065		SJ01393	0.399446	0.274558	0.956945
SJ01397	9.1824e-05	2.99688e-05	6.45225e-05	0.00022386	0.000251541	0.000367985	0.000382431	0.000397839	0.000377712		SJ01397	0.0254336	0.00128726	0.138331
SJ01398	0	0	0	0.000294689	0	0.000332524	0.000392207	0.000581916	0.000164662		SJ01398	0.184985	0.0878615	0.347582
SJ01399	0.000219177	0.000125265	0.000143798	0.000870391	0.000839696	0.00140923	0.0013466	0.00103141	0.00130961		SJ01399	0.0389251	0.00539108	0.432155
SJ01400	0.000722476	0.000121254	0.000210815	0.000695304	0.000595743	0.000934819	0.00095693	0.000883224	0.00117693		SJ01400	0.161616	0.0546609	0.121265
SJ01401	0.000465438	0.000141126	0.000199884	0.00124076	0.00141434	0.00163197	0.00139934	0.00144012	0.00156188		SJ01401	0.00163805	0.00196108	0.779457
SJ01402	0.000275987	0.00012276	0.000211694	0.000788526	0.000792115	0.00111542	0.00110467	0.00115954	0.00121093		SJ01402	0.0133928	0.000135987	0.130037
SJ01403	0.000346045	0.000138079	0.000203622	0.00114895	0.00075565	0.00118214	0.00122456	0.00135727	0.00127244		SJ01403	0.0157496	0.000365304	0.196468
SJ01404	0.000206123	7.40236e-05	0.000139113	0.000795906	0.000428445	0.00103839	0.0008169	0.000917159	0.000745215		SJ01404	0.0681677	0.000562037	0.728347
SJ01405	0.000477811	0.000238439	0.000229876	0.00106661	0.000914234	0.00118063	0.000910268	0.00160111	0.00127027		SJ01405	0.00277214	0.0283052	0.415287
SJ01406	0.000614084	0.000157444	7.29335e-05	0.00117172	0.000739754	0.00127258	0.00083134	0.00108554	0.000815112		SJ01406	0.0292292	0.0448151	0.474761
SJ01407	0.000209802	0.000111846	9.69684e-05	0.000606768	0.000526134	0.000693011	0.000720358	0.000889804	0.000792223		SJ01407	0.00201481	0.000654446	0.049169
SJ01408	0.000300715	8.54254e-05	0.000204022	0.00130777	0.000729304	0.000955412	0.00112787	0.00126918	0.00159307		SJ01408	0.0295876	0.00631846	0.203677
SJ01409	0.000186179	0.000173218	0.000120938	0.00081703	0.000755511	0.00107781	0.001559	0.00119263	0.00115351		SJ01409	0.0152082	0.0111154	0.0659776
SJ01410	0.000314697	0.000173403	0.000168015	0.00145964	0.00072217	0.00137828	0.00128899	0.0014363	0.00123917		SJ01410	0.048444	0.000172557	0.626314
SJ01411	0.000283063	0.000228206	0.000128332	0.000666235	0.000153686	0.000696235	0.000558702	0.000712731	0.000628665		SJ01411	0.234765	0.00270999	0.546697
SJ01413	0.000683005	0.00012808	0.000163319	0.00114891	0.00127413	0.00135254	0.000984851	0.000839443	0.00114474		SJ01413	0.0256003	0.0468228	0.0734381
SJ01414	0.000342506	0.000140035	0.000163622	0.001263	0.000872861	0.00136315	0.000947487	0.000975676	0.00118867		SJ01414	0.0131923	0.00132517	0.498362
SJ01415	0.000200579	0.000107209	0.000141161	0.000779106	0.000851476	0.000914752	0.000721309	0.000814626	0.00103579		SJ01415	0.000257645	0.0117333	0.936778
SJ01416	0.000315104	0.000136343	0.000164958	0.000604665	0.000400439	0.000846918	0.00104911	0.000841586	0.000917438		SJ01416	0.0688299	0.000916024	0.116384
SJ01417	0.000361647	0.0002952	0.000239213	0.00116252	0.000879778	0.001126	0.000943548	0.00114992	0.00108664		SJ01417	0.00671152	0.00125378	0.972818
SJ01420	0.000411343	0.00019953	0.000263378	0.000990682	0.000990567	0.00224787	0.00128779	0.00125969	0.00156368		SJ01420	0.113354	0.00148721	0.934786
SJ01421	0.00039766	0.000200922	0.000219121	0.00159157	0.00115138	0.00177454	0.00138804	0.00127443	0.00183882		SJ01421	0.0142229	0.0114837	0.983986
SJ01422	0.000514879	0.000196619	0.000196651	0.00168171	0.00106898	0.00184261	0.0018565	0.00146284	0.00181475		SJ01422	0.0209822	0.00112662	0.546958
SJ01423	0.000389921	0.000166507	0.000219446	0.00121746	0.000994699	0.00135189	0.00121926	0.00134434	0.00137404		SJ01423	0.00307269	0.000401154	0.361366
SJ01424	0.000561224	0.000140056	0.000168067	0.00110044	0.000260104	0.000288115	0.0012565	0.000140056	0.000952382		SJ01424	0.461545	0.275176	0.618919
SJ01425	0.000471359	0.000306205	0.000345933	0.001392	0.00205638	0.00180831	0.00177611	0.00215069	0.0018922		SJ01425	0.0146484	0.00146687	0.459523
SJ01427	0.00042554	0.000201531	0.000227921	0.00157778	0.00104164	0.00152496	0.00161837	0.00154798	0.00159746		SJ01427	0.0132015	0.00150144	0.349519
SJ01428	0.000877931	0.000316055	0	0.00159345	0.000758533	0.00120101	0.000442478	0.00163673	0.000276549		SJ01428	0.0896325	0.490305	0.473747
SJ01429	0.000378324	0.000178253	0.000284741	0.0019564	0.00118301	0.00209679	0.00226753	0.000995042	0.00224853		SJ01429	0.0313487	0.063457	0.866759
SJ01430	0.000514307	0.000138813	0.000168684	0.00114328	0.000969243	0.00228283	0.00147223	0.00189292	0.00199097		SJ01430	0.091632	0.00215474	0.528386
SJ01431	0.000438735	0.000307176	0	0.00152905	0.000774083	0.00154681	0.000649847	0.00260994	0.00166541		SJ01431	0.0367637	0.126539	0.607045
SJ01438	0.000646304	0.000265039	0.000169817	0.00151382	0.00123547	0.00156151	0.00159525	0.00169352	0.00170784		SJ01438	0.00532805	0.00908179	0.142621
SJ01439	0.000613896	0.00017733	0.000348718	0.00117971	0.00137142	0.00223946	0.00233819	0.00153728	0.00154169		SJ01439	0.0502073	0.0187556	0.646775
SJ01440	0.000338678	0.000184028	0.000201475	0.00152357	0.00129864	0.00125865	0.00172858	0.00144632	0.00183121		SJ01440	0.000915916	0.00231599	0.101923
SJ01441	0.000573555	0.000469817	0.000343729	0.00223338	0.00176541	0.00148592	0.00197068	0.0018683	0.00232736		SJ01441	0.0176401	0.00234836	0.437418
SJ01442	0.000385781	0.000138187	0.000373449	0.0017225	0.000688054	0.00176706	0.00096742	0.00164603	0.00178573		SJ01442	0.0833687	0.0340032	0.873855
SJ01443	0.000796672	0.000213957	0.000466703	0.00152078	0.00111156	0.00173416	0.00144967	0.00129249	0.00137641		SJ01443	0.0181598	0.0279996	0.699282
SJ01444	0.000476431	0.000290521	0.000364434	0.0015525	0.00105799	0.00193214	0.00192631	0.00180339	0.0019178		SJ01444	0.0409627	4.60409e-05	0.28159
SJ01445	0.000388379	0.000179263	0.000185232	0.00096128	0.00054284	0.000933432	0.000955008	0.00114832	0.000892888		SJ01445	0.0347283	0.0020159	0.312664
SJ01446	0.00032717	0.000210484	0.000183658	0.00133056	0.00110503	0.00129481	0.00153597	0.00117602	0.00126187		SJ01446	0.000675225	0.00438078	0.569295
SJ01447	0.000294698	0.000171377	0.000421485	0.000905623	0.00087508	0.00112542	0.00182894	0.00145849	0.00119667		SJ01447	0.00334222	0.0132456	0.0866039
SJ01448	0.00062721	0.000320848	0.000246615	0.000931159	0.000635219	0.00141916	0.00162841	0.000751303	0.000990467		SJ01448	0.103208	0.0925684	0.731188
SJ01449	0.00056773	0.000297374	0.000330367	0.00135663	0.000845812	0.00171515	0.00140909	0.00154676	0.00175837		SJ01449	0.0570994	0.00103162	0.409804
SJ01450	0.000376951	0.000265475	0.000227052	0.000843363	0.000929881	0.0013573	0.0013636	0.000978237	0.00124093		SJ01450	0.0336786	0.00807228	0.487546
SJ01451	0.000425466	0.000229626	0.00032364	0.00158146	0.00117766	0.00194972	0.00199467	0.00150616	0.00170363		SJ01451	0.0248688	0.00455926	0.571441
SJ01452	0.000359027	0.000193331	0.000291437	0.00190706	0.000856645	0.00209906	0.00167234	0.00119484	0.00189292		SJ01452	0.0718206	0.0195692	0.942521
SJ01453	0.000496098	0.000125518	0.00016393	0.000995711	0.000696976	0.00126748	0.00132081	0.00136275	0.00121313		SJ01453	0.0273832	0.00655078	0.192554
SJ01454	0.000514002	0.000203527	0.000313057	0.00109602	0.00112912	0.00166269	0.00153744	0.00407241	0.00165324		SJ01454	0.0198513	0.12677	0.305012
SJ01455	0.000567545	0.000474747	0.000243554	0.00203835	0.00175541	0.00132425	0.00162271	0.00144293	0.00151441		SJ01455	0.0133285	0.0018811	0.481751
SJ01456	0.000363523	0.000100101	0.000197146	0.00130583	0.000956128	0.00118605	0.00178571	0.00108803	0.00118411		SJ01456	0.00256443	0.0249067	0.464376
SJ01457	0.000323788	0.000229323	0.000268652	0.00115868	0.000957778	0.00158987	0.0011113	0.00116926	0.00129371		SJ01457	0.0332663	0.000651962	0.838948
SJ01458	0.000384551	0.000206823	0.000347489	0.00133468	0.00117681	0.00168509	0.00149138	0.0015355	0.00191503		SJ01458	0.0111846	0.0045043	0.286052
SJ01459	0.000453518	0.000245211	0.000266565	0.00155998	0.00121901	0.00179523	0.0016359	0.00153805	0.00163626		SJ01459	0.0103991	0.000485883	0.686873
SJ01461	6.55881e-05	7.34829e-05	4.37254e-05	0.0002805	0.000118683	0.00031805	0.000478297	0.000104108	0.00047265		SJ01461	0.0974831	0.142623	0.475976
SJ01462	0.000402525	0.000301939	0.000106375	0.00105678	0.000886294	0.00147858	0.00155809	0.00124308	0.00108213		SJ01462	0.0225605	0.00602093	0.533024
SJ01463	0.000120994	0.000143888	5.71492e-05	0.000718194	0.000390927	0.000694261	0.000606273	0.000573047	0.000789289		SJ01463	0.0361877	0.007768	0.685945
SJ01464	8.84293e-05	0	0.000101919	0.000215827	0.000259935	0.000426529	0.000216191	0.00018007	0.00062439		SJ01464	0.0468346	0.186767	0.81816
SJ01465	0.00031674	0.000117014	0.00012607	0.000994464	0.000781998	0.00121882	0.00108959	0.00120382	0.00141401		SJ01465	0.0106471	0.00140071	0.212429
SJ01466	0.000574713	0	0	0.000574713	0	0	0.00020284	0.00049261	0		SJ01466	1	0.875085	0.875085
SJ01467	0.000633689	0.00011161	0.000119795	0.000860445	0.000711921	0.0014042	0.00151049	0.000991124	0.00110462		SJ01467	0.0632631	0.0177011	0.472697
SJ01468	0.000517718	0.000149906	5.93967e-05	0.00120363	0.000501759	0.00126468	0.00110627	0.00168417	0.000938473		SJ01468	0.0722542	0.0271686	0.490111
SJ01470	0.000564425	0.000377358	0.000377358	0.000377358	0.000314466	0.0006469	0.000786164	0.00133872	0.00126535		SJ01470	0.959573	0.0447585	0.037777
SJ01471	0.000363605	0.000118572	0.000148099	0.00114431	0.000691043	0.00111662	0.00117895	0.00124738	0.00110743		SJ01471	0.0181584	0.0015215	0.315962
SJ01472	0.000284837	0.000148261	0.000153873	0.0011585	0.000666244	0.00112269	0.00103661	0.00110591	0.00125347		SJ01472	0.030596	0.000512814	0.453971
SJ01473	0.000205321	0.000224264	4.79708e-05	0.000604166	0.000592573	0.0010635	0.000597371	0.000813784	0.000753423		SJ01473	0.0487615	0.00294384	0.862911
SJ01475	0.0002504	6.45439e-05	0.000105183	0.000363824	0.00118729	0.00103663	0.00122465	0.000882782	0.000938277		SJ01475	0.0975492	0.00503319	0.62104
SJ01476	0.000443709	0.000291629	0.000307823	0.000709939	0.000648561	0.00146742	0.00141813	0.00176282	0.00133785		SJ01476	0.148594	0.00658809	0.152917
SJ01477	0.000378714	0.000215255	0.000111695	0.00180426	0.00123092	0.00160679	0.00178188	0.00115263	0.00206453		SJ01477	0.00709667	0.0261907	0.730373
SJ01478	0.000359592	0.000157099	0.000197269	0.00124679	0.000919062	0.00139138	0.00112134	0.00125895	0.00172391		SJ01478	0.0107878	0.016865	0.474554
SJ01479	0.000523145	0	0.000457158	0.00215891	0.00105603	0.00264665	0.000223914	0.000537394	0.00117632		SJ01479	0.0614048	0.393757	0.0899623
SJ01480	8.7627e-05	0	0	0.000157729	0.000349256	0.000756722	0.00028917	0.000676919	0.000270392		SJ01480	0.153329	0.0954538	0.969329
SJ01481	0.000365046	9.34215e-05	0.000213786	0.00141592	0.00114217	0.00134734	0.00135083	0.00129535	0.00172413		SJ01481	0.000699164	0.0032501	0.392226
SJ01482	0	9.45447e-05	0.000168079	0.00115796	0.000470623	0.00104157	0.00109567	0.00168906	0.000679146		SJ01482	0.0570044	0.0641659	0.508916
SJ01483	0.000129116	0.000129116	8.06972e-05	0.000380174	0	0.00089843	0.000184451	0.000215193	0.000431154		SJ01483	0.351994	0.164326	0.630474
SJ01484	0	0	0	0	0	0	0	0	0		SJ01484	NaN	NaN	NaN
SJ01485	0.000275557	0.000140926	0.000160819	0.00130555	0.000697845	0.00120962	0.00130891	0.00102232	0.000913703		SJ01485	0.0377195	0.0102102	0.964568
SJ01486	0	0	0	0.000316646	0	0.000583032	0.000703659	0.000565799	0.00057298		SJ01486	0.217101	0.00528017	0.197482
SJ01487	0.000290698	0	0	0.000121124	0.000407784	0	0.000145349	0.000903239	0		SJ01487	0.636537	0.468471	0.613527
SJ01488	0.000717999	0.000330906	0.000281271	0.00118002	0.00151692	0.00100941	0.00264737	0.00596602	0.0010652		SJ01488	0.0177699	0.192797	0.301487
SJ01489	0.000247774	9.78365e-05	9.46301e-05	0.0010393	0.000861995	0.0011738	0.00107125	0.00130779	0.00125004		SJ01489	0.00287967	0.000465382	0.187407
SJ01490	0	0	0	0	0	0	0	0.000195516	0		SJ01490	NaN	0.42265	0.42265
SJ01491	0	0	0	0.000243457	0.000121729	0.000719186	0.000223169	0.000466627	0.000121729		SJ01491	0.185845	0.118267	0.691636
SJ01492	0.000278957	0.000124328	0.000117054	0.000755157	0.000791197	0.00100476	0.000899	0.00116836	0.00121389		SJ01492	0.00318833	0.00343722	0.127925
SJ01493	0.000262484	0.000144886	0.000139028	0.00112839	0.000905933	0.00163508	0.00116379	0.00113561	0.0012354		SJ01493	0.0365262	6.94271e-05	0.85522
SJ01494	0.000265774	6.44292e-05	0.000112228	0.000893651	0.00065845	0.00105781	0.0012161	0.00115859	0.00106803		SJ01494	0.0114802	0.00032887	0.126298
SJ01496	0.000127611	7.00322e-05	8.51682e-05	0.000753776	0.000537898	0.000767579	0.000592029	0.000725431	0.000742431		SJ01496	0.0120409	0.00293005	0.998212
SJ01497	0.000117941	4.08056e-05	0.000101668	0.000582306	0.000454059	0.000754796	0.000779311	0.000598523	0.000680374		SJ01497	0.0218254	0.00260443	0.440503
SJ01498	0.000313588	0.000158603	0.000170483	0.00107079	0.000717229	0.00126176	0.00107155	0.00105998	0.00103879		SJ01498	0.0284382	0.00262464	0.82479
SJ01499	0.000321177	0.000127444	0.000180882	0.00107154	0.000653686	0.0011113	0.00102312	0.00108659	0.00104798		SJ01499	0.0250455	0.00235797	0.541434
SJ01500	0.00027354	0.000370644	9.88143e-05	0.00135599	0.0029905	0.00176019	0.00170301	0.00109166	0.000975265		SJ01500	0.0644752	0.0349427	0.251347
SJ01501	0.000256466	5.88496e-05	7.04196e-05	0.000923661	0.000608461	0.000926977	0.000839731	0.00075347	0.000921252		SJ01501	0.00873638	0.00124544	0.88457
SJ01502	0.000427758	0.000173778	0.000191606	0.00104334	0.000946643	0.00130156	0.00139955	0.00157025	0.00172502		SJ01502	0.00416225	0.000524675	0.0304829
SJ01503	0.0003039	0.000219929	0.000143093	0.00126088	0.00097363	0.0014362	0.00115831	0.00135635	0.00138369		SJ01503	0.0109069	0.000515002	0.652415
SJ01504	0.000359333	0.000192564	0.000280842	0.00136129	0.000981439	0.00146608	0.00141344	0.00158704	0.0018031		SJ01504	0.014257	0.00265318	0.153088
SJ01505	0.0003975	0.000222161	0.000233221	0.00130642	0.000929975	0.00151852	0.00117003	0.00152588	0.00110574		SJ01505	0.0215391	0.00841688	0.946231
SJ01507	0.000268786	7.8361e-05	8.15782e-05	0.00079326	0.000591225	0.000883963	0.000472307	0.000604598	0.000716407		SJ01507	0.00602058	0.00885796	0.231723
SJ01508	0.000275935	0.000208356	0.000233825	0.00113888	0.000891863	0.00159548	0.000878909	0.000844897	0.00121696		SJ01508	0.0412491	0.0222849	0.403665
SJ01509	0.000298514	0.000175158	0.000123641	0.000658561	0.00077376	0.00100383	0.000592046	0.000607903	0.000693836		SJ01509	0.0128287	0.00411815	0.210562
SJ01510	0.000562599	0.000130256	0.000163764	0.00158307	0.000896768	0.00169566	0.000990796	0.00109366	0.00137403		SJ01510	0.0282486	0.00932482	0.452249
SJ01511	0.000512828	0.000121753	0.000259522	0.00161716	0.00163006	0.00195531	0.000939661	0.00113418	0.000972807		SJ01511	0.000841586	0.0113108	0.00987554
SJ01512	0.000584017	0.000255132	0.00033642	0.00256715	0.000796468	0.00136889	0.000562225	0.00150616	0.00132978		SJ01512	0.146636	0.112993	0.508138
SJ01517	0.000381006	0.000234083	0.000233496	0.00108946	0.000798301	0.00139981	0.00127919	0.00123005	0.00158422		SJ01517	0.0346691	0.00410865	0.273552
SJ01518	0.000210504	4.80371e-05	7.87621e-05	0.000532306	0.000347229	0.000896377	0.000335338	0.000650059	0.000515296		SJ01518	0.0860166	0.0317327	0.652915
SJ01519	0.000363674	0.000207814	0	0.00105094	0.000207814	0.0011118	0.000249377	0.000926255	0.000207814		SJ01519	0.16621	0.372684	0.430094
SJ01521	0.00017773	0.00058651	0	0.00091235	0.000391006	0.00084175	0.000498068	0.00171298	0.001052		SJ01521	0.125923	0.125842	0.410849
SJ01522	0.000304559	0.00021239	0.000177243	0.000876558	0.000824923	0.00104643	0.00134488	0.00116452	0.000971244		SJ01522	0.002413	0.00750242	0.14062
SJ01523	0.000294336	0.000136078	0.000158614	0.000923468	0.000655613	0.00124545	0.00127582	0.00124862	0.00132466		SJ01523	0.0397624	0.000433773	0.181198
SJ01524	0.00038766	0.000115738	7.19689e-05	0.000868893	0.000913074	0.00109827	0.00114491	0.00106615	0.00101489		SJ01524	0.00444722	0.00623342	0.242457
SJ01525	0.000321807	0.00024664	0.000152648	0.00123467	0.00105391	0.00123177	0.0010434	0.00119463	0.00125407		SJ01525	0.000334633	0.000430591	0.918697
SJ01526	0.000397964	0.000349082	0.000172984	0.000769895	0.00205574	0.00197915	0.00102996	0.00145665	0.00155961		SJ01526	0.086018	0.0130039	0.616731
SJ01527	0.000792365	0.000338842	0.000145657	0.00150256	0.000948274	0.00121723	0.00171881	0.00188541	0.00161557		SJ01527	0.0346451	0.0113181	0.0647374
SJ01529	0.000146972	0.000108296	0	0.000412297	0.000488642	0.000563097	0.000802442	0.000715333	0.00093476		SJ01529	0.00287343	0.00121558	0.0169173
SJ01530	0.000175231	5.55309e-05	0	0.000908592	0.000355397	0.000748666	0.000671131	0.000690876	0.000657925		SJ01530	0.0577586	0.00603221	0.989574
SJ01531	0.000491987	0.000311058	8.76808e-05	0.000526606	0.00098032	0.00116334	0.000724412	0.00136775	0.00115412		SJ01531	0.0678989	0.0326155	0.512726
SJ01532	0.000457834	0.000415825	0.000134862	0.00217786	0.000676986	0.00126542	0.00194667	0.00247758	0.000819353		SJ01532	0.134383	0.0962717	0.598762
SJ01533	7.48184e-05	0.000145033	0	0.000560806	0.0014785	0.00118763	0.000793588	0.000786273	0.000594481		SJ01533	0.06266	0.0021398	0.323461
SJ01534	0.000444118	7.76398e-05	0	0.0011019	0.00124177	0.00118002	0.000654393	0.000909201	0.000907647		SJ01534	0.0126975	0.0223754	0.0360437
SJ01535	0.000361598	0.00022473	0.000249924	0.00165391	0.00141304	0.00192904	0.00181166	0.00172759	0.00174812		SJ01535	0.00759155	3.97319e-05	0.583277
SJ01537	0.000361739	0.000173467	0.000177302	0.00111761	0.000725229	0.00126538	0.00146485	0.00126169	0.00135115		SJ01537	0.0262882	0.000198826	0.173271
SJ01538	0.000276431	9.68575e-05	0.000340197	0.000808	0.00063035	0.00104959	0.00107465	0.00140581	0.00110371		SJ01538	0.0210503	0.00275472	0.0872131
SJ01539	0.000467637	0.000199912	0.000234351	0.00148295	0.000838175	0.00193825	0.00157909	0.00144468	0.00185157		SJ01539	0.0641785	0.00134769	0.596171
SJ01540	0.000244396	0.000108407	8.2139e-05	0.000623806	0.000540893	0.000910307	0.00111873	0.00110639	0.00110203		SJ01540	0.0247326	0.00249854	0.0646819
SJ01542	0.000609951	0	0	0.000922062	0.00126405	0.000814607	0.00104869	0.000411985	0.000224719		SJ01542	0.0379474	0.329986	0.217598
SJ01543	0.000127421	0.000584317	0	0.00213571	0.000879205	0.000917431	0.000229358	0.00127239	0		SJ01543	0.10578	0.586454	0.227642
SJ01545	0.000432136	0.00023899	0.000208705	0.00124345	0.000798457	0.00154143	0.00152486	0.00123325	0.00125014		SJ01545	0.0421023	0.00128769	0.593874
SJ01546	0.000137847	0.00015486	1.66828e-05	0.000771637	0.000688714	0.000296409	0.00121849	0.00108826	0.00101961		SJ01546	0.0709004	0.000255684	0.0550119
SJ01548	0.000279333	0.000299794	0.000216477	0.000532356	0.00052878	0.00103716	0.00222047	0.00139208	0.00125697		SJ01548	0.120796	0.0449693	0.0716603
SJ01549	0	0	0	0	0	0	0	0	0		SJ01549	NaN	NaN	NaN
SJ01550	0.00022819	9.55848e-05	0.000223572	0.000774577	0.000711261	0.000726692	0.000714216	0.000931994	0.00091771		SJ01550	0.00202499	0.00261501	0.23333
SJ01551	0.000591677	3.7713e-05	0.000122053	0.00153147	0.00124933	0.00159555	0.00154477	0.00150455	0.00130236		SJ01551	0.00695641	0.0102569	0.952968
SJ01553	0.000420616	0.000172379	0.000313246	0.00132208	0.000916306	0.00182595	0.00108655	0.00131756	0.00161413		SJ01553	0.0487186	0.010094	0.962691
SJ01554	0	0.000197726	0	0	0	0.000553633	0	0.000496786	0.000242215		SJ01554	0.595337	0.341023	0.805314
SJ01555	7.59302e-05	0.000142369	0.000256264	0.000494039	0.000532866	0.00108876	0.000530537	0.000926981	0.00115793		SJ01555	0.0953181	0.050747	0.564383
SJ01556	0.00055342	0.000198679	0.000123013	0.00136673	0.0011391	0.00117472	0.00188794	0.00231694	0.00189679		SJ01556	0.00796698	0.00086754	0.0153132
SJ01557	0.000567159	0.000127858	0.000170477	0.000887268	0.000397661	0.000897036	0.00135756	0.00288993	0.000850583		SJ01557	0.114107	0.141983	0.249978
SJ01558	0.000374172	0.000263815	0.000245121	0.00123123	0.000999131	0.00129319	0.00191191	0.00205822	0.00160703		SJ01558	0.00393867	0.00415084	0.0171145
SJ01559	0.000530886	0.000368195	0.00034047	0.00128235	0.00115815	0.00180985	0.00262594	0.00231508	0.00162532		SJ01559	0.0291641	0.0230114	0.106027
SJ01560	0.000271295	0.000298409	0.000226633	0.00187388	0.000820437	0.00151724	0.00193381	0.00167695	0.00164046		SJ01560	0.0659106	0.00263895	0.38065
SJ01561	0.00055199	0.000321775	0.000551344	0.00130262	0.00100216	0.00177405	0.00212014	0.00259718	0.00175531		SJ01561	0.0468785	0.0138662	0.0741987
SJ01562	0.000676276	0.000309372	0.000293273	0.0013188	0.00100646	0.00179118	0.00258623	0.00330702	0.00234284		SJ01562	0.033892	0.00717704	0.0223907
SJ01563	0.000540644	0.000183385	0	0.000664771	0.000513478	0.00119812	0.00179157	0.00228518	0.00141308		SJ01563	0.10756	0.00957398	0.0354744
SJ01564	0.000423642	0.000286674	0.000315768	0.00117299	0.000995036	0.00148647	0.00201438	0.00208882	0.00185552		SJ01564	0.0192544	0.000138955	0.018775
SJ01565	0.000730429	0.000264095	0.000186149	0.00103259	0.000700696	0.0010152	0.00189366	0.00179293	0.00151977		SJ01565	0.0712611	0.00449988	0.00620457
SJ01566	0.000475535	0.000323217	0.000400501	0.00112108	0.00100032	0.00152156	0.00223592	0.00226513	0.00199295		SJ01566	0.0281374	0.000379933	0.0121082
SJ01567	0.000447688	0.000209404	0.000277016	0.00141645	0.00116033	0.00143499	0.00193636	0.00184755	0.00180094		SJ01567	0.0010297	0.000235317	0.0152182
SJ01568	0.000368019	0.000270051	0.000248837	0.00128589	0.0010702	0.00199945	0.00195295	0.00223969	0.00167817		SJ01568	0.0520242	0.00706054	0.211537
SJ01569	0.00067162	0.000473749	0.000563378	0.000599897	0.000904431	0.00116077	0.00254865	0.00204329	0.00145213		SJ01569	0.179236	0.0410841	0.0511635
SJ01570	0.000514568	0.000276322	0.000519561	0.00127602	0.000829685	0.00123164	0.00215773	0.00207337	0.00227816		SJ01570	0.0230742	0.000114112	0.00898433
SJ01571	0.000347123	0.000199975	0.000255696	0.00116761	0.000747119	0.00114466	0.00174695	0.00181582	0.00140144		SJ01571	0.0231317	0.00456232	0.0276807
SJ01572	0.000469705	0.000416203	0.00031837	0.00149032	0.00115394	0.00161508	0.00230998	0.00203377	0.00199911		SJ01572	0.011633	0.000823525	0.0181244
SJ01573	0.00056374	0.000375403	0.000374204	0.00132826	0.00128252	0.00185132	0.00256771	0.00213884	0.00208414		SJ01573	0.0198473	0.00269486	0.0324565
SJ01574	0.000447629	0.000316209	0.000323776	0.000952215	0.000670044	0.000724352	0.00176227	0.00138625	0.001393		SJ01574	0.0236855	0.00644751	0.0111851
SJ01575	0.000475909	0.000263339	0.000308101	0.00140384	0.00115988	0.00165267	0.00213998	0.00186432	0.0019831		SJ01575	0.00826144	0.000117594	0.0335425
SJ01576	0.000332482	0.000439518	0.000285226	0.000936336	0.000724604	0.00121399	0.00166283	0.00212122	0.00153199		SJ01576	0.0400661	0.0115039	0.0254652
SJ01577	0.000279691	0.000270663	0.00024641	0.00115729	0.000718971	0.00103547	0.00170041	0.00164348	0.00150953		SJ01577	0.0320286	0.00132436	0.0244471
SJ01578	0.000456308	0.000319126	0.000296538	0.00119923	0.00107621	0.00160359	0.00195174	0.0021738	0.00200254		SJ01578	0.0200665	6.53659e-05	0.028191
SJ01579	0.000186428	0.000894856	0.000209732	0.00151007	0.00067114	0.00033557	0.00152605	0.00183256	0.00033557		SJ01579	0.392795	0.216721	0.53467
SJ01580	0.000552264	0.000390862	0.000331232	0.00120356	0.00112884	0.0021022	0.00261733	0.00185721	0.00208378		SJ01580	0.0721755	0.0109583	0.147296
SJ01581	0.000447103	0	0.000215472	0.00111506	0.000772873	0.000752865	0.00112122	0.00132053	0.000793161		SJ01581	0.0197982	0.0137832	0.367688
SJ01582	0.000889969	0.000299565	0	0.00129114	0.000727189	0.000805175	0.00243286	0.00212242	0.000769011		SJ01582	0.169211	0.0962725	0.239283
SJ01583	0.000457317	0.000304878	0	0	0.000996903	0.00162602	0.000762197	0.000304878	0.000609756		SJ01583	0.319403	0.184074	0.57917
SJ01584	0.0005829	0.000355473	0.000384699	0.00118054	0.000887489	0.00107318	0.00122348	0.00175888	0.000716314		SJ01584	0.00608302	0.112226	0.605411
SJ01585	0.000482885	0.000200255	0.000187251	0.0018361	0.00071823	0.00109425	0.00177472	0.00189094	0.00144907		SJ01585	0.0960674	0.00145621	0.273009
SJ01586	0.000296083	0.000612983	0.000648075	0.00132562	0.00126122	0.00190067	0.00194493	0.00181267	0.00187408		SJ01586	0.0227851	0.00338048	0.198081
SJ01587	0.000418856	0.000282792	0.000238597	0.0016037	0.00103223	0.00172483	0.00126987	0.00169537	0.00166682		SJ01587	0.0272709	0.00598611	0.742614
SJ01588	0.000451947	0.000297641	0.000282731	0.00135759	0.00111862	0.00170681	0.00157232	0.0013592	0.00157722		SJ01588	0.0179727	0.000322177	0.603444
SJ01591	0.000688447	0.000196351	0.000288453	0.000883237	0.000897405	0.00139802	0.001667	0.001506	0.00209625		SJ01591	0.0427893	0.00448123	0.0463716
SJ01594	0	0	0.000111086	0.00046286	0	0.000414722	0.00182305	0.00162846	0.00139474		SJ01594	0.219618	0.00349481	0.0025857
SJ01596	0.000557528	0.000232825	0.000247308	0.00121258	0.00159389	0.00168449	0.00101589	0.00191004	0.00135089		SJ01596	0.00405126	0.0389781	0.825687
SJ01597	0.000420987	0.000206779	0.000422782	0.00153475	0.00172778	0.00160655	0.00227782	0.0017465	0.00169114		SJ01597	0.000213939	0.00747614	0.267193
SJ01598	0.000489856	0.000266554	0.000286334	0.00125262	0.00123204	0.00221919	0.00159929	0.00165349	0.00149533		SJ01598	0.0584263	0.000333671	0.968156
SJ01599	0.00016787	0.000235018	0.000470035	0.000235018	0.00186335	0.00153414	0.00172906	0.00261737	0.00016787		SJ01599	0.202292	0.230711	0.754848
SJ01601	0.000119304	0.000130149	0	0.00161315	0.00010226	0.00031753	0.000603334	0.00102686	0		SJ01601	0.33459	0.261139	0.823774
SJ01602	0	0	0.000137969	0.00139053	0.000815989	0.000923079	0.000441501	0.0013567	0.000558775		SJ01602	0.0238903	0.120259	0.495792
SJ01604	0.000298461	0.000173289	0.000225981	0.00102642	0.000932897	0.00104576	0.000945438	0.00115127	0.00133812		SJ01604	0.000107933	0.00960118	0.333708
SJ01605	0.000538431	0.000313898	0.000185101	0.0014723	0.00102379	0.00182075	0.00129643	0.00172522	0.00173675		SJ01605	0.0267439	0.00321429	0.622696
SJ01606	0.000314344	0.000145463	6.06097e-05	0.000496999	0.00126608	0.00124882	0.0014043	0.00154018	0.00131084		SJ01606	0.0717497	0.00025739	0.239694
SJ01607	0.000405951	0.000153898	0.000237396	0.000947747	0.000899101	0.00161564	0.000996088	0.00135484	0.00106703		SJ01607	0.0504577	0.00426972	0.957562
SJ01608	0.000293693	9.70657e-05	0.000102263	0.0008223	0.000557942	0.000944403	0.00107498	0.000904489	0.00089058		SJ01608	0.0165691	0.000862882	0.251976
SJ01609	0.000252176	0.000135439	0.00023131	0.000903424	0.000729509	0.00102765	0.00109363	0.00128056	0.000988574		SJ01609	0.00785517	0.00346546	0.126388
SJ01610	0.000334005	0.000328407	0.000102627	0.00172023	0.000301041	0.00168341	0.000626841	0.00264447	0.00273706		SJ01610	0.167742	0.124721	0.414834
SJ01612	0.000291768	8.02025e-05	0.000205525	0.000873044	0.000514746	0.000957289	0.000856747	0.00105112	0.00118676		SJ01612	0.0329632	0.00329585	0.21463
SJ01613	0.000319301	0.000183803	0.000151284	0.000649672	0.000705874	0.000330189	0.000386674	0.000414028	0.00122964		SJ01613	0.0818846	0.236536	0.73021
SJ01614	0.000585671	0.000337688	0.000348907	0.00164336	0.00135529	0.00207836	0.00072184	0.00107596	0.0013155		SJ01614	0.0164114	0.052403	0.0761737
SJ01616	0.000529388	0.000460569	0.000172754	0.00182587	0.00116964	0.00188769	0.00148099	0.000972258	0.000919427		SJ01616	0.0184123	0.0334947	0.163181
SJ01617	0.000504269	0.000180293	0.000270337	0.00141371	0.000891376	0.00148845	0.00110596	0.000925736	0.00120364		SJ01617	0.0209039	0.00419823	0.436428
SJ01618	0.000594685	0.000492903	0.000112663	0.00208476	0.000718542	0.0013842	0.000420611	0.00100646	0.000823694		SJ01618	0.114407	0.199452	0.23906
SJ01619	0.000110828	0.000110828	0	0.000284458	0.000775795	0.000467044	0	0	0.000252133		SJ01619	0.0853206	0.919474	0.0775095
SJ01620	0.000404893	0.000117016	0.000179217	0.00120021	0.0010512	0.00137942	0.00069374	0.00102993	0.000595197		SJ01620	0.00167772	0.0335174	0.0601615
SJ01621	0.000371673	0.000193967	0.000297602	0.00135208	0.000989426	0.0013504	0.0008114	0.000845613	0.0012032		SJ01621	0.00774776	0.0213144	0.186228
SJ01622	0.000535336	0.000250686	0.00028989	0.00159824	0.00113303	0.00181149	0.0012993	0.00112508	0.00141334		SJ01622	0.0163455	0.00169265	0.366777
SJ01623	0.000598422	0	0.000123457	0.00149985	0.00064374	0.00109127	0.000550412	0.000452675	0.000721634		SJ01623	0.0576471	0.200338	0.170185
SJ01624	0.000347222	0.000176056	0	0.00154364	0.00110629	0.00137736	0.000595238	0.000888665	0.00062458		SJ01624	0.00241489	0.0183441	0.0184222
SJ01625	0.000102258	0.000110779	0.000141243	0.000341238	0.000434806	0.000478929	0.000199401	0.000475163	0.000372296		SJ01625	0.0124648	0.100016	0.498241
SJ01626	0.000119634	0	0.00014063	0.000455585	0.000300794	0.000370131	0.00169538	0.000150397	0.000531923		SJ01626	0.0099627	0.26751	0.464413
SJ01627	0.000118632	0.000102644	7.38652e-05	0.00032328	0.000653836	0.000348069	0.000492115	0.000657432	0.00021488		SJ01627	0.081804	0.108514	0.941543
SJ01628	0.000418555	0.000257983	0.000272766	0.00125164	0.000951039	0.00165286	0.0014782	0.00168958	0.00179733		SJ01628	0.0347343	0.000935217	0.203039
SJ01629	0.0004896	0.000550867	0.000560679	0.00227498	0.00155659	0.00253482	0.00186662	0.00207109	0.00182761		SJ01629	0.0316608	0.0015155	0.568361
SJ01631	0.00103249	0.000195925	0.000223914	0.00031348	0.000696623	0.00182801	0.00125392	0.000835947	0.000710322		SJ01631	0.443239	0.247486	0.981072
SJ01632	0.000507617	0.000288903	0.000431089	0.000539766	0.000351845	0.00142595	0.000801047	0.000952744	0.000236073		SJ01632	0.387369	0.36502	0.798606
SJ01633	0.000498068	0.000261835	0.000480613	0.000553927	0.000652842	0.000418935	0.00124214	0.00109505	0.00123121		SJ01633	0.276753	0.00209097	0.00225122
SJ01635	0.000363114	0.000160159	0.000109803	0.000895417	0.000913838	0.00135243	0.00133731	0.00145809	0.00133027		SJ01635	0.0152793	0.000837565	0.156731
SJ01636	0.000487606	0.000167901	0.000374368	0.00118189	0.00146973	0.00123256	0.00145399	0.00183222	0.00140974		SJ01636	0.00181894	0.00263975	0.178428
SJ01638	0.000937217	0	0.000323312	0.00116579	0.00103844	0.00115968	0.00168391	0.000675824	0.000548088		SJ01638	0.122351	0.295727	0.714094
SJ01640	0.000386905	0.000164174	0.000219011	0.00132351	0.00105361	0.00150249	0.00138517	0.00131573	0.00173163		SJ01640	0.00591188	0.00347042	0.371342
SJ01641	0.000318989	0.000129299	0.00030082	0.00132781	0.000784561	0.00152112	0.00101944	0.00113214	0.00138176		SJ01641	0.040704	0.00402769	0.900589
SJ01642	0.000345546	0.000136389	0.000147725	0.0014129	0.000942201	0.00167114	0.00152745	0.00137584	0.00159387		SJ01642	0.025013	0.00016417	0.544313
SJ01643	0.000316837	0.0001233	0.000162476	0.00104892	0.000656109	0.00120433	0.00083956	0.00143991	0.00127484		SJ01643	0.0305708	0.0226643	0.425341
SJ01644	0.000375547	0.000103836	0.000236657	0.00145451	0.000812441	0.00137104	0.00109421	0.0012749	0.00130121		SJ01644	0.0277334	0.000755193	0.963336
SJ01645	0.000409011	0.000183168	0.00035313	0.00144835	0.00133644	0.00184365	0.00157971	0.00150007	0.00170354		SJ01645	0.00706696	0.000160429	0.777711
SJ01646	0.000415222	5.47774e-05	0.000260192	0.00116044	0.000749415	0.000893676	0.0014945	0.00138552	0.000991591		SJ01646	0.012828	0.00691813	0.145037
SJ01647	0.000389163	0.00012657	0.000123945	0.00110731	0.00106536	0.00132221	0.00119228	0.0012978	0.00144265		SJ01647	0.00136485	0.000773207	0.247329
SJ01648	0.0003752	0.000221529	0.000277364	0.00134712	0.000811945	0.00199625	0.00173379	0.00163266	0.00173769		SJ01648	0.0831875	2.66539e-05	0.453435
SJ01649	0.000303549	0.000121116	0.000141265	0.000953434	0.000875542	0.00113517	0.00121386	0.00112012	0.00129916		SJ01649	0.00157499	0.000205244	0.0830368
SJ01650	0.00023236	0.000134562	0.000223667	0.000884161	0.000500992	0.000984196	0.00100387	0.0013165	0.00110818		SJ01650	0.0510349	0.00505228	0.125158
SJ01651	0.000410268	9.93841e-05	0.000193051	0.00103581	0.00114752	0.00139739	0.0011304	0.00110576	0.00178534		SJ01651	0.0026419	0.0249697	0.595309
SJ01652	0.000386901	0.000171398	0.000107803	0.000976692	0.000623429	0.00121043	0.00103312	0.00128696	0.00096741		SJ01652	0.0344847	0.00265848	0.474594
SJ01653	0.000612174	0.000165859	0.00031135	0.00135475	0.00133827	0.00166029	0.00157857	0.0020074	0.00171629		SJ01653	0.00346321	0.00153891	0.128687
SJ01654	0.000260121	0.000103426	0.000369304	0.00108227	0.0010983	0.000923294	0.00156672	0.000676579	0.00101315		SJ01654	0.00170783	0.0730817	0.864397
SJ01655	0.000334889	0.000260811	0.000158809	0.00111513	0.00116847	0.00110082	0.00174947	0.000833662	0.00157437		SJ01655	0.001082	0.0519899	0.455622
SJ01656	0.000105507	0.000819441	0.000123092	0.000512324	0.000812409	0.0010425	0.000979462	0.00124616	0.000485654		SJ01656	0.20364	0.162317	0.696043
SJ01657	0.000221016	0.000196691	0.000142118	0.000878412	0.00066002	0.000821907	0.000802859	0.000903265	0.00104058		SJ01657	0.00635184	0.00475199	0.246982
SJ01658	0.000458748	0.000154182	0.000202392	0.00148508	0.0011267	0.00164883	0.00145894	0.00150786	0.00172985		SJ01658	0.00580299	0.000549296	0.466367
SJ01659	0.000247891	0.000153124	0.00018242	0.000603003	0.00075482	0.00105011	0.000769735	0.00115192	0.000920165		SJ01659	0.0385112	0.016423	0.44897
SJ01660	0.000283537	0.000149933	0.000226269	0.000679338	0.000612631	0.000897391	0.000827975	0.000824994	0.000833207		SJ01660	0.0150776	0.00390298	0.368874
SJ01661	0.000369065	0.000190036	0.000222079	0.00145424	0.00118196	0.00151365	0.0014259	0.0017468	0.00140858		SJ01661	0.00211498	0.0021147	0.39246
SJ01662	0.000441144	0.000233809	0.000237732	0.00163648	0.00117298	0.00197763	0.00160049	0.00129952	0.00178877		SJ01662	0.0236793	0.00479958	0.911451
SJ01663	0.000390462	0.000182216	0.000257906	0.000677516	0.00161095	0.000862489	0.000959671	0.000976756	0.00145441		SJ01663	0.107556	0.0231669	0.822438
SJ01665	0.000462313	0.000253874	0.000246095	0.00172879	0.000974003	0.00179302	0.00174149	0.00166501	0.00197736		SJ01665	0.0387018	0.000356261	0.380577
SJ01667	0.00043773	0.000254542	0.000313748	0.00139903	0.00105694	0.00117868	0.00116092	0.00124376	0.00159871		SJ01667	0.0041783	0.00939449	0.5068
SJ01668	0.000333569	0.000292268	0.000368015	0.00133103	0.00104268	0.00116771	0.00206803	0.00155886	0.00170916		SJ01668	0.00654768	0.00955919	0.0380974
SJ01670	0.00125954	0.000221685	0.000274467	0.00126629	0.00117697	0.000745973	0.00091745	0.00161787	0.00140835		SJ01670	0.294919	0.153894	0.395405
SJ01672	0.00031409	0.000195494	0.000188449	0.00126777	0.000936015	0.00144873	0.00145278	0.00132765	0.00199137		SJ01672	0.016971	0.0185352	0.220277
SJ01673	0.000377915	0.000151892	0.000245061	0.00111931	0.000902718	0.00108647	0.00136058	0.00128293	0.00112834		SJ01673	0.00116929	0.000459822	0.0824838
SJ01674	0.000148901	0.000103936	4.16349e-05	0.000525465	0.000563527	0.000716324	0.000477752	0.000635112	0.000563742		SJ01674	0.00441583	0.00188745	0.594718
SJ01675	0.000274328	9.16241e-05	0.000123069	0.000571776	0.000314833	0.000808009	0.000731478	0.000796792	0.000999757		SJ01675	0.0909286	0.00346013	0.18349
SJ01676	0.000315019	0.000204966	0.000191193	0.00123319	0.000944883	0.00136243	0.000876925	0.00104817	0.00126713		SJ01676	0.0108894	0.0112027	0.52616
SJ01680	0.000385771	0.000223695	0.000250254	0.000901174	0.00129508	0.00184077	0.00134302	0.00156039	0.00151975		SJ01680	0.0559286	0.000224565	0.687037
SJ01682	0.000473762	0.000204446	0.000326271	0.00150095	0.000830135	0.00145366	0.00134126	0.00138759	0.00152433		SJ01682	0.0380024	0.000602759	0.549016
SJ01684	0.000303158	0	0	0.00045979	8.70607e-05	0.000887107	0.000368453	0.000534541	0.0005291		SJ01684	0.240314	0.0449351	0.99813
SJ01685	0.000307533	0.000126249	0.000252077	0.00104406	0.000818411	0.00145381	0.00114414	0.00123279	0.00127376		SJ01685	0.0338826	0.000218133	0.612494
SJ01686	0.00027328	0.00018315	0	0.000820013	0.000635402	0.00123869	0.000653879	0.00106405	0.00111752		SJ01686	0.0362824	0.0164041	0.848616
SJ01687	0.000176346	0	3.31808e-05	0.00039481	0.000168465	0.000583409	0.000313468	0.000655192	0.000627659		SJ01687	0.104953	0.0339556	0.408911
SJ01688	0.000415059	0.000215491	0.000158481	0.00105855	0.000705521	0.00148598	0.000799833	0.000891687	0.00121865		SJ01688	0.0554646	0.0141294	0.69001
SJ01689	0.000512172	0.000143232	0.000148654	0.00077778	0.00069624	0.00142918	0.0012901	0.00109848	0.00133781		SJ01689	0.0749245	0.00480858	0.359477
SJ01690	0.000307059	5.21703e-05	0.000212656	0.000803424	0.000501332	0.000662479	0.000959633	0.0010121	0.00118784		SJ01690	0.0161845	0.00107686	0.0254392
SJ01691	0.00146026	0.000211805	4.30998e-05	0.00133259	0.000803101	0.00114841	0.000575381	0.00045325	0.00125356		SJ01691	0.364744	0.735358	0.329709
SJ01692	0.00020532	0.000204512	6.45827e-05	0.00175864	0.0015525	0.00163678	0.00116932	0.00152756	0.00141358		SJ01692	6.05724e-05	0.00266591	0.100567
SJ01693	0.000402435	0.00010037	0.000199097	0.00103258	0.000862626	0.00105827	0.000890005	0.0011611	0.00122034		SJ01693	0.00345756	0.00336235	0.432702
SJ01694	0.000154433	0	0	0.000321844	0.000133237	0.000284489	0.000308866	7.26744e-05	0.000339979		SJ01694	0.0659104	0.143205	0.956235
SJ01695	0.000339719	0	0	8.186e-05	0.000659557	0.000530725	0.000516886	0.000278324	0.000716274		SJ01695	0.221845	0.0837906	0.732392
SJ01696	0	0	0	0	0	0	0	0	0		SJ01696	NaN	NaN	NaN
SJ01699	0.000182722	0.000127908	0.000165071	0.000700515	0.00069894	0.000913778	0.000723112	0.000886502	0.00116401		SJ01699	0.0103542	0.0255598	0.37088
SJ01702	0.00032582	8.58415e-05	0.000244038	0.00136789	0.00131867	0.00186542	0.00163826	0.00151764	0.00183598		SJ01702	0.0093733	0.000361333	0.511411
SJ01703	0.000470696	0.000174996	0.000136897	0.00130956	0.00082878	0.00132967	0.00118355	0.00137605	0.00114649		SJ01703	0.0144928	0.0026133	0.689482
SJ01706	0.000235798	0.000199051	0	0.00150873	0.0006732	0.00154039	0.000771704	0.000440973	0.00112281		SJ01706	0.0532342	0.0702308	0.259922
SJ01707	0.000272449	0.000172049	0.000181902	0.00085323	0.000708918	0.000880385	0.00172374	0.00188861	0.00134864		SJ01707	0.00156845	0.00978024	0.0249554
SJ01708	0.000204731	7.56e-05	9.01195e-05	0.000606344	0.000627859	0.00103874	0.00134485	0.00124281	0.0012095		SJ01708	0.0372056	3.83345e-05	0.0591668
SJ01709	0.000258236	8.91401e-05	0.000121077	0.000951257	0.000503177	0.00114179	0.00152777	0.0015193	0.00123465		SJ01709	0.0556699	0.0012286	0.0780978
SJ01710	0	0.000179051	0	0.000755637	0	0.000179051	0	0.000179051	0.000538219		SJ01710	0.38538	0.378552	0.808359
SJ01711	0.000234257	6.5952e-05	0.000132665	0.000511899	0.000807583	0.000640589	0.00123946	0.00096817	0.00112813		SJ01711	0.012176	0.00114807	0.0171452
SJ01712	0.000254151	0.000109638	0.000226636	0.00097365	0.000709685	0.00103953	0.00160874	0.00169431	0.00144629		SJ01712	0.00982042	0.000286253	0.00727057
SJ01713	0.0005348	0.00010421	0.00025457	0.00111257	0.000864448	0.0014244	0.00157426	0.00213616	0.00220233		SJ01713	0.0170932	0.00383602	0.0329878
SJ01715	0.000530379	0.000253977	0.000261234	0.000465052	0.00124823	0.00077174	0.00164221	0.00220038	0.00149963		SJ01715	0.158566	0.0116012	0.0383021
SJ01716	0.000173417	0.000101164	0.000191775	0.000388151	0.000318507	0.000395006	0.00116742	0.00173186	0.00134833		SJ01716	0.00478413	0.0149964	0.0223286
SJ01717	0	0	0	0	0	0	0.000854792	0.000311643	0.000922464		SJ01717	NaN	0.0691787	0.0691787
SJ01718	0	0	0	0	0	0	0.000222469	0.000363759	0.00118202		SJ01718	NaN	0.187556	0.187556
SJ01719	0	0	0	0	0	0	0.0011187	0.00117292	0.000130124		SJ01719	NaN	0.140149	0.140149
SJ01720	0	0	0	0	0.000746461	0.000805294	0.00217442	0.00144824	0.0001287		SJ01720	0.18409	0.171992	0.350316
SJ01721	0.000314544	0.000313594	0.000276603	0.000885709	0.00085569	0.00136186	0.00132548	0.0017034	0.00230607		SJ01721	0.045848	0.035195	0.103726
SJ01723	0	0	0	0.000103252	0	0.00027534	0.000189296	8.60439e-05	3.68759e-05		SJ01723	0.256689	0.146419	0.824828
SJ01724	0.000355527	0.000147476	0.00012856	0.000882452	0.000600959	0.000961747	0.00113094	0.000935275	0.0011231		SJ01724	0.0138875	0.000987601	0.138962
SJ01725	0.000101989	0.000285326	8.49908e-05	0.00104174	0.000596352	0.00106139	0.00018698	0.000754786	0.00054929		SJ01725	0.0256685	0.166984	0.148414
SJ01727	0.000267215	0.000184197	0.000119651	0.000645821	0.00051711	0.000738888	0.000902717	0.000713121	0.00109103		SJ01727	0.00689993	0.0133604	0.117563
SJ01728	0.000290386	0.000222358	0	0.000742876	0.000121286	0.000646857	0.00036097	0.000798703	0.000598728		SJ01728	0.221454	0.0614361	0.741789
SJ01729	9.47373e-05	8.94385e-05	8.9526e-05	0.000384545	0.000503374	0.000698449	0.000413752	0.000650181	0.000891279		SJ01729	0.0410131	0.0554787	0.504488
SJ01730	0.000296533	8.13367e-05	9.33403e-05	0.000872955	0.000446034	0.0007744	0.00099715	0.000917988	0.000987106		SJ01730	0.0331616	0.00356744	0.167805
SJ01731	0.000599617	0	0.000300903	0.00038986	0.000817333	0.000619915	0.00099107	0.00129796	0.000709072		SJ01731	0.227217	0.0449616	0.143654
SJ01732	0.000339128	0.000237961	8.78349e-05	0.000564541	0.00070055	0.00138844	0.00110039	0.000791522	0.000927608		SJ01732	0.112207	0.00386042	0.853344
SJ01733	0.000271733	0.000187737	0.000242299	0.000817974	0.000686821	0.00114925	0.000954423	0.000949079	0.00150753		SJ01733	0.0382965	0.0375767	0.340377
SJ01734	0.000250144	5.54972e-05	5.7508e-05	0.000827929	0.000742276	0.000905234	0.0012462	0.000942261	0.00106416		SJ01734	0.00136047	0.00135776	0.0797718
SJ01735	0.000329834	0.000143637	0.000193595	0.00124527	0.000962322	0.00138273	0.00113842	0.00108036	0.00164527		SJ01735	0.00716353	0.0196846	0.69954
SJ01736	0.000335747	3.67486e-05	0.000183097	0.0012302	0.000747597	0.00132218	0.00122007	0.00153563	0.00120199		SJ01736	0.020709	0.00148911	0.363896
SJ01737	0	0	4.5527e-05	0.000163951	0.0003952	0.000629694	0.000227906	0.000118515	0.000603413		SJ01737	0.103372	0.175235	0.709631
SJ01738	0	0	5.11561e-05	0.000522889	9.2081e-05	0.000253771	0.000852846	0.000342016	0.000515414		SJ01738	0.16008	0.0645374	0.227038
SJ01739	0.000515498	0.000231481	0.000196512	0.000556581	0.00088611	0.00155989	0.00106852	0.00123733	0.00156311		SJ01739	0.134606	0.00731966	0.446431
SJ01742	0.000422833	0	0	0.000352362	0.000302023	0.000422833	0	0.00180208	0		SJ01742	0.258684	0.527093	0.726625
SJ01744	0.000324602	0	0.000588611	0.000859923	0.000471484	0.00123334	0.00108201	0.00140471	0.00160511		SJ01744	0.123318	0.0100353	0.138632
SJ01745	0.000303131	0.000139777	0.000129371	0.000889483	0.000705336	0.00122343	0.00109074	0.00118497	0.00135456		SJ01745	0.0271012	0.000691073	0.210741
SJ01746	0.000286836	0.000182132	9.38929e-05	0.000753042	0.000754215	0.0010501	0.000968678	0.00104634	0.00102764		SJ01746	0.00859073	0.00147632	0.239766
SJ01747	0.000213822	0.000121621	0.000132982	0.000870104	0.000730981	0.000914531	0.000812927	0.000907642	0.000791109		SJ01747	0.00158046	0.00015897	0.985201
SJ01748	0.000230476	3.89424e-05	9.33327e-05	0.000623133	0.00031755	0.000954466	0.000789484	0.000406362	0.000745239		SJ01748	0.0980241	0.0322066	0.948381
SJ01749	0.00015178	4.58773e-05	3.26862e-05	0.000481392	0.000421185	0.000697429	0.000350021	0.000888246	0.000668061		SJ01749	0.0188045	0.062884	0.604288
SJ01750	0.000414661	0.000363064	0.000255417	0.00119429	0.00122864	0.00170668	0.0017947	0.00137785	0.00148528		SJ01750	0.0185098	0.00525624	0.446778
SJ01751	0.000309348	8.07644e-05	0.000216217	0.000729753	0.000552455	0.000788808	0.000983129	0.000982567	0.00163482		SJ01751	0.00745882	0.0350518	0.13304
SJ01752	0	0	0	0	0	0.000314466	0	0.000285878	0		SJ01752	0.42265	0.42265	0.949624
SJ01753	4.23191e-05	9.5218e-05	0	0.000352659	0.000292707	0.000476594	0.000380872	0.000507828	0.000145094		SJ01753	0.0127615	0.0984295	0.821401
SJ01754	0	0	0	0	0	0	0	0	0		SJ01754	NaN	NaN	NaN
SJ01755	0.000529269	0.000188199	0.000225212	0.000537316	0.000506872	0.00113315	0.000598743	0.00127721	0.00152984		SJ01755	0.171235	0.0831288	0.30608
SJ01756	0.000479133	0.000245817	0.000215708	0.00130246	0.00107624	0.00151085	0.00172447	0.00162398	0.00140025		SJ01756	0.00458262	0.000618918	0.148878
SJ01757	9.13151e-05	3.17066e-05	6.31314e-05	0.000321388	0.000231388	0.000594529	0.000255109	0.000647619	0.000766006		SJ01757	0.0957242	0.0835325	0.41538
SJ01758	9.37061e-05	7.84079e-05	0.000102786	0.000638956	0.000471136	0.000825057	0.00062366	0.00060711	0.000823532		SJ01758	0.0319328	0.012781	0.766142
SJ01759	0.000137143	0.000119415	2.46761e-05	0.000414745	0.000246223	0.000677498	0.000417045	0.000690397	0.000680741		SJ01759	0.0976201	0.0193988	0.391293
SJ01760	0.000359665	0.000171102	0.00021156	0.00129873	0.00101839	0.00162021	0.00145372	0.00167649	0.00183265		SJ01760	0.0176815	0.00144132	0.184845
SJ01761	0.000219937	0.000124772	0.000113254	0.000781131	0.000562854	0.000778288	0.000699604	0.000758268	0.000939939		SJ01761	0.00731896	0.00483519	0.419926
SJ01762	0.000223845	9.41032e-05	9.30297e-05	0.000640593	0.000506586	0.000871363	0.000574036	0.000814538	0.000961342		SJ01762	0.0244981	0.0186423	0.516122
SJ01763	0.000507127	0.000110583	0.000145889	0.00153685	0.001043	0.00127701	0.00112415	0.000878222	0.00108416		SJ01763	0.00590268	0.0108068	0.208866
SJ01764	0.000458785	0.000199864	0.000343005	0.00146327	0.00107457	0.00119924	0.000805788	0.00106044	0.00114445		SJ01764	0.00441303	0.00770435	0.19031
SJ01766	0.00036455	0.000157899	0.00018899	0.00117408	0.00118108	0.00114349	0.00129525	0.00163219	0.00106761		SJ01766	0.00380351	0.012618	0.419274
SJ01768	0.0002954	3.13225e-05	0.000101798	0.000803495	0.000648226	0.0013212	0.00105708	0.000951907	0.000779339		SJ01768	0.0471502	0.00224958	0.98296
SJ01769	0.000346828	0.000214194	0.000131559	0.00103425	0.000557065	0.00131986	0.000620065	0.0011685	0.00118834		SJ01769	0.0703596	0.0433967	0.943548
SJ01770	0.00033072	0.000230808	0.000166564	0.00107542	0.00138936	0.00130401	0.000900554	0.000587775	0.00105954		SJ01770	0.00246224	0.0369997	0.0806135
SJ01771	0.000225821	5.43936e-05	0.000134924	0.000889258	0.000622876	0.00110176	0.000762045	0.000466761	0.000731357		SJ01771	0.0235896	0.0162022	0.271454
SJ01773	0.000624662	8.24334e-05	0.000192345	0.000519331	0.000307751	0.00103362	0.000643209	0.00160997	0.000324661		SJ01773	0.307696	0.284143	0.625071
SJ01774	0.00025489	0.000172354	0.000239603	0.00104085	0.00108188	0.00146988	0.00141188	0.00119491	0.00131399		SJ01774	0.0164785	0.00105907	0.522933
SJ01775	0.00025612	0.000104173	8.65641e-05	0.000954974	0.000744844	0.00113268	0.0010437	0.0009849	0.001238		SJ01775	0.0087867	0.000933408	0.353673
SJ01776	0.000364027	0.000110294	0	0.000346638	0.000414916	0.00107853	0.000628223	0.000543739	0.0012491		SJ01776	0.18071	0.0817049	0.580492
SJ01777	0.00045197	0	8.20546e-05	0.000542245	0.000307021	0.00139506	0.0013835	0.000292662	0.00187545		SJ01777	0.220453	0.15603	0.493503
SJ01778	0.000278488	5.11952e-05	0.000161866	0.000721368	0.000702778	0.00108994	0.000814948	0.00110518	0.000993828		SJ01778	0.0176431	0.00209013	0.436068
SJ01779	0.000271358	0.000123198	0.000175699	0.000859878	0.000635858	0.00179694	0.00125237	0.00107719	0.00132076		SJ01779	0.123296	0.000786027	0.771629
SJ01781	0.000450373	0.000671742	0	0.00062696	0.000574714	0.000174155	0.00119048	0.00031348	0.000970295		SJ01781	0.747926	0.248126	0.306956
SJ01782	0.000271076	0.000316256	0.000429204	0	0.00151885	0.00225295	0.000553448	0.00272334	0.00159332		SJ01782	0.300216	0.17618	0.708841
SJ01783	0.000284668	0.000175103	0.000157518	0.000909192	0.000908963	0.00099016	0.000868816	0.0009926	0.00126221		SJ01783	0.0002456	0.0118146	0.463131
SJ01784	0.000292555	0.000128974	0.000153537	0.00120675	0.000878395	0.0015803	0.00126519	0.00149273	0.00165347		SJ01784	0.0304062	0.00264548	0.359394
SJ01785	0.000100674	0	0	0.000423672	0.000117454	0.000454154	0.000100674	0.000117454	0		SJ01785	0.0981627	0.47532	0.126166
SJ01786	0.000301672	0	0	0.000345372	0.000400349	0.000907836	0.000632242	0.00120058	0.000488455		SJ01786	0.111549	0.072295	0.475095
SJ01787	0.00020321	0.000148651	0.000134086	0.000583563	0.000559113	0.000815895	0.000681706	0.000883876	0.000819368		SJ01787	0.0211495	0.00449367	0.239336
SJ01788	0.000210839	0.000126744	0.000147342	0.000766787	0.000500795	0.00111895	0.001261	0.000873666	0.00128135		SJ01788	0.0686049	0.0152937	0.204259
SJ01789	0.00020646	0.000131656	0.000296553	0.000471074	0.000313064	0.000657676	0.000754843	0.000890981	0.000301146		SJ01789	0.0966272	0.125485	0.467694
SJ01790	0.000135976	7.08854e-05	2.80426e-05	0.000573868	0.000404231	0.000757718	0.00060661	0.00051368	0.000821243		SJ01790	0.0303232	0.0164008	0.642826
SJ01791	0.000209046	0.000140589	0.000117064	0.000431884	0.000462909	0.000840615	0.000535076	0.00071753	0.000840718		SJ01791	0.0786761	0.0184663	0.499074
SJ01792	0.000110011	4.71475e-05	0	0.000231023	0	0.000276599	0.000193829	0.000319032	0.000237785		SJ01792	0.305198	0.0158015	0.454624
SJ01793	0.000320276	0.000160017	0.000150955	0.00101665	0.000695465	0.00142137	0.000984293	0.00121544	0.00129426		SJ01793	0.0500393	0.00223414	0.639984
SJ01794	7.66846e-05	3.19519e-05	0	0.000268663	0.000160558	0.000404009	0.000366383	0.000173872	0.000319696		SJ01794	0.0642781	0.0362929	0.927077
SJ01795	0.000132804	6.69838e-05	7.97276e-05	0.000420576	0.000281436	0.000508295	0.000399312	0.000380804	0.000498142		SJ01795	0.03338	0.00353438	0.782884
SJ01796	0.000205235	5.35562e-05	0.000101948	0.00065888	0.000620677	0.000818406	0.00121284	0.000786655	0.00105306		SJ01796	0.0021369	0.0112438	0.107941
SJ01797	0.000273509	0	0.00018586	0.000723584	0.000372107	0.00086273	0.00123346	0.00124891	0.000720934		SJ01797	0.0551143	0.0199053	0.143277
SJ01798	0.000400997	0.000338873	0.000326379	0.00101878	0.000541362	0.000870013	0.000828275	0.00124863	0.0012396		SJ01798	0.0805869	0.0296671	0.20953
SJ01799	0.00024772	9.75169e-05	0.000119322	0.000900517	0.000500824	0.000976834	0.000851239	0.00106522	0.000976537		SJ01799	0.0393779	0.000694195	0.370583
SJ01800	0.000263982	0.000122312	5.30644e-05	0.000681375	0.000622097	0.000743947	0.000647565	0.00084403	0.000820683		SJ01800	0.00405295	0.00205881	0.29921
SJ01801	0.00036227	0.000160121	0.000168334	0.00112009	0.00095457	0.00185827	0.00129384	0.00138939	0.00148629		SJ01801	0.0533806	0.000211752	0.805136
SJ01802	0.00038652	0.000192154	0.000181203	0.00106804	0.00101673	0.00150574	0.00101026	0.00141853	0.00133075		SJ01802	0.0147057	0.00534766	0.791436
SJ01803	0.000387698	0.000147375	0.000261164	0.00139204	0.00103813	0.00139622	0.00137978	0.00148354	0.00143022		SJ01803	0.00405906	0.000998814	0.318734
SJ01804	0.000305758	9.2319e-05	0	0.000573461	0.000617366	0.00046261	0.000847657	0.000725584	0.000591003		SJ01804	0.0264372	0.00809983	0.136583
SJ01805	0.00038628	0.000176164	0.000104113	0.00114617	0.000619947	0.00135476	0.000833034	0.0021408	0.00089655		SJ01805	0.0500346	0.123876	0.637898
SJ01806	0.000532468	0.000105559	0.000296567	0.00134506	0.00117083	0.00146405	0.00183541	0.00125679	0.00148224		SJ01806	0.00377721	0.00568207	0.37169
SJ01809	0.000393125	0.000154427	0.000123075	0.0012496	0.000857947	0.00146407	0.00120406	0.00128063	0.00158277		SJ01809	0.0178143	0.00196718	0.48534
SJ01810	0.00045456	0.000175644	5.69216e-05	0.00191399	0.000437484	0.000555596	0.000719247	0.000363486	0.00074427		SJ01810	0.255452	0.0896547	0.530528
SJ01811	0.000298142	0.000117028	0	0.000826391	0.000663156	0.000799688	0.000838698	0.000429102	0		SJ01811	0.00677904	0.363887	0.293279
SJ01812	0.000270756	0.000216962	8.45308e-05	0.000321217	0.000400113	0.000715695	0.000553676	0.000757959	9.86195e-05		SJ01812	0.124189	0.285776	0.971151
SJ01814	0.000489796	0.000129769	0.000329158	0.0011422	0.0010435	0.0014777	0.00128533	0.00182694	0.00102999		SJ01814	0.00658805	0.0300557	0.593234
SJ01817	6.888e-05	0	0	0.00162021	0.00155095	0.00112504	0.0014924	0.0015762	0.00142134		SJ01817	0.0105681	9.07465e-05	0.722394
SJ01818	0.00019073	0	0.00019073	0.000696085	0.000953123	0.00211187	0.00178016	0.00219816	0.00155821		SJ01818	0.119655	0.0067112	0.308703
SJ01819	0.000296626	0.000158907	0.000381376	0.00169103	0.00163409	0.00164204	0.000593253	0.000222469	0.00153117		SJ01819	0.00118288	0.324664	0.153846
SJ01820	0.000423069	0.000215992	0.000298963	0.00170351	0.00137496	0.00182495	0.00175498	0.00220761	0.00174511		SJ01820	0.00396809	0.00408367	0.25876
SJ01821	0.000493309	0.000211493	0.000250131	0.00157449	0.00117753	0.00169719	0.00141525	0.00141881	0.00165923		SJ01821	0.00643277	0.000615953	0.938876
SJ01823	0.000661498	0.000403644	0.000446764	0.00148161	0.00121647	0.00126628	0.00176018	0.00144408	0.0014149		SJ01823	0.00200027	0.00233587	0.193213
SJ01824	0	0	0.000245881	0.000688468	0	0.000922055	0	0.0016556	0.00101836		SJ01824	0.237324	0.232969	0.566555
SJ01825	0.000384546	0.000548068	0.000150943	0.00120934	0.000496856	0.00133361	0.000749381	0.00103145	0.000918566		SJ01825	0.114062	0.022852	0.712317
SJ01826	0	0	0.000233372	0.00125947	0.00078902	0.00146275	0.00110204	0.000400066	0		SJ01826	0.0205538	0.318475	0.165914
SJ01827	0.000705062	0.000358977	0.00041773	0.0018895	0.00279875	0.0023407	0.00279045	0.0027337	0.00300054		SJ01827	0.0106443	0.000102275	0.19068
SJ01828	0.000412272	0	0.000402685	0.000962767	0.000469799	0.00163686	0.00101311	0.00164776	0.000223714		SJ01828	0.14404	0.230521	0.913735
SJ01829	0.000280415	0.000143802	0	0.00106003	0.000612186	0.000677924	0.00134724	0.00137057	0.000172563		SJ01829	0.0250817	0.168724	0.702032
SJ01830	0.000117481	0.000221909	0	0.00199532	0.000510204	0.000698174	0.0015019	0.000657896	0.00140978		SJ01830	0.175358	0.0496987	0.834443
SJ01831	0.00031711	0.000273173	0.000478053	0.00138856	0.00122939	0.0025075	0.00107364	0.00355271	0.00115281		SJ01831	0.0749039	0.192676	0.826086
SJ01832	0.000313245	0.000108518	0.000188134	0.00139523	0.000848962	0.00148297	0.00109713	0.00118916	0.00122174		SJ01832	0.026473	0.000454238	0.750016
SJ01833	0.000234027	0.000400432	0.000270219	0.000779507	0.000633097	0.000801975	0.000807254	0.000726935	0.00123082		SJ01833	0.00399197	0.0470261	0.363226
SJ01834	0.000255657	9.59429e-05	0.000159707	0.000769373	0.00058247	0.00102688	0.000988955	0.000882962	0.00115037		SJ01834	0.0289597	0.00188822	0.241634
SJ01835	0.000399521	0.000148019	0.000128498	0.00111735	0.000497426	0.000576414	0.000957491	0.000961336	0.000780594		SJ01835	0.106016	0.00467375	0.481037
SJ01836	0.000178557	0	4.79962e-05	0.000732513	0.000448536	0.000597094	0.00124317	0.000852988	0.000992994		SJ01836	0.00929245	0.00579922	0.0409104
SJ01837	0.000297722	0.000110429	5.38677e-05	0.000388538	0.000296342	0.000620183	0.000414511	0.000611895	0.000692504		SJ01837	0.0859136	0.0197987	0.33938
SJ01838	0.000244499	0	0	0.000111136	0.000733497	0.000892615	0.000896496	0.00135493	0.000488998		SJ01838	0.162574	0.0678857	0.388118
SJ01839	0	0.000217391	0.00018116	0.000579711	0.000434782	0.000303094	0.00122632	0.00018116	0.00102657		SJ01839	0.044182	0.163524	0.365516
SJ01840	0.000238843	0.000107284	9.66232e-05	0.000688774	0.000635794	0.00101925	0.000846034	0.000954872	0.0010274		SJ01840	0.0227467	0.000376715	0.312846
SJ01841	0.000782365	0	0.000436787	0.0015706	0.000511303	0.00110482	0.00234459	0.00140289	0.000524406		SJ01841	0.166496	0.182881	0.591361
SJ01842	0.000417483	7.81007e-05	6.69433e-05	0.000430669	0.000187441	0.000397941	0.000939439	0.00183015	0.000906388		SJ01842	0.343376	0.0609344	0.0914733
SJ01844	0.000286503	0.000188292	7.78047e-05	0.00106002	0.00098182	0.00106298	0.00133425	0.00110299	0.00136718		SJ01844	0.00153202	0.000727643	0.0956492
SJ01845	0.000240557	0.000104275	0.000146391	0.00105053	0.000566971	0.000962597	0.00108693	0.000909984	0.00107117		SJ01845	0.0351862	0.00043435	0.393137
SJ01846	0.000348905	9.93988e-05	0.000179779	0.0007316	0.000943684	0.00108341	0.000847654	0.00076659	0.00103788		SJ01846	0.00647389	0.0035489	0.799042
SJ01847	0.000309585	0.000169873	0.0003105	0.00144671	0.000902107	0.00186759	0.00134668	0.00140805	0.00167228		SJ01847	0.051466	0.00207228	0.831015
SJ01848	0.000358003	8.97227e-05	0.000162832	0.000979042	0.000855617	0.00127141	0.00107614	0.00121691	0.00114652		SJ01848	0.00752437	0.00193758	0.467901
SJ01849	0.00064288	0.000134558	5.79436e-05	0.000677179	0.00100079	0.00148956	0.000687017	0.00147858	0.00096153		SJ01849	0.0637559	0.0644134	0.969506
SJ01850	0.00069784	0.000238362	0.000406599	0.00164406	0.000844202	0.00152683	0.00185884	0.0013838	0.00133755		SJ01850	0.0498892	0.00815557	0.568704
SJ01851	0.000255204	0.000118473	0.000195539	0.00113788	0.000942516	0.00219317	0.0011445	0.00156156	0.00143698		SJ01851	0.0848494	0.0062842	0.923264
SJ01852	0.000134899	0.000221425	0.000148039	0.0014516	0.000934877	0.000975792	0.000994041	0.000812954	0.00117803		SJ01852	0.0264316	0.0118319	0.562872
SJ01853	0.000283375	0.000130264	0.000247693	0.00104579	0.00107933	0.00117972	0.00117687	0.00121722	0.00115843		SJ01853	0.000153601	0.000758536	0.165481
SJ01854	0.000191965	9.06533e-05	0.000125542	0.000585909	0.000493432	0.00106065	0.00086448	0.000792751	0.000823231		SJ01854	0.0775807	9.97923e-05	0.585359
SJ01855	0.000321635	0.000109575	6.74309e-05	0.000554834	0.000556451	0.00119193	0.0011379	0.000737264	0.000578982		SJ01855	0.0911359	0.0414941	0.861505
SJ01856	0.000306386	0.000221763	0.000244947	0.00149784	0.00115158	0.00148734	0.00137825	0.00147068	0.00168711		SJ01856	0.00775514	0.003205	0.415647
SJ01857	0.000328814	0.000156597	9.10449e-05	0.000593104	0.00132157	0.000890051	0.00111467	0.00103125	0.00172904		SJ01857	0.0601804	0.0284165	0.307413
SJ01858	0.000878612	0.000423802	0.000318929	0.000714454	0.00068338	0.000998943	0.00113255	0.00112631	0.00137904		SJ01858	0.279012	0.041236	0.0354221
SJ01860	0.000223214	0.00046503	0.000409227	0.00125691	0.00134814	0.000729875	0.0015253	0.00184417	0		SJ01860	0.0467647	0.314101	0.986157
SJ01861	0.000305827	0.000186415	0.000215267	0.00117667	0.00100074	0.00140893	0.00121842	0.0012058	0.00150057		SJ01861	0.00978121	0.00370543	0.501865
SJ01862	0.000411347	5.94708e-05	0.000109649	0.00102224	0.000879494	0.00137267	0.000797013	0.000797368	0.00099278		SJ01862	0.00971425	0.0110463	0.255823
SJ01863	0.000367178	0.000129778	0.000128004	0.000932419	0.00113514	0.00120469	0.00117109	0.000937076	0.00110802		SJ01863	0.00150149	0.00131241	0.870629
SJ01864	0.000394932	0.000293544	0.000256816	0.00123771	0.000918639	0.00139685	0.00111681	0.001054	0.00133788		SJ01864	0.0185492	0.00347857	0.933458
SJ01865	0.000639701	0.000170148	0.000275575	0.00125545	0.000967925	0.00131313	0.00146099	0.0010746	0.00150327		SJ01865	0.0120125	0.00754793	0.391335
SJ01866	0.000506632	0.00031076	0.000300426	0.00136521	0.00123227	0.00177133	0.00165563	0.00187979	0.00170392		SJ01866	0.0119772	0.00013645	0.20804
SJ01867	0.000487365	0.00014774	0.000269996	0.00126392	0.000938668	0.00162566	0.00138255	0.00138892	0.00169769		SJ01867	0.0227612	0.00118207	0.410139
SJ01868	0.000326897	0.000112668	0.000162194	0.00110426	0.000803761	0.00156277	0.00101458	0.00135678	0.00121887		SJ01868	0.0403078	0.00208039	0.880566
SJ01869	0.000616783	0.000388736	0.000317651	0.00190081	0.00120576	0.00188828	0.00121399	0.00157961	0.000733321		SJ01869	0.021822	0.0815829	0.219118
SJ01871	0.000265451	0.000359945	0.000153355	0.000535369	0.000699512	0.0010801	0.000625874	0.00155486	0.000936705		SJ01871	0.0724004	0.0976909	0.456621
SJ01872	0.0010827	0.000115821	0.000115821	0.000238261	0.00053032	0.000558423	0.00141633	0.0012437	0.00100461		SJ01872	0.991006	0.122946	0.008204
SJ01873	0.00028153	0.000161315	0.000126553	0.00125252	0.000714444	0.00119339	0.00109402	0.00134518	0.00160734		SJ01873	0.0295165	0.0103351	0.262146
SJ01876	0.000514746	0.000224553	0.000322972	0.00121229	0.0013964	0.0012623	0.00121067	0.00164815	0.00133661		SJ01876	0.00155592	0.00426993	0.505142
SJ01877	0.000417584	0.000225236	0.000289215	0.00104114	0.000938558	0.00175495	0.0014452	0.001707	0.00115289		SJ01877	0.0618159	0.0121834	0.569929
SJ01878	0.000405205	0.00014613	0.000204798	0.00152631	0.00089629	0.00130482	0.00109023	0.0015056	0.00145098		SJ01878	0.0203073	0.00404768	0.664577
SJ01879	0.000326381	0.000278099	0.000211217	0.000938038	0.000984217	0.00126317	0.0011873	0.00118656	0.00155252		SJ01879	0.010164	0.00947408	0.196756
SJ01880	0.000415809	0.000174278	0.000240031	0.00137305	0.000958457	0.00155925	0.00125662	0.00164969	0.00132955		SJ01880	0.0177518	0.00289115	0.624128
SJ01881	0.000616868	0.000339514	0.000338727	0.00164013	0.000864019	0.00161219	0.00151742	0.00179318	0.00142609		SJ01881	0.0524349	0.00152312	0.514563
SJ01882	0.00054191	0.000232694	0.000338067	0.00145299	0.00125959	0.00184873	0.00158273	0.00191734	0.00159185		SJ01882	0.0096657	0.000879763	0.445774
SJ01883	0.000356459	0.000155751	0.000195285	0.00103595	0.00089784	0.00133491	0.00106956	0.00128945	0.0014487		SJ01883	0.0107066	0.00320152	0.350223
SJ01884	0.000247405	0.000156759	0.000110957	0.00108111	0.000608224	0.00117591	0.00102897	0.0011401	0.00136259		SJ01884	0.0408966	0.004055	0.346784
SJ01885	0.000328822	0.000117255	0.000119083	0.000931437	0.000770949	0.00133255	0.000962943	0.00125595	0.00122897		SJ01885	0.0252302	0.00163827	0.521849
SJ01886	0.000193231	0.000187376	3.25305e-05	0.000661159	0.000330603	0.000517084	0.000638024	0.000401351	0.000587265		SJ01886	0.0419661	0.0128631	0.760568
SJ01887	0.000356693	0.000109875	0.000224567	0.000713535	0.000669555	0.00113653	0.00113974	0.000932613	0.00131403		SJ01887	0.0370781	0.00412724	0.199799
SJ01888	0.000159659	6.1651e-05	9.58271e-05	0.000582931	0.000470675	0.000620234	0.000423038	0.000628635	0.000764294		SJ01888	0.00210899	0.0293365	0.695005
SJ01889	0.000532681	0.000106157	0.000151653	0.000735518	0.000765848	0.000730462	0.00103503	0.000442322	0.000376605		SJ01889	0.0699599	0.239388	0.608739
SJ01890	0.000172414	0	0	0.000760389	0.000389037	0.000366932	0.000181887	0.000941244	0		SJ01890	0.054832	0.38657	0.707803
SJ01891	0.000364945	0.000236342	0.000271392	0.00123275	0.000932128	0.00134135	0.00120888	0.00138471	0.00141491		SJ01891	0.0127194	0.000503009	0.311887
SJ01892	0.000509722	0.000317896	0.000225951	0.00140816	0.00138822	0.0016644	0.00131914	0.00182362	0.00185037		SJ01892	0.000755543	0.007215	0.428709
SJ01893	0.000610491	0.000482168	0.000417305	0.0021169	0.00220518	0.00209362	0.00157843	0.0029863	0.00211751		SJ01893	7.84905e-05	0.049768	0.848845
SJ01894	0.000450846	0.000483582	0.000261267	0.0013282	0.000971272	0.00173352	0.00132873	0.00106993	0.00110867		SJ01894	0.0400351	0.00209229	0.51828
SJ01895	0.000284022	0.000161147	0	0	0.000966885	0.000956028	0.000473945	0.00125436	0.000657251		SJ01895	0.260997	0.0982678	0.719655
SJ01897	0.000974125	0.00022126	0.000218774	0.0017125	0.00130075	0.00174331	0.00159384	0.00189606	0.00201694		SJ01897	0.0279898	0.017455	0.259918
SJ01898	0.0004577	0.000104593	0.000203376	0.00151503	0.00199537	0.00170049	0.00147992	0.00230445	0.00108772		SJ01898	0.00146886	0.052597	0.79106
SJ01899	0.000443462	0.000214668	0.000262699	0.00136332	0.00104484	0.00225952	0.00128189	0.00141699	0.00156432		SJ01899	0.0704682	0.000548861	0.749326
SJ01900	0.000257619	0.000145035	0.000184127	0.000956372	0.000901634	0.00116506	0.00118444	0.00120284	0.00114584		SJ01900	0.00416076	0.000126042	0.163521
SJ01901	0.000159185	0	0.000684496	0.000791376	0.000573066	0.00236901	0.000573066	0.00254639	0.00227123		SJ01901	0.224728	0.122039	0.545663
SJ01903	0.00059928	0.000144316	0.000233126	0.00195065	0.00114449	0.00144669	0.0012481	0.00245831	0.000704136		SJ01903	0.0190331	0.150432	0.943901
SJ01904	0.000456214	0.000407472	0.00032746	0.0018487	0.00136758	0.0014035	0.00149973	0.00151837	0.00172259		SJ01904	0.0138589	0.000654216	0.829191
SJ01906	0.00036737	0.000173798	0.000161039	0.0013339	0.00103516	0.0014707	0.00143637	0.00127272	0.00141218		SJ01906	0.00545258	0.000255895	0.55272
SJ01907	8.55488e-05	0.000184259	0.000125346	0.000626506	0.000843162	0.00149876	0.00105019	0.000691791	0.000900441		SJ01907	0.0804036	0.0136599	0.729206
SJ01908	0.000501945	0.000141001	0.000136192	0.00110421	0.000867412	0.00129354	0.00109457	0.00151159	0.00102248		SJ01908	0.00868584	0.00926591	0.571401
SJ01909	0.000367527	0.000233859	0.000133023	0.00137634	0.00102248	0.00154021	0.00149828	0.00123556	0.00145414		SJ01909	0.00992927	0.000478009	0.663835
SJ01910	0.000304295	0.000171274	0.000152349	0.0010669	0.00081613	0.00133811	0.00133288	0.00118585	0.0013415		SJ01910	0.0210338	0.000103375	0.29118
SJ01911	0.000383902	0.000185806	0.000141383	0.0007266	0.00103266	0.00110236	0.0015198	0.00119093	0.00135752		SJ01911	0.00978632	0.000971971	0.0567337
SJ01912	0.00034728	0.000122425	0.000137474	0.00091137	0.000902082	0.00161462	0.00154455	0.00143063	0.00168117		SJ01912	0.0473894	0.000192331	0.219154
SJ01913	0.000451434	0.000240157	0.000295487	0.00157394	0.00114456	0.00155272	0.00161043	0.00157084	0.00155859		SJ01913	0.00719808	0.00155469	0.379795
SJ01914	0.000582507	0.000318376	0.000409812	0.001546	0.00131621	0.0017399	0.00160682	0.00209257	0.00136284		SJ01914	0.003119	0.0186647	0.576291
SJ01916	0.000689689	0.000291651	0.00038464	0.00159635	0.00122361	0.00174254	0.00172917	0.00211068	0.00172666		SJ01916	0.00653877	0.0013518	0.172716
SJ01919	0.000438678	0.000184064	0.000212698	0.0014397	0.00104424	0.00231618	0.00158903	0.00133962	0.00174505		SJ01919	0.0663368	0.0015041	0.923129
SJ01921	0.000671442	0.000331461	3.27912e-05	0.00114394	0.00093868	0.00148213	0.00169734	0.00191803	0.00104515		SJ01921	0.0266084	0.0237925	0.311812
SJ01922	0	0	0	0	0	0.000255754	0.000767263	0.000767263	0.000791622		SJ01922	0.42265	0.000109641	0.0142786
SJ01923	0	0	0	0	0	0.000212315	0.000606613	0	0.00133151		SJ01923	0.42265	0.235245	0.271813
SJ01924	0	0	0.000146268	0.00114864	0.00086987	0.00108388	0.000818677	0.000950065	0.000501873		SJ01924	0.00153718	0.0228972	0.166007
SJ01925	0.000355349	0.000131843	0.000217818	0.00123037	0.000749578	0.00120472	0.00106129	0.00124526	0.00129579		SJ01925	0.0213174	0.000583631	0.480579
SJ01926	0.000412649	0.000209584	0.000256026	0.00133237	0.00103216	0.00195414	0.00114877	0.00134821	0.00126198		SJ01926	0.0457795	0.00034614	0.565681
SJ01927	0.000336124	0	6.41108e-05	0.000641414	0.000258581	0.00113792	0.00111828	0.00133544	0.0015918		SJ01927	0.153422	0.00274131	0.101587
SJ01928	0.000542396	0.000501729	6.7714e-05	0.00161226	0.000951474	0.00138635	0.00143661	0.000769164	0.00122093		SJ01928	0.0204544	0.0391767	0.561888
SJ01929	0.000464292	0.000366266	0.000325653	0.00129817	0.000846662	0.000984322	0.00102652	0.00144206	0.000774866		SJ01929	0.0300176	0.0643374	0.88052
SJ01930	0.00032569	0.000157726	0.000233005	0.00100424	0.000689031	0.0011285	0.000894657	0.00127495	0.00140291		SJ01930	0.0222897	0.0173462	0.282566
SJ01931	0.000262227	0.000218604	0.000378447	0.00109251	0.00088393	0.00155921	0.00161222	0.0017798	0.00131757		SJ01931	0.0402881	0.00588935	0.189554
SJ01932	0.000524469	0.000190476	0.000382107	0.00100809	0.000881009	0.00124759	0.000818643	0.0010612	0.00126714		SJ01932	0.00954748	0.0158141	0.984744
SJ01933	0.000422669	0.000166037	0.000236311	0.00144992	0.000891562	0.00153911	0.00124806	0.00120038	0.00159552		SJ01933	0.0257155	0.00366114	0.832287
SJ01934	0.000267997	0.000114609	0.000153923	0.00100467	0.000534178	0.0011543	0.000913542	0.000892724	0.00106982		SJ01934	0.0541529	0.000508975	0.780071
SJ01935	0.000120821	0.000104311	1.83769e-05	0.000736653	0.000686772	0.0011051	0.000814548	0.00114282	0.00101411		SJ01935	0.0235628	0.00623284	0.420515
SJ01936	0.000907949	0.000432065	0.000295425	0.000993749	0.000844825	0.00130731	0.00130327	0.00138077	0.00168827		SJ01936	0.100194	0.0200472	0.0870501
SJ01937	3.60816e-05	0.000222288	0.000463048	0.000585882	0.00125272	0.00094355	0.00136046	0.00192578	0.00181522		SJ01937	0.0489845	0.00336683	0.0410993
SJ01938	0.000159931	0.000105907	5.71037e-05	0.000858086	0.00068304	0.000463637	0.000965983	0.000698927	0.000812971		SJ01938	0.0322339	0.00566505	0.324469
SJ01939	0.000431656	0.000646411	0.000235336	0.00080887	0.00113398	0.000787551	0.00182781	0.00225764	0.00126982		SJ01939	0.0446033	0.0283744	0.0770844
SJ01940	0.000105776	5.20616e-05	0	0.000138831	0.000301822	0.000828028	0.000927194	0.00131361	0.000289232		SJ01940	0.214975	0.116477	0.319394
SJ01941	0.000273219	9.85599e-05	0.000170732	0.00147955	0.000797241	0.00149504	0.00100352	0.00181605	0.00112208		SJ01941	0.0374656	0.0419396	0.876732
SJ01944	0.000402775	0.000475451	0.000141816	0.00116277	0.0010414	0.00157391	0.000970305	0.00223632	0.00159015		SJ01944	0.0128998	0.0657794	0.462868
SJ01945	0.000321074	0.000407891	0.000339785	0.00100982	0.00136741	0.000679676	0.00115958	0.00130202	0.000847543		SJ01945	0.0767985	0.027065	0.745749
SJ01946	0.000434529	0.000260728	0.000264118	0.00131569	0.00107933	0.0018526	0.00140659	0.00153442	0.00163754		SJ01946	0.0344001	0.000188899	0.683034
SJ01947	0	0	0	0.000559638	0.000804478	0.000174887	0.0018759	0.00195873	0.000769501		SJ01947	0.107415	0.0571018	0.0994226
SJ01949	0.000251588	7.3084e-05	0.000127216	0.000512518	0.000523373	0.000682776	0.000925741	0.000667991	0.00111769		SJ01949	0.00523421	0.0174973	0.111207
SJ01950	0.000230785	0.000153436	0.000175147	0.000887111	0.000689908	0.000946887	0.000854212	0.00097505	0.00102083		SJ01950	0.00913454	0.00109409	0.314037
SJ01951	0.000350071	0.000129706	0.000157577	0.000932378	0.000758653	0.000738142	0.00107234	0.00115464	0.00116777		SJ01951	0.00312927	0.00188775	0.0197798
SJ01952	0.000103848	0.000106746	0.000121387	0.000393745	0.00030533	0.000677722	0.000571229	0.000646576	0.000679548		SJ01952	0.0898398	0.00303085	0.258894
SJ01953	0.000238748	4.04204e-05	0.000172268	0.000953255	0.00062435	0.000942785	0.00060918	0.00106625	0.00101669		SJ01953	0.0104105	0.0232468	0.768358
SJ01955	0.000783047	0.000161195	0.000450164	0.000859647	0.00168605	0.0010089	0.00116873	0.00165904	0.00268318		SJ01955	0.0891368	0.0757601	0.289196
SJ01956	0.000372303	0.000172262	0.000211845	0.00125646	0.00095884	0.00106105	0.00147643	0.00104958	0.00141816		SJ01956	0.00218875	0.00682708	0.246343
SJ01957	0.000281572	0.000118149	0.000133055	0.000636794	0.000640847	0.00121837	0.000955832	0.000718768	0.000976871		SJ01957	0.0683788	0.00366051	0.822718
SJ01958	0.000641399	0.000280411	0.000231526	0.00166281	0.00102824	0.00189113	0.0011207	0.00172998	0.00145432		SJ01958	0.0297896	0.0106327	0.784063
SJ01959	0.000361679	0.000123882	0.000182298	0.00127201	0.000979994	0.00101495	0.00143724	0.00108826	0.00142575		SJ01959	0.00220383	0.00256799	0.198632
SJ01960	0.000365203	0.000104758	0.000136134	0.00125212	0.000723503	0.00188863	0.00127228	0.00156477	0.00155212		SJ01960	0.0767223	0.000623898	0.660668
SJ01961	0.000287715	0.000174285	0.000189513	0.00109961	0.000826214	0.00144305	0.00117833	0.00142903	0.00149008		SJ01961	0.0325283	0.00306582	0.314748
SJ01962	0.000382039	0.000123785	0.000175951	0.00141663	0.00108967	0.00136857	0.00112618	0.00155746	0.00142525		SJ01962	0.00152016	0.00321772	0.65892
SJ01963	0.000129161	8.16712e-05	6.00368e-05	0.000539024	0.000539848	0.000620161	0.000588359	0.000727836	0.000736053		SJ01963	0.000226811	0.00231278	0.117361
SJ01964	0.000386025	0.00022335	0.000252912	0.00136565	0.00104715	0.00143482	0.00142059	0.00135538	0.00140029		SJ01964	0.00671024	0.000620858	0.456485
SJ01965	0.000386736	2.57666e-05	0.000174641	0.000396937	0.000712977	0.00177434	0.00164774	0.00125541	0.00127096		SJ01965	0.202301	0.0022645	0.41349
SJ01966	0.000304076	0.000524796	0.00052597	0.00100738	0.00115438	0.00126814	0.00139593	0.000782792	0.000958187		SJ01966	0.00280817	0.0668765	0.658535
SJ01969	0.000446285	0.000279808	0.00030118	0.00190915	0.00127337	0.00194662	0.00148659	0.00168604	0.00179543		SJ01969	0.0198894	0.000779413	0.836602
SJ01970	0.000438425	0.000309166	0.000287785	0.00124418	0.00126853	0.00165973	0.00158106	0.00123176	0.00157334		SJ01970	0.00967685	0.00468448	0.708657
SJ01971	0.000702199	0.000243738	0.000223327	0.001767	0.00300853	0.00117927	0.00195409	0.00202195	0.00225902		SJ01971	0.0878384	0.0019001	0.879344
SJ01972	0.000476146	0.00021632	0.000173963	0.00159509	0.0010187	0.0019271	0.00181285	0.0015169	0.00181621		SJ01972	0.0323556	0.000486374	0.536111
SJ01973	0.000485144	0.000191839	0.000207911	0.0015356	0.00118216	0.00151881	0.00138832	0.00193972	0.00162118		SJ01973	0.00195766	0.00401196	0.300373
SJ01975	0.000174123	0.00016928	9.56617e-05	0.000668999	0.00080451	0.00102437	0.000864173	0.000629208	0.00073059		SJ01975	0.0174237	0.00679513	0.508046
SJ01976	0.000458488	0.000131537	0.000168086	0.00143292	0.0010193	0.00144247	0.00100018	0.000791962	0.0010054		SJ01976	0.00495323	0.00795067	0.102453
SJ01981	0.000550362	0.000105876	0.000299982	0.000623493	0.00096864	0.00111632	0.000741764	0.00117031	0.000816758		SJ01981	0.0407054	0.0328119	0.974153
SJ01982	0.000519684	0.000200722	0.000213405	0.00129664	0.00103429	0.00187306	0.00169823	0.00184242	0.0013424		SJ01982	0.0331719	0.00289484	0.486052
SJ01983	0.000455799	0.000279133	0.000235242	0.00116343	0.00130856	0.0013715	0.00185539	0.00170911	0.00150755		SJ01983	0.000486961	0.000722191	0.0346963
SJ01984	0.000320943	0.000175102	0.00025002	0.00159449	0.00104518	0.00161412	0.00161291	0.00174717	0.00137362		SJ01984	0.0202564	0.00284535	0.509333
SJ01986	0.000429617	0.000293536	0.000124409	0.0017512	0.00126418	0.00164837	0.00158551	0.00150522	0.00270784		SJ01986	0.00386031	0.0451363	0.43975
SJ01987	0.000212501	8.7321e-05	7.86561e-05	0.000731809	0.00060765	0.000774601	0.000808385	0.000681575	0.000860191		SJ01987	0.00103531	0.00079663	0.341578
SJ01988	0.000420226	0.000189	0.000135228	0.00117672	0.000760431	0.00160195	0.00149101	0.00134321	0.000516252		SJ01988	0.0487023	0.0935523	0.879662
SJ01990	0	0	0	0.0010274	0	0	0	0.000285389	0.000342466		SJ01990	0.42265	0.186857	0.740784
SJ01992	0.000408501	0.000150639	0.000242969	0.00144604	0.00128133	0.00165976	0.00175835	0.00133647	0.00181773		SJ01992	0.00145212	0.00426897	0.406702
SJ01993	0.0004366	0.000349002	0.000114449	0.00126033	0.00108189	0.00137319	0.00148473	0.00119632	0.00124389		SJ01993	0.00196866	0.00157728	0.600954
SJ01995	0.000250515	0.000113894	6.40435e-05	0.000715647	0.000507148	0.000836825	0.00069034	0.000932838	0.000914753		SJ01995	0.0140145	0.00268648	0.27035
SJ01996	0.000383878	0.000174565	0.000157366	0.000883234	0.000872943	0.00113618	0.00115737	0.00123449	0.00124765		SJ01996	0.00329117	0.00221968	0.0897291
SJ01997	0.000476177	0.000266162	0.000283061	0.00136483	0.00149348	0.00123401	0.00159433	0.0019213	0.00148878		SJ01997	0.000561569	0.00285432	0.130568
SJ01998	0.000169062	0.000236686	0.000147929	0.000433925	0	0.00051423	0.000197239	0.00118484	0.000147929		SJ01998	0.498139	0.437021	0.641227
SJ01999	0.000859547	0.000483373	0.000319312	0.00154105	0.001129	0.00162386	0.00157781	0.00162436	0.00149764		SJ01999	0.0166939	0.019666	0.472405
SJ02000	0.000189969	0	0	0.000531915	0.000443263	0	0.000265957	0	0.000265957		SJ02000	0.248351	0.360231	0.485704
SJ02002	0.000409188	0.000319587	0.000163133	0.00134314	0.000766717	0.00122202	0.00167008	0.00152934	0.00160196		SJ02002	0.0297309	0.00041246	0.101132
SJ02003	0.000309778	8.90729e-05	0.000299969	0.000897415	0.000730816	0.000887918	0.000824881	0.00119162	0.0013111		SJ02003	0.00331113	0.0135722	0.197733
SJ02004	0.000131862	8.12813e-05	0.000112613	0.00042255	0.000403245	0.000637819	0.000484935	0.000497168	0.000647151		SJ02004	0.033051	0.00972749	0.582508
SJ02005	0	3.11983e-05	1.67991e-05	0.000490778	0.000189365	0.000342288	0.000198889	0.000307804	0.000722801		SJ02005	0.0633875	0.131955	0.728767
SJ02006	9.41004e-05	7.06394e-05	4.07469e-05	0.000369498	0.000288754	0.000508453	0.000371278	0.00047847	0.000653295		SJ02006	0.0319655	0.0306327	0.346085
SJ02007	2.66312e-05	8.65513e-05	0.000166445	0.000127905	0.000279415	0.000566091	0.000220219	0.00050367	0.000580407		SJ02007	0.207176	0.0751442	0.550076
SJ02008	0.000258023	0.000405081	0.000413442	0.00170157	0.00139135	0.00185862	0.00226121	0.00190677	0.00125164		SJ02008	0.00576418	0.036048	0.666844
SJ02009	0.000110074	2.86946e-05	3.99736e-05	0.000414945	0.000351742	0.000608256	0.000613552	0.000699944	0.000668079		SJ02009	0.0260461	7.41515e-05	0.10853
SJ02010	0.0003892	0.000224325	0.000351417	0.00134265	0.00101681	0.00176297	0.00158382	0.00154719	0.00149095		SJ02010	0.0340428	0.000185311	0.52209
SJ02011	0.000291507	0.000160972	0.000190834	0.00109592	0.000668949	0.00118584	0.00101725	0.000948551	0.00124993		SJ02011	0.0340465	0.00469295	0.661678
SJ02013	0.000317485	0.000141908	0.000122272	0.00148083	0.000804959	0.0013212	0.00151749	0.00117004	0.00125401		SJ02013	0.0298881	0.001948	0.660129
SJ02014	0.000439634	0.000388338	0.000162794	0.00112729	0.00121382	0.00136653	0.00192996	0.00150678	0.0022643		SJ02014	0.00139139	0.0106989	0.0822362
SJ02015	0.000562099	0.00020101	0.000254338	0.00141356	0.00129877	0.00168528	0.00143895	0.00132068	0.00158774		SJ02015	0.0021772	0.00205423	0.910181
SJ02016	0.000388804	0.00015086	2.17021e-05	0.000866074	0.000566466	0.000656641	0.000987937	0.00100133	0.00123207		SJ02016	0.0230784	0.00357885	0.0343941
SJ02017	0.000758491	0.000211416	0	0.000422833	0.00117118	0.00144971	0.00354478	0.00270311	0.00166448		SJ02017	0.149973	0.0361415	0.0763667
SJ02018	0.000483149	0.000289468	0.000139814	0.0012591	0.00154378	0.00155034	0.00237943	0.00164273	0.00195202		SJ02018	0.00115647	0.0068068	0.11133
SJ02019	0.000528839	0.000146681	0.000538007	0.00186315	0.00091558	0.00116835	0.00241805	0.00285589	0.00228724		SJ02019	0.0666677	0.000861609	0.0306334
SJ02020	0.000407035	0.000512821	0.00063492	0.0011459	0.00408972	0.00197505	0.00282416	0.00225971	0.00224306		SJ02020	0.163686	0.00524218	0.969162
SJ02021	0.0013299	0.000350074	0.000509347	0.00137583	0.000709339	0.00163533	0.00256999	0.00190955	0.00162827		SJ02021	0.281844	0.0342733	0.112462
SJ02022	0.000402884	0.00023855	0.000318067	0.000318067	0	0.00105643	0.00132383	0.00136454	0.00135405		SJ02022	0.703048	0.00121849	0.104491
SJ02023	0.00068852	0.000256985	0.000402194	0.00152196	0.00161748	0.00165647	0.00239588	0.00260839	0.00194829		SJ02023	0.00735742	0.00239353	0.0606932
SJ02025	0.000663527	0.000293548	0.000364948	0.00177414	0.00155527	0.00170644	0.00217236	0.00327124	0.00222832		SJ02025	0.0019503	0.0195525	0.128931
SJ02026	0.00052785	0.000205133	0.000181033	0.00151566	0.00169489	0.00173393	0.00169053	0.00152785	0.002134		SJ02026	0.00131485	0.00431437	0.540549
SJ02027	0.000434593	0.000497196	0.000427606	0.00223112	0.00172752	0.00211691	0.000651714	0.00113152	0.00130414		SJ02027	0.0082216	0.0963614	0.0177252
SJ02028	0.000293026	0.000123425	0.000139723	0.000827823	0.00075273	0.00118335	0.0011712	0.0012961	0.00123806		SJ02028	0.0193797	0.000210272	0.133799
SJ02029	0.00024636	8.39114e-05	0.000143022	0.00120768	0.000585262	0.00101776	0.000819609	0.000931479	0.00127279		SJ02029	0.0441557	0.016328	0.773181
SJ02030	0	0.000159672	0	0.000269649	0.000245481	0.000443352	0.000807319	0.000476028	0.000220499		SJ02030	0.0325281	0.107885	0.401308
SJ02031	0.000227637	0.000181338	0.000160232	0.000567354	0.000540339	0.00101161	0.000959314	0.000923001	0.000865359		SJ02031	0.0750521	5.59539e-05	0.302804
SJ02032	0.000385404	0	0.000111012	0.00035524	0.000251628	5.55062e-05	0.00232566	0.00211499	0.000366111		SJ02032	0.722324	0.142619	0.153631
SJ02033	0.000276998	0.000137692	0.000157642	0.00113632	0.000719204	0.00106765	0.000820859	0.000985665	0.00105605		SJ02033	0.0178132	0.00165801	0.899022
SJ02034	0.000149365	0	0.000136139	0.000548886	0.000342557	0.0011322	0.000830135	0.000577447	0.000541453		SJ02034	0.128807	0.0121401	0.928913
SJ02035	0.00028861	0.000148576	0.000204243	0.00131371	0.00082372	0.00137978	0.00153875	0.0012752	0.00140493		SJ02035	0.0267823	0.000741619	0.316278
SJ02036	0.000260971	7.60445e-05	7.4339e-05	0.000661153	0.000672796	0.000876939	0.000805218	0.000827274	0.000828714		SJ02036	0.00319469	0.00741348	0.355716
SJ02037	0.000266685	0.00024225	0.000292231	0.000956465	0.00123147	0.00119418	0.00118822	0.000992556	0.00156785		SJ02037	0.00844835	0.0275586	0.565539
SJ02038	0.000266607	0	0.000111086	0.000466563	0	0.000129601	0.000466563	0.000596164	0.000155521		SJ02038	0.677076	0.155277	0.338593
SJ02039	0.00019516	0	0.00016728	0.000986953	0.000949314	0.000491153	0.00140655	0.00106502	0.00170813		SJ02039	0.0363539	0.0137001	0.0769567
SJ02040	0.000232716	0.000171409	3.75347e-05	0.00051433	0.000157646	0.00103815	0.00046126	0.000119641	0.000745693		SJ02040	0.236636	0.239898	0.706278
SJ02041	0.000278231	0.000114868	0.000107363	0.00106314	0.000613719	0.00116628	0.00116402	0.000841684	0.000993485		SJ02041	0.0337926	0.00336838	0.804961
SJ02042	0.0004171	0.000160785	0.000341012	0.00107481	0.0012153	0.00101108	0.00188745	0.00135614	0.00140806		SJ02042	0.00150129	0.00858133	0.103969
SJ02043	0.000261429	8.55141e-05	0	0.00030785	0.000495981	0.00100968	0.000929048	0.000325564	0.000853307		SJ02043	0.133019	0.0747546	0.746288
SJ02044	0.00028809	7.85238e-05	0.000121525	0.00085862	0.00375839	0.00134784	0.000418794	0.00101598	0.000540942		SJ02044	0.177967	0.0998021	0.274134
SJ02045	0.000320003	0.000283148	0.000186228	0.00107947	0.000828046	0.00150638	0.00113508	0.0013219	0.00113788		SJ02045	0.0428772	0.000534314	0.794562
SJ02046	0	0	0	0.000184162	0.000342015	0.00118916	0.000184162	0	0.000939227		SJ02046	0.208351	0.322348	0.666163
SJ02047	0.000487213	0.000289316	0.000292617	0.00175962	0.00136232	0.00193012	0.00167309	0.00181743	0.0020435		SJ02047	0.00838507	0.000824729	0.473671
SJ02048	0.000363627	0	0.000145244	0.000461667	0.000127088	0.000849316	0.000631635	0.00081286	0.00082599		SJ02048	0.278343	0.0144497	0.313926
SJ02049	0.00036671	0.000188165	0.000177634	0.000795324	0.000867229	0.0011009	0.00111557	0.00120772	0.00110279		SJ02049	0.00564833	0.00089713	0.1269
SJ02050	0.000325587	0.000185713	0.00017386	0.000919024	0.000551494	0.000876645	0.000997472	0.0011084	0.00112874		SJ02050	0.0273355	0.000217365	0.113275
SJ02051	0.000276106	0.000122207	0.000104468	0.000805878	0.000840041	0.00119103	0.000981646	0.00114272	0.00117924		SJ02051	0.0129656	0.000354265	0.341485
SJ02052	0.000708377	0.00016413	6.39467e-05	0.00156389	0.00110557	0.00112903	0.00111267	0.00144946	0.00130878		SJ02052	0.0216759	0.0234558	0.899743
SJ02053	0.000469068	0.00019204	0.000347345	0.00117301	0.00090031	0.00146979	0.00222548	0.00201418	0.00189324		SJ02053	0.0205765	0.000211787	0.0170949
SJ02055	0.000530347	0.000445591	0.000317336	0.00133348	0.000886071	0.00155515	0.00258654	0.00218494	0.00215723		SJ02055	0.0419464	0.00167339	0.0151631
SJ02056	0.000387223	0.000258277	0.000264122	0.00123401	0.000911108	0.00182021	0.00192351	0.00227032	0.0016444		SJ02056	0.0586957	0.00906719	0.133919
SJ02057	0.000423738	0.000237367	0.000218296	0.00111025	0.000925897	0.00111759	0.00159533	0.00176379	0.00156837		SJ02057	0.00112989	0.000117055	0.00251644
SJ02058	0.000260715	0.000140446	0.000202588	0.000725984	0.000588403	0.000638636	0.00149846	0.00124488	0.00132211		SJ02058	0.00116827	0.00109538	0.00343549
SJ02059	0.000468847	0.000306436	0.000396634	0.0011868	0.00109576	0.00139475	0.00232907	0.00254153	0.00195449		SJ02059	0.00342327	0.00533681	0.0123018
SJ02060	0.000514157	0.00038341	0.000298052	0.00119989	0.000893736	0.00131697	0.00226857	0.0019579	0.00176594		SJ02060	0.0143083	0.00319896	0.0117914
SJ02061	0.000447597	0.000297541	0.000480484	0.00112434	0.00182526	0.00136344	0.0024336	0.00212288	0.00204955		SJ02061	0.0304486	0.00104539	0.0445229
SJ02063	0.00037279	0.000372169	0.000221441	0.00126692	0.000762355	0.00140212	0.000802184	0.00105324	0.00106127		SJ02063	0.0443264	0.00556533	0.483563
SJ02064	0.000290423	0.00011907	0.0001845	0.00133468	0.00106337	0.00129692	0.00112142	0.00111527	0.0011296		SJ02064	0.00131119	0.00274854	0.325653
SJ02065	0.000269991	0.000225655	0.000197656	0.00134652	0.00101585	0.00157261	0.00132394	0.00150283	0.00182004		SJ02065	0.0202057	0.0106596	0.336701
SJ02066	0.000311893	0.000156072	0.000155435	0.00124978	0.000800195	0.0015336	0.00136154	0.00133921	0.00136875		SJ02066	0.0373951	0.00158951	0.527368
SJ02067	0.000567713	0	0	0.000240848	0.000710502	0.000702473	0.000578035	0.000818884	0.00160336		SJ02067	0.215823	0.103084	0.287135
SJ02068	0.000308397	8.76505e-05	0.00020132	0.000602014	0.000746568	0.00105468	0.00102606	0.00101698	0.00104253		SJ02068	0.0291676	0.00534163	0.230244
SJ02070	0.000386394	9.08815e-05	0.000186289	0.00120974	0.000788671	0.00111355	0.00127475	0.00104188	0.0013423		SJ02070	0.00860577	0.00138136	0.315139
SJ02071	0.000181649	7.3872e-05	0.0001557	0.000491803	0.000560948	0.00232916	0.000816449	0.000865851	0.0005412		SJ02071	0.241081	0.0189656	0.588231
SJ02072	0.000264141	0.000150211	0.000149167	0.000801577	0.000680382	0.00120816	0.00103802	0.00103532	0.00154186		SJ02072	0.0408002	0.0218907	0.254765
SJ02073	0	0	0	0.000996661	0.000351494	0.00026315	0.00107331	0.000292912	0		SJ02073	0.145817	0.291015	0.847212
SJ02074	0.000510226	0.000180919	0.000120306	0.000731964	0.000709866	0.00271139	0.00167338	0.0013886	0.00106106		SJ02074	0.232661	0.00935643	0.989496
SJ02075	0.000141304	6.64357e-05	4.29277e-05	0.000717507	0.000186275	0.000592563	0.000160042	0.00027213	0.000993729		SJ02075	0.117891	0.271681	0.943325
SJ02076	0.000186831	0.000177313	0.000205458	0.000957531	0.000720802	0.00125588	0.0010135	0.00128198	0.00146204		SJ02076	0.0361477	0.0144228	0.248465
SJ02077	0.000245183	0.000132521	4.42968e-05	0.000515393	0.000802436	0.000678053	0.000592472	0.000487929	0.000893811		SJ02077	0.00893886	0.0337868	0.963544
SJ02078	0.000234126	7.16849e-05	4.20544e-05	0.000933125	0.000765473	0.00074629	0.000895249	0.000885243	0.00127137		SJ02078	0.00114862	0.00900729	0.249898
SJ02079	9.10761e-05	0	4.19199e-05	0.000510193	0.00012576	0.000446476	0.000287285	0.000659989	0.000281616		SJ02079	0.110787	0.0943165	0.791467
SJ02080	0.000524738	0.00039797	0.000376327	0.00174651	0.000993578	0.0012824	0.00219717	0.00111789	0.00139068		SJ02080	0.0483679	0.0698571	0.595764
SJ02082	0	0.000242718	0.000242718	0	0	0.000151699	0.000546116	0.000539375	0.000303398		SJ02082	0.31975	0.0569949	0.0172865
SJ02085	0.000344352	0.000114784	0.000236127	0.000408304	0.000436528	0.000839564	0.0018964	0.00179722	0.000606443		SJ02085	0.126501	0.0976927	0.160541
SJ02086	0.000275399	0.000115176	0.000150288	0.000861901	0.000378025	0.00102944	0.000798632	0.000797982	0.000818589		SJ02086	0.0904824	0.00528607	0.826715
SJ02087	0.000127421	0	0.000191132	0.00102255	0.000229358	0.00042049	0.000908867	0.000229358	0.000879205		SJ02087	0.194712	0.117495	0.742154
SJ02088	0.000180208	0.000102976	0.000115848	0.00081204	0.000977905	0.00040271	0.000927186	0.000370714	0.00168725		SJ02088	0.0702286	0.151854	0.575741
SJ02089	0.000358039	0.000304332	5.96729e-05	0.000273643	0.000823488	0.000856309	0.000685387	0.000304333	0.000488466		SJ02089	0.149111	0.155716	0.517947
SJ02092	0.000208157	0.000101872	6.97495e-05	0.000731294	0.0004534	0.000948014	0.000671324	0.000899955	0.000688616		SJ02092	0.0458007	0.00418832	0.809323
SJ02093	0.000325128	0.000169371	0.000237396	0.000526432	0.000642492	0.00092272	0.00104725	0.000892061	0.000968985		SJ02093	0.0470435	0.000336138	0.134273
SJ02094	0	0	0	0	0	0	0	0	0		SJ02094	NaN	NaN	NaN
SJ02097	0.000347887	0.00016755	0.000210278	0.00135023	0.000963132	0.00144962	0.00138104	0.00140672	0.00140581		SJ02097	0.0126775	0.00180073	0.43555
SJ02098	0.00038852	0.000165448	0.000179969	0.00112148	0.000901725	0.00161635	0.00124943	0.00147002	0.00125967		SJ02098	0.0335566	0.000443818	0.654037
SJ02099	0.000510545	0	8.35003e-05	0.000712969	0.000286286	0.00110383	0.00207756	0.00135271	0.000927288		SJ02099	0.161684	0.0466391	0.149248
SJ02100	0.00034641	9.71224e-05	4.07914e-05	0.000834767	0.00116838	0.00139818	0.00104693	0.0011722	0.00104272		SJ02100	0.0121504	0.00387995	0.80629
SJ02101	0.000362392	0.000278917	7.90263e-05	0.00168555	0.00177189	0.0025833	0.00149896	0.00203806	0.00227762		SJ02101	0.0184132	0.0105387	0.847809
SJ02102	0.000604535	0.0002429	0.000621634	0.00137495	0.00113442	0.00161529	0.00100754	0.0005552	0.00160925		SJ02102	0.00917623	0.195664	0.418211
SJ02103	0.000547855	0.000323062	0.000173542	0.00133151	0.00143094	0.00140076	0.00179388	0.00145924	0.00159507		SJ02103	0.00736475	0.00102004	0.1337
SJ02104	0.000659326	0.000581924	0.000392271	0.00224236	0.00116584	0.00181178	0.00158628	0.00192389	0.00178189		SJ02104	0.0545278	0.000780711	0.947253
SJ02105	0.000147361	0.000107728	0.000129821	0.00118228	0.000802705	0.00192819	0.00119617	0.00119588	0.00140434		SJ02105	0.0705589	0.00302322	0.918014
SJ02106	0.00029339	0.000278023	0.00045226	0.000612527	0.000503305	0.000756286	0.000765384	0.00160843	0.000327969		SJ02106	0.0407456	0.273765	0.540462
SJ02107	0.00053294	0.000231227	0.000322252	0.00145669	0.00144454	0.0020902	0.00164287	0.00197602	0.00191906		SJ02107	0.0148808	0.000447519	0.499703
SJ02108	0.000218687	0	0.000118793	0.00195755	0.000754336	0.000758321	0.00069098	0.00166197	0.000787763		SJ02108	0.117572	0.0885119	0.839329
SJ02109	0.000509801	0.000224888	0.000283436	0.00132269	0.00113328	0.00116991	0.00214609	0.00172383	0.00201215		SJ02109	0.00202421	0.000775035	0.0139694
SJ02111	0.000328512	0.000137007	0.000193196	0.00116591	0.000695063	0.00127768	0.00137323	0.0017897	0.00151442		SJ02111	0.033828	0.00278494	0.0852675
SJ02112	0.000460504	6.76342e-05	0.000182065	0.00178154	0.00109461	0.00177877	0.0013854	0.00175489	0.00148094		SJ02112	0.0146667	0.00127426	0.967589
SJ02113	0.000383619	0.000152575	0.000283271	0.00114836	0.00133659	0.00149361	0.00152106	0.00152049	0.00161336		SJ02113	0.0016852	0.00060086	0.142979
SJ02114	0.000377163	0.000195015	0.000135556	0.00121968	0.000658497	0.0015337	0.00108569	0.00139186	0.00126958		SJ02114	0.0625809	0.00108812	0.713118
SJ02116	0.000328616	0.000116311	0.000191379	0.00100792	0.000978742	0.00122351	0.00119955	0.00123967	0.00138212		SJ02116	0.00119281	0.000235421	0.105642
SJ02117	0.000308972	0.000204736	0.000348002	0.0011916	0.00119584	0.00135621	0.00103595	0.0013018	0.00125245		SJ02117	0.000213723	0.00214991	0.633119
SJ02118	0.000258681	0.0001658	0.000257783	0.000830912	0.000711284	0.00110055	0.00116527	0.00106889	0.00117172		SJ02118	0.023417	3.83599e-05	0.149371
SJ02119	9.70898e-05	0.000153976	0.000146602	0.000688267	0.000627797	0.000865465	0.00065125	0.000862484	0.000892896		SJ02119	0.0104679	0.0096018	0.511493
SJ02120	0.000200704	0.00013299	0.000253345	0.000681878	0.000696521	0.000847618	0.00151769	0.000916748	0.000892978		SJ02120	0.00186735	0.0431461	0.209194
SJ02121	0.000341673	6.23344e-05	0.000138583	0.0019476	0.000857026	0.000891138	0.000819101	0.00121213	0.00140728		SJ02121	0.092124	0.0166904	0.843571
SJ02122	0.000426493	0.00027195	0.000212497	0.000970787	0.00139234	0.0016822	0.00128688	0.0010625	0.00137461		SJ02122	0.0282312	0.00190278	0.670914
SJ02123	0.000581377	0.000313857	0.00024473	0.000963863	0.00119893	0.0016091	0.00153465	0.00152204	0.00126631		SJ02123	0.0250173	0.00156252	0.445533
SJ02124	0.000366896	0.000212919	0.000258568	0.000832064	0.000598976	0.000938085	0.00163864	0.00140772	0.0012445		SJ02124	0.0220352	0.00439045	0.0140393
SJ02128	0.00033465	0.000285267	0.000274566	0.000892687	0.00106101	0.00112004	0.00193784	0.00191963	0.00169925		SJ02128	0.00573535	0.00150595	0.00135746
SJ02129	0.00034345	0.000222084	0.00026523	0.00102291	0.000783174	0.00107966	0.00161061	0.00166757	0.00181982		SJ02129	0.00935244	0.000197566	0.00395487
SJ02130	0.000221618	0.000400575	0.000239818	0.00103817	0.000938122	0.00137718	0.00155886	0.00196429	0.00151485		SJ02130	0.0137594	0.00481529	0.045475
SJ02131	0.000528589	0.000241533	0.000285342	0.00101768	0.000821949	0.00120993	0.00202939	0.00194365	0.00180916		SJ02131	0.0109175	0.000251437	0.00479845
SJ02132	0.000489895	0.000230849	0.000280597	0.00108781	0.000906062	0.00116581	0.00202738	0.00181957	0.00202678		SJ02132	0.00288628	0.000116478	0.000991751
SJ02133	0	0	0	0	0	0	0	0	0		SJ02133	NaN	NaN	NaN
SJ02134	0	0	0	0	0	0	0	0	0		SJ02134	NaN	NaN	NaN
SJ02141	0.000418699	0.00025135	0.000174997	0.00129126	0.000752688	0.00153351	0.00123044	0.0014346	0.00143648		SJ02141	0.0481235	0.000402801	0.533433
SJ02142	0.000459152	0.000172915	0.000199958	0.0013744	0.000992689	0.00133189	0.00143636	0.00127994	0.00147524		SJ02142	0.00408959	0.0010516	0.312141
SJ02143	0.000263585	0.000111399	0.000146085	0.000987746	0.000865211	0.00110895	0.00106807	0.00123218	0.00114138		SJ02143	0.0012833	0.000124675	0.142614
SJ02144	0.000235338	0.000113524	8.6193e-05	0.000651068	0.000448285	0.000601669	0.000640962	0.00151411	0.000844406		SJ02144	0.00650075	0.0793608	0.239052
SJ02145	0.000299169	0.000124674	0.000196963	0.00122746	0.000934088	0.00157426	0.00156509	0.00151406	0.00140888		SJ02145	0.0237745	4.99202e-05	0.306608
SJ02146	0.000358287	0.000182955	0.000177873	0.000649235	0.000543782	0.00114963	0.000697197	0.00153288	0.00110853		SJ02146	0.0900616	0.0611803	0.341324
SJ02149	0.000118554	0.000165975	0.000165975	0.00033195	0.000165975	0.000138313	0.000304288	0.00128235	0.000721201		SJ02149	0.415377	0.160113	0.183679
SJ02150	0.000382386	0.000624637	5.70321e-05	0.000786479	0.000956238	0.000647939	0.00198668	0.00193787	0.000704495		SJ02150	0.096715	0.0903947	0.213558
SJ02151	0.000201695	0.000104384	0.000178944	0.000845014	0.000387712	0.00104446	0.0010513	0.00140484	0.000323476		SJ02151	0.0883991	0.137042	0.681228
SJ02152	0.000481203	0.000181757	0.000423287	0.00143508	0.00117319	0.00178508	0.00122744	0.00190955	0.00181582		SJ02152	0.0116971	0.0149827	0.539516
SJ02153	0.000375574	0.000154875	0.000217639	0.0015911	0.00146855	0.00135778	0.00226075	0.00143487	0.0017818		SJ02153	0.000202805	0.0167457	0.275205
SJ02154	0.000377087	0.000292945	0.000162054	0.00144665	0.000794067	0.00142084	0.000830217	0.00131202	0.00115204		SJ02154	0.0386458	0.0162671	0.66111
SJ02155	0.00035709	0.000203848	0.000433947	0.00109801	0.00152219	0.00162278	0.00177502	0.00148229	0.00146265		SJ02155	0.0115727	0.00100595	0.457741
SJ02156	0.000398968	0.000169978	0.00023713	0.00138377	0.00114757	0.00157722	0.00138292	0.00146982	0.00180332		SJ02156	0.00394489	0.00287849	0.364371
SJ02157	0.000344996	0.000133408	0.000144472	0.00104667	0.00099355	0.00114164	0.00117581	0.00112307	0.00129964		SJ02157	0.00108562	0.000476907	0.112824
SJ02158	0.00041742	0.0002355	0.000259727	0.00142501	0.00127428	0.0017434	0.00165616	0.0015868	0.00138633		SJ02158	0.00648546	0.000430186	0.722031
SJ02159	0.000483582	0.000229237	0.000273109	0.000800835	0.000962073	0.0019104	0.00204079	0.00152559	0.00177152		SJ02159	0.116058	0.00314207	0.246309
SJ02160	0.000411967	0.000286762	0.000230885	0.00167715	0.00133644	0.00163642	0.0014905	0.00164848	0.00159647		SJ02160	0.00212384	6.59774e-05	0.824931
SJ02161	0.000558241	0.00022667	0.000270294	0.00145367	0.00117357	0.00178197	0.00179375	0.00152925	0.00184548		SJ02161	0.00971912	0.000670568	0.29413
SJ02162	0.000500018	9.30787e-05	0.000319018	0.00126853	0.00104769	0.00141552	0.00124807	0.00129969	0.00137852		SJ02162	0.0042211	0.00831168	0.614858
SJ02163	0	0	0	0.000383431	0	6.77784e-05	0.000258042	0.000149112	0.00014766		SJ02163	0.330965	0.0369185	0.802502
SJ02164	0.000444355	0.000351637	0.000438419	0.00179309	0.00101166	0.00151185	0.00217296	0.00155815	0.00108353		SJ02164	0.0439807	0.0620344	0.693842
SJ02165	0.000496591	0.00020866	0.00052536	0.00115114	0.0010701	0.00148134	0.000517756	0.000780954	0.0011749		SJ02165	0.00784008	0.149785	0.158741
SJ02166	0.000488719	0.000160883	0.00010164	0.00160804	0.00148156	0.00147912	0.0016363	0.00122966	0.00143207		SJ02166	0.00452919	0.0021606	0.53118
SJ02167	0.000436299	0.000342673	0.000263896	0.00106693	0.00117988	0.00126462	0.000989101	0.00103303	0.00115331		SJ02167	0.000454104	0.000528397	0.213324
SJ02168	0.000307622	0.000171691	0.000339625	0.0010154	0.00104029	0.00126485	0.000985758	0.000955822	0.00087473		SJ02168	0.00178599	0.000907041	0.156524
SJ02170	0.000433865	0.00029267	0.000291782	0.0013996	0.00129432	0.0010304	0.000813131	0.00132558	0.000918258		SJ02170	0.00676031	0.0395903	0.315687
SJ02171	0.000256728	0.000204294	8.66703e-05	0.00151116	0.00137042	0.00216305	0.000398683	0.0012918	0.00189997		SJ02171	0.0218247	0.143755	0.400627
SJ02173	0.000522081	0.00010708	0.000395762	0.0015738	0.000650578	0.00157566	0.000806068	0.000734262	0.000898571		SJ02173	0.0798619	0.0472887	0.277397
SJ02174	0.000493824	0.000220837	0.000195921	0.00127917	0.000915356	0.00141548	0.00112087	0.00118781	0.00127829		SJ02174	0.0108053	0.00413209	0.964606
SJ02175	0.000489056	0.00017756	0.000239724	0.00126856	0.000929971	0.00137224	0.00176774	0.00127776	0.000988612		SJ02175	0.00749055	0.0301507	0.596479
SJ02176	0.000470712	0.000195634	0.000228003	0.00140238	0.0011506	0.00148236	0.000822545	0.000926896	0.000825541		SJ02176	0.00149899	0.0136234	0.0291853
SJ02177	0.000296288	0.000151537	0.000111997	0.00111535	0.000980572	0.00185069	0.00082521	0.00052869	0.000982402		SJ02177	0.0477234	0.0322538	0.17558
SJ02178	0.000404174	0.000220459	0	0.0013259	0.000993638	0.00157998	0.000823045	0.000794438	0.000706254		SJ02178	0.0084777	0.0313624	0.0848414
SJ02179	0.000484645	0.000245012	0.000211298	0.00135455	0.00114955	0.00145357	0.000841947	0.00109695	0.00124952		SJ02179	0.00127228	0.00890297	0.165436
SJ02180	0.000539903	0.000207061	0.000178966	0.00170505	0.00116752	0.00191734	0.00100714	0.00127379	0.00150634		SJ02180	0.0143327	0.00759241	0.287399
SJ02182	0.00035792	0.000184842	0.000263336	0.00125559	0.00113267	0.00164508	0.0011781	0.00113844	0.00111227		SJ02182	0.0132982	0.00114568	0.321435
SJ02183	0.000338099	7.60089e-05	0.000243006	0.000659663	0.00110486	0.00172637	0.000509523	0.00093571	0.00145301		SJ02183	0.0848715	0.102179	0.657321
SJ02184	0.00102941	0.000348311	0.000221363	0.00192661	0.00110386	0.00153636	0.00131236	0.000917131	0.00163906		SJ02184	0.0459559	0.0834906	0.503212
SJ02185	0.000397815	0.000148021	0.000368286	0.00131273	0.00100505	0.00159184	0.00109554	0.00115539	0.00132695		SJ02185	0.0149025	0.00114835	0.593592
SJ02186	0.000381319	0.000271403	0.000447851	0.00148205	0.00158972	0.00197213	0.00124859	0.000955253	0.00120577		SJ02186	0.00715981	0.00443124	0.0456731
SJ02187	0.000506762	0.000149506	0.000239543	0.00182532	0.00113009	0.00180214	0.00126571	0.00123088	0.00157419		SJ02187	0.0165015	0.00229456	0.434551
SJ02188	0.000518465	0.000201543	0.00028744	0.00232787	0.00151595	0.00176308	0.000978187	0.00096921	0.000980679		SJ02188	0.014052	0.0210376	0.0653602
SJ02190	0.000492599	0.000270352	0.000252174	0.000983235	0.00107214	0.00109746	0.000716281	0.00171029	0.00140197		SJ02190	0.0047151	0.0771753	0.524042
SJ02191	0.000569157	0.000308949	0.000279814	0.00112226	0.00100649	0.00261764	0.000944339	0.00134984	0.00205692		SJ02191	0.143718	0.0724167	0.842014
SJ02192	0.000502428	0.000233564	0.000268682	0.00152518	0.00114941	0.00160906	0.00120346	0.00119804	0.00125707		SJ02192	0.00531565	0.00677233	0.277341
SJ02193	0.000450403	0.000362678	0.000109902	0.000719443	0.00197078	0.00092633	0.00100953	0.00143658	0.0015767		SJ02193	0.138649	0.0111329	0.771724
SJ02195	0.000220579	0	8.77636e-05	0.000436377	0.000462694	0.000495224	0.000480078	0.00100923	0.000414854		SJ02195	0.0237801	0.0932207	0.462046
SJ02196	0.000583851	0.000224585	0.000286723	0.00147237	0.000995047	0.00178145	0.00100624	0.000781335	0.00104225		SJ02196	0.0275643	0.0163346	0.164664
SJ02197	0.00134347	0.000286862	0	0.000764965	0.000917958	0.000917958	0	0	0.000430292		SJ02197	0.512099	0.436192	0.026419
SJ02199	0.000312062	0.000121317	0.000246825	0.00122298	0.000912256	0.00104561	0.000514644	0.00064098	0.00127147		SJ02199	0.00286493	0.123794	0.400962
SJ02200	0.000362709	0.000128315	7.51603e-05	0.000901251	0.000564705	0.000932152	0.0005395	0.000676804	0.000696814		SJ02200	0.0166371	0.0193321	0.304032
SJ02202	0.000511579	0.000116486	8.62282e-05	0.000657514	0.000552907	0.00141178	0.000543045	0.000886038	0.000712022		SJ02202	0.128061	0.0536459	0.623215
SJ02204	0.000405597	5.58724e-05	0.000236939	0.00140667	0.000734978	0.00103144	0.0013458	0.00143407	0.00111843		SJ02204	0.0326232	0.00153907	0.347253
SJ02206	0	0	0	0	0	0	0	0	0		SJ02206	NaN	NaN	NaN
SJ02207	0.000123076	0	4.14439e-05	0.000893545	0.000408913	0.000471968	0.000230255	0.000342682	0.000583027		SJ02207	0.0647717	0.0734347	0.333525
SJ02208	0.000312873	0.000120459	0.000149005	0.000859282	0.000799202	0.000853014	0.00101238	0.000791127	0.00112676		SJ02208	0.00491511	0.00478479	0.290665
SJ02209	0.000513551	0	0.000186637	0.000772284	0.0010294	0.0023884	0.000504412	0.00131752	0.00100987		SJ02209	0.136866	0.0758076	0.476894
SJ02210	0.000280971	0	0	0.000280971	0.000910141	0.00122943	0.00108526	0.000683269	0.000587485		SJ02210	0.112998	0.0254986	0.950148
SJ02211	0.000420601	0.000282392	5.53711e-05	0.00115165	0.000750531	0.00136393	0.00156412	0.00126193	0.00115563		SJ02211	0.0241287	0.00287896	0.342048
SJ02212	0.000373937	0.000205196	0.000176277	0.00109375	0.000938603	0.00198546	0.00154696	0.0014467	0.00144481		SJ02212	0.0746412	0.000336338	0.709812
SJ02213	0.000524444	0.000157813	0.000246325	0.00153501	0.00144817	0.00164681	0.00162642	0.00197112	0.00165986		SJ02213	0.00215716	0.000754259	0.189376
SJ02214	0.000321481	0.000137654	0.000121656	0.00115001	0.000703242	0.00113335	0.00108553	0.00104967	0.000997458		SJ02214	0.0188043	0.00215917	0.772487
SJ02215	0.000257452	0.000220264	9.17768e-05	0.000858237	0.000657296	0.000975455	0.00121145	0.00352904	0.00136005		SJ02215	0.00836454	0.132289	0.248275
SJ02216	0.000388527	0.000179375	0.000278362	0.000979437	0.00105094	0.00147735	0.00123241	0.00131172	0.00114426		SJ02216	0.0186416	0.00033357	0.741765
SJ02217	0.000536084	0.000324053	0.000403855	0.00178239	0.00163607	0.00197883	0.00200652	0.00186489	0.00157875		SJ02217	0.000768816	0.00244266	0.918019
SJ02218	0.000890428	0.000310749	0.000501341	0.00284718	0.00203353	0.00208774	0.00352638	0.00303596	0.00261696		SJ02218	0.00775434	0.00250736	0.118331
SJ02219	0.000235677	0.000153362	0.000184707	0.000876376	0.000356889	0.000731999	0.000724743	0.000926621	0.00074252		SJ02219	0.0923501	0.00570317	0.463763
SJ02220	0.000132066	0	0	0.000871633	0.000623853	0.000316958	0.000449023	0.000825095	0.000212248		SJ02220	0.0641629	0.11981	0.674289
SJ02221	0.0004527	0.000166408	0.000160971	0.00156648	0.000793862	0.00127207	0.000808704	0.00123557	0.00128545		SJ02221	0.0362756	0.0134279	0.731314
SJ02222	0.000339319	0.000135419	0.000160617	0.000927549	0.000557675	0.000867098	0.00117433	0.00149088	0.00165032		SJ02222	0.0202686	0.00522284	0.0238714
SJ02223	0.000482005	0.000253717	0.000283707	0.00151209	0.00118535	0.00165387	0.00167444	0.00159688	0.00163088		SJ02223	0.00574298	0.00145437	0.315799
SJ02224	0.000496393	0.000104515	0.000438963	0.00160483	0.00152057	0.0017843	0.00140634	0.00256666	0.00143275		SJ02224	0.00181242	0.0515932	0.710221
SJ02225	0.000461954	0.000123824	0	0.00140155	0.000601429	0.00215234	0.00210892	0.00164361	0.00141229		SJ02225	0.106654	0.00532327	0.546587
SJ02226	0	0	0	0.000829844	0.000651466	0	0	0	0.000922911		SJ02226	0.18936	0.42265	0.665093
SJ02227	0.000132553	3.34336e-05	2.78614e-05	0.00012034	7.9604e-05	0.000152311	8.11959e-05	0.000194035	0.000371984		SJ02227	0.269991	0.208789	0.365572
SJ02228	0.000706259	0	8.63856e-05	0.00161283	0.00105939	0.00168007	0.00104431	0.00206398	0.00123002		SJ02228	0.0166565	0.042621	0.99066
SJ02229	0.000316575	0	0.000334621	0.00229773	0.000960532	0.00180309	0.00152381	0.00320592	0.000651652		SJ02229	0.0548773	0.167671	0.907514
SJ02231	0.000306122	0	0	0.0012966	0.00136734	0.000638096	0.000582313	0.000457142	0.000942773		SJ02231	0.034269	0.0404354	0.196971
SJ02232	0.000455909	0.000147789	0.000301327	0.00116484	0.000974134	0.00149901	0.00141254	0.00132137	0.00135719		SJ02232	0.0120917	0.00408159	0.429296
SJ02233	0.000454119	0.000237969	0.000330573	0.0013829	0.00127128	0.0015807	0.00154504	0.0015859	0.00184883		SJ02233	0.00108954	0.00069144	0.13182
SJ02234	0.00039405	0.000293252	0.000284175	0.00137968	0.00120541	0.00158511	0.00174695	0.00146977	0.00149778		SJ02234	0.00615222	0.00181757	0.269792
SJ02235	0.000332783	0.000161416	0.000325502	0.00138241	0.000837641	0.00153767	0.00135439	0.00121624	0.00135574		SJ02235	0.0366254	0.0001745	0.818135
SJ02236	0.00043348	0.000122422	0.000214255	0.00147187	0.0013409	0.00160274	0.00153046	0.00167064	0.00160758		SJ02236	0.000633258	0.00140958	0.222151
SJ02237	0.000231266	0.00017377	0.000197571	0.00213661	0.000661192	0.00112275	0.0011086	0.00115837	0.00157754		SJ02237	0.126241	0.0174213	0.960248
SJ02238	0.000417734	0.000217207	0.000274094	0.00158463	0.00106482	0.00140156	0.00154653	0.00160636	0.0016137		SJ02238	0.011712	0.000769838	0.256317
SJ02239	0.000353793	0.000183293	0.000189095	0.001379	0.000889437	0.00128705	0.00122822	0.00112954	0.00102772		SJ02239	0.0153095	0.000388433	0.751558
SJ02240	0.000243664	0.000365498	0.000274123	0.00236007	0.000730996	0	0.00168129	0.000365498	0.000626566		SJ02240	0.402056	0.275679	0.873083
SJ02242	0.000287483	0.0001022	0.0003021	0.00133423	0.000631025	0.00126209	0.00113437	0.000992676	0.00105217		SJ02242	0.0538395	0.000933164	0.949754
SJ02243	0.000361189	0.000289036	0.000199678	0.00144856	0.000962085	0.00155821	0.0014271	0.00146306	0.00167428		SJ02243	0.0239066	0.000507338	0.399134
SJ02244	0.000250658	8.8907e-05	0.000133549	0.0010634	0.000859798	0.00107205	0.00101395	0.00127921	0.00132958		SJ02244	0.000995952	0.00267668	0.164062
SJ02245	0.000298296	0.000129832	0.000214959	0.00123526	0.00067668	0.00139709	0.00131343	0.00122094	0.00150081		SJ02245	0.0494214	0.000888871	0.387374
SJ02246	0.000298757	0.000152959	0.000150492	0.00146574	0.000867728	0.00143359	0.00142768	0.00131442	0.00145194		SJ02246	0.0263477	5.87229e-05	0.542603
SJ02248	0.000296814	0.000287805	0.000144309	0.00111795	0.000863009	0.00122045	0.00123922	0.00108854	0.00138354		SJ02248	0.00716341	0.00154142	0.28305
SJ02249	0.000164735	0.000146431	0.000193646	0.000464247	0.000136884	0.000571939	0.000602393	0.000460894	0.000818742		SJ02249	0.229756	0.0455729	0.23373
SJ02250	0.000406486	0.000261618	0.000275487	0.00153375	0.00133433	0.00132172	0.00141622	0.0014344	0.00179688		SJ02250	0.000427046	0.00493299	0.357762
SJ02251	0.000332677	0.000123076	0.000208604	0.00111788	0.000816568	0.00122527	0.00117972	0.0011489	0.00128697		SJ02251	0.00950145	0.000372751	0.340971
SJ02252	0.000311229	0.000189076	0.000343309	0.0013997	0.000744448	0.000988608	0.00130806	0.000784055	0.00166929		SJ02252	0.050339	0.0589546	0.551438
SJ02253	0.000260705	0.000687221	0.00029784	0.00161378	0.00113152	0.00159644	0.0012158	0.00151843	0.00142326		SJ02253	0.00822073	0.00631463	0.756251
SJ02254	0.000450857	0.000242438	0.000261422	0.0015383	0.00121502	0.00180609	0.00191038	0.00198972	0.0014732		SJ02254	0.0111637	0.00531465	0.311911
SJ02255	0.000443001	0.000209235	0.000103896	0.00137209	0.00136281	0.00134055	0.00132526	0.00146094	0.00114265		SJ02255	0.00768771	0.00152382	0.649745
SJ02256	0	0	0.000235782	0.000336566	7.00673e-05	0.000362947	0.000937344	0.000945616	0.00101047		SJ02256	0.221042	0.00472435	0.0130246
SJ02257	0.000512854	0.00042517	0.000310217	0.00171097	0.00100278	0.00165803	0.00213117	0.00177086	0.00217208		SJ02257	0.0376154	0.00191626	0.113958
SJ02258	0.000307746	0.000233811	0.000213845	0.000992082	0.000763941	0.000742056	0.00161319	0.00159293	0.00142758		SJ02258	0.0111357	0.000352231	0.00274845
SJ02259	0.000443909	0.000307623	0.00027295	0.00118185	0.00079357	0.00134699	0.00205657	0.00198722	0.00170543		SJ02259	0.0332215	0.00112492	0.01964
SJ02260	0.000390289	0.000226577	0.000297223	0.00113013	0.000706136	0.00135468	0.00170064	0.00219813	0.00189547		SJ02260	0.050154	0.00426488	0.0248871
SJ02261	0.00044847	0.000284211	0.000279678	0.0012051	0.00101607	0.00139123	0.00183968	0.00226011	0.00182738		SJ02261	0.0058045	0.00321093	0.0144795
SJ02262	0.000536571	0.000283152	0.000347918	0.00150752	0.00121227	0.00169034	0.00230042	0.00231295	0.00182918		SJ02262	0.00585736	0.0026004	0.0336417
SJ02263	0.000727945	0.000284567	0.000458069	0.00126657	0.00110401	0.00133572	0.00220897	0.00185944	0.00195434		SJ02263	0.0140103	0.00096697	0.00554757
SJ02264	0.000701719	0.000460528	0.000486828	0.00105606	0.000698	0.00151932	0.00273513	0.0027691	0.00123594		SJ02264	0.140465	0.0752852	0.135391
SJ02265	0.000747443	0.000383291	0.000248389	0.000920368	0.00125182	0.00148019	0.00269757	0.00273325	0.00207438		SJ02265	0.0266944	0.00226075	0.0104046
SJ02266	0.000620717	0.000450866	0.000463337	0.0018073	0.000571736	0.000880626	0.00259711	0.00281853	0.00225136		SJ02266	0.260169	0.00333784	0.0416121
SJ02267	0.00111948	0.000370271	0.000475638	0.000407872	0.000107066	0.000883936	0.00237924	0.00269968	0.00191663		SJ02267	0.593008	0.0068161	0.00434463
SJ02268	0.000393674	0.000300501	0.000355016	0.00125135	0.00107621	0.00125336	0.00194148	0.0020146	0.00190713		SJ02268	0.00133686	3.48228e-06	0.00129227
SJ02269	0.000489458	0.000225851	0.000245428	0.00126579	0.00152467	0.00114548	0.00206799	0.00224098	0.00192348		SJ02269	0.00274843	0.000154288	0.00679958
SJ02270	0.000344435	0.000255742	0.000364138	0.00109556	0.000592242	0.00101654	0.00174509	0.00204979	0.00151125		SJ02270	0.0598098	0.00899222	0.0171221
SJ02271	0.000304917	0.000162496	0.000229406	0.000691904	0.00135707	0.00089089	0.00134232	0.00161854	0.00136229		SJ02271	0.0575422	0.00154503	0.129805
SJ02272	0.00036201	0.000220462	0.000226976	0.00100156	0.000928387	0.00111435	0.00185879	0.00177274	0.00149245		SJ02272	0.000532095	0.00210998	0.0120741
SJ02273	0.000260979	7.42682e-05	0.000205377	0.000648144	0.000404429	0.0010306	0.00139011	0.00107652	0.00107126		SJ02273	0.0954296	0.00344185	0.0990719
SJ02274	0.00042139	0.000192036	0.000197431	0.00136065	0.000943389	0.00124616	0.00138696	0.00158753	0.0015787		SJ02274	0.00614489	0.000266783	0.0970635
SJ02275	0.000562949	0.000308668	0.000344918	0.00148359	0.00109451	0.00134317	0.00190077	0.00216458	0.00193094		SJ02275	0.00423168	0.000160409	0.00998614
SJ02276	0.000569755	0.000316522	0.000429479	0.00109122	0.000996509	0.00149034	0.00239011	0.00232224	0.00191641		SJ02276	0.0223878	0.00193413	0.00862119
SJ02277	0.00053404	0.000216779	0.000308551	0.00138376	0.000920068	0.0020108	0.00159529	0.00131584	0.00179069		SJ02277	0.0650734	0.00301699	0.735272
SJ02278	0.000562774	0.000215285	0	0.00128552	0.00152815	0.00181862	0.00114326	0.00097092	0.00111591		SJ02278	0.0047064	0.0284	0.0807035
SJ02279	0.00046629	0.000211666	0.000338233	0.0016038	0.000881738	0.00173606	0.00172085	0.00159409	0.0017141		SJ02279	0.0479531	0.00041716	0.41779
SJ02280	0.000509055	0.000241579	0.000379674	0.00147928	0.00130997	0.00173461	0.00131052	0.0015251	0.00157064		SJ02280	0.00293868	0.000610147	0.8052
SJ02281	0.000282273	0.00013522	0.000254094	0.00233701	0.00100948	0.00173819	0.00133863	0.00131251	0.00162327		SJ02281	0.05998	0.00223314	0.558714
SJ02282	0.000682815	0	0.000131131	0.00130598	0.00163266	0.00159417	0.00188492	0.000673897	0.00139995		SJ02282	0.0139608	0.0766327	0.647027
SJ02283	0.000241975	0.000248529	0.000254743	0.00178741	0.00126079	0.00175052	0.0018429	0.00129664	0.00169038		SJ02283	0.0153803	0.013951	0.966837
SJ02284	0.000411832	0.000222552	0.000481608	0.00154138	0.00147856	0.00240683	0.00110645	0.00133831	0.00204708		SJ02284	0.033969	0.0493059	0.491644
SJ02285	0.000518463	0.000238247	0.000238941	0.00133855	0.000978136	0.00187469	0.00157809	0.00162916	0.0016918		SJ02285	0.042331	0.00230443	0.461196
SJ02286	0.000384725	0.000229286	0.000244691	0.00164075	0.00133882	0.0021809	0.00163314	0.00164305	0.00159361		SJ02286	0.0245359	0.000581608	0.732227
SJ02287	0.000232715	0.000300843	0.000239131	0.00119467	0.00147279	0.00122171	0.00234684	0.00275848	0.0012623		SJ02287	0.00499796	0.0524463	0.201732
SJ02288	0.000406424	0.000100534	0.000295448	0.00141998	0.00119176	0.00186893	0.00164046	0.00180095	0.00176906		SJ02288	0.013653	0.000603328	0.34558
SJ02289	0.000555934	0.000453346	0.000230192	0.00107626	0.000816441	0.00109194	0.00139462	0.00163511	0.00154088		SJ02289	0.0115422	0.00111499	0.0109642
SJ02290	0.000140602	0.000198341	0.000112393	0.00128671	0.000754625	0.000881241	0.000955852	0.00240604	0.00117817		SJ02290	0.0332355	0.0937866	0.356455
SJ02294	0.00030118	0.000136578	3.87532e-05	0.00072816	0.000557782	0.000669059	0.000946193	0.00106022	0.000999156		SJ02294	0.0087039	0.00311605	0.00658486
SJ02295	0.00060642	5.9952e-05	0.000160229	0.000930446	0.000981953	0.00184559	0.00160183	0.00161778	0.00217197		SJ02295	0.0604264	0.0039228	0.20863
SJ02296	0.000306563	0.000244579	9.43374e-05	0.00111501	0.000696551	0.00129002	0.000995414	0.0012846	0.00127329		SJ02296	0.0317234	0.00187251	0.504853
SJ02297	0.00043929	2.11024e-05	0.000190592	0.000541905	0.000554339	0.000850848	0.000724566	0.000894339	0.000889527		SJ02297	0.0540465	0.0218716	0.199859
SJ02298	0.000382415	5.0287e-05	0.000274763	0.00105368	0.000557473	0.00129236	0.000809804	0.00128698	0.000739375		SJ02298	0.0596325	0.0339148	0.93937
SJ02299	0.000162068	3.57058e-05	6.62163e-05	0.000531811	0.000373409	0.000917153	0.000777621	0.000927896	0.000808506		SJ02299	0.077457	0.000277681	0.287193
SJ02300	0.000279387	0.000128134	0.000124533	0.000875894	0.000689711	0.000961904	0.000879445	0.00101987	0.00128018		SJ02300	0.003998	0.00841735	0.210362
SJ02301	0.00045117	0.000138636	0.000238028	0.00105275	0.000631044	0.00111766	0.000980251	0.000735706	0.00100656		SJ02301	0.0295031	0.0075619	0.889722
SJ02302	0.000490065	0.000160499	0.00025582	0.00149268	0.00126785	0.00152398	0.00134272	0.00189805	0.00142988		SJ02302	0.00104759	0.00676336	0.549985
SJ02303	0.000456119	0.000235335	0.000335029	0.00152096	0.00114447	0.00188072	0.00158351	0.00174032	0.0016008		SJ02303	0.0235954	0.000130151	0.616604
SJ02304	0.00054878	0.000114334	0.000224025	0.00127927	0.00113502	0.00135063	0.00142622	0.00148496	0.00139516		SJ02304	0.00785113	0.0104798	0.0885719
SJ02305	0.000277517	0.000226769	0.000230777	0.00206089	0.000804843	0.00129489	0.00104325	0.000892721	0.00101122		SJ02305	0.0887007	0.00159197	0.383727
SJ02306	0.000302663	0.000244844	0.000489859	0.00170756	0.00156668	0.00146856	0.00170144	0.00125007	0.00175914		SJ02306	0.000266718	0.00765041	0.955449
SJ02307	0.000378037	0.000264345	0.000227683	0.00145601	0.0013645	0.00134858	0.00157142	0.00155328	0.00138933		SJ02307	7.43373e-05	0.000115538	0.178316
SJ02308	0.000428267	0.000141677	0.00042542	0.00163401	0.00125789	0.00157319	0.00125698	0.0010149	0.000966604		SJ02308	0.00180466	0.00467678	0.053564
SJ02309	0.000516702	0.000222264	0.000256558	0.00151105	0.000916073	0.00146818	0.000958995	0.00107346	0.00142925		SJ02309	0.021647	0.0119583	0.579431
SJ02310	0.000259485	0.000218353	0.000324715	0.00101915	0.000694836	0.00114702	0.00107023	0.00132018	0.00113474		SJ02310	0.0310387	0.0025812	0.242547
SJ02311	0.000627194	0.000344224	0.000203148	0.000817469	0.00148998	0.00162803	0.00125216	0.00122575	0.00150196		SJ02311	0.0475604	0.00505208	0.959702
SJ02312	0.000227241	0.000183548	0.000242475	0.00129341	0.000427727	0.00105772	0.000590743	0.0011105	0.00130811		SJ02312	0.110569	0.0658966	0.830449
SJ02313	0.000615157	0.000255874	0.000471726	0.00204316	0.0012296	0.00171618	0.00124343	0.00170692	0.00134479		SJ02313	0.0219938	0.00625662	0.45768
SJ02314	0.000411687	0.000276698	0.000190009	0.00181202	0.00146259	0.0023673	0.000914131	0.00122356	0.00145302		SJ02314	0.0213607	0.0171824	0.104809
SJ02315	0.00038809	0.000459659	0.000105843	0.000505356	0.000583737	0.000670337	0.00121064	0.00228558	0.00065884		SJ02315	0.115393	0.149272	0.235669
SJ02316	0	0.000181752	0.000218103	0.000536169	0	0.000617958	0.000968911	0.000545257	0.00083606		SJ02316	0.324124	0.0186138	0.170985
SJ02317	0.000431364	0.00014428	0.000257309	0.00126289	0.000935648	0.00181726	0.00191269	0.00154715	0.0014062		SJ02317	0.0432218	0.00382054	0.40758
SJ02318	0.000424231	0.000232209	0.000352036	0.00136974	0.00121802	0.00132748	0.00196608	0.00173583	0.00169832		SJ02318	0.000229208	0.00030122	0.0129671
SJ02319	0.000566357	0.000353165	0.000266379	0.00183414	0.00108868	0.00145146	0.00205588	0.00155455	0.0018691		SJ02319	0.0253656	0.00247643	0.238871
SJ02320	0.000652994	0	0.000409535	0.00142384	0.00127803	0.00188475	0.00106022	0.00170399	0.00112218		SJ02320	0.0113035	0.0284598	0.443985
SJ02321	0.000425708	0.000199593	0.000392991	0.00132987	0.00119731	0.00176708	0.00146306	0.00139483	0.00140329		SJ02321	0.0137742	0.00222999	0.954932
SJ02324	0	0	0	0	0	0	0	0	0		SJ02324	NaN	NaN	NaN
SJ02325	0.000283968	0.000195311	0.000347628	0.00184644	0.00140468	0.000857301	0.00258061	0.00104334	0.000566527		SJ02325	0.0589674	0.205782	0.970206
SJ02328	0.000109385	0	0	0.000788899	0.00158493	0.00280471	0.00127749	0.00154415	0.000382848		SJ02328	0.101661	0.0974246	0.401217
SJ02332	0.000273316	0.00022787	0.000130173	0.00151712	0.000911925	0.00137589	0.00131028	0.00133924	0.00108516		SJ02332	0.0237963	0.00138755	0.914667
SJ02333	0.00025241	0.000248033	0.000166491	0.00128739	0.00120227	0.00117151	0.00131489	0.00144083	0.00167833		SJ02333	3.33476e-05	0.00471029	0.126056
SJ02334	0.00065857	0.000107027	0.000333675	0.0013927	0.00113079	0.00151042	0.00162691	0.00160652	0.0013155		SJ02334	0.00991388	0.00634319	0.318859
SJ02335	0.000347045	0.000155938	0.000234972	0.00142103	0.00100781	0.00152131	0.000869665	0.00128808	0.00140452		SJ02335	0.0131222	0.0196327	0.59787
SJ02336	0.00045483	0.000194767	0.00032769	0.00135023	0.000875761	0.00178996	0.00118727	0.00186991	0.00153148		SJ02336	0.0525044	0.0160541	0.595672
SJ02337	0.00062754	0.000116494	0.000252419	0.00170473	0.000984198	0.00160014	0.00268883	0.00159623	0.00182992		SJ02337	0.0200783	0.0214441	0.213291
SJ02338	0.000198981	0.000151205	0.000271609	0.00152157	0.000966907	0.00205714	0.00195491	0.00127194	0.00131445		SJ02338	0.0517131	0.0250371	0.99721
SJ02339	0.000607511	0.000245459	0.000147275	0.00115044	0.00037637	0.000884529	0.000227927	0.00152389	0.000270005		SJ02339	0.166916	0.513761	0.804808
SJ02340	0.000854261	0.000144092	0.000144092	0.000672431	0.000930596	0.000943461	0.000240154	0.000264169	0.000264169		SJ02340	0.177218	0.651132	0.0207546
SJ02342	0.000475441	0.00025101	0.000173076	0.0010078	0.000821725	0.00145292	0.0010745	0.00139358	0.000889264		SJ02342	0.0337844	0.0140897	0.921842
SJ02345	0.000332427	0	0.000332427	0.000151103	0.00048353	0.000310841	0.000332427	0.00128654	0.000561241		SJ02345	0.558801	0.214234	0.286506
SJ02346	0.000257934	0.000157271	0.000163708	0.000944896	0.000593785	0.00101004	0.00101683	0.00105186	0.00104162		SJ02346	0.0303998	0.000595627	0.284206
SJ02347	0.000338432	0.000111921	0.000112493	0.000843042	0.000768906	0.00115368	0.000917756	0.00103271	0.0012457		SJ02347	0.0097555	0.00244174	0.400714
SJ02348	0.000403986	0.000115336	0.000155004	0.00105987	0.000740443	0.00122927	0.00131768	0.00117128	0.0011379		SJ02348	0.0145589	0.00174701	0.298602
SJ02349	0.000223253	9.65903e-06	8.85411e-05	0.000806212	0.000764072	0.000940811	0.000680881	0.000698697	0.00065192		SJ02349	0.000983404	0.00919833	0.0873536
SJ02350	0.000369152	0.000288705	0.000181739	0.00143015	0.00109319	0.00105414	0.00165108	0.00152416	0.00153371		SJ02350	0.00764146	7.78621e-05	0.0745168
SJ02351	0.000340891	0.000178465	0.000135795	0.00110591	0.00105747	0.00103157	0.00147169	0.00116252	0.00141963		SJ02351	0.00251118	0.00118274	0.0890008
SJ02352	0.0003697	0.00016648	0.000189852	0.000958023	0.000573493	0.00101206	0.000689068	0.0010011	0.000824169		SJ02352	0.0316835	0.0076974	0.956166
SJ02353	0.000333584	0.000190085	0.00022772	0.00126531	0.000978166	0.00146848	0.00147108	0.00123224	0.00135517		SJ02353	0.0140762	0.000481805	0.51964
SJ02354	0.00040025	0.000186645	0.000377828	0.00094751	0.00102935	0.00171824	0.00134377	0.00120053	0.00128996		SJ02354	0.0562115	0.000742978	0.868004
SJ02356	0.000255521	0.000207153	0.000152074	0.00101212	0.000746058	0.00132961	0.00136623	0.00141096	0.00105942		SJ02356	0.0359404	0.00709045	0.293338
SJ02357	0.000310821	0.000185448	0.00020263	0.00127176	0.00110398	0.00152733	0.00151762	0.00142695	0.00138882		SJ02357	0.00807047	2.48601e-05	0.365325
SJ02358	0.000403672	0.00021045	0.000166981	0.00161808	0.00131945	0.00157966	0.00173147	0.00166158	0.00170011		SJ02358	0.00063417	0.00137672	0.172456
SJ02359	0.000270571	6.15291e-05	0.000257469	0.00123975	0.000703746	0.00135152	0.000981626	0.00102841	0.000907882		SJ02359	0.0348996	0.00200133	0.59564
SJ02360	0.000604911	0.000367189	0.000386844	0.00153029	0.00164618	0.0019623	0.00200047	0.00172605	0.00175934		SJ02360	0.0026211	0.000308358	0.503451
SJ02363	0.000589615	6.59196e-05	0	0.000241705	0.00084309	0.0011389	0.000395517	0.00190986	0.00061807		SJ02363	0.188981	0.246098	0.694193
SJ02364	0	0	0	0	0	0	0	0	0		SJ02364	NaN	NaN	NaN
SJ02366	0	0	0	0	0	0	0.0017211	0.00216356	0.00109556		SJ02366	NaN	0.0331086	0.0331086
SJ02367	0	0.000156986	0	0	0	0	0.000636354	0.000999227	0.000504598		SJ02367	0.42265	0.0348856	0.0403904
SJ02368	0.000400437	0.000199843	0.000287618	0.00134967	0.00137489	0.00164902	0.00157858	0.00184793	0.00167044		SJ02368	0.00126052	0.000236263	0.126864
SJ02370	0.000191047	5.21802e-05	9.73719e-05	0.000954706	0.000666074	0.00122457	0.000958708	0.000989814	0.0014428		SJ02370	0.0291173	0.0176422	0.463389
SJ02371	0.000286318	0.000144033	0.000158504	0.00125749	0.000939259	0.0013781	0.00112131	0.0013976	0.00153944		SJ02371	0.010284	0.00573577	0.420101
SJ02372	0.000421179	0.000212031	0.000248837	0.00176587	0.00147799	0.00159801	0.00217801	0.00212907	0.00205589		SJ02372	0.000335149	0.000111278	0.0148951
SJ02373	0.000247737	0.000101969	4.40076e-05	0.000558814	0.000552017	0.000462038	0.000698152	0.00107043	0.000899099		SJ02373	0.0104616	0.00750822	0.0671263
SJ02374	0.000297797	0.000204817	0.000249193	0.00114708	0.00112216	0.00133279	0.00177165	0.00172403	0.00161156		SJ02374	0.00173923	7.94487e-05	0.00490735
SJ02375	0.000321282	0.000192105	0.000154973	0.00127213	0.000920479	0.00142495	0.00176266	0.00214789	0.00171988		SJ02375	0.0147261	0.00302326	0.0297431
[truncated: 16,271 more rows]
