# Supplementary material for: Single‐base methylome profiling of the giant kelp Saccharina japonica reveals significant differences in DNA methylation to microalgae and plants
Source: New Phytol. 2019 Sep 27;225(1):234–49. doi: 10.1111/nph.16125 (PMC6916402; doi:10.1111/nph.16125)
Supplement: Supplementary file 22 — Table S21 KEGG enrichment of genes and TSSUPs for Fig. 3(c). [file NPH-225-234-s022.xlsx]

## Sheet: sheet1
	Single-base methylome profiling of the giant kelp Saccharina japonica reveals significant differences in DNA methylation to microalgae and plants
	Xiao Fan, Wentao Han, Linhong Teng, Peng Jiang, Xiaowen Zhang, Dong Xu, Chang Li, Matteo Pellegrini, Chunhui Wu, Yitao Wang, Michelle Joyce Slade Kaczurowski, Xin Lin, Leila Tirichine, Thomas Mock, Naihao Ye
	Acceptance date: 6 August 2019
	Table S21. KEGG enrichment of the genes and TSSUPs maintain negtive relationship between mehylation level and expresion (for figure3C).
	a. KEGG enrichment of the TSSUPs maintain negtive relationship between mehylation level and expresion for SPvsFG (for figure3C).
	b. KEGG enrichment of the TSSUPs maintain negtive relationship between mehylation level and expresion for SPvsMG (for figure3C).
	c. KEGG enrichment of the TSSUPs maintain negtive relationship between mehylation level and expresion for FGvsMG (for figure3C).
	d. KEGG enrichment of the genes maintain negtive relationship between mehylation level and expresion for SPvsFG (for figure3C).
	e. KEGG enrichment of the genes maintain negtive relationship between mehylation level and expresion for SPvsMG (for figure3C).
	f. KEGG enrichment of the genes maintain negtive relationship between mehylation level and expresion for FGvsMG (for figure3C).

## Sheet: SPvsFG-TSSUP
table S21-a. KEGG enrichment of the TSSUPs maintain negtive relationship between mehylation level and expresion for SPvsFG(for figure3C)
KEGG_A_class	KEGG_B_class	Pathway	out (768)	All (2760)	Pvalue	Qvalue	Pathway ID	Genes	K_IDs
Genetic Information Processing	Translation	Ribosome	43	93	8.93803e-05	0.0105469	ko03010	SJ00784;SJ00952;SJ01344;SJ01421;SJ02002;SJ02896;SJ03728;SJ04045;SJ04095;SJ04209;SJ04578;SJ04964;SJ05536;SJ05639;SJ05840;SJ07119;SJ07137;SJ08623;SJ08979;SJ09225;SJ10679;SJ11036;SJ11149;SJ12275;SJ13355;SJ13802;SJ14409;SJ14445;SJ15500;SJ15887;SJ16757;SJ16866;SJ18411;SJ18503;SJ18912;SJ19425;SJ19974;SJ20453;SJ21023;SJ21088;SJ21145;SJ21296;SJ22043	K02900+K02958+K02951+K02898+K02876+K02981+K02995+K02871+K02956+K02901+K02925+K02912+K02867+K02865+K02899+K02947+K02894+K02926+K02927+K02949+K02984+K02957+K02990+K02985+K02885+K02977+K02870+K02896+K02879+K02903+K02882+K02868+K02902+K02993+K02906+K02889+K02973+K02893+K02961+K02877+K02884+K02887+K02936
Metabolism	Energy metabolism	Oxidative phosphorylation	23	46	0.00107196	0.0433592	ko00190	SJ02118;SJ02694;SJ04098;SJ04208;SJ04783;SJ06515;SJ07491;SJ09429;SJ10422;SJ10781;SJ11470;SJ13724;SJ14813;SJ15980;SJ16410;SJ16637;SJ16805;SJ16806;SJ17098;SJ17407;SJ18770;SJ19412;SJ21232	K00235+K00236+K02154+K02149+K02145+K02138+K02144+K02132+K11352+K02257+K02137+K02147+K02150+K03661+K03941+K00411+K02134+K02133+K01507+K02136+K00237+K03937+K03939
Genetic Information Processing	Translation	RNA transport	45	108	0.00110235	0.0433592	ko03013	SJ00546;SJ00833;SJ01301;SJ01343;SJ01422;SJ01522;SJ01884;SJ02065;SJ02351;SJ02634;SJ03607;SJ04273;SJ04492;SJ04722;SJ05853;SJ05957;SJ06976;SJ06977;SJ08045;SJ08579;SJ10492;SJ10987;SJ11484;SJ11898;SJ11922;SJ12242;SJ12261;SJ13234;SJ13495;SJ13512;SJ13804;SJ14283;SJ14617;SJ14734;SJ15607;SJ15825;SJ16390;SJ17442;SJ19140;SJ20175;SJ20514;SJ20799;SJ21036;SJ21570;SJ21864	K07936+K14325+K13151+K14308+K03250+K13137+K03241+K03257+K14306+K03259+K07562+K14290+K03249+K14326+K14309+K10577+K14288+K14288+K05019+K13174+K03237+K14298+K14297+K12882+K14004+K03247+K14295+K03254+K03231+K03231+K14290+K14324+K03238+K03246+K00784+K14318+K03252+K18213+K03253+K13171+K12883+K12877+K03242+K14289+K12880
Metabolism	Metabolism of other amino acids	Glutathione metabolism	29	66	0.00329408	0.0971754	ko00480	SJ02439;SJ02440;SJ02442;SJ03697;SJ04671;SJ08182;SJ08598;SJ08599;SJ10036;SJ10244;SJ11913;SJ13198;SJ14435;SJ14641;SJ14909;SJ16420;SJ16876;SJ16878;SJ16882;SJ16883;SJ16944;SJ17873;SJ19088;SJ19108;SJ21059;SJ21120;SJ21204;SJ22289;SJ22541	K04097+K04097+K04097+K10807+K00797+K04097+K00681+K00681+K01920+K01256+K00036+K01581+K00434+K04097+K00799+K00434+K04097+K04097+K04097+K04097+K01581+K00432+K00797+K11204+K13299+K10807+K00799+K04097+K00383
Metabolism	Lipid metabolism	Steroid biosynthesis	9	14	0.00469384	0.110775	ko00100	SJ00579;SJ02661;SJ04782;SJ05072;SJ05905;SJ09463;SJ09766;SJ11479;SJ14541	K00511+K00213+K07748+K05917+K00559+K08246+K00559+K14424+K00213
Metabolism	Carbohydrate metabolism	Pentose phosphate pathway	16	32	0.00613491	0.120653	ko00030	SJ02434;SJ04905;SJ07743;SJ08247;SJ10585;SJ11019;SJ11687;SJ11913;SJ12026;SJ12510;SJ13560;SJ14821;SJ16950;SJ18341;SJ21513;SJ22520	K00850+K01783+K01807+K00852+K01057+K00948+K01783+K00036+K00615+K01835+K01624+K03841+K03841+K01835+K01623+K01623
Metabolism	Energy metabolism	Photosynthesis - antenna proteins	18	39	0.0105823	0.178387	ko00196	SJ00624;SJ01725;SJ02213;SJ02281;SJ02982;SJ03248;SJ03412;SJ04409;SJ06529;SJ06530;SJ07165;SJ08067;SJ12048;SJ18824;SJ19692;SJ21045;SJ21046;SJ22506	K08907+K08907+K08907+K08907+K08907+K08907+K08907+K08907+K08907+K08907+K08907+K08907+K08907+K08907+K08907+K08907+K08907+K08907
Cellular Processes	Transport and catabolism	Phagosome	18	41	0.0191306	0.282176	ko04145	SJ00100;SJ01774;SJ04098;SJ04208;SJ04783;SJ06858;SJ07491;SJ07885;SJ07886;SJ10140;SJ13724;SJ14813;SJ15980;SJ16568;SJ17750;SJ19531;SJ22151;SJ22156	K07897+K08517+K02154+K02149+K02145+K07897+K02144+K07375+K07375+K08054+K02147+K02150+K03661+K04392+K07897+K07889+K07374+K07374
Metabolism	Carbohydrate metabolism	Citrate cycle (TCA cycle)	17	40	0.0316241	0.414628	ko00020	SJ00971;SJ02117;SJ02118;SJ02212;SJ02694;SJ03269;SJ04461;SJ05075;SJ06474;SJ08640;SJ10725;SJ10792;SJ14668;SJ16863;SJ18471;SJ18770;SJ19201	K00627+K00658+K00235+K01647+K00236+K01899+K00382+K00026+K00382+K00382+K00627+K00627+K01610+K01648+K01681+K00237+K00658
Cellular Processes	Transport and catabolism	Endocytosis	35	99	0.0584842	0.62529	ko04144	SJ00069;SJ00100;SJ00731;SJ00820;SJ00903;SJ01209;SJ01628;SJ01712;SJ02123;SJ03225;SJ03238;SJ05330;SJ06346;SJ06402;SJ06858;SJ06971;SJ07377;SJ08981;SJ09231;SJ10238;SJ10360;SJ10584;SJ12270;SJ14133;SJ14146;SJ14638;SJ17065;SJ17114;SJ17474;SJ17750;SJ17805;SJ18305;SJ19531;SJ20780;SJ21996	K12486+K07897+K12195+K19476+K03283+K18468+K07904+K18466+K07904+K12197+K12471+K12190+K18467+K12493+K07897+K03283+K12200+K12183+K12199+K12196+K07937+K12192+K07904+K12191+K12198+K05757+K12479+K00889+K03283+K07897+K05755+K12483+K07889+K12189+K12489
Metabolism	Lipid metabolism	Arachidonic acid metabolism	13	31	0.0630243	0.62529	ko00590	SJ02439;SJ02440;SJ02442;SJ08182;SJ11886;SJ14289;SJ14641;SJ16876;SJ16878;SJ16882;SJ16883;SJ17873;SJ22289	K04097+K04097+K04097+K04097+K15730+K01254+K04097+K04097+K04097+K04097+K04097+K00432+K04097
Metabolism	Amino acid metabolism	Arginine and proline metabolism	14	34	0.0635888	0.62529	ko00330	SJ04671;SJ06121;SJ06470;SJ07458;SJ07646;SJ09475;SJ09783;SJ13198;SJ16944;SJ17014;SJ17015;SJ19088;SJ19764;SJ20511	K00797+K12251+K00128+K01611+K14454+K00819+K00318+K01581+K01581+K13253+K13253+K00797+K00472+K00472
Metabolism	Global and Overview	Carbon metabolism	58	176	0.0707519	0.631317	ko01200	SJ00250;SJ00780;SJ00971;SJ02117;SJ02118;SJ02212;SJ02434;SJ02694;SJ03269;SJ03402;SJ04461;SJ04905;SJ05075;SJ05251;SJ06127;SJ06474;SJ06498;SJ07646;SJ07665;SJ07743;SJ08557;SJ08640;SJ09109;SJ09591;SJ09777;SJ10463;SJ10585;SJ10623;SJ10725;SJ10792;SJ11019;SJ11687;SJ11913;SJ12026;SJ13451;SJ13560;SJ13642;SJ14150;SJ14668;SJ14691;SJ14704;SJ14821;SJ15262;SJ15388;SJ15529;SJ16706;SJ16950;SJ17320;SJ17585;SJ18471…	K00261+K00140+K00627+K00658+K00235+K01647+K00850+K00236+K01899+K03781+K00382+K01783+K00026+K00134+K18121+K00382+K11517+K14454+K00134+K01807+K00605+K00382+K00058+K00297+K01079+K01100+K01057+K01637+K00627+K00627+K00948+K01783+K00036+K00615+K00873+K01624+K00058+K01638+K01610+K00640+K15634+K03841+K00249+K01803+K01834+K01738+K03841+K01100+K00873+K01681+K00237+K00863+K00927+K00658+K14272+K11517+K01623+…
Metabolism	Energy metabolism	Carbon fixation in photosynthetic organisms	19	50	0.074902	0.631317	ko00710	SJ04905;SJ05075;SJ05251;SJ07646;SJ07665;SJ07743;SJ10463;SJ11687;SJ12026;SJ13560;SJ14668;SJ14821;SJ15388;SJ16950;SJ17320;SJ19144;SJ19809;SJ21513;SJ22520	K01783+K00026+K00134+K14454+K00134+K01807+K01100+K01783+K00615+K01624+K01610+K03841+K01803+K03841+K01100+K00927+K14272+K01623+K01623
Metabolism	Biosynthesis of other secondary metabolites	Isoquinoline alkaloid biosynthesis	4	7	0.099339	0.781467	ko00950	SJ05778;SJ06532;SJ07646;SJ11952	K15849+K00505+K14454+K01592
Genetic Information Processing	Folding, sorting and degradation	Protein processing in endoplasmic reticulum	45	137	0.107295	0.791298	ko04141	SJ00063;SJ00138;SJ00203;SJ00832;SJ00903;SJ01365;SJ01577;SJ02055;SJ03727;SJ05889;SJ06971;SJ06974;SJ07160;SJ07504;SJ08265;SJ09282;SJ10140;SJ10151;SJ10414;SJ10492;SJ11922;SJ11938;SJ12004;SJ12053;SJ12916;SJ13009;SJ13150;SJ13825;SJ13851;SJ16190;SJ16867;SJ17455;SJ17474;SJ18143;SJ19027;SJ19274;SJ19404;SJ20449;SJ20603;SJ20629;SJ20903;SJ21323;SJ21351;SJ21597;SJ22219	K14005+K04079+K09490+K09517+K03283+K03094+K03094+K12666+K10597+K14007+K03283+K13989+K09540+K07953+K09580+K08852+K08054+K09517+K09487+K03237+K14004+K09486+K12670+K14015+K14026+K09584+K10976+K09503+K14018+K10839+K09490+K09584+K03283+K09584+K07953+K12669+K07151+K11718+K06689+K14026+K11863+K04523+K09584+K09523+K13525
Metabolism	Lipid metabolism	Biosynthesis of unsaturated fatty acids	10	26	0.159207	0.999623	ko01040	SJ00667;SJ04229;SJ06882;SJ06969;SJ07451;SJ07909;SJ09228;SJ09371;SJ13258;SJ13468	K10256+K00059+K10703+K10251+K00232+K00232+K10257+K07513+K10256+K00232
Metabolism	Carbohydrate metabolism	Glycolysis / Gluconeogenesis	27	82	0.177714	0.999623	ko00010	SJ00971;SJ02434;SJ04461;SJ05251;SJ06470;SJ06474;SJ07665;SJ08640;SJ09253;SJ10725;SJ10792;SJ12510;SJ13451;SJ13560;SJ14668;SJ14704;SJ14821;SJ15388;SJ15529;SJ16950;SJ17177;SJ17585;SJ18341;SJ19144;SJ19646;SJ21513;SJ22520	K00627+K00850+K00382+K00134+K00128+K00382+K00134+K00382+K01784+K00627+K00627+K01835+K00873+K01624+K01610+K15634+K03841+K01803+K01834+K03841+K01785+K00873+K01835+K00927+K01792+K01623+K01623
Genetic Information Processing	Folding, sorting and degradation	Protein export	12	33	0.181103	0.999623	ko03060	SJ00203;SJ04306;SJ07160;SJ09520;SJ10965;SJ11899;SJ16867;SJ17230;SJ17251;SJ18244;SJ19577;SJ20712	K09490+K03217+K09540+K13431+K03217+K12948+K09490+K03070+K03217+K12947+K09648+K03108
Metabolism	Carbohydrate metabolism	Glyoxylate and dicarboxylate metabolism	14	40	0.197756	0.999623	ko00630	SJ02212;SJ03402;SJ04461;SJ05075;SJ06127;SJ06474;SJ06498;SJ08557;SJ08640;SJ10623;SJ14150;SJ18471;SJ19809;SJ20716	K01647+K03781+K00382+K00026+K18121+K00382+K11517+K00605+K00382+K01637+K01638+K01681+K14272+K11517
Genetic Information Processing	Translation	mRNA surveillance pathway	23	70	0.205358	0.999623	ko03015	SJ00833;SJ01646;SJ03348;SJ04718;SJ04722;SJ05205;SJ05217;SJ07720;SJ09536;SJ11898;SJ13703;SJ14283;SJ15362;SJ18393;SJ18417;SJ18728;SJ18827;SJ20175;SJ20494;SJ20514;SJ20648;SJ20799;SJ21156	K14325+K14404+K11584+K00565+K14326+K11584+K13917+K06269+K14411+K12882+K04382+K14324+K03456+K14407+K14411+K06269+K14396+K13171+K06269+K12883+K15544+K12877+K14403
Metabolism	Amino acid metabolism	Cysteine and methionine metabolism	16	47	0.21082	0.999623	ko00270	SJ02916;SJ03226;SJ04671;SJ05075;SJ07458;SJ07466;SJ07646;SJ07891;SJ09250;SJ09591;SJ10036;SJ14691;SJ16706;SJ19088;SJ19108;SJ22223	K01244+K00548+K00797+K00026+K01611+K01251+K14454+K00789+K01760+K00297+K01920+K00640+K01738+K00797+K11204+K12524
Metabolism	Amino acid metabolism	Glycine, serine and threonine metabolism	17	51	0.230125	0.999623	ko00260	SJ04461;SJ06474;SJ08557;SJ08640;SJ09109;SJ09777;SJ09991;SJ11330;SJ11331;SJ11564;SJ11569;SJ13642;SJ14704;SJ15529;SJ16686;SJ19809;SJ22223	K00382+K00382+K00605+K00382+K00058+K01079+K01696+K00130+K00130+K00872+K01733+K00058+K15634+K01834+K00060+K14272+K12524
Metabolism	Nucleotide metabolism	Purine metabolism	44	144	0.253895	0.999623	ko00230	SJ00803;SJ00945;SJ03071;SJ03147;SJ03697;SJ04091;SJ04335;SJ04851;SJ04979;SJ05272;SJ05668;SJ05891;SJ06292;SJ06544;SJ07124;SJ07157;SJ07747;SJ07811;SJ08176;SJ08613;SJ09235;SJ09236;SJ10125;SJ10682;SJ10912;SJ10996;SJ11019;SJ11123;SJ11413;SJ12510;SJ12523;SJ13101;SJ13451;SJ14335;SJ15126;SJ15367;SJ17585;SJ18341;SJ18402;SJ20134;SJ21120;SJ21402;SJ22476;SJ22514	K03014+K03015+K02327+K03010+K10807+K01939+K00942+K00958+K00764+K03027+K00106+K00856+K03013+K01756+K00940+K03006+K01517+K00860+K00088+K01487+K01952+K01952+K00940+K00939+K03015+K01488+K00948+K03015+K02326+K01835+K00760+K00106+K00873+K02325+K00759+K00939+K00873+K01835+K01081+K03002+K10807+K02684+K03012+K00088
Metabolism	Glycan biosynthesis and metabolism	Glycosphingolipid biosynthesis - ganglio series	1	1	0.278261	0.999623	ko00604	SJ05600	K03372
Organismal Systems	Environmental adaptation	Circadian rhythm - plant	5	13	0.281666	0.999623	ko04712	SJ02182;SJ02284;SJ17475;SJ18059;SJ18394	K12133+K03115+K10143+K00660+K03115
Metabolism	Amino acid metabolism	Tyrosine metabolism	5	13	0.281666	0.999623	ko00350	SJ05778;SJ06532;SJ07646;SJ11952;SJ12433	K15849+K00505+K14454+K01592+K01557
Metabolism	Amino acid metabolism	Phenylalanine, tyrosine and tryptophan biosynthesis	8	23	0.295277	0.999623	ko00400	SJ05778;SJ06122;SJ07646;SJ07700;SJ09991;SJ10220;SJ11661;SJ12953	K15849+K00800+K14454+K01850+K01696+K01735+K00766+K01814
Metabolism	Lipid metabolism	alpha-Linolenic acid metabolism	8	23	0.295277	0.999623	ko00592	SJ05390;SJ07211;SJ07451;SJ07909;SJ09371;SJ12567;SJ13468;SJ20053	K01723+K10527+K00232+K00232+K07513+K00454+K00232+K10529
Metabolism	Amino acid metabolism	Phenylalanine metabolism	3	7	0.304099	0.999623	ko00360	SJ05778;SJ07646;SJ17348	K15849+K14454+K00074
Metabolism	Lipid metabolism	Fatty acid degradation	9	27	0.326075	0.999623	ko00071	SJ06470;SJ07211;SJ07451;SJ07909;SJ08691;SJ08692;SJ09371;SJ13468;SJ15262	K00128+K10527+K00232+K00232+K15013+K15013+K07513+K00232+K00249
Metabolism	Energy metabolism	Sulfur metabolism	9	27	0.326075	0.999623	ko00920	SJ04851;SJ07811;SJ08442;SJ10078;SJ14691;SJ15444;SJ16706;SJ18452;SJ19972	K00958+K00860+K00387+K02045+K00640+K01082+K01738+K17725+K05907
Metabolism	Glycan biosynthesis and metabolism	Glycosylphosphatidylinositol(GPI)-anchor biosynthesis	7	21	0.362349	0.999623	ko00563	SJ02060;SJ08425;SJ10686;SJ12280;SJ15821;SJ16464;SJ18266	K05292+K05290+K07541+K05289+K03434+K05287+K03857
Metabolism	Lipid metabolism	Sphingolipid metabolism	4	11	0.36676	0.999623	ko00600	SJ01689;SJ01690;SJ12778;SJ16261	K00654+K00654+K04708+K04718
Metabolism	Carbohydrate metabolism	Fructose and mannose metabolism	13	42	0.380319	0.999623	ko00051	SJ02434;SJ04008;SJ09481;SJ12224;SJ13560;SJ14821;SJ15067;SJ15388;SJ16394;SJ16950;SJ19144;SJ21513;SJ22520	K00850+K01711+K01103+K00847+K01624+K03841+K01809+K01803+K00895+K03841+K00927+K01623+K01623
Metabolism	Biosynthesis of other secondary metabolites	Tropane, piperidine and pyridine alkaloid biosynthesis	3	8	0.392816	0.999623	ko00960	SJ05778;SJ06180;SJ07646	K15849+K08081+K14454
Metabolism	Lipid metabolism	Glycerophospholipid metabolism	14	46	0.399577	0.999623	ko00564	SJ00878;SJ03194;SJ07612;SJ07747;SJ08733;SJ08831;SJ11668;SJ15136;SJ18009;SJ18340;SJ18572;SJ19317;SJ19931;SJ21676	K00006+K01049+K00981+K01517+K00995+K00655+K00630+K13513+K13535+K14156+K00111+K00993+K01094+K15728
Metabolism	Lipid metabolism	Linoleic acid metabolism	4	12	0.439743	0.999623	ko00591	SJ08276;SJ12567;SJ16632;SJ16633	K15718+K00454+K15718+K15718
Metabolism	Energy metabolism	Photosynthesis	4	12	0.439743	0.999623	ko00195	SJ09247;SJ13685;SJ16605;SJ18410	K02636+K02717+K02639+K02719
Metabolism	Carbohydrate metabolism	Pentose and glucuronate interconversions	6	19	0.441637	0.999623	ko00040	SJ04905;SJ06470;SJ11033;SJ11687;SJ12221;SJ16894	K01783+K00128+K00012+K01783+K00854+K00012
Genetic Information Processing	Folding, sorting and degradation	SNARE interactions in vesicular transport	6	19	0.441637	0.999623	ko04130	SJ01557;SJ01774;SJ01941;SJ10043;SJ14620;SJ19123	K08489+K08517+K08490+K08515+K08497+K08496
Genetic Information Processing	Folding, sorting and degradation	Proteasome	15	51	0.452386	0.999623	ko03050	SJ00010;SJ02130;SJ07222;SJ07397;SJ07979;SJ10772;SJ11942;SJ13116;SJ13208;SJ13417;SJ13891;SJ14277;SJ14357;SJ20612;SJ21621	K02729+K03031+K06699+K03029+K03033+K02736+K03032+K03064+K03066+K02730+K02732+K11599+K03063+K03062+K02738
Genetic Information Processing	Translation	Ribosome biogenesis in eukaryotes	27	94	0.461574	0.999623	ko03008	SJ00546;SJ02284;SJ03587;SJ03607;SJ04273;SJ05088;SJ05784;SJ09097;SJ09217;SJ10784;SJ11043;SJ11318;SJ11666;SJ12279;SJ12312;SJ12351;SJ12923;SJ13804;SJ14628;SJ16042;SJ16436;SJ18320;SJ18394;SJ19583;SJ19602;SJ19833;SJ22659	K07936+K03115+K12619+K07562+K14290+K14566+K14570+K14521+K14560+K14564+K14536+K03264+K14561+K11108+K07179+K12619+K14550+K14290+K11129+K14537+K14563+K06943+K03115+K14568+K11883+K14565+K06943
Metabolism	Amino acid metabolism	Lysine biosynthesis	5	16	0.472588	0.999623	ko00300	SJ13198;SJ16944;SJ20802;SJ21359;SJ22223	K01581+K01581+K10206+K01586+K12524
Metabolism	Metabolism of terpenoids and polyketides	Sesquiterpenoid and triterpenoid biosynthesis	1	2	0.479165	0.999623	ko00909	SJ00579	K00511
Metabolism	Biosynthesis of other secondary metabolites	Betalain biosynthesis	1	2	0.479165	0.999623	ko00965	SJ06532	K00505
Metabolism	Metabolism of terpenoids and polyketides	Limonene and pinene degradation	1	2	0.479165	0.999623	ko00903	SJ06470	K00128
Metabolism	Biosynthesis of other secondary metabolites	Flavonoid biosynthesis	1	2	0.479165	0.999623	ko00941	SJ18059	K00660
Metabolism	Amino acid metabolism	Alanine, aspartate and glutamate metabolism	10	34	0.482761	0.999623	ko00250	SJ00250;SJ04091;SJ04979;SJ06544;SJ07646;SJ10621;SJ15949;SJ19480;SJ19809;SJ22095	K00261+K01939+K00764+K01756+K14454+K00262+K00609+K00278+K14272+K01953
Genetic Information Processing	Transcription	Basal transcription factors	8	27	0.489506	0.999623	ko03022	SJ02983;SJ05789;SJ17133;SJ17262;SJ19563;SJ20311;SJ20483;SJ22352	K03131+K03120+K03144+K03142+K02202+K02202+K03120+K03127
Metabolism	Metabolism of cofactors and vitamins	Pantothenate and CoA biosynthesis	4	13	0.51	0.999623	ko00770	SJ10598;SJ11571;SJ19413;SJ20645	K00859+K09680+K01598+K02201
Metabolism	Biosynthesis of other secondary metabolites	Phenylpropanoid biosynthesis	4	13	0.51	0.999623	ko00940	SJ07759;SJ10724;SJ12541;SJ12662	K00083+K13066+K00430+K11188
Genetic Information Processing	Transcription	RNA polymerase	10	35	0.525084	0.999623	ko03020	SJ00803;SJ00945;SJ03147;SJ05272;SJ06292;SJ07157;SJ10912;SJ11123;SJ20134;SJ22476	K03014+K03015+K03010+K03027+K03013+K03006+K03015+K03015+K03002+K03012
Cellular Processes	Transport and catabolism	Peroxisome	21	75	0.531156	0.999623	ko04146	SJ00040;SJ03402;SJ05118;SJ05668;SJ05906;SJ06498;SJ07451;SJ07909;SJ09371;SJ10365;SJ10559;SJ11093;SJ12065;SJ13101;SJ13468;SJ16590;SJ20095;SJ20716;SJ20857;SJ21059;SJ22267	K12663+K03781+K13347+K00106+K13341+K11517+K00232+K00232+K07513+K00477+K13348+K13348+K13348+K00106+K00232+K12663+K13348+K11517+K04564+K13299+K13279
Metabolism	Metabolism of other amino acids	Taurine and hypotaurine metabolism	2	6	0.531848	0.999623	ko00430	SJ08598;SJ08599	K00681+K00681
Metabolism	Metabolism of other amino acids	beta-Alanine metabolism	5	17	0.533437	0.999623	ko00410	SJ00780;SJ04671;SJ06470;SJ15262;SJ19088	K00140+K00797+K00128+K00249+K00797
Metabolism	Energy metabolism	Nitrogen metabolism	8	28	0.536699	0.999623	ko00910	SJ00250;SJ02288;SJ05424;SJ05427;SJ07765;SJ10621;SJ13240;SJ18135	K00261+K01725+K02575+K02575+K01674+K00262+K01674+K01674
Metabolism	Metabolism of cofactors and vitamins	Vitamin B6 metabolism	3	10	0.557497	0.999623	ko00750	SJ10267;SJ11569;SJ19163	K08681+K01733+K06215
Metabolism	Carbohydrate metabolism	Amino sugar and nucleotide sugar metabolism	14	51	0.577672	0.999623	ko00520	SJ00231;SJ02358;SJ04008;SJ09253;SJ10400;SJ11033;SJ12224;SJ12510;SJ13718;SJ15067;SJ16241;SJ16894;SJ18341;SJ22556	K08678+K00326+K01711+K01784+K08679+K00012+K00847+K01835+K00326+K01809+K12450+K00012+K01835+K12451
Metabolism	Global and Overview	Biosynthesis of amino acids	47	172	0.590265	0.999623	ko01230	SJ02212;SJ02434;SJ03226;SJ04717;SJ04905;SJ05251;SJ05778;SJ06122;SJ07646;SJ07665;SJ07700;SJ07743;SJ07891;SJ09109;SJ09250;SJ09777;SJ09991;SJ10220;SJ11019;SJ11564;SJ11569;SJ11661;SJ11687;SJ12026;SJ12953;SJ13198;SJ13451;SJ13560;SJ13642;SJ14691;SJ14704;SJ15388;SJ15529;SJ16706;SJ16944;SJ17441;SJ17585;SJ18471;SJ19144;SJ19809;SJ20802;SJ21359;SJ21513;SJ21981;SJ22223;SJ22396;SJ22520	K01647+K00850+K00548+K01649+K01783+K00134+K15849+K00800+K14454+K00134+K01850+K01807+K00789+K00058+K01760+K01079+K01696+K01735+K00948+K00872+K01733+K00766+K01783+K00615+K01814+K01581+K00873+K01624+K00058+K00640+K15634+K01803+K01834+K01738+K01581+K01693+K00873+K01681+K00927+K14272+K10206+K01586+K01623+K14677+K12524+K01704+K01623
Genetic Information Processing	Replication and repair	Nucleotide excision repair	12	44	0.590363	0.999623	ko03420	SJ03071;SJ03654;SJ11413;SJ13368;SJ14335;SJ16190;SJ17133;SJ17262;SJ18191;SJ19563;SJ20311;SJ20923	K02327+K10609+K02326+K10755+K02325+K10839+K03144+K03142+K10739+K02202+K02202+K10610
Metabolism	Carbohydrate metabolism	Galactose metabolism	5	18	0.590875	0.999623	ko00052	SJ02434;SJ09253;SJ12510;SJ17177;SJ18341	K00850+K01784+K01835+K01785+K01835
Metabolism	Metabolism of cofactors and vitamins	Thiamine metabolism	2	7	0.622947	0.999623	ko00730	SJ09474;SJ20500	K04487+K14153
Metabolism	Lipid metabolism	Fatty acid elongation	3	11	0.629023	0.999623	ko00062	SJ06616;SJ06882;SJ06969	K10249+K10703+K10251
Metabolism	Carbohydrate metabolism	Ascorbate and aldarate metabolism	9	34	0.634766	0.999623	ko00053	SJ03311;SJ03315;SJ04955;SJ06470;SJ11033;SJ14435;SJ15624;SJ16420;SJ16894	K00225+K00225+K10047+K00128+K00012+K00434+K08232+K00434+K00012
Metabolism	Metabolism of cofactors and vitamins	Folate biosynthesis	4	15	0.636498	0.999623	ko00790	SJ13018;SJ17018;SJ19601;SJ21147	K18482+K01930+K13998+K03639
Metabolism	Metabolism of other amino acids	Selenocompound metabolism	6	23	0.651709	0.999623	ko00450	SJ03223;SJ03226;SJ04851;SJ09250;SJ10034;SJ21339	K11717+K00548+K00958+K01760+K01874+K00384
Genetic Information Processing	Transcription	Spliceosome	34	128	0.661388	0.999623	ko03040	SJ00903;SJ01210;SJ01840;SJ03235;SJ05160;SJ06455;SJ06971;SJ08228;SJ08578;SJ08607;SJ08838;SJ08841;SJ09382;SJ09819;SJ10491;SJ10646;SJ11146;SJ11147;SJ11729;SJ11898;SJ12138;SJ14929;SJ15123;SJ16857;SJ17474;SJ18419;SJ18673;SJ18878;SJ19968;SJ20514;SJ20633;SJ20799;SJ21864;SJ22447	K03283+K12848+K12837+K12827+K12823+K12857+K03283+K12733+K12823+K12837+K11092+K12867+K12863+K12847+K12818+K12859+K12856+K12856+K12823+K12882+K10599+K12817+K10599+K12741+K03283+K12830+K12816+K12890+K12890+K12883+K12826+K12877+K12880+K12861
Metabolism	Metabolism of cofactors and vitamins	One carbon pool by folate	4	16	0.691135	0.999623	ko00670	SJ03226;SJ08557;SJ09591;SJ19601	K00548+K00605+K00297+K13998
Metabolism	Amino acid metabolism	Histidine metabolism	4	16	0.691135	0.999623	ko00340	SJ05388;SJ06470;SJ12953;SJ17441	K01590+K00128+K01814+K01693
Metabolism	Amino acid metabolism	Lysine degradation	7	28	0.699758	0.999623	ko00310	SJ02117;SJ04640;SJ06470;SJ07386;SJ09343;SJ19201;SJ20607	K00658+K00474+K00128+K00474+K00474+K00658+K11420
Metabolism	Carbohydrate metabolism	Inositol phosphate metabolism	16	63	0.713388	0.999623	ko00562	SJ00780;SJ01133;SJ03230;SJ04955;SJ10706;SJ14365;SJ14768;SJ15244;SJ15388;SJ16630;SJ17114;SJ19144;SJ21146;SJ21412;SJ21896;SJ22198	K00140+K01092+K01858+K10047+K01092+K01099+K00010+K00913+K01803+K18081+K00889+K00927+K01110+K10572+K00010+K01858
Metabolism	Amino acid metabolism	Arginine biosynthesis	7	29	0.737189	0.999623	ko00220	SJ00250;SJ07646;SJ10621;SJ17014;SJ17015;SJ19809;SJ21981	K00261+K14454+K00262+K13253+K13253+K14272+K14677
Metabolism	Nucleotide metabolism	Pyrimidine metabolism	26	102	0.738812	0.999623	ko00240	SJ00803;SJ00945;SJ01455;SJ03071;SJ03147;SJ03697;SJ05272;SJ06292;SJ07094;SJ07124;SJ07157;SJ10125;SJ10912;SJ11123;SJ11413;SJ14335;SJ15949;SJ18402;SJ18806;SJ19150;SJ19601;SJ20134;SJ21120;SJ21339;SJ21402;SJ22476	K03014+K03015+K00943+K02327+K03010+K10807+K03027+K03013+K01937+K00940+K03006+K00940+K03015+K03015+K02326+K02325+K00609+K01081+K00761+K01465+K13998+K03002+K10807+K00384+K02684+K03012
Metabolism	Amino acid metabolism	Tryptophan metabolism	4	17	0.739658	0.999623	ko00380	SJ03402;SJ06470;SJ07912;SJ12575	K03781+K00128+K00486+K00463
Metabolism	Metabolism of other amino acids	Cyanoamino acid metabolism	3	13	0.746751	0.999623	ko00460	SJ08598;SJ08599;SJ22552	K00681+K00681+K08248
Metabolism	Carbohydrate metabolism	Pyruvate metabolism	15	61	0.759328	0.999623	ko00620	SJ00971;SJ01144;SJ04461;SJ04717;SJ05075;SJ05945;SJ06470;SJ06474;SJ08640;SJ10725;SJ10792;SJ13451;SJ14150;SJ14668;SJ17585	K00627+K01069+K00382+K01649+K00026+K01759+K00128+K00382+K00382+K00627+K00627+K00873+K01638+K01610+K00873
Metabolism	Biosynthesis of other secondary metabolites	Caffeine metabolism	2	9	0.762925	0.999623	ko00232	SJ05668;SJ13101	K00106+K00106
Metabolism	Glycan biosynthesis and metabolism	Other glycan degradation	2	9	0.762925	0.999623	ko00511	SJ09046;SJ09047	K15923+K15923
Metabolism	Global and Overview	Fatty acid metabolism	14	58	0.780199	0.999623	ko01212	SJ00667;SJ04229;SJ06882;SJ06969;SJ07211;SJ07451;SJ07909;SJ08691;SJ08692;SJ09228;SJ09371;SJ13258;SJ13468;SJ15262	K10256+K00059+K10703+K10251+K10527+K00232+K00232+K15013+K15013+K10257+K07513+K10256+K00232+K00249
Metabolism	Metabolism of cofactors and vitamins	Nicotinate and nicotinamide metabolism	4	18	0.782167	0.999623	ko00760	SJ04451;SJ18402;SJ19480;SJ22334	K00763+K01081+K00278+K00858
Metabolism	Carbohydrate metabolism	Butanoate metabolism	3	14	0.793338	0.999623	ko00650	SJ06127;SJ06617;SJ17348	K18121+K01641+K00074
Metabolism	Carbohydrate metabolism	Starch and sucrose metabolism	9	39	0.799162	0.999623	ko00500	SJ00231;SJ07303;SJ08873;SJ10400;SJ11033;SJ12224;SJ12510;SJ16894;SJ18341	K08678+K16055+K16055+K08679+K00012+K00847+K01835+K00012+K01835
Genetic Information Processing	Replication and repair	Mismatch repair	7	31	0.801925	0.999623	ko03430	SJ03071;SJ03246;SJ04504;SJ10761;SJ13368;SJ13835;SJ18191	K02327+K10746+K08735+K08735+K10755+K10746+K10739
Metabolism	Metabolism of cofactors and vitamins	Lipoic acid metabolism	1	5	0.804434	0.999623	ko00785	SJ03663	K03644
Metabolism	Lipid metabolism	Synthesis and degradation of ketone bodies	1	5	0.804434	0.999623	ko00072	SJ06617	K01641
Metabolism	Biosynthesis of other secondary metabolites	Monobactam biosynthesis	2	10	0.814282	0.999623	ko00261	SJ04851;SJ22223	K00958+K12524
Metabolism	Amino acid metabolism	Valine, leucine and isoleucine degradation	12	52	0.822437	0.999623	ko00280	SJ00780;SJ04454;SJ04461;SJ06470;SJ06474;SJ06617;SJ07241;SJ08104;SJ08640;SJ09371;SJ12008;SJ15262	K00140+K01969+K00382+K00128+K00382+K01641+K00253+K01969+K00382+K07513+K01969+K00249
Genetic Information Processing	Folding, sorting and degradation	Sulfur relay system	2	11	0.855451	0.999623	ko04122	SJ09474;SJ21147	K04487+K03639
Metabolism	Carbohydrate metabolism	C5-Branched dibasic acid metabolism	1	6	0.858951	0.999623	ko00660	SJ22396	K01704
Environmental Information Processing	Membrane transport	ABC transporters	10	46	0.864583	0.999623	ko02010	SJ00642;SJ01270;SJ03901;SJ03902;SJ06172;SJ10078;SJ15002;SJ16737;SJ17622;SJ22251	K05665+K05665+K05681+K05681+K05661+K02045+K05658+K05673+K05665+K05673
Metabolism	Metabolism of terpenoids and polyketides	Carotenoid biosynthesis	3	16	0.865182	0.999623	ko00906	SJ09087;SJ11355;SJ19373	K15747+K15747+K09838
Metabolism	Global and Overview	2-Oxocarboxylic acid metabolism	7	34	0.875189	0.999623	ko01210	SJ02212;SJ04717;SJ07646;SJ18471;SJ19809;SJ21981;SJ22396	K01647+K01649+K14454+K01681+K14272+K14677+K01704
Metabolism	Glycan biosynthesis and metabolism	Other types of O-glycan biosynthesis	2	12	0.888117	0.999623	ko00514	SJ02718;SJ17742	K09667+K13667
Metabolism	Metabolism of cofactors and vitamins	Porphyrin and chlorophyll metabolism	10	48	0.897913	0.999623	ko00860	SJ00278;SJ01635;SJ03601;SJ04336;SJ10681;SJ10781;SJ16078;SJ20234;SJ20370;SJ22309	K13071+K14735+K02492+K13071+K00228+K02257+K13071+K01764+K00510+K13071
Metabolism	Lipid metabolism	Ether lipid metabolism	1	7	0.898285	0.999623	ko00565	SJ19317	K00993
Human Diseases	Endocrine and metabolic diseases	Insulin resistance	17	77	0.900398	0.999623	ko04931	SJ02472;SJ02718;SJ04313;SJ07720;SJ08923;SJ11664;SJ12900;SJ15133;SJ16354;SJ17240;SJ18728;SJ19575;SJ19576;SJ20494;SJ20921;SJ21146;SJ21808	K07198+K09667+K07198+K06269+K07198+K04688+K17605+K07198+K04688+K04688+K06269+K07203+K07203+K06269+K04688+K01110+K07198
Environmental Information Processing	Signal transduction	Phosphatidylinositol signaling system	12	57	0.906697	0.999623	ko04070	SJ01133;SJ01891;SJ04955;SJ07612;SJ10706;SJ14365;SJ15244;SJ16630;SJ17114;SJ21146;SJ21412;SJ22245	K01092+K02183+K10047+K00981+K01092+K01099+K00913+K18081+K00889+K01110+K10572+K07756
Genetic Information Processing	Replication and repair	DNA replication	8	42	0.931713	0.999623	ko03030	SJ03071;SJ11413;SJ13368;SJ14335;SJ15396;SJ15989;SJ18191;SJ21402	K02327+K02326+K10755+K02325+K02540+K10743+K10739+K02684
Metabolism	Amino acid metabolism	Valine, leucine and isoleucine biosynthesis	2	14	0.933901	0.999623	ko00290	SJ04717;SJ22396	K01649+K01704
Metabolism	Metabolism of cofactors and vitamins	Ubiquinone and other terpenoid-quinone biosynthesis	4	25	0.94689	0.999623	ko00130	SJ00661;SJ01234;SJ13007;SJ14716	K06125+K09833+K00591+K05928
Human Diseases	Endocrine and metabolic diseases	AGE-RAGE signaling pathway in diabetic complications	2	15	0.949493	0.999623	ko04933	SJ14523;SJ16568	K04371+K04392
Genetic Information Processing	Translation	Aminoacyl-tRNA biosynthesis	14	70	0.950822	0.999623	ko00970	SJ02063;SJ02072;SJ02907;SJ04688;SJ04988;SJ05317;SJ07221;SJ10005;SJ10034;SJ12237;SJ16362;SJ16976;SJ18555;SJ21092	K01866+K01866+K01872+K01872+K01890+K01872+K01892+K01889+K01874+K04567+K01869+K01880+K01866+K01867
Genetic Information Processing	Folding, sorting and degradation	Ubiquitin mediated proteolysis	20	96	0.956048	0.999623	ko04120	SJ00975;SJ01365;SJ01371;SJ01577;SJ03332;SJ03654;SJ03727;SJ05957;SJ06876;SJ10664;SJ12138;SJ14051;SJ15117;SJ15123;SJ17475;SJ20170;SJ20603;SJ20646;SJ20923;SJ21313	K10592+K03094+K10684+K03094+K10615+K10609+K10597+K10577+K10615+K10592+K10599+K10685+K06688+K10599+K10143+K10573+K06689+K10586+K10610+K10573
Genetic Information Processing	Replication and repair	Base excision repair	5	31	0.958695	0.999623	ko03410	SJ03071;SJ04992;SJ10667;SJ11413;SJ14335	K02327+K01142+K10801+K02326+K02325
Metabolism	Metabolism of terpenoids and polyketides	Terpenoid backbone biosynthesis	6	36	0.960828	0.999623	ko00900	SJ00173;SJ04742;SJ05356;SJ06617;SJ17982;SJ18429	K00787+K00938+K01597+K01641+K05954+K06013
Metabolism	Carbohydrate metabolism	Propanoate metabolism	6	38	0.973734	0.999623	ko00640	SJ00780;SJ03269;SJ04461;SJ06474;SJ08640;SJ15262	K00140+K01899+K00382+K00382+K00382+K00249
Metabolism	Metabolism of cofactors and vitamins	Riboflavin metabolism	7	44	0.979428	0.999623	ko00740	SJ00206;SJ01760;SJ04442;SJ04672;SJ06532;SJ17329;SJ22508	K00953+K00861+K00794+K14652+K00505+K14652+K11752
Organismal Systems	Environmental adaptation	Plant-pathogen interaction	19	98	0.980889	0.999623	ko04626	SJ00138;SJ00449;SJ01784;SJ01891;SJ05877;SJ07838;SJ08216;SJ08268;SJ08679;SJ08889;SJ09354;SJ10414;SJ10966;SJ11594;SJ12282;SJ13844;SJ14523;SJ15391;SJ19128	K04079+K13412+K13449+K02183+K13458+K13447+K13412+K13420+K13412+K13457+K13448+K09487+K13447+K00864+K13412+K13447+K04371+K13448+K13449
Metabolism	Lipid metabolism	Glycerolipid metabolism	9	55	0.984778	0.999623	ko00561	SJ01898;SJ06470;SJ08831;SJ11594;SJ11668;SJ15136;SJ15833;SJ18789;SJ21676	K00679+K00128+K00655+K00864+K00630+K13513+K00679+K00863+K15728
Genetic Information Processing	Replication and repair	Non-homologous end-joining	1	13	0.985738	0.999623	ko03450	SJ00160	K10885
Genetic Information Processing	Replication and repair	Homologous recombination	5	36	0.985969	0.999623	ko03440	SJ00538;SJ03071;SJ08976;SJ18191;SJ22436	K10901+K02327+K10901+K10739+K04482
Genetic Information Processing	Folding, sorting and degradation	RNA degradation	16	89	0.989624	0.999623	ko03018	SJ01379;SJ01452;SJ02228;SJ02384;SJ02434;SJ03509;SJ03587;SJ06310;SJ09393;SJ10231;SJ12089;SJ12322;SJ12351;SJ14733;SJ15512;SJ20841	K14442+K12587+K12606+K12581+K00850+K12571+K12619+K12616+K03514+K12614+K12603+K12590+K12619+K03679+K12580+K12611
Metabolism	Metabolism of cofactors and vitamins	Biotin metabolism	1	15	0.992599	0.999623	ko00780	SJ04229	K00059
Metabolism	Lipid metabolism	Fatty acid biosynthesis	3	28	0.992855	0.999623	ko00061	SJ04229;SJ08691;SJ08692	K00059+K15013+K15013
Metabolism	Glycan biosynthesis and metabolism	N-Glycan biosynthesis	4	34	0.993508	0.999623	ko00510	SJ02055;SJ12004;SJ19274;SJ19404	K12666+K12670+K12669+K07151
Environmental Information Processing	Signal transduction	Plant hormone signal transduction	7	51	0.995156	0.999623	ko04075	SJ01784;SJ02704;SJ03029;SJ06233;SJ13648;SJ19128;SJ19303	K13449+K14510+K14510+K14498+K14432+K13449+K14510
Cellular Processes	Transport and catabolism	Regulation of autophagy	5	51	0.999623	0.999623	ko04140	SJ02472;SJ04313;SJ08923;SJ15133;SJ21808	K07198+K07198+K07198+K07198+K07198

## Sheet: SPvsMG-TSSUP
table S21-b. KEGG enrichment of the TSSUPs maintain negtive relationship between mehylation level and expresion for SPvsMG(for figure3C)
KEGG_A_class	KEGG_B_class	Pathway	out (810)	All (2760)	Pvalue	Qvalue	Pathway ID	Genes	K_IDs
Metabolism	Energy metabolism	Oxidative phosphorylation	29	46	1.82204e-06	0.000211357	ko00190	SJ00836;SJ02118;SJ02694;SJ03106;SJ04098;SJ04208;SJ04783;SJ05715;SJ07491;SJ09429;SJ09960;SJ10422;SJ10687;SJ13724;SJ14813;SJ14893;SJ14995;SJ15310;SJ15980;SJ16239;SJ16410;SJ16637;SJ16805;SJ16806;SJ17407;SJ18770;SJ19412;SJ19948;SJ22333	K02148+K00235+K00236+K00413+K02154+K02149+K02145+K03943+K02144+K02132+K03965+K11352+K01507+K02147+K02150+K02155+K03942+K03934+K03661+K02146+K03941+K00411+K02134+K02133+K02136+K00237+K03937+K03953+K03940
Genetic Information Processing	Translation	Ribosome	48	93	3.80533e-06	0.000220709	ko03010	SJ00784;SJ00952;SJ01421;SJ02002;SJ02896;SJ03728;SJ04045;SJ04095;SJ04209;SJ04891;SJ05536;SJ05639;SJ07119;SJ08233;SJ08331;SJ08623;SJ08797;SJ08979;SJ09225;SJ10679;SJ11036;SJ11106;SJ11149;SJ12275;SJ13029;SJ13355;SJ13802;SJ14445;SJ15199;SJ15500;SJ15887;SJ16193;SJ16757;SJ16866;SJ17566;SJ18494;SJ18503;SJ18767;SJ18912;SJ19425;SJ19595;SJ19704;SJ20453;SJ20462;SJ21023;SJ21145;SJ21296;SJ22043	K02900+K02958+K02898+K02876+K02981+K02995+K02871+K02956+K02901+K02873+K02867+K02865+K02947+K02956+K02937+K02926+K02890+K02927+K02949+K02984+K02957+K02940+K02990+K02985+K02974+K02885+K02977+K02896+K02938+K02879+K02903+K02883+K02882+K02868+K02989+K02934+K02993+K02988+K02906+K02889+K02997+K02932+K02893+K02953+K02961+K02884+K02887+K02936
Metabolism	Carbohydrate metabolism	Citrate cycle (TCA cycle)	22	40	0.000560524	0.0216736	ko00020	SJ02118;SJ02212;SJ02694;SJ03269;SJ03718;SJ04461;SJ05075;SJ05770;SJ06474;SJ06896;SJ08640;SJ10725;SJ10792;SJ13109;SJ13527;SJ14668;SJ14925;SJ15746;SJ18471;SJ18770;SJ21701;SJ21782	K00235+K01647+K00236+K01899+K00382+K00382+K00026+K01679+K00382+K01676+K00382+K00627+K00627+K00382+K00627+K01610+K00161+K00025+K01681+K00237+K00164+K01900
Metabolism	Carbohydrate metabolism	Pentose phosphate pathway	18	32	0.00126019	0.0365454	ko00030	SJ02434;SJ04582;SJ04905;SJ05004;SJ07743;SJ08179;SJ11019;SJ11687;SJ11912;SJ12026;SJ12204;SJ12510;SJ13518;SJ14175;SJ14821;SJ16950;SJ18341;SJ22520	K00850+K00850+K01783+K01835+K01807+K01810+K00948+K01783+K00033+K00615+K00616+K01835+K03841+K03841+K03841+K03841+K01835+K01623
Metabolism	Energy metabolism	Nitrogen metabolism	15	28	0.00596506	0.115019	ko00910	SJ00250;SJ00644;SJ02288;SJ04922;SJ05424;SJ05426;SJ05427;SJ05431;SJ07765;SJ10621;SJ10812;SJ15446;SJ18135;SJ19008;SJ20190	K00261+K10534+K01725+K00284+K02575+K02575+K02575+K02575+K01674+K00262+K00264+K10534+K01674+K10534+K00264
Metabolism	Global and Overview	Carbon metabolism	67	176	0.00633237	0.115019	ko01200	SJ00250;SJ00407;SJ02118;SJ02212;SJ02434;SJ02694;SJ03269;SJ03718;SJ04461;SJ04582;SJ04905;SJ05075;SJ05770;SJ05786;SJ06127;SJ06474;SJ06896;SJ07646;SJ07665;SJ07733;SJ07743;SJ08179;SJ08601;SJ08640;SJ09109;SJ09591;SJ09777;SJ10463;SJ10623;SJ10725;SJ10780;SJ10792;SJ11019;SJ11687;SJ11912;SJ12026;SJ12204;SJ13109;SJ13518;SJ13527;SJ13642;SJ13678;SJ14150;SJ14175;SJ14668;SJ14691;SJ14704;SJ14821;SJ14925;SJ15262…	K00261+K00297+K00235+K01647+K00850+K00236+K01899+K00382+K00382+K00850+K01783+K00026+K01679+K01070+K18121+K00382+K01676+K14454+K00134+K00814+K01807+K01810+K01895+K00382+K00058+K00297+K01079+K01100+K01637+K00627+K00927+K00627+K00948+K01783+K00033+K00615+K00616+K00382+K03841+K00627+K00058+K01834+K01638+K03841+K01610+K00640+K15634+K03841+K00161+K00249+K01834+K00600+K00025+K01738+K00927+K00927+K00927+…
Metabolism	Lipid metabolism	Steroid biosynthesis	9	14	0.00694082	0.115019	ko00100	SJ00579;SJ00834;SJ04782;SJ05072;SJ05905;SJ09945;SJ11479;SJ13501;SJ14541	K00511+K00227+K07748+K05917+K00559+K01853+K14424+K14674+K00213
Metabolism	Carbohydrate metabolism	Amino sugar and nucleotide sugar metabolism	23	51	0.0116107	0.150571	ko00520	SJ02713;SJ03419;SJ03911;SJ05004;SJ05880;SJ08179;SJ09253;SJ10400;SJ10502;SJ11033;SJ12224;SJ12467;SJ12510;SJ14545;SJ15067;SJ16241;SJ16894;SJ17935;SJ18341;SJ18633;SJ21655;SJ22044;SJ22556	K10046+K00820+K00012+K01835+K02377+K01810+K01784+K08679+K00963+K00012+K00847+K01836+K01835+K17497+K01809+K12450+K00012+K18677+K01835+K00820+K01711+K01809+K12451
Metabolism	Carbohydrate metabolism	Glycolysis / Gluconeogenesis	34	82	0.0116822	0.150571	ko00010	SJ02434;SJ03718;SJ04461;SJ04582;SJ05004;SJ06470;SJ06474;SJ07665;SJ08179;SJ08601;SJ08640;SJ09253;SJ10725;SJ10780;SJ10792;SJ12510;SJ13109;SJ13518;SJ13527;SJ13678;SJ14175;SJ14668;SJ14704;SJ14821;SJ14925;SJ15529;SJ15971;SJ15991;SJ15992;SJ16950;SJ17585;SJ18341;SJ19646;SJ22520	K00850+K00382+K00382+K00850+K01835+K00128+K00382+K00134+K01810+K01895+K00382+K01784+K00627+K00927+K00627+K01835+K00382+K03841+K00627+K01834+K03841+K01610+K15634+K03841+K00161+K01834+K00927+K00927+K00927+K03841+K00873+K01835+K01792+K01623
Cellular Processes	Transport and catabolism	Phagosome	19	41	0.0150908	0.175054	ko04145	SJ00836;SJ01774;SJ04098;SJ04208;SJ04783;SJ05959;SJ07491;SJ07829;SJ07885;SJ07886;SJ13724;SJ14813;SJ14893;SJ15980;SJ16239;SJ16568;SJ17148;SJ17750;SJ22151	K02148+K08517+K02154+K02149+K02145+K00921+K02144+K07374+K07375+K07375+K02147+K02150+K02155+K03661+K02146+K04392+K00914+K07897+K07374
Metabolism	Energy metabolism	Carbon fixation in photosynthetic organisms	21	50	0.0368741	0.388854	ko00710	SJ04905;SJ05075;SJ07646;SJ07665;SJ07733;SJ07743;SJ10463;SJ10780;SJ11687;SJ12026;SJ13518;SJ14175;SJ14668;SJ14821;SJ15746;SJ15971;SJ15991;SJ15992;SJ16950;SJ17320;SJ22520	K01783+K00026+K14454+K00134+K00814+K01807+K01100+K00927+K01783+K00615+K03841+K03841+K01610+K03841+K00025+K00927+K00927+K00927+K03841+K01100+K01623
Metabolism	Carbohydrate metabolism	Fructose and mannose metabolism	18	42	0.0418483	0.404533	ko00051	SJ02434;SJ04582;SJ05880;SJ09481;SJ10780;SJ12224;SJ13518;SJ14175;SJ14545;SJ14821;SJ15067;SJ15971;SJ15991;SJ15992;SJ16950;SJ21655;SJ22044;SJ22520	K00850+K00850+K02377+K01103+K00927+K00847+K03841+K03841+K17497+K03841+K01809+K00927+K00927+K00927+K03841+K01711+K01809+K01623
Metabolism	Carbohydrate metabolism	Pentose and glucuronate interconversions	9	19	0.0735689	0.656461	ko00040	SJ03911;SJ04905;SJ06470;SJ10502;SJ11033;SJ11687;SJ12221;SJ16894;SJ20535	K00012+K01783+K00128+K00963+K00012+K01783+K00854+K00012+K18106
Genetic Information Processing	Folding, sorting and degradation	Protein processing in endoplasmic reticulum	48	137	0.0817219	0.677124	ko04141	SJ00063;SJ00138;SJ00203;SJ00832;SJ01365;SJ01577;SJ02055;SJ02926;SJ03727;SJ04236;SJ05034;SJ05889;SJ06971;SJ06974;SJ07160;SJ07504;SJ08534;SJ09000;SJ09282;SJ09757;SJ10151;SJ10414;SJ10678;SJ11922;SJ11938;SJ12004;SJ12052;SJ12053;SJ12525;SJ12916;SJ13009;SJ13150;SJ13825;SJ13852;SJ16190;SJ16659;SJ16867;SJ17455;SJ17474;SJ18586;SJ19274;SJ20449;SJ20573;SJ20629;SJ20938;SJ21321;SJ21483;SJ21597	K14005+K04079+K09490+K09517+K03094+K03094+K12666+K10575+K10597+K09517+K01230+K14007+K03283+K13989+K09540+K07953+K12668+K10597+K08852+K03283+K09517+K09487+K01456+K14004+K09486+K12670+K14015+K14015+K10666+K14026+K09584+K10976+K09503+K14018+K10839+K09580+K09490+K09584+K03283+K12669+K12669+K11718+K13719+K14026+K14007+K14012+K14011+K09523
Genetic Information Processing	Translation	RNA transport	38	108	0.106625	0.728365	ko03013	SJ00833;SJ01301;SJ01343;SJ01422;SJ01522;SJ01884;SJ02158;SJ03383;SJ03607;SJ04273;SJ04492;SJ04722;SJ06976;SJ06977;SJ07712;SJ08045;SJ08579;SJ10475;SJ11484;SJ11898;SJ11922;SJ12242;SJ13495;SJ13508;SJ13512;SJ13804;SJ14283;SJ14332;SJ14734;SJ15511;SJ16390;SJ16814;SJ18923;SJ19140;SJ19986;SJ20175;SJ21036;SJ21570	K14325+K13151+K14308+K03250+K13137+K03241+K02516+K14312+K07562+K14290+K03249+K14326+K14288+K14288+K18213+K05019+K13174+K14313+K14297+K12882+K14004+K03247+K03231+K13131+K03231+K14290+K14324+K12879+K03246+K05749+K03252+K13025+K03259+K03253+K14293+K13171+K03242+K14289
Metabolism	Lipid metabolism	Linoleic acid metabolism	6	12	0.107302	0.728365	ko00591	SJ05858;SJ08276;SJ13501;SJ16632;SJ16633;SJ21859	K15718+K15718+K14674+K15718+K15718+K15718
Metabolism	Amino acid metabolism	Cysteine and methionine metabolism	18	47	0.116957	0.728365	ko00270	SJ00407;SJ02916;SJ03226;SJ05075;SJ07466;SJ07646;SJ07891;SJ09250;SJ09591;SJ10036;SJ14691;SJ15746;SJ15937;SJ16706;SJ19088;SJ19108;SJ20026;SJ22223	K00297+K01244+K00548+K00026+K01251+K14454+K00789+K01760+K00297+K01920+K00640+K00025+K01738+K01738+K00797+K11204+K01739+K12524
Metabolism	Lipid metabolism	Ether lipid metabolism	4	7	0.117458	0.728365	ko00565	SJ06171;SJ13501;SJ13643;SJ19317	K00993+K14674+K13519+K00993
Metabolism	Carbohydrate metabolism	Inositol phosphate metabolism	23	63	0.13158	0.728365	ko00562	SJ01133;SJ03230;SJ04955;SJ05836;SJ05959;SJ10780;SJ11565;SJ14365;SJ14637;SJ14768;SJ15244;SJ15971;SJ15991;SJ15992;SJ16630;SJ17114;SJ17148;SJ18392;SJ18422;SJ21146;SJ21819;SJ21896;SJ22198	K01092+K01858+K10047+K15422+K00921+K00927+K01099+K01099+K00010+K00010+K00913+K00927+K00927+K00927+K18081+K00889+K00914+K18081+K00889+K01110+K01771+K00010+K01858
Metabolism	Energy metabolism	Sulfur metabolism	11	27	0.137707	0.728365	ko00920	SJ04851;SJ05836;SJ08442;SJ10078;SJ14691;SJ15444;SJ15937;SJ16706;SJ18452;SJ19972;SJ20026	K00958+K15422+K00387+K02045+K00640+K01082+K01738+K01738+K17725+K05907+K01739
Metabolism	Carbohydrate metabolism	Starch and sucrose metabolism	15	39	0.140256	0.728365	ko00500	SJ01458;SJ03911;SJ05004;SJ07303;SJ08179;SJ10128;SJ10400;SJ10502;SJ11033;SJ12224;SJ12510;SJ16894;SJ17025;SJ18341;SJ21183	K00694+K00012+K01835+K16055+K01810+K16055+K08679+K00963+K00012+K00847+K01835+K00012+K16055+K01835+K01087
Genetic Information Processing	Translation	mRNA surveillance pathway	25	70	0.146682	0.728365	ko03015	SJ00833;SJ03348;SJ04289;SJ04718;SJ04722;SJ05205;SJ05217;SJ05916;SJ07474;SJ07720;SJ09536;SJ11898;SJ13703;SJ14283;SJ15362;SJ16814;SJ18393;SJ18417;SJ18728;SJ18827;SJ20175;SJ20494;SJ20648;SJ21156;SJ21911	K14325+K11584+K06965+K00565+K14326+K11584+K13917+K11583+K03456+K06269+K14411+K12882+K04382+K14324+K03456+K13025+K14407+K14411+K06269+K14396+K13171+K06269+K15544+K14403+K14411
Cellular Processes	Transport and catabolism	Endocytosis	34	99	0.15874	0.728365	ko04144	SJ00069;SJ00625;SJ00731;SJ00820;SJ00893;SJ01209;SJ01628;SJ02123;SJ02548;SJ02605;SJ03225;SJ03238;SJ05604;SJ06212;SJ06346;SJ06402;SJ06971;SJ07377;SJ09757;SJ10360;SJ10584;SJ10728;SJ12270;SJ13528;SJ14198;SJ14638;SJ14793;SJ17114;SJ17474;SJ17750;SJ18422;SJ19586;SJ20773;SJ20780	K12486+K12486+K12195+K19476+K07901+K18468+K07904+K07904+K07901+K12486+K12197+K12471+K12483+K18443+K18467+K12493+K03283+K12200+K03283+K07937+K12192+K11826+K07904+K07937+K11827+K05757+K18442+K00889+K03283+K07897+K00889+K04646+K12185+K12189
Metabolism	Lipid metabolism	Glycerophospholipid metabolism	17	46	0.163279	0.728365	ko00564	SJ00878;SJ03194;SJ04791;SJ06171;SJ07612;SJ07747;SJ08733;SJ08831;SJ13501;SJ13643;SJ15136;SJ16475;SJ19317;SJ19545;SJ19560;SJ19931;SJ21676	K00006+K01049+K00901+K00993+K00981+K01517+K00995+K00655+K14674+K13519+K13513+K00006+K00993+K08730+K06130+K01094+K15728
Genetic Information Processing	Folding, sorting and degradation	SNARE interactions in vesicular transport	8	19	0.164569	0.728365	ko04130	SJ00509;SJ01557;SJ01774;SJ01941;SJ10043;SJ11712;SJ14542;SJ19123	K08493+K08489+K08517+K08490+K08515+K08515+K08504+K08496
Metabolism	Carbohydrate metabolism	Glyoxylate and dicarboxylate metabolism	15	40	0.166552	0.728365	ko00630	SJ02212;SJ03718;SJ04461;SJ04922;SJ05075;SJ06127;SJ06474;SJ08640;SJ10623;SJ13109;SJ14150;SJ15379;SJ15530;SJ15746;SJ18471	K01647+K00382+K00382+K00284+K00026+K18121+K00382+K00382+K01637+K00382+K01638+K01433+K00600+K00025+K01681
Metabolism	Lipid metabolism	Arachidonic acid metabolism	12	31	0.169533	0.728365	ko00590	SJ02439;SJ02440;SJ02442;SJ08182;SJ13501;SJ14641;SJ16876;SJ16878;SJ16880;SJ16882;SJ16883;SJ22289	K04097+K04097+K04097+K04097+K14674+K04097+K04097+K04097+K04097+K04097+K04097+K04097
Metabolism	Carbohydrate metabolism	Propanoate metabolism	14	38	0.197878	0.81978	ko00640	SJ03269;SJ03718;SJ04461;SJ06474;SJ08601;SJ08640;SJ11016;SJ11017;SJ13109;SJ14528;SJ14529;SJ15262;SJ18449;SJ21782	K01899+K00382+K00382+K00382+K01895+K00382+K09699+K00167+K00382+K11262+K11262+K00249+K00166+K01900
Metabolism	Lipid metabolism	alpha-Linolenic acid metabolism	9	23	0.207397	0.829588	ko00592	SJ05110;SJ05390;SJ05591;SJ07211;SJ07451;SJ07909;SJ13501;SJ20053;SJ22257	K01723+K01723+K10526+K10527+K00232+K00232+K14674+K10529+K05894
Metabolism	Carbohydrate metabolism	Pyruvate metabolism	21	61	0.227552	0.85478	ko00620	SJ03718;SJ04461;SJ05075;SJ05770;SJ05945;SJ06470;SJ06474;SJ06896;SJ08601;SJ08640;SJ10725;SJ10792;SJ13109;SJ13527;SJ14150;SJ14528;SJ14529;SJ14668;SJ14925;SJ15746;SJ17585	K00382+K00382+K00026+K01679+K01759+K00128+K00382+K01676+K01895+K00382+K00627+K00627+K00382+K00627+K01638+K11262+K11262+K01610+K00161+K00025+K00873
Human Diseases	Endocrine and metabolic diseases	Insulin resistance	26	77	0.228433	0.85478	ko04931	SJ02009;SJ02472;SJ02718;SJ03419;SJ04313;SJ06589;SJ06590;SJ07720;SJ08441;SJ08923;SJ10979;SJ11664;SJ12900;SJ15052;SJ15133;SJ16354;SJ17347;SJ18549;SJ18633;SJ18728;SJ19576;SJ20494;SJ20921;SJ21146;SJ21808;SJ22548	K07203+K07198+K09667+K00820+K07198+K07198+K07198+K06269+K07198+K07198+K09667+K04688+K17605+K07200+K07198+K04688+K06276+K07198+K00820+K06269+K07203+K06269+K04688+K01110+K07198+K04688
Metabolism	Carbohydrate metabolism	Galactose metabolism	7	18	0.257091	0.903713	ko00052	SJ02434;SJ04582;SJ05004;SJ09253;SJ10502;SJ12510;SJ18341	K00850+K00850+K01835+K01784+K00963+K01835+K01835
Metabolism	Metabolism of cofactors and vitamins	Nicotinate and nicotinamide metabolism	7	18	0.257091	0.903713	ko00760	SJ03717;SJ04451;SJ07903;SJ15366;SJ19480;SJ20196;SJ22334	K03517+K00763+K01239+K01081+K00278+K01950+K00858
Metabolism	Metabolism of other amino acids	Glutathione metabolism	22	66	0.276129	0.918539	ko00480	SJ02439;SJ02440;SJ02442;SJ08182;SJ08599;SJ10036;SJ11912;SJ12876;SJ13198;SJ14641;SJ16420;SJ16876;SJ16878;SJ16880;SJ16882;SJ16883;SJ19088;SJ19108;SJ21120;SJ21121;SJ22289;SJ22541	K04097+K04097+K04097+K04097+K00681+K01920+K00033+K00799+K01581+K04097+K00434+K04097+K04097+K04097+K04097+K04097+K00797+K11204+K10807+K10807+K04097+K00383
Genetic Information Processing	Transcription	Spliceosome	41	128	0.277145	0.918539	ko03040	SJ00638;SJ01210;SJ01346;SJ01840;SJ03235;SJ03809;SJ05160;SJ06301;SJ06455;SJ06655;SJ06971;SJ07355;SJ08228;SJ08578;SJ08810;SJ08838;SJ08841;SJ09382;SJ09757;SJ10646;SJ11146;SJ11196;SJ11729;SJ11898;SJ12138;SJ14332;SJ14929;SJ15123;SJ16799;SJ16814;SJ16857;SJ17474;SJ17503;SJ17897;SJ18419;SJ18673;SJ18878;SJ19236;SJ20633;SJ20707;SJ22447	K12828+K12848+K12837+K12837+K12827+K12815+K12823+K12890+K12857+K12842+K03283+K12625+K12733+K12823+K11088+K11092+K12867+K12863+K03283+K12859+K12856+K12854+K12823+K12882+K10599+K12879+K12817+K10599+K12872+K13025+K12741+K03283+K06063+K11092+K12830+K12816+K12890+K12816+K12826+K12818+K12861
Metabolism	Glycan biosynthesis and metabolism	Glycosphingolipid biosynthesis - ganglio series	1	1	0.293478	0.920094	ko00604	SJ05600	K03372
Metabolism	Lipid metabolism	Cutin, suberine and wax biosynthesis	1	1	0.293478	0.920094	ko00073	SJ09287	K15403
Metabolism	Amino acid metabolism	Glycine, serine and threonine metabolism	17	51	0.311659	0.947432	ko00260	SJ03718;SJ04461;SJ06474;SJ08640;SJ09109;SJ09777;SJ11564;SJ11569;SJ13109;SJ13642;SJ13678;SJ14704;SJ15529;SJ15530;SJ16686;SJ20026;SJ22223	K00382+K00382+K00382+K00382+K00058+K01079+K00872+K01733+K00382+K00058+K01834+K15634+K01834+K00600+K00060+K01739+K12524
Metabolism	Metabolism of cofactors and vitamins	One carbon pool by folate	6	16	0.318533	0.947432	ko00670	SJ00407;SJ03226;SJ09591;SJ15379;SJ15530;SJ21660	K00297+K00548+K00297+K01433+K00600+K00602
Metabolism	Metabolism of cofactors and vitamins	Vitamin B6 metabolism	4	10	0.332902	0.956531	ko00750	SJ03655;SJ10267;SJ11569;SJ19163	K00275+K08681+K01733+K06215
Metabolism	Biosynthesis of other secondary metabolites	Isoquinoline alkaloid biosynthesis	3	7	0.338084	0.956531	ko00950	SJ06532;SJ07646;SJ11952	K00505+K14454+K01592
Genetic Information Processing	Folding, sorting and degradation	Protein export	11	33	0.368304	0.999578	ko03060	SJ00203;SJ04306;SJ05345;SJ07160;SJ09520;SJ10143;SJ11899;SJ14158;SJ16867;SJ19577;SJ20712	K09490+K03217+K03217+K09540+K13431+K03108+K12948+K03106+K09490+K09648+K03108
Metabolism	Lipid metabolism	Sphingolipid metabolism	4	11	0.411267	0.999578	ko00600	SJ01689;SJ01690;SJ05058;SJ12778	K00654+K00654+K00654+K04708
Metabolism	Amino acid metabolism	Alanine, aspartate and glutamate metabolism	11	34	0.412168	0.999578	ko00250	SJ00250;SJ03419;SJ04979;SJ07646;SJ07733;SJ10621;SJ10812;SJ15949;SJ18633;SJ19480;SJ20190	K00261+K00820+K00764+K14454+K00814+K00262+K00264+K00609+K00820+K00278+K00264
Metabolism	Glycan biosynthesis and metabolism	Glycosylphosphatidylinositol(GPI)-anchor biosynthesis	7	21	0.423158	0.999578	ko00563	SJ02424;SJ06167;SJ06220;SJ08425;SJ12280;SJ15821;SJ17513	K05283+K05288+K05293+K05290+K05289+K03434+K05286
Metabolism	Biosynthesis of other secondary metabolites	Tropane, piperidine and pyridine alkaloid biosynthesis	3	8	0.431656	0.999578	ko00960	SJ06180;SJ07646;SJ12149	K08081+K14454+K08081
Metabolism	Metabolism of terpenoids and polyketides	Sesquiterpenoid and triterpenoid biosynthesis	1	2	0.500902	0.999578	ko00909	SJ00579	K00511
Metabolism	Biosynthesis of other secondary metabolites	Betalain biosynthesis	1	2	0.500902	0.999578	ko00965	SJ06532	K00505
Metabolism	Metabolism of terpenoids and polyketides	Limonene and pinene degradation	1	2	0.500902	0.999578	ko00903	SJ06470	K00128
Metabolism	Biosynthesis of other secondary metabolites	Flavonoid biosynthesis	1	2	0.500902	0.999578	ko00941	SJ18059	K00660
Environmental Information Processing	Signal transduction	Phosphatidylinositol signaling system	17	57	0.51893	0.999578	ko04070	SJ01133;SJ01891;SJ04791;SJ04955;SJ05836;SJ05959;SJ07612;SJ11565;SJ14365;SJ15244;SJ16630;SJ17114;SJ17148;SJ18392;SJ18422;SJ21146;SJ22245	K01092+K02183+K00901+K10047+K15422+K00921+K00981+K01099+K01099+K00913+K18081+K00889+K00914+K18081+K00889+K01110+K07756
Metabolism	Biosynthesis of other secondary metabolites	Caffeine metabolism	3	9	0.519833	0.999578	ko00232	SJ00979;SJ05674;SJ13101	K00365+K00106+K00106
Genetic Information Processing	Folding, sorting and degradation	Proteasome	15	51	0.549504	0.999578	ko03050	SJ02130;SJ07129;SJ07979;SJ08597;SJ11942;SJ13116;SJ13208;SJ13417;SJ13891;SJ14277;SJ14357;SJ15749;SJ20163;SJ20612;SJ21621	K03031+K02728+K03033+K02734+K03032+K03064+K03066+K02730+K02732+K11599+K03063+K03038+K02737+K03062+K02738
Metabolism	Biosynthesis of other secondary metabolites	Phenylpropanoid biosynthesis	4	13	0.55919	0.999578	ko00940	SJ00746;SJ07699;SJ12541;SJ12662	K00430+K13066+K00430+K11188
Metabolism	Amino acid metabolism	Tyrosine metabolism	4	13	0.55919	0.999578	ko00350	SJ06532;SJ07646;SJ11952;SJ12433	K00505+K14454+K01592+K01557
Metabolism	Amino acid metabolism	Arginine and proline metabolism	10	34	0.561847	0.999578	ko00330	SJ06121;SJ06470;SJ07646;SJ09475;SJ09783;SJ13198;SJ17014;SJ17015;SJ19088;SJ19764	K12251+K00128+K14454+K00819+K00318+K01581+K13253+K13253+K00797+K00472
Metabolism	Lipid metabolism	Glycerolipid metabolism	16	55	0.568369	0.999578	ko00561	SJ00988;SJ01897;SJ01898;SJ04791;SJ05717;SJ06470;SJ08831;SJ11594;SJ11595;SJ12177;SJ13501;SJ13643;SJ15136;SJ15833;SJ18789;SJ21676	K09480+K00679+K00679+K00901+K14457+K00128+K00655+K00864+K00864+K14457+K14674+K13519+K13513+K00679+K00863+K15728
Genetic Information Processing	Translation	Aminoacyl-tRNA biosynthesis	20	70	0.602907	0.999578	ko00970	SJ04988;SJ05317;SJ07221;SJ07311;SJ07890;SJ08366;SJ10005;SJ10034;SJ16361;SJ16362;SJ16976;SJ17482;SJ18555;SJ18954;SJ20233;SJ21009;SJ21092;SJ21190;SJ22478;SJ22527	K01890+K01872+K01892+K01875+K01885+K01881+K01889+K01874+K01870+K01869+K01880+K01868+K01866+K01893+K01893+K04567+K01867+K01886+K01876+K02433
Metabolism	Amino acid metabolism	Lysine degradation	8	28	0.607187	0.999578	ko00310	SJ01883;SJ04640;SJ06470;SJ06943;SJ07386;SJ16052;SJ18761;SJ21701	K00474+K00474+K00128+K11423+K00474+K18826+K00474+K00164
Metabolism	Global and Overview	Biosynthesis of amino acids	49	172	0.630315	0.999578	ko01230	SJ02212;SJ02434;SJ03226;SJ04251;SJ04582;SJ04905;SJ06122;SJ07646;SJ07665;SJ07700;SJ07733;SJ07743;SJ07891;SJ07892;SJ09109;SJ09250;SJ09777;SJ10245;SJ10780;SJ10812;SJ11019;SJ11564;SJ11569;SJ11661;SJ11687;SJ12026;SJ12204;SJ13198;SJ13642;SJ13678;SJ14691;SJ14704;SJ15529;SJ15530;SJ15937;SJ15971;SJ15991;SJ15992;SJ16706;SJ17441;SJ17585;SJ17628;SJ18471;SJ18961;SJ20026;SJ20190;SJ20802;SJ22223;SJ22520	K01647+K00850+K00548+K01626+K00850+K01783+K00800+K14454+K00134+K01850+K00814+K01807+K00789+K00818+K00058+K01760+K01079+K00053+K00927+K00264+K00948+K00872+K01733+K00766+K01783+K00615+K00616+K01581+K00058+K01834+K00640+K15634+K01834+K00600+K01738+K00927+K00927+K00927+K01738+K01693+K00873+K01657+K01681+K00013+K01739+K00264+K10206+K12524+K01623
Genetic Information Processing	Folding, sorting and degradation	RNA degradation	25	89	0.644225	0.999578	ko03018	SJ01379;SJ02228;SJ02384;SJ02434;SJ02953;SJ03509;SJ04582;SJ07355;SJ09377;SJ10231;SJ11562;SJ11682;SJ12089;SJ12322;SJ12351;SJ12500;SJ12572;SJ13456;SJ14696;SJ14697;SJ14733;SJ17947;SJ18271;SJ20841;SJ22034	K14442+K12606+K12581+K00850+K03514+K12571+K00850+K12625+K12585+K12614+K12620+K12619+K12603+K12590+K12619+K12591+K12613+K12589+K14442+K14442+K03679+K12592+K12604+K12611+K12585
Metabolism	Metabolism of terpenoids and polyketides	Terpenoid backbone biosynthesis	10	36	0.644375	0.999578	ko00900	SJ00173;SJ05356;SJ06617;SJ10130;SJ13532;SJ17982;SJ18388;SJ18429;SJ18779;SJ20033	K00787+K01597+K01641+K08658+K01823+K05954+K11778+K06013+K00021+K14066
Genetic Information Processing	Translation	Ribosome biogenesis in eukaryotes	26	94	0.680517	0.999578	ko03008	SJ02332;SJ03607;SJ04273;SJ04816;SJ05088;SJ05784;SJ07594;SJ09097;SJ09217;SJ10784;SJ11318;SJ11682;SJ12279;SJ12312;SJ12351;SJ12414;SJ13804;SJ14628;SJ16042;SJ16653;SJ18394;SJ18630;SJ19833;SJ20611;SJ21903;SJ22659	K14558+K07562+K14290+K14571+K14566+K14570+K14549+K14521+K14560+K14564+K03264+K12619+K11108+K07179+K12619+K14546+K14290+K11129+K14537+K14572+K03115+K14545+K14565+K14572+K11131+K06943
Human Diseases	Endocrine and metabolic diseases	AGE-RAGE signaling pathway in diabetic complications	4	15	0.684379	0.999578	ko04933	SJ12927;SJ14523;SJ16326;SJ16568	K04371+K04371+K04371+K04392
Metabolism	Carbohydrate metabolism	Ascorbate and aldarate metabolism	9	34	0.705809	0.999578	ko00053	SJ02713;SJ03315;SJ03911;SJ04955;SJ06470;SJ11033;SJ15624;SJ16420;SJ16894	K10046+K00225+K00012+K10047+K00128+K00012+K08232+K00434+K00012
Metabolism	Amino acid metabolism	Phenylalanine, tyrosine and tryptophan biosynthesis	6	23	0.70932	0.999578	ko00400	SJ04251;SJ06122;SJ07646;SJ07700;SJ11661;SJ17628	K01626+K00800+K14454+K01850+K00766+K01657
Metabolism	Metabolism of other amino acids	Selenocompound metabolism	6	23	0.70932	0.999578	ko00450	SJ03223;SJ03226;SJ04851;SJ09250;SJ10034;SJ20026	K11717+K00548+K00958+K01760+K01874+K01739
Genetic Information Processing	Folding, sorting and degradation	Ubiquitin mediated proteolysis	26	96	0.725886	0.999578	ko04120	SJ00224;SJ00232;SJ01365;SJ01577;SJ02926;SJ03332;SJ03654;SJ03727;SJ05593;SJ06876;SJ08916;SJ09000;SJ10664;SJ10760;SJ12138;SJ12965;SJ14051;SJ15117;SJ15123;SJ17475;SJ18681;SJ19335;SJ20170;SJ20496;SJ20646;SJ20923	K10589+K03350+K03094+K03094+K10575+K10615+K10609+K10597+K03351+K10615+K10573+K10597+K10592+K10579+K10599+K10592+K10685+K06688+K10599+K10143+K10576+K03869+K10573+K10592+K10586+K10610
Metabolism	Glycan biosynthesis and metabolism	Other types of O-glycan biosynthesis	3	12	0.731793	0.999578	ko00514	SJ02718;SJ10979;SJ17742	K09667+K09667+K13667
Metabolism	Metabolism of terpenoids and polyketides	Carotenoid biosynthesis	4	16	0.736714	0.999578	ko00906	SJ09087;SJ11355;SJ18127;SJ19373	K15747+K15747+K09838+K09838
Metabolism	Amino acid metabolism	Histidine metabolism	4	16	0.736714	0.999578	ko00340	SJ05388;SJ06470;SJ17441;SJ18961	K01590+K00128+K01693+K00013
Metabolism	Metabolism of other amino acids	beta-Alanine metabolism	4	17	0.782206	0.999578	ko00410	SJ06470;SJ13797;SJ15262;SJ19088	K00128+K01918+K00249+K00797
Metabolism	Metabolism of cofactors and vitamins	Pantothenate and CoA biosynthesis	3	13	0.783574	0.999578	ko00770	SJ10245;SJ11571;SJ13797	K00053+K09680+K01918
Organismal Systems	Environmental adaptation	Circadian rhythm - plant	3	13	0.783574	0.999578	ko04712	SJ17475;SJ18059;SJ18394	K10143+K00660+K03115
Metabolism	Amino acid metabolism	Arginine biosynthesis	7	29	0.792328	0.999578	ko00220	SJ00250;SJ07646;SJ07733;SJ07892;SJ10621;SJ17014;SJ17015	K00261+K14454+K00814+K00818+K00262+K13253+K13253
Metabolism	Lipid metabolism	Biosynthesis of unsaturated fatty acids	6	26	0.820493	0.999578	ko01040	SJ00667;SJ01444;SJ06882;SJ07451;SJ07909;SJ13258	K10256+K00059+K10703+K00232+K00232+K10256
Metabolism	Metabolism of cofactors and vitamins	Lipoic acid metabolism	1	5	0.824218	0.999578	ko00785	SJ03663	K03644
Metabolism	Lipid metabolism	Synthesis and degradation of ketone bodies	1	5	0.824218	0.999578	ko00072	SJ06617	K01641
Metabolism	Glycan biosynthesis and metabolism	N-Glycan biosynthesis	8	34	0.82542	0.999578	ko00510	SJ02055;SJ05034;SJ08534;SJ09824;SJ12004;SJ17231;SJ18586;SJ19274	K12666+K01230+K12668+K00721+K12670+K00729+K12669+K12669
Metabolism	Biosynthesis of other secondary metabolites	Monobactam biosynthesis	2	10	0.840758	0.999578	ko00261	SJ04851;SJ22223	K00958+K12524
Genetic Information Processing	Transcription	Basal transcription factors	6	27	0.849043	0.999578	ko03022	SJ02551;SJ02983;SJ09646;SJ17133;SJ18830;SJ19563	K03126+K03131+K03143+K03144+K03139+K02202
Genetic Information Processing	Replication and repair	Mismatch repair	7	31	0.849235	0.999578	ko03430	SJ03071;SJ03105;SJ03246;SJ05603;SJ09668;SJ13835;SJ16926	K02327+K04802+K10746+K10858+K10755+K10746+K10756
Metabolism	Metabolism of cofactors and vitamins	Folate biosynthesis	3	15	0.862395	0.999578	ko00790	SJ17018;SJ19644;SJ21147	K01930+K01307+K03639
Genetic Information Processing	Replication and repair	Nucleotide excision repair	10	44	0.874432	0.999578	ko03420	SJ03071;SJ03105;SJ03654;SJ09646;SJ09668;SJ16190;SJ16926;SJ17133;SJ19563;SJ20923	K02327+K04802+K10609+K03143+K10755+K10839+K10756+K03144+K02202+K10610
Metabolism	Metabolism of other amino acids	Taurine and hypotaurine metabolism	1	6	0.8759	0.999578	ko00430	SJ08599	K00681
Metabolism	Lipid metabolism	Fatty acid elongation	2	11	0.878548	0.999578	ko00062	SJ06616;SJ06882	K10249+K10703
Genetic Information Processing	Folding, sorting and degradation	Sulfur relay system	2	11	0.878548	0.999578	ko04122	SJ09474;SJ21147	K04487+K03639
Metabolism	Amino acid metabolism	Lysine biosynthesis	3	16	0.891398	0.999578	ko00300	SJ13198;SJ20802;SJ22223	K01581+K10206+K12524
Metabolism	Metabolism of cofactors and vitamins	Ubiquinone and other terpenoid-quinone biosynthesis	5	25	0.898809	0.999578	ko00130	SJ00661;SJ01234;SJ02540;SJ09061;SJ14716	K06125+K09833+K05928+K09833+K05928
Metabolism	Metabolism of cofactors and vitamins	Thiamine metabolism	1	7	0.9124	0.999578	ko00730	SJ09474	K04487
Metabolism	Amino acid metabolism	Phenylalanine metabolism	1	7	0.9124	0.999578	ko00360	SJ07646	K14454
Metabolism	Amino acid metabolism	Tryptophan metabolism	3	17	0.914797	0.999578	ko00380	SJ06470;SJ12575;SJ21701	K00128+K00463+K00164
Cellular Processes	Transport and catabolism	Regulation of autophagy	11	51	0.920806	0.999578	ko04140	SJ02472;SJ04313;SJ06589;SJ06590;SJ08441;SJ08923;SJ15133;SJ17148;SJ17330;SJ18549;SJ21808	K07198+K07198+K07198+K07198+K07198+K07198+K07198+K00914+K08343+K07198+K07198
Cellular Processes	Transport and catabolism	Peroxisome	17	75	0.92467	0.999578	ko04146	SJ00040;SJ04781;SJ05118;SJ05394;SJ05674;SJ07451;SJ07909;SJ10365;SJ10559;SJ11093;SJ12065;SJ13101;SJ13312;SJ18892;SJ20095;SJ20857;SJ22267	K12663+K13348+K13347+K13342+K00106+K00232+K00232+K00477+K13348+K13348+K13348+K00106+K13346+K13237+K13348+K04564+K13279
Genetic Information Processing	Transcription	RNA polymerase	7	35	0.925311	0.999578	ko03020	SJ00209;SJ00945;SJ02176;SJ04365;SJ05272;SJ06292;SJ14763	K03004+K03015+K03021+K03006+K03027+K03013+K03006
Metabolism	Nucleotide metabolism	Purine metabolism	35	144	0.929737	0.999578	ko00230	SJ00209;SJ00945;SJ00979;SJ02176;SJ03071;SJ04365;SJ04851;SJ04979;SJ05004;SJ05272;SJ05674;SJ05891;SJ06292;SJ07124;SJ07747;SJ07903;SJ08613;SJ10682;SJ10996;SJ11019;SJ12510;SJ13101;SJ13173;SJ14763;SJ15126;SJ15366;SJ15367;SJ16893;SJ17585;SJ18341;SJ21120;SJ21121;SJ21660;SJ22386;SJ22514	K03004+K03015+K00365+K03021+K02327+K03006+K00958+K00764+K01835+K03027+K00106+K00856+K03013+K00940+K01517+K01239+K01487+K00939+K01488+K00948+K01835+K00106+K01923+K03006+K00759+K01081+K00939+K00940+K00873+K01835+K10807+K10807+K00602+K01951+K00088
Metabolism	Metabolism of other amino acids	Cyanoamino acid metabolism	2	13	0.930504	0.999578	ko00460	SJ08599;SJ15530	K00681+K00600
Metabolism	Amino acid metabolism	Valine, leucine and isoleucine degradation	11	52	0.932297	0.999578	ko00280	SJ03718;SJ04461;SJ06470;SJ06474;SJ06617;SJ08640;SJ11016;SJ11017;SJ13109;SJ15262;SJ18449	K00382+K00382+K00128+K00382+K01641+K00382+K09699+K00167+K00382+K00249+K00166
Metabolism	Lipid metabolism	Fatty acid degradation	5	27	0.933003	0.999578	ko00071	SJ06470;SJ07211;SJ07451;SJ07909;SJ15262	K00128+K10527+K00232+K00232+K00249
Metabolism	Carbohydrate metabolism	Butanoate metabolism	2	14	0.94779	0.999578	ko00650	SJ06127;SJ06617	K18121+K01641
Organismal Systems	Environmental adaptation	Plant-pathogen interaction	22	98	0.952476	0.999578	ko04626	SJ00138;SJ00449;SJ01784;SJ01891;SJ05877;SJ05934;SJ07187;SJ08216;SJ08679;SJ08889;SJ10414;SJ10966;SJ11594;SJ11595;SJ12282;SJ12927;SJ13844;SJ14429;SJ14523;SJ15391;SJ16326;SJ19128	K04079+K13412+K13449+K02183+K13458+K04368+K13412+K13412+K13412+K13457+K09487+K13447+K00864+K00864+K13412+K04371+K13447+K13412+K04371+K13448+K04371+K13449
Environmental Information Processing	Membrane transport	ABC transporters	9	46	0.953528	0.999578	ko02010	SJ00577;SJ01270;SJ03901;SJ03902;SJ10078;SJ13806;SJ16737;SJ17622;SJ22251	K05643+K05665+K05681+K05681+K02045+K05657+K05673+K05665+K05673
Metabolism	Glycan biosynthesis and metabolism	Other glycan degradation	1	9	0.956371	0.999578	ko00511	SJ11476	K01191
Metabolism	Global and Overview	2-Oxocarboxylic acid metabolism	6	34	0.96111	0.999578	ko01210	SJ02212;SJ07646;SJ07733;SJ07892;SJ10245;SJ18471	K01647+K14454+K00814+K00818+K00053+K01681
Metabolism	Metabolism of cofactors and vitamins	Riboflavin metabolism	8	44	0.969589	0.999578	ko00740	SJ00206;SJ01760;SJ04442;SJ04672;SJ06532;SJ17329;SJ17550;SJ22508	K00953+K00861+K00794+K14652+K00505+K14652+K11752+K11752
Metabolism	Global and Overview	Fatty acid metabolism	11	58	0.975388	0.999578	ko01212	SJ00667;SJ01444;SJ06882;SJ07211;SJ07451;SJ07909;SJ10624;SJ13258;SJ14528;SJ14529;SJ15262	K10256+K00059+K10703+K10527+K00232+K00232+K00665+K10256+K11262+K11262+K00249
Metabolism	Lipid metabolism	Fatty acid biosynthesis	4	28	0.981795	0.999578	ko00061	SJ01444;SJ10624;SJ14528;SJ14529	K00059+K00665+K11262+K11262
Metabolism	Metabolism of cofactors and vitamins	Porphyrin and chlorophyll metabolism	8	48	0.986399	0.999578	ko00860	SJ00174;SJ01635;SJ03601;SJ07890;SJ10681;SJ16078;SJ20234;SJ22517	K01764+K14735+K02492+K01885+K00228+K13071+K01764+K14735
Genetic Information Processing	Replication and repair	Base excision repair	4	31	0.991525	0.999578	ko03410	SJ03071;SJ03105;SJ10667;SJ21198	K02327+K04802+K10801+K10773
Metabolism	Amino acid metabolism	Valine, leucine and isoleucine biosynthesis	1	14	0.992383	0.999578	ko00290	SJ10245	K00053
Environmental Information Processing	Signal transduction	Plant hormone signal transduction	8	51	0.992795	0.999578	ko04075	SJ01784;SJ03029;SJ06233;SJ10473;SJ10745;SJ13648;SJ16513;SJ19128	K13449+K14510+K14498+K14491+K14510+K14432+K14510+K13449
Metabolism	Metabolism of cofactors and vitamins	Biotin metabolism	1	15	0.99463	0.999578	ko00780	SJ01444	K00059
Metabolism	Nucleotide metabolism	Pyrimidine metabolism	19	102	0.995773	0.999578	ko00240	SJ00209;SJ00945;SJ01455;SJ02176;SJ03071;SJ04365;SJ05272;SJ06292;SJ07094;SJ07124;SJ14763;SJ15366;SJ15949;SJ16893;SJ18134;SJ18806;SJ21099;SJ21120;SJ21121	K03004+K03015+K00943+K03021+K02327+K03006+K03027+K03013+K01937+K00940+K03006+K01081+K00609+K00940+K00254+K00761+K13800+K10807+K10807
Metabolism	Energy metabolism	Photosynthesis - antenna proteins	5	39	0.99596	0.999578	ko00196	SJ02213;SJ09019;SJ13968;SJ18824;SJ21045	K08907+K08907+K08907+K08907+K08907
Genetic Information Processing	Replication and repair	Homologous recombination	3	36	0.999567	0.999578	ko03440	SJ03071;SJ08976;SJ22436	K02327+K10901+K04482
Genetic Information Processing	Replication and repair	DNA replication	4	42	0.999578	0.999578	ko03030	SJ03071;SJ03105;SJ09668;SJ16926	K02327+K04802+K10755+K10756

## Sheet: FGvsMG-TSSUP
table S21-c. KEGG enrichment of the TSSUPs maintain negtive relationship between mehylation level and expresion for FGvsMG(for figure3C)
KEGG_A_class	KEGG_B_class	Pathway	out (4)	All (2760)	Pvalue	Qvalue	Pathway ID	Genes	K_IDs
Metabolism	Energy metabolism	Photosynthesis - antenna proteins	1	39	0.0553644	0.124585	ko00196	SJ02982	K08907
Metabolism	Metabolism of cofactors and vitamins	Riboflavin metabolism	1	44	0.0622924	0.124585	ko00740	SJ04886	K11752
Genetic Information Processing	Folding, sorting and degradation	RNA degradation	1	89	0.122943	0.136011	ko03018	SJ17939	K12602
Cellular Processes	Transport and catabolism	Endocytosis	1	99	0.136011	0.136011	ko04144	SJ14793	K18442

## Sheet: SPvsFG-GENE
table S21-d. KEGG enrichment of the genes maintain negtive relationship between mehylation level and expresion for SPvsFG(for figure3C)
KEGG_A_class	KEGG_B_class	Pathway	out (940)	All (2760)	Pvalue	Qvalue	Pathway ID	Genes	K_IDs
Genetic Information Processing	Translation	Ribosome	55	93	4.23749e-07	5.00024e-05	ko03010	SJ00940;SJ00952;SJ01344;SJ01421;SJ02002;SJ02896;SJ03472;SJ03728;SJ04045;SJ04095;SJ04209;SJ04578;SJ04891;SJ04964;SJ05116;SJ05536;SJ05639;SJ05840;SJ07119;SJ07137;SJ07420;SJ07673;SJ08623;SJ08979;SJ09434;SJ11036;SJ11106;SJ11149;SJ11474;SJ12275;SJ12432;SJ13029;SJ13802;SJ14445;SJ16193;SJ16866;SJ17327;SJ17566;SJ17670;SJ18411;SJ18494;SJ18503;SJ18767;SJ18912;SJ19089;SJ19101;SJ19425;SJ19595;SJ19704;SJ19974…	K02880+K02958+K02951+K02898+K02876+K02981+K02888+K02995+K02871+K02956+K02901+K02925+K02873+K02912+K02964+K02867+K02865+K02899+K02947+K02894+K02959+K02966+K02926+K02927+K02919+K02957+K02940+K02990+K02896+K02985+K02960+K02974+K02977+K02896+K02883+K02868+K02987+K02989+K02930+K02902+K02934+K02993+K02988+K02906+K02876+K02914+K02889+K02997+K02932+K02973+K02893+K02961+K02877+K02884+K02936
Metabolism	Energy metabolism	Oxidative phosphorylation	28	46	0.000160138	0.00944811	ko00190	SJ00836;SJ02118;SJ02694;SJ04098;SJ04208;SJ04783;SJ06515;SJ07491;SJ09429;SJ09960;SJ10687;SJ11470;SJ13724;SJ14893;SJ15310;SJ15980;SJ16239;SJ16637;SJ16805;SJ16806;SJ17098;SJ17991;SJ18770;SJ19412;SJ19948;SJ21017;SJ21232;SJ22333	K02148+K00235+K00236+K02154+K02149+K02145+K02138+K02144+K02132+K03965+K01507+K02137+K02147+K02155+K03934+K03661+K02146+K00411+K02134+K02133+K01507+K01507+K00237+K03937+K03953+K03963+K03939+K03940
Metabolism	Lipid metabolism	Steroid biosynthesis	11	14	0.000826631	0.0258973	ko00100	SJ00579;SJ00834;SJ02661;SJ04782;SJ05072;SJ05905;SJ09463;SJ09766;SJ11479;SJ11625;SJ15522	K00511+K00227+K00213+K07748+K05917+K00559+K08246+K00559+K14424+K00227+K01052
Metabolism	Carbohydrate metabolism	Pentose phosphate pathway	20	32	0.000877875	0.0258973	ko00030	SJ02434;SJ04905;SJ05004;SJ07743;SJ10585;SJ11019;SJ11687;SJ11912;SJ11913;SJ12026;SJ12204;SJ12510;SJ13518;SJ13560;SJ14175;SJ14821;SJ16950;SJ18341;SJ21513;SJ22520	K00850+K01783+K01835+K01807+K01057+K00948+K01783+K00033+K00036+K00615+K00616+K01835+K03841+K01624+K03841+K03841+K03841+K01835+K01623+K01623
Genetic Information Processing	Translation	RNA transport	50	108	0.00482904	0.113965	ko03013	SJ00546;SJ00833;SJ01301;SJ01343;SJ01422;SJ01522;SJ01884;SJ02065;SJ02158;SJ02351;SJ02634;SJ03607;SJ04273;SJ04492;SJ04722;SJ05853;SJ05915;SJ06976;SJ06977;SJ07712;SJ08045;SJ08579;SJ10475;SJ10492;SJ10987;SJ11484;SJ11898;SJ11984;SJ12242;SJ12542;SJ13234;SJ13495;SJ13512;SJ13804;SJ14283;SJ14617;SJ15607;SJ15825;SJ16390;SJ16814;SJ17442;SJ18923;SJ19140;SJ19986;SJ20514;SJ20799;SJ21036;SJ21096;SJ21570;SJ21864	K07936+K14325+K13151+K14308+K03250+K13137+K03241+K03257+K02516+K14306+K03259+K07562+K14290+K03249+K14326+K14309+K03680+K14288+K14288+K18213+K05019+K13174+K14313+K03237+K14298+K14297+K12882+K12160+K03247+K03251+K03254+K03231+K03231+K14290+K14324+K03238+K00784+K14318+K03252+K13025+K18213+K03259+K03253+K14293+K12883+K12877+K03242+K03240+K14289+K12880
Metabolism	Carbohydrate metabolism	Fructose and mannose metabolism	22	42	0.0104925	0.206352	ko00051	SJ02434;SJ03483;SJ04008;SJ05880;SJ09481;SJ11840;SJ12224;SJ13518;SJ13560;SJ14175;SJ14545;SJ14821;SJ15067;SJ15388;SJ15971;SJ15992;SJ16394;SJ16950;SJ19144;SJ21513;SJ21655;SJ22520	K00850+K01103+K01711+K02377+K01103+K01103+K00847+K03841+K01624+K03841+K17497+K03841+K01809+K01803+K00927+K00927+K00895+K03841+K00927+K01623+K01711+K01623
Metabolism	Metabolism of other amino acids	Glutathione metabolism	31	66	0.0190386	0.320936	ko00480	SJ02440;SJ02442;SJ03697;SJ04671;SJ08182;SJ08599;SJ10036;SJ10244;SJ11912;SJ11913;SJ13198;SJ14435;SJ14641;SJ14909;SJ16420;SJ16809;SJ16876;SJ16878;SJ16880;SJ16882;SJ16883;SJ16944;SJ17873;SJ19088;SJ19108;SJ21022;SJ21059;SJ21120;SJ21204;SJ22289;SJ22541	K04097+K04097+K10807+K00797+K04097+K00681+K01920+K01256+K00033+K00036+K01581+K00434+K04097+K00799+K00434+K10807+K04097+K04097+K04097+K04097+K04097+K01581+K00432+K00797+K11204+K01255+K13299+K10807+K00799+K04097+K00383
Metabolism	Carbohydrate metabolism	Citrate cycle (TCA cycle)	20	40	0.0262473	0.387148	ko00020	SJ00971;SJ01042;SJ02117;SJ02118;SJ02694;SJ03269;SJ03718;SJ04461;SJ05770;SJ08640;SJ10725;SJ10792;SJ13109;SJ14668;SJ16863;SJ18471;SJ18770;SJ19201;SJ21701;SJ21782	K00627+K00627+K00658+K00235+K00236+K01899+K00382+K00382+K01679+K00382+K00627+K00627+K00382+K01610+K01648+K01681+K00237+K00658+K00164+K01900
Cellular Processes	Transport and catabolism	Phagosome	20	41	0.035283	0.462599	ko04145	SJ00100;SJ00836;SJ01774;SJ04098;SJ04208;SJ04783;SJ06858;SJ07491;SJ07885;SJ07886;SJ10140;SJ13724;SJ14893;SJ15980;SJ16239;SJ16568;SJ17750;SJ19531;SJ22151;SJ22156	K07897+K02148+K08517+K02154+K02149+K02145+K07897+K02144+K07375+K07375+K08054+K02147+K02155+K03661+K02146+K04392+K07897+K07889+K07374+K07374
Metabolism	Energy metabolism	Photosynthesis - antenna proteins	19	39	0.040257	0.475033	ko00196	SJ01725;SJ02213;SJ02514;SJ02982;SJ03248;SJ03405;SJ03412;SJ04409;SJ06529;SJ06530;SJ07165;SJ08067;SJ09019;SJ12048;SJ19692;SJ21045;SJ21046;SJ21048;SJ22506	K08907+K08907+K08907+K08907+K08907+K08907+K08907+K08907+K08907+K08907+K08907+K08907+K08907+K08907+K08907+K08907+K08907+K08907+K08907
Metabolism	Carbohydrate metabolism	Glyoxylate and dicarboxylate metabolism	19	40	0.0529324	0.542376	ko00630	SJ03402;SJ03718;SJ04461;SJ04921;SJ04922;SJ06498;SJ08557;SJ08640;SJ10617;SJ10623;SJ13109;SJ13463;SJ14150;SJ15379;SJ15530;SJ17283;SJ18471;SJ19809;SJ20716	K03781+K00382+K00382+K00284+K00284+K11517+K00605+K00382+K19269+K01637+K00382+K00284+K01638+K01433+K00600+K11517+K01681+K14272+K11517
Metabolism	Global and Overview	Carbon metabolism	70	176	0.0592197	0.542376	ko01200	SJ00250;SJ00407;SJ00780;SJ00971;SJ01042;SJ02117;SJ02118;SJ02434;SJ02694;SJ03269;SJ03402;SJ03718;SJ04461;SJ04905;SJ05204;SJ05770;SJ05786;SJ06498;SJ07646;SJ07665;SJ07743;SJ08386;SJ08557;SJ08640;SJ09109;SJ09590;SJ09591;SJ09777;SJ10585;SJ10617;SJ10623;SJ10725;SJ10792;SJ11019;SJ11687;SJ11912;SJ11913;SJ12026;SJ12204;SJ13109;SJ13518;SJ13560;SJ13642;SJ13678;SJ14150;SJ14175;SJ14668;SJ14691;SJ14704;SJ14821…	K00261+K00297+K00140+K00627+K00627+K00658+K00235+K00850+K00236+K01899+K03781+K00382+K00382+K01783+K00134+K01679+K01070+K11517+K14454+K00134+K01807+K01689+K00605+K00382+K00058+K01834+K00297+K01079+K01057+K19269+K01637+K00627+K00627+K00948+K01783+K00033+K00036+K00615+K00616+K00382+K03841+K01624+K00058+K01834+K01638+K03841+K01610+K00640+K15634+K03841+K00249+K01803+K00600+K00927+K00927+K03841+K11517+…
Metabolism	Carbohydrate metabolism	Glycolysis / Gluconeogenesis	35	82	0.0616599	0.542376	ko00010	SJ00971;SJ01042;SJ02434;SJ03718;SJ04461;SJ05004;SJ05204;SJ06470;SJ07665;SJ08386;SJ08640;SJ09253;SJ09590;SJ10725;SJ10792;SJ12510;SJ13109;SJ13518;SJ13560;SJ13678;SJ14175;SJ14668;SJ14704;SJ14821;SJ15388;SJ15971;SJ15992;SJ16950;SJ17177;SJ17585;SJ18341;SJ19144;SJ19646;SJ21513;SJ22520	K00627+K00627+K00850+K00382+K00382+K01835+K00134+K00128+K00134+K01689+K00382+K01784+K01834+K00627+K00627+K01835+K00382+K03841+K01624+K01834+K03841+K01610+K15634+K03841+K01803+K00927+K00927+K03841+K01785+K00873+K01835+K00927+K01792+K01623+K01623
Metabolism	Amino acid metabolism	Glycine, serine and threonine metabolism	23	51	0.065005	0.542376	ko00260	SJ00435;SJ03718;SJ04461;SJ08557;SJ08640;SJ09109;SJ09590;SJ09777;SJ09991;SJ11330;SJ11331;SJ11564;SJ11569;SJ13109;SJ13642;SJ13678;SJ14704;SJ15468;SJ15530;SJ16686;SJ19809;SJ20686;SJ22223	K00130+K00382+K00382+K00605+K00382+K00058+K01834+K01079+K01696+K00130+K00130+K00872+K01733+K00382+K00058+K01834+K15634+K12235+K00600+K00060+K14272+K12524+K12524
Cellular Processes	Transport and catabolism	Endocytosis	41	99	0.0728861	0.542376	ko04144	SJ00069;SJ00100;SJ00625;SJ00731;SJ00822;SJ00893;SJ00903;SJ01209;SJ01628;SJ01712;SJ02015;SJ02123;SJ03225;SJ03238;SJ05330;SJ05604;SJ06402;SJ06858;SJ06971;SJ07281;SJ07377;SJ08981;SJ09231;SJ10584;SJ12270;SJ13528;SJ14198;SJ14224;SJ14638;SJ17065;SJ17114;SJ17474;SJ17750;SJ17805;SJ18305;SJ19531;SJ19586;SJ20773;SJ20780;SJ21996;SJ22642	K12486+K07897+K12486+K12195+K19476+K07901+K03283+K18468+K07904+K18466+K10365+K07904+K12197+K12471+K12190+K12483+K12493+K07897+K03283+K11824+K12200+K12183+K12199+K12192+K07904+K07937+K11827+K05758+K05757+K12479+K00889+K03283+K07897+K05755+K12483+K07889+K04646+K12185+K12189+K12489+K17917
Metabolism	Lipid metabolism	Linoleic acid metabolism	7	12	0.0735425	0.542376	ko00591	SJ05858;SJ08276;SJ12567;SJ16632;SJ16633;SJ16634;SJ21859	K15718+K15718+K00454+K15718+K15718+K15718+K15718
Metabolism	Amino acid metabolism	Arginine and proline metabolism	16	34	0.0788558	0.547352	ko00330	SJ04671;SJ06121;SJ06470;SJ07458;SJ07646;SJ09475;SJ09783;SJ09957;SJ13198;SJ16944;SJ17014;SJ17015;SJ19088;SJ19764;SJ20511;SJ21022	K00797+K12251+K00128+K01611+K14454+K00819+K00318+K00472+K01581+K01581+K13253+K13253+K00797+K00472+K00472+K01255
Metabolism	Nucleotide metabolism	Purine metabolism	56	144	0.122315	0.801841	ko00230	SJ00209;SJ00803;SJ00945;SJ00979;SJ02176;SJ03071;SJ03147;SJ03697;SJ04091;SJ04851;SJ04979;SJ05004;SJ05272;SJ05673;SJ05674;SJ05891;SJ06292;SJ06544;SJ07100;SJ07124;SJ07157;SJ07747;SJ07811;SJ07903;SJ08176;SJ08613;SJ09235;SJ10125;SJ10682;SJ10912;SJ10996;SJ11019;SJ11413;SJ12510;SJ12523;SJ13101;SJ13173;SJ14335;SJ15126;SJ15367;SJ16809;SJ17122;SJ17132;SJ17269;SJ17585;SJ18341;SJ18402;SJ20134;SJ21120;SJ21402…	K03004+K03014+K03015+K00365+K03021+K02327+K03010+K10807+K01939+K00958+K00764+K01835+K03027+K00106+K00106+K00856+K03013+K01756+K03006+K00940+K03006+K01517+K00860+K01239+K00088+K01487+K01952+K00940+K00939+K03015+K01488+K00948+K02326+K01835+K00760+K00106+K01923+K02325+K00759+K00939+K10807+K03005+K02320+K13484+K00873+K01835+K01081+K03002+K10807+K02684+K00602+K00940+K03011+K01951+K03012+K00088
Metabolism	Metabolism of cofactors and vitamins	One carbon pool by folate	8	16	0.139573	0.866822	ko00670	SJ00407;SJ03226;SJ08557;SJ09591;SJ15379;SJ15530;SJ19601;SJ21660	K00297+K00548+K00605+K00297+K01433+K00600+K13998+K00602
Metabolism	Carbohydrate metabolism	Amino sugar and nucleotide sugar metabolism	21	51	0.174713	0.999882	ko00520	SJ00231;SJ02358;SJ02713;SJ03911;SJ04008;SJ05004;SJ05880;SJ09253;SJ10476;SJ11033;SJ12224;SJ12467;SJ12510;SJ13718;SJ14545;SJ15067;SJ16241;SJ16894;SJ18341;SJ21655;SJ22556	K08678+K00326+K10046+K00012+K01711+K01835+K02377+K01784+K08678+K00012+K00847+K01836+K01835+K00326+K17497+K01809+K12450+K00012+K01835+K01711+K12451
Metabolism	Energy metabolism	Nitrogen metabolism	12	28	0.21344	0.999882	ko00910	SJ00250;SJ02288;SJ04921;SJ04922;SJ05424;SJ10621;SJ10812;SJ10813;SJ13240;SJ13463;SJ19008;SJ20174	K00261+K01725+K00284+K00284+K02575+K00262+K00264+K00264+K01674+K00284+K10534+K00262
Metabolism	Energy metabolism	Carbon fixation in photosynthetic organisms	20	50	0.226423	0.999882	ko00710	SJ04905;SJ05204;SJ07646;SJ07665;SJ07743;SJ11687;SJ12026;SJ13518;SJ13560;SJ14175;SJ14668;SJ14821;SJ15388;SJ15971;SJ15992;SJ16950;SJ19144;SJ19809;SJ21513;SJ22520	K01783+K00134+K14454+K00134+K01807+K01783+K00615+K03841+K01624+K03841+K01610+K03841+K01803+K00927+K00927+K03841+K00927+K14272+K01623+K01623
Metabolism	Lipid metabolism	Arachidonic acid metabolism	13	31	0.227067	0.999882	ko00590	SJ02440;SJ02442;SJ08182;SJ11886;SJ14289;SJ14641;SJ16876;SJ16878;SJ16880;SJ16882;SJ16883;SJ17873;SJ22289	K04097+K04097+K04097+K15730+K01254+K04097+K04097+K04097+K04097+K04097+K04097+K00432+K04097
Metabolism	Amino acid metabolism	Phenylalanine, tyrosine and tryptophan biosynthesis	10	23	0.227785	0.999882	ko00400	SJ00821;SJ03966;SJ04251;SJ05778;SJ06122;SJ07646;SJ09991;SJ10220;SJ12953;SJ17628	K01736+K01735+K01626+K15849+K00800+K14454+K01696+K01735+K01814+K01657
Genetic Information Processing	Folding, sorting and degradation	Protein processing in endoplasmic reticulum	51	137	0.23747	0.999882	ko04141	SJ00063;SJ00138;SJ00203;SJ00832;SJ00903;SJ01365;SJ01577;SJ02055;SJ03726;SJ03727;SJ04236;SJ05889;SJ06971;SJ06974;SJ07160;SJ07504;SJ08265;SJ09000;SJ09282;SJ10140;SJ10151;SJ10414;SJ10492;SJ10678;SJ11938;SJ12004;SJ12525;SJ13009;SJ13825;SJ13851;SJ14176;SJ16190;SJ16659;SJ16867;SJ17455;SJ17474;SJ18143;SJ18586;SJ19027;SJ19274;SJ19404;SJ19747;SJ20449;SJ20573;SJ20629;SJ20903;SJ21321;SJ21323;SJ21351;SJ21597…	K14005+K04079+K09490+K09517+K03283+K03094+K03094+K12666+K10597+K10597+K09517+K14007+K03283+K13989+K09540+K07953+K09580+K10597+K08852+K08054+K09517+K09487+K03237+K01456+K09486+K12670+K10666+K09584+K09503+K14018+K10085+K10839+K09580+K09490+K09584+K03283+K09584+K12669+K07953+K12669+K07151+K14006+K11718+K13719+K14026+K11863+K14012+K04523+K09584+K09523+K13525
Metabolism	Lipid metabolism	Biosynthesis of unsaturated fatty acids	11	26	0.243637	0.999882	ko01040	SJ00667;SJ00783;SJ01444;SJ04229;SJ06882;SJ06969;SJ07451;SJ09228;SJ09371;SJ13258;SJ13468	K10256+K10703+K00059+K00059+K10703+K10251+K00232+K10257+K07513+K10256+K00232
Genetic Information Processing	Translation	Aminoacyl-tRNA biosynthesis	27	70	0.246353	0.999882	ko00970	SJ02063;SJ02072;SJ03199;SJ04580;SJ04688;SJ04988;SJ05104;SJ05317;SJ07221;SJ07311;SJ07890;SJ08366;SJ10005;SJ10034;SJ11647;SJ16361;SJ16362;SJ16976;SJ17482;SJ18555;SJ18954;SJ20233;SJ21008;SJ21009;SJ21092;SJ21190;SJ22478	K01866+K01866+K01868+K01880+K01872+K01890+K01873+K01872+K01892+K01875+K01885+K01881+K01889+K01874+K01887+K01870+K01869+K01880+K01868+K01866+K01893+K01893+K04567+K04567+K01867+K01886+K01876
Organismal Systems	Environmental adaptation	Circadian rhythm - plant	6	13	0.25914	0.999882	ko04712	SJ02182;SJ02284;SJ17475;SJ18059;SJ18394;SJ19253	K12133+K03115+K10143+K00660+K03115+K10143
Genetic Information Processing	Transcription	RNA polymerase	14	35	0.281316	0.999882	ko03020	SJ00209;SJ00803;SJ00945;SJ02176;SJ03147;SJ05272;SJ06292;SJ07100;SJ07157;SJ10912;SJ17122;SJ20134;SJ21840;SJ22476	K03004+K03014+K03015+K03021+K03010+K03027+K03013+K03006+K03006+K03015+K03005+K03002+K03011+K03012
Metabolism	Lipid metabolism	Sphingolipid metabolism	5	11	0.307055	0.999882	ko00600	SJ01690;SJ05058;SJ12778;SJ13300;SJ16261	K00654+K00654+K04708+K00654+K04718
Metabolism	Amino acid metabolism	Cysteine and methionine metabolism	18	47	0.317251	0.999882	ko00270	SJ00307;SJ00407;SJ02916;SJ03226;SJ04671;SJ06412;SJ07458;SJ07466;SJ07646;SJ07891;SJ09250;SJ09591;SJ10036;SJ14691;SJ19088;SJ19108;SJ20686;SJ22223	K01011+K00297+K01244+K00548+K00797+K00826+K01611+K01251+K14454+K00789+K01760+K00297+K01920+K00640+K00797+K11204+K12524+K12524
Metabolism	Glycan biosynthesis and metabolism	Glycosphingolipid biosynthesis - ganglio series	1	1	0.34058	0.999882	ko00604	SJ05600	K03372
Metabolism	Lipid metabolism	Cutin, suberine and wax biosynthesis	1	1	0.34058	0.999882	ko00073	SJ09287	K15403
Metabolism	Metabolism of other amino acids	beta-Alanine metabolism	7	17	0.349444	0.999882	ko00410	SJ00780;SJ04671;SJ06470;SJ13797;SJ15262;SJ19088;SJ22164	K00140+K00797+K00128+K01918+K00249+K00797+K05605
Metabolism	Amino acid metabolism	Alanine, aspartate and glutamate metabolism	13	34	0.362681	0.999882	ko00250	SJ00250;SJ04091;SJ04979;SJ06544;SJ07646;SJ10621;SJ10812;SJ10813;SJ15949;SJ19480;SJ19809;SJ20174;SJ22095	K00261+K01939+K00764+K01756+K14454+K00262+K00264+K00264+K00609+K00278+K14272+K00262+K01953
Metabolism	Biosynthesis of other secondary metabolites	Caffeine metabolism	4	9	0.367472	0.999882	ko00232	SJ00979;SJ05673;SJ05674;SJ13101	K00365+K00106+K00106+K00106
Metabolism	Lipid metabolism	alpha-Linolenic acid metabolism	9	23	0.376389	0.999882	ko00592	SJ05110;SJ05390;SJ05591;SJ07211;SJ07451;SJ09371;SJ12567;SJ13468;SJ20053	K01723+K01723+K10526+K10527+K00232+K07513+K00454+K00232+K10529
Metabolism	Energy metabolism	Photosynthesis	5	12	0.389184	0.999882	ko00195	SJ09107;SJ09247;SJ13685;SJ16605;SJ18410	K02641+K02636+K02717+K02639+K02719
Metabolism	Lipid metabolism	Glycerophospholipid metabolism	17	46	0.391218	0.999882	ko00564	SJ00878;SJ03194;SJ04791;SJ06760;SJ07612;SJ07747;SJ11668;SJ15136;SJ16475;SJ18009;SJ18340;SJ18572;SJ19268;SJ19317;SJ19560;SJ19931;SJ21676	K00006+K01049+K00901+K00999+K00981+K01517+K00630+K13513+K00006+K13535+K14156+K00111+K00968+K00993+K06130+K01094+K15728
Metabolism	Amino acid metabolism	Arginine biosynthesis	11	29	0.395769	0.999882	ko00220	SJ00250;SJ07646;SJ07892;SJ10621;SJ17014;SJ17015;SJ17774;SJ18541;SJ19809;SJ20174;SJ21981	K00261+K14454+K00818+K00262+K13253+K13253+K00145+K00611+K14272+K00262+K14677
Genetic Information Processing	Replication and repair	Nucleotide excision repair	16	44	0.428233	0.999882	ko03420	SJ03071;SJ03105;SJ03654;SJ09668;SJ11413;SJ13368;SJ14335;SJ15223;SJ16190;SJ16926;SJ17133;SJ17262;SJ18191;SJ19563;SJ20311;SJ20923	K02327+K04802+K10609+K10755+K02326+K10755+K02325+K06634+K10839+K10756+K03144+K03142+K10739+K02202+K02202+K10610
Metabolism	Amino acid metabolism	Phenylalanine metabolism	3	7	0.446069	0.999882	ko00360	SJ05778;SJ07646;SJ17348	K15849+K14454+K00074
Metabolism	Biosynthesis of other secondary metabolites	Isoquinoline alkaloid biosynthesis	3	7	0.446069	0.999882	ko00950	SJ05778;SJ07646;SJ11952	K15849+K14454+K01592
Genetic Information Processing	Folding, sorting and degradation	Protein export	12	33	0.454066	0.999882	ko03060	SJ00203;SJ04306;SJ07160;SJ09520;SJ10143;SJ10965;SJ16867;SJ17230;SJ17251;SJ18244;SJ19577;SJ20712	K09490+K03217+K09540+K13431+K03108+K03217+K09490+K03070+K03217+K12947+K09648+K03108
Metabolism	Metabolism of cofactors and vitamins	Vitamin B6 metabolism	4	10	0.460553	0.999882	ko00750	SJ03655;SJ10267;SJ11569;SJ19163	K00275+K08681+K01733+K06215
Metabolism	Metabolism of cofactors and vitamins	Pantothenate and CoA biosynthesis	5	13	0.470462	0.999882	ko00770	SJ06412;SJ11571;SJ13797;SJ19413;SJ20645	K00826+K09680+K01918+K01598+K02201
Metabolism	Biosynthesis of other secondary metabolites	Phenylpropanoid biosynthesis	5	13	0.470462	0.999882	ko00940	SJ00746;SJ07699;SJ10724;SJ12541;SJ12662	K00430+K13066+K13066+K00430+K11188
Metabolism	Amino acid metabolism	Lysine biosynthesis	6	16	0.477964	0.999882	ko00300	SJ13198;SJ16944;SJ20686;SJ20802;SJ21359;SJ22223	K01581+K01581+K12524+K10206+K01586+K12524
Metabolism	Carbohydrate metabolism	Pentose and glucuronate interconversions	7	19	0.484004	0.999882	ko00040	SJ03911;SJ04905;SJ06470;SJ11033;SJ11687;SJ12221;SJ16894	K00012+K01783+K00128+K00012+K01783+K00854+K00012
Cellular Processes	Transport and catabolism	Peroxisome	26	75	0.499294	0.999882	ko04146	SJ00040;SJ03402;SJ05118;SJ05394;SJ05673;SJ05674;SJ05906;SJ06498;SJ07451;SJ09371;SJ10365;SJ10559;SJ11093;SJ12065;SJ13101;SJ13312;SJ13468;SJ13971;SJ13972;SJ16590;SJ17283;SJ18892;SJ20095;SJ20716;SJ21059;SJ22267	K12663+K03781+K13347+K13342+K00106+K00106+K13341+K11517+K00232+K07513+K00477+K13348+K13348+K13348+K00106+K13346+K00232+K04564+K01897+K12663+K11517+K13237+K13348+K11517+K13299+K13279
Metabolism	Carbohydrate metabolism	Ascorbate and aldarate metabolism	12	34	0.503912	0.999882	ko00053	SJ00186;SJ02713;SJ03311;SJ03315;SJ03911;SJ04955;SJ06470;SJ11033;SJ14435;SJ15624;SJ16420;SJ16894	K17744+K10046+K00225+K00225+K00012+K10047+K00128+K00012+K00434+K08232+K00434+K00012
Metabolism	Nucleotide metabolism	Pyrimidine metabolism	35	102	0.516098	0.999882	ko00240	SJ00209;SJ00803;SJ00945;SJ01455;SJ02176;SJ02816;SJ03071;SJ03147;SJ03697;SJ05272;SJ06292;SJ07094;SJ07100;SJ07124;SJ07157;SJ10125;SJ10912;SJ11413;SJ14335;SJ15949;SJ16809;SJ17122;SJ17132;SJ18402;SJ18806;SJ19150;SJ19601;SJ20134;SJ21099;SJ21120;SJ21344;SJ21402;SJ21705;SJ21840;SJ22476	K03004+K03014+K03015+K00943+K03021+K13421+K02327+K03010+K10807+K03027+K03013+K01937+K03006+K00940+K03006+K00940+K03015+K02326+K02325+K00609+K10807+K03005+K02320+K01081+K00761+K01465+K13998+K03002+K13800+K10807+K00384+K02684+K00940+K03011+K03012
Genetic Information Processing	Translation	mRNA surveillance pathway	24	70	0.529498	0.999882	ko03015	SJ00833;SJ01646;SJ03348;SJ04289;SJ04718;SJ04722;SJ05205;SJ05916;SJ07474;SJ07720;SJ09536;SJ11898;SJ14283;SJ14818;SJ16195;SJ16814;SJ18393;SJ18728;SJ18827;SJ20494;SJ20514;SJ20648;SJ20799;SJ21156	K14325+K14404+K11584+K06965+K00565+K14326+K11584+K11583+K03456+K06269+K14411+K12882+K14324+K14399+K04382+K13025+K14407+K06269+K14396+K06269+K12883+K15544+K12877+K14403
Metabolism	Lipid metabolism	Fatty acid elongation	4	11	0.548266	0.999882	ko00062	SJ00783;SJ06616;SJ06882;SJ06969	K10703+K10249+K10703+K10251
Metabolism	Biosynthesis of other secondary metabolites	Tropane, piperidine and pyridine alkaloid biosynthesis	3	8	0.54966	0.999882	ko00960	SJ05778;SJ07646;SJ12149	K15849+K14454+K08081
Metabolism	Metabolism of terpenoids and polyketides	Sesquiterpenoid and triterpenoid biosynthesis	1	2	0.565246	0.999882	ko00909	SJ00579	K00511
Metabolism	Biosynthesis of other secondary metabolites	Glucosinolate biosynthesis	1	2	0.565246	0.999882	ko00966	SJ06412	K00826
Metabolism	Metabolism of terpenoids and polyketides	Limonene and pinene degradation	1	2	0.565246	0.999882	ko00903	SJ06470	K00128
Metabolism	Biosynthesis of other secondary metabolites	Flavonoid biosynthesis	1	2	0.565246	0.999882	ko00941	SJ18059	K00660
Metabolism	Global and Overview	Biosynthesis of amino acids	58	172	0.568206	0.999882	ko01230	SJ00821;SJ02434;SJ03226;SJ03966;SJ04251;SJ04717;SJ04905;SJ05204;SJ05778;SJ06122;SJ06412;SJ07646;SJ07665;SJ07743;SJ07891;SJ07892;SJ08386;SJ09109;SJ09250;SJ09590;SJ09777;SJ09991;SJ10220;SJ10812;SJ10813;SJ11019;SJ11564;SJ11569;SJ11687;SJ12026;SJ12204;SJ12953;SJ13198;SJ13560;SJ13642;SJ13678;SJ14691;SJ14704;SJ15388;SJ15530;SJ15971;SJ15992;SJ16944;SJ17441;SJ17585;SJ17628;SJ17774;SJ18471;SJ18541;SJ19144…	K01736+K00850+K00548+K01735+K01626+K01649+K01783+K00134+K15849+K00800+K00826+K14454+K00134+K01807+K00789+K00818+K01689+K00058+K01760+K01834+K01079+K01696+K01735+K00264+K00264+K00948+K00872+K01733+K01783+K00615+K00616+K01814+K01581+K01624+K00058+K01834+K00640+K15634+K01803+K00600+K00927+K00927+K01581+K01693+K00873+K01657+K00145+K01681+K00611+K00927+K14272+K12524+K10206+K01586+K01623+K14677+K12524+…
Genetic Information Processing	Transcription	Spliceosome	43	128	0.57926	0.999882	ko03040	SJ00638;SJ00639;SJ00903;SJ01210;SJ01346;SJ01840;SJ03235;SJ03237;SJ03865;SJ05160;SJ06971;SJ07355;SJ08228;SJ08578;SJ08607;SJ08841;SJ09337;SJ09819;SJ10491;SJ10646;SJ11146;SJ11147;SJ11196;SJ11729;SJ11898;SJ14929;SJ15123;SJ16799;SJ16814;SJ16857;SJ17474;SJ17503;SJ17897;SJ18419;SJ18673;SJ18878;SJ19968;SJ20514;SJ20527;SJ20633;SJ20799;SJ21864;SJ22447	K12828+K12828+K03283+K12848+K12837+K12837+K12827+K12827+K12855+K12823+K03283+K12625+K12733+K12823+K12837+K12867+K12862+K12847+K12818+K12859+K12856+K12856+K12854+K12823+K12882+K12817+K10599+K12872+K13025+K12741+K03283+K06063+K11092+K12830+K12816+K12890+K12890+K12883+K12820+K12826+K12877+K12880+K12861
Metabolism	Carbohydrate metabolism	Starch and sucrose metabolism	13	39	0.598377	0.999882	ko00500	SJ00231;SJ01458;SJ03911;SJ05004;SJ07303;SJ10476;SJ11033;SJ12224;SJ12510;SJ16894;SJ18341;SJ21183;SJ21324	K08678+K00694+K00012+K01835+K16055+K08678+K00012+K00847+K01835+K00012+K01835+K01087+K01087
Genetic Information Processing	Transcription	Basal transcription factors	9	27	0.603713	0.999882	ko03022	SJ02983;SJ05789;SJ15223;SJ17133;SJ17262;SJ19563;SJ20311;SJ20483;SJ22352	K03131+K03120+K06634+K03144+K03142+K02202+K02202+K03120+K03127
Metabolism	Lipid metabolism	Fatty acid degradation	9	27	0.603713	0.999882	ko00071	SJ06470;SJ07211;SJ07451;SJ08691;SJ08692;SJ09371;SJ13468;SJ13972;SJ15262	K00128+K10527+K00232+K15013+K15013+K07513+K00232+K01897+K00249
Metabolism	Energy metabolism	Sulfur metabolism	9	27	0.603713	0.999882	ko00920	SJ00307;SJ04851;SJ07811;SJ08442;SJ10078;SJ14691;SJ15444;SJ18452;SJ19972	K01011+K00958+K00860+K00387+K02045+K00640+K01082+K17725+K05907
Metabolism	Carbohydrate metabolism	Galactose metabolism	6	18	0.613561	0.999882	ko00052	SJ02434;SJ05004;SJ09253;SJ12510;SJ17177;SJ18341	K00850+K01835+K01784+K01835+K01785+K01835
Metabolism	Metabolism of cofactors and vitamins	Nicotinate and nicotinamide metabolism	6	18	0.613561	0.999882	ko00760	SJ03717;SJ07903;SJ18402;SJ19480;SJ20196;SJ22334	K03517+K01239+K01081+K00278+K01950+K00858
Genetic Information Processing	Replication and repair	Mismatch repair	10	31	0.649973	0.999882	ko03430	SJ03071;SJ03105;SJ03246;SJ04504;SJ05603;SJ09668;SJ10761;SJ13368;SJ16926;SJ18191	K02327+K04802+K10746+K08735+K10858+K10755+K08735+K10755+K10756+K10739
Genetic Information Processing	Folding, sorting and degradation	SNARE interactions in vesicular transport	6	19	0.673357	0.999882	ko04130	SJ01567;SJ01774;SJ01941;SJ10043;SJ11712;SJ19123	K08489+K08517+K08490+K08515+K08515+K08496
Metabolism	Carbohydrate metabolism	Inositol phosphate metabolism	20	63	0.696955	0.999882	ko00562	SJ00780;SJ01133;SJ04955;SJ06760;SJ10706;SJ11565;SJ14365;SJ14768;SJ15244;SJ15388;SJ15971;SJ15992;SJ16630;SJ17114;SJ17716;SJ18392;SJ19144;SJ21146;SJ21896;SJ22198	K00140+K01092+K10047+K00999+K01092+K01099+K01099+K00010+K00913+K01803+K00927+K00927+K18081+K00889+K01858+K18081+K00927+K01110+K00010+K01858
Metabolism	Amino acid metabolism	Tyrosine metabolism	4	13	0.697738	0.999882	ko00350	SJ05778;SJ07646;SJ11952;SJ12433	K15849+K14454+K01592+K01557
Genetic Information Processing	Folding, sorting and degradation	Proteasome	16	51	0.707546	0.999882	ko03050	SJ00010;SJ02130;SJ07222;SJ08597;SJ10772;SJ11942;SJ13116;SJ13207;SJ13208;SJ13891;SJ14357;SJ15749;SJ20163;SJ20612;SJ21621;SJ22206	K02729+K03031+K06699+K02734+K02736+K03032+K03064+K03066+K03066+K02732+K03063+K03038+K02737+K03062+K02738+K03039
Genetic Information Processing	Translation	Ribosome biogenesis in eukaryotes	30	94	0.708445	0.999882	ko03008	SJ00546;SJ02284;SJ02332;SJ03587;SJ03607;SJ04273;SJ04816;SJ05088;SJ05784;SJ07594;SJ09097;SJ10784;SJ11043;SJ11666;SJ12279;SJ12352;SJ12414;SJ12923;SJ13804;SJ14628;SJ16042;SJ16436;SJ18320;SJ18394;SJ19529;SJ19602;SJ19833;SJ20122;SJ20611;SJ22659	K07936+K03115+K14558+K12619+K07562+K14290+K14571+K14566+K14570+K14549+K14521+K14564+K14536+K14561+K11108+K12619+K14546+K14550+K14290+K11129+K14537+K14563+K06943+K03115+K14556+K11883+K14565+K14571+K14572+K06943
Metabolism	Biosynthesis of other secondary metabolites	Monobactam biosynthesis	3	10	0.717982	0.999882	ko00261	SJ04851;SJ20686;SJ22223	K00958+K12524+K12524
Metabolism	Amino acid metabolism	Valine, leucine and isoleucine degradation	16	52	0.740043	0.999882	ko00280	SJ00780;SJ03718;SJ04454;SJ04461;SJ06412;SJ06470;SJ06617;SJ08104;SJ08640;SJ09371;SJ11017;SJ12008;SJ12870;SJ13109;SJ15262;SJ22164	K00140+K00382+K01969+K00382+K00826+K00128+K01641+K01969+K00382+K07513+K00167+K01969+K01968+K00382+K00249+K05605
Metabolism	Amino acid metabolism	Tryptophan metabolism	5	17	0.740209	0.999882	ko00380	SJ03402;SJ06470;SJ07912;SJ12575;SJ21701	K03781+K00128+K00486+K00463+K00164
Environmental Information Processing	Membrane transport	ABC transporters	14	46	0.748652	0.999882	ko02010	SJ00642;SJ01270;SJ01608;SJ03901;SJ03902;SJ06172;SJ10078;SJ14054;SJ14254;SJ15002;SJ16737;SJ17622;SJ17871;SJ22251	K05665+K05665+K05665+K05681+K05681+K05661+K02045+K05658+K05658+K05658+K05673+K05665+K05658+K05673
Metabolism	Metabolism of cofactors and vitamins	Thiamine metabolism	2	7	0.750105	0.999882	ko00730	SJ09474;SJ20500	K04487+K14153
Genetic Information Processing	Folding, sorting and degradation	Sulfur relay system	3	11	0.781626	0.999882	ko04122	SJ00307;SJ09474;SJ21147	K01011+K04487+K03639
Metabolism	Metabolism of cofactors and vitamins	Folate biosynthesis	4	15	0.807952	0.999882	ko00790	SJ17018;SJ19601;SJ19644;SJ21147	K01930+K13998+K01307+K03639
Genetic Information Processing	Replication and repair	DNA replication	12	42	0.820514	0.999882	ko03030	SJ03071;SJ03105;SJ09668;SJ11413;SJ13368;SJ14335;SJ15396;SJ15989;SJ16926;SJ17132;SJ18191;SJ21402	K02327+K04802+K10755+K02326+K10755+K02325+K02540+K10743+K10756+K02320+K10739+K02684
Metabolism	Lipid metabolism	Glycerolipid metabolism	16	55	0.822975	0.999882	ko00561	SJ00988;SJ01897;SJ01898;SJ04791;SJ05717;SJ06470;SJ06491;SJ11594;SJ11595;SJ11668;SJ12177;SJ15136;SJ15833;SJ15835;SJ18789;SJ21676	K09480+K00679+K00679+K00901+K14457+K00128+K14457+K00864+K00864+K00630+K14457+K13513+K00679+K00679+K00863+K15728
Metabolism	Metabolism of other amino acids	Selenocompound metabolism	6	23	0.849214	0.999882	ko00450	SJ03223;SJ03226;SJ04851;SJ09250;SJ10034;SJ21344	K11717+K00548+K00958+K01760+K01874+K00384
Metabolism	Metabolism of terpenoids and polyketides	Carotenoid biosynthesis	4	16	0.84937	0.999882	ko00906	SJ09087;SJ11355;SJ18127;SJ19373	K15747+K15747+K09838+K09838
Metabolism	Amino acid metabolism	Histidine metabolism	4	16	0.84937	0.999882	ko00340	SJ05388;SJ06470;SJ12953;SJ17441	K01590+K00128+K01814+K01693
Metabolism	Glycan biosynthesis and metabolism	Other glycan degradation	2	9	0.867253	0.999882	ko00511	SJ09046;SJ09047	K15923+K15923
Metabolism	Metabolism of other amino acids	Cyanoamino acid metabolism	3	13	0.873447	0.999882	ko00460	SJ08599;SJ15530;SJ22552	K00681+K00600+K08248
Metabolism	Metabolism of cofactors and vitamins	Lipoic acid metabolism	1	5	0.875549	0.999882	ko00785	SJ03663	K03644
Metabolism	Lipid metabolism	Synthesis and degradation of ketone bodies	1	5	0.875549	0.999882	ko00072	SJ06617	K01641
Metabolism	Carbohydrate metabolism	Propanoate metabolism	10	38	0.884096	0.999882	ko00640	SJ00780;SJ03269;SJ03718;SJ04461;SJ08640;SJ11017;SJ13109;SJ15262;SJ21782;SJ22164	K00140+K01899+K00382+K00382+K00382+K00167+K00382+K00249+K01900+K05605
Metabolism	Global and Overview	Fatty acid metabolism	16	58	0.884631	0.999882	ko01212	SJ00667;SJ00783;SJ01444;SJ04229;SJ06882;SJ06969;SJ07211;SJ07451;SJ08691;SJ08692;SJ09228;SJ09371;SJ13258;SJ13468;SJ13972;SJ15262	K10256+K10703+K00059+K00059+K10703+K10251+K10527+K00232+K15013+K15013+K10257+K07513+K10256+K00232+K01897+K00249
Metabolism	Amino acid metabolism	Lysine degradation	7	28	0.890702	0.999882	ko00310	SJ01883;SJ02117;SJ04640;SJ06470;SJ09343;SJ19201;SJ21701	K00474+K00658+K00474+K00128+K00474+K00658+K00164
Metabolism	Glycan biosynthesis and metabolism	Glycosylphosphatidylinositol(GPI)-anchor biosynthesis	5	21	0.893001	0.999882	ko00563	SJ02060;SJ06220;SJ10686;SJ15821;SJ18266	K05292+K05293+K07541+K03434+K03857
Genetic Information Processing	Folding, sorting and degradation	RNA degradation	25	89	0.908463	0.999882	ko03018	SJ01379;SJ01417;SJ02228;SJ02384;SJ02434;SJ03587;SJ05601;SJ07355;SJ07914;SJ08386;SJ09377;SJ09393;SJ10231;SJ11562;SJ11923;SJ12089;SJ12352;SJ12788;SJ14697;SJ14733;SJ15512;SJ17062;SJ19411;SJ20841;SJ22278	K14442+K12602+K12606+K12581+K00850+K12619+K12598+K12625+K12584+K01689+K12585+K03514+K12614+K12620+K10643+K12603+K12619+K12608+K14442+K03679+K12580+K12586+K11600+K12611+K04077
Metabolism	Metabolism of other amino acids	Taurine and hypotaurine metabolism	1	6	0.918011	0.999882	ko00430	SJ08599	K00681
Environmental Information Processing	Signal transduction	Phosphatidylinositol signaling system	15	57	0.919854	0.999882	ko04070	SJ01133;SJ01891;SJ04791;SJ04955;SJ06760;SJ07612;SJ10706;SJ11565;SJ14365;SJ15244;SJ16630;SJ17114;SJ18392;SJ21146;SJ22245	K01092+K02183+K00901+K10047+K00999+K00981+K01092+K01099+K01099+K00913+K18081+K00889+K18081+K01110+K07756
Human Diseases	Endocrine and metabolic diseases	Insulin resistance	21	77	0.920763	0.999882	ko04931	SJ02472;SJ02718;SJ04313;SJ07720;SJ08441;SJ08923;SJ11664;SJ12900;SJ15133;SJ16354;SJ17240;SJ17347;SJ18543;SJ18728;SJ19575;SJ19576;SJ20494;SJ20921;SJ21146;SJ21808;SJ22548	K07198+K09667+K07198+K06269+K07198+K07198+K04688+K17605+K07198+K04688+K04688+K06276+K07198+K06269+K07203+K07203+K06269+K04688+K01110+K07198+K04688
Metabolism	Carbohydrate metabolism	Pyruvate metabolism	16	61	0.927828	0.999882	ko00620	SJ00971;SJ01042;SJ01144;SJ03718;SJ04461;SJ04717;SJ05770;SJ06470;SJ08640;SJ10725;SJ10792;SJ13109;SJ14150;SJ14668;SJ17585;SJ20245	K00627+K00627+K01069+K00382+K00382+K01649+K01679+K00128+K00382+K00627+K00627+K00382+K01638+K01610+K00873+K03778
Human Diseases	Endocrine and metabolic diseases	AGE-RAGE signaling pathway in diabetic complications	3	15	0.92929	0.999882	ko04933	SJ14523;SJ16326;SJ16568	K04371+K04371+K04392
Metabolism	Global and Overview	2-Oxocarboxylic acid metabolism	8	34	0.935261	0.999882	ko01210	SJ04717;SJ06412;SJ07646;SJ07892;SJ17774;SJ18471;SJ19809;SJ21981	K01649+K00826+K14454+K00818+K00145+K01681+K14272+K14677
Genetic Information Processing	Replication and repair	Base excision repair	7	31	0.943474	0.999882	ko03410	SJ03071;SJ03105;SJ04992;SJ09224;SJ10667;SJ11413;SJ14335	K02327+K04802+K01142+K03649+K10801+K02326+K02325
Metabolism	Lipid metabolism	Ether lipid metabolism	1	7	0.945996	0.999882	ko00565	SJ19317	K00993
Metabolism	Metabolism of cofactors and vitamins	Porphyrin and chlorophyll metabolism	11	48	0.967396	0.999882	ko00860	SJ00174;SJ00278;SJ01635;SJ03601;SJ07890;SJ10681;SJ11469;SJ16078;SJ20370;SJ22309;SJ22517	K01764+K13071+K14735+K02492+K01885+K00228+K00798+K13071+K00510+K13071+K14735
Metabolism	Glycan biosynthesis and metabolism	N-Glycan biosynthesis	7	34	0.972278	0.999882	ko00510	SJ02055;SJ11238;SJ12004;SJ18586;SJ19084;SJ19274;SJ19404	K12666+K03844+K12670+K12669+K03846+K12669+K07151
Metabolism	Amino acid metabolism	Valine, leucine and isoleucine biosynthesis	2	14	0.976066	0.999882	ko00290	SJ04717;SJ06412	K01649+K00826
Metabolism	Carbohydrate metabolism	Butanoate metabolism	2	14	0.976066	0.999882	ko00650	SJ06617;SJ17348	K01641+K00074
Genetic Information Processing	Folding, sorting and degradation	Ubiquitin mediated proteolysis	24	96	0.980174	0.999882	ko04120	SJ00975;SJ01027;SJ01365;SJ01371;SJ01577;SJ03654;SJ03726;SJ03727;SJ06876;SJ08916;SJ09000;SJ10760;SJ14051;SJ15117;SJ15123;SJ17228;SJ17475;SJ18681;SJ19253;SJ20170;SJ20646;SJ20923;SJ21005;SJ22393	K10592+K03178+K03094+K10684+K03094+K10609+K10597+K10597+K10615+K10573+K10597+K10579+K10685+K06688+K10599+K10260+K10143+K10576+K10143+K10573+K10586+K10610+K10586+K10686
Metabolism	Lipid metabolism	Fatty acid biosynthesis	5	28	0.982936	0.999882	ko00061	SJ01444;SJ04229;SJ08691;SJ08692;SJ13972	K00059+K00059+K15013+K15013+K01897
Metabolism	Metabolism of terpenoids and polyketides	Terpenoid backbone biosynthesis	7	36	0.983196	0.999882	ko00900	SJ04742;SJ05356;SJ06617;SJ17982;SJ18429;SJ18779;SJ20033	K00938+K01597+K01641+K05954+K06013+K00021+K14066
Metabolism	Metabolism of cofactors and vitamins	Biotin metabolism	2	15	0.983262	0.999882	ko00780	SJ01444;SJ04229	K00059+K00059
Cellular Processes	Transport and catabolism	Regulation of autophagy	10	51	0.992792	0.999882	ko04140	SJ02057;SJ02472;SJ04313;SJ08441;SJ08923;SJ15133;SJ17330;SJ18168;SJ18543;SJ21808	K08269+K07198+K07198+K07198+K07198+K07198+K08343+K17890+K07198+K07198
Metabolism	Glycan biosynthesis and metabolism	Other types of O-glycan biosynthesis	1	12	0.993323	0.999882	ko00514	SJ02718	K09667
Genetic Information Processing	Replication and repair	Non-homologous end-joining	1	13	0.995607	0.999882	ko03450	SJ00160	K10885
Organismal Systems	Environmental adaptation	Plant-pathogen interaction	22	98	0.996071	0.999882	ko04626	SJ00138;SJ00449;SJ01496;SJ01784;SJ01891;SJ02274;SJ05934;SJ07838;SJ08216;SJ08268;SJ08679;SJ08889;SJ09354;SJ10414;SJ10966;SJ11594;SJ11595;SJ12282;SJ13844;SJ14523;SJ15391;SJ16326	K04079+K13412+K13412+K13449+K02183+K13412+K04368+K13447+K13412+K13420+K13412+K13457+K13448+K09487+K13447+K00864+K00864+K13412+K13447+K04371+K13448+K04371
Genetic Information Processing	Replication and repair	Homologous recombination	5	36	0.998432	0.999882	ko03440	SJ00538;SJ03071;SJ08976;SJ18191;SJ22436	K10901+K02327+K10901+K10739+K04482
Metabolism	Metabolism of cofactors and vitamins	Ubiquinone and other terpenoid-quinone biosynthesis	2	25	0.999599	0.999882	ko00130	SJ00661;SJ01234	K06125+K09833
Environmental Information Processing	Signal transduction	Plant hormone signal transduction	7	51	0.999758	0.999882	ko04075	SJ01784;SJ02704;SJ03029;SJ08686;SJ13648;SJ16513;SJ19303	K13449+K14510+K14510+K14510+K14432+K14510+K14510
Metabolism	Metabolism of cofactors and vitamins	Riboflavin metabolism	5	44	0.999882	0.999882	ko00740	SJ01760;SJ04442;SJ04672;SJ17329;SJ22508	K00861+K00794+K14652+K14652+K11752

## Sheet: SPvsMG-GENE
table S21-e. KEGG enrichment of the genes maintain negtive relationship between mehylation level and expresion for SPvsMG(for figure3C)
KEGG_A_class	KEGG_B_class	Pathway	out (915)	All (2760)	Pvalue	Qvalue	Pathway ID	Genes	K_IDs
Metabolism	Energy metabolism	Oxidative phosphorylation	30	46	7.2509e-06	0.000848356	ko00190	SJ00836;SJ02118;SJ02694;SJ03106;SJ04098;SJ04208;SJ04783;SJ06515;SJ07491;SJ09429;SJ09960;SJ10687;SJ13724;SJ14813;SJ14893;SJ14995;SJ15310;SJ15980;SJ16239;SJ16410;SJ16637;SJ16805;SJ16806;SJ17407;SJ18770;SJ19412;SJ19765;SJ19948;SJ21232;SJ22333	K02148+K00235+K00236+K00413+K02154+K02149+K02145+K02138+K02144+K02132+K03965+K01507+K02147+K02150+K02155+K03942+K03934+K03661+K02146+K03941+K00411+K02134+K02133+K02136+K00237+K03937+K01507+K03953+K03939+K03940
Genetic Information Processing	Translation	Ribosome	49	93	6.04428e-05	0.0035359	ko03010	SJ00940;SJ00952;SJ01344;SJ01421;SJ02002;SJ02896;SJ03472;SJ03728;SJ04045;SJ04095;SJ04209;SJ04891;SJ05639;SJ07119;SJ07137;SJ08233;SJ08623;SJ08979;SJ09225;SJ10679;SJ11036;SJ11106;SJ11149;SJ11474;SJ12275;SJ12432;SJ13029;SJ13355;SJ13802;SJ14445;SJ15199;SJ15500;SJ15887;SJ16757;SJ16866;SJ18411;SJ18494;SJ18503;SJ18767;SJ18912;SJ19425;SJ19595;SJ19704;SJ20453;SJ20462;SJ21023;SJ21145;SJ21296;SJ22043	K02880+K02958+K02951+K02898+K02876+K02981+K02888+K02995+K02871+K02956+K02901+K02873+K02865+K02947+K02894+K02956+K02926+K02927+K02949+K02984+K02957+K02940+K02990+K02896+K02985+K02960+K02974+K02885+K02977+K02896+K02938+K02879+K02903+K02882+K02868+K02902+K02934+K02993+K02988+K02906+K02889+K02997+K02932+K02893+K02953+K02961+K02884+K02887+K02936
Metabolism	Carbohydrate metabolism	Pentose phosphate pathway	21	32	0.00015788	0.00615733	ko00030	SJ02434;SJ04582;SJ04905;SJ05004;SJ07743;SJ08179;SJ10585;SJ11019;SJ11687;SJ11912;SJ11913;SJ12026;SJ12204;SJ12510;SJ13518;SJ14175;SJ14821;SJ16950;SJ18341;SJ21513;SJ22520	K00850+K00850+K01783+K01835+K01807+K01810+K01057+K00948+K01783+K00033+K00036+K00615+K00616+K01835+K03841+K03841+K03841+K03841+K01835+K01623+K01623
Metabolism	Energy metabolism	Nitrogen metabolism	18	28	0.000686459	0.0200789	ko00910	SJ00250;SJ00644;SJ02288;SJ04922;SJ05424;SJ05426;SJ05427;SJ05431;SJ07765;SJ10621;SJ10812;SJ10813;SJ13463;SJ15446;SJ18135;SJ19008;SJ20174;SJ20190	K00261+K10534+K01725+K00284+K02575+K02575+K02575+K02575+K01674+K00262+K00264+K00264+K00284+K10534+K01674+K10534+K00262+K00264
Metabolism	Carbohydrate metabolism	Glycolysis / Gluconeogenesis	41	82	0.000999403	0.023386	ko00010	SJ01042;SJ02434;SJ03718;SJ04461;SJ04582;SJ05004;SJ05024;SJ05204;SJ05251;SJ06470;SJ07665;SJ08179;SJ08601;SJ08640;SJ09253;SJ09590;SJ10725;SJ10780;SJ10792;SJ12139;SJ12510;SJ13109;SJ13451;SJ13518;SJ13527;SJ13678;SJ14175;SJ14668;SJ14704;SJ14821;SJ14925;SJ15388;SJ15529;SJ15971;SJ15991;SJ16950;SJ17585;SJ18341;SJ19646;SJ21513;SJ22520	K00627+K00850+K00382+K00382+K00850+K01835+K00927+K00134+K00134+K00128+K00134+K01810+K01895+K00382+K01784+K01834+K00627+K00927+K00627+K01895+K01835+K00382+K00873+K03841+K00627+K01834+K03841+K01610+K15634+K03841+K00161+K01803+K01834+K00927+K00927+K03841+K00873+K01835+K01792+K01623+K01623
Metabolism	Carbohydrate metabolism	Citrate cycle (TCA cycle)	23	40	0.0012318	0.02402	ko00020	SJ01042;SJ02118;SJ02212;SJ02694;SJ03269;SJ03718;SJ04461;SJ05075;SJ05770;SJ08640;SJ10725;SJ10792;SJ13109;SJ13527;SJ14668;SJ14925;SJ15746;SJ16863;SJ18471;SJ18770;SJ19201;SJ21701;SJ21782	K00627+K00235+K01647+K00236+K01899+K00382+K00382+K00026+K01679+K00382+K00627+K00627+K00382+K00627+K01610+K00161+K00025+K01648+K01681+K00237+K00658+K00164+K01900
Metabolism	Global and Overview	Carbon metabolism	77	176	0.00158004	0.0264092	ko01200	SJ00250;SJ00407;SJ01042;SJ02118;SJ02212;SJ02434;SJ02694;SJ03269;SJ03718;SJ03913;SJ04461;SJ04582;SJ04905;SJ05024;SJ05075;SJ05204;SJ05251;SJ05770;SJ05786;SJ06127;SJ07646;SJ07665;SJ07733;SJ07743;SJ08179;SJ08601;SJ08640;SJ09109;SJ09590;SJ09591;SJ09777;SJ10585;SJ10617;SJ10623;SJ10725;SJ10780;SJ10792;SJ11019;SJ11687;SJ11912;SJ11913;SJ12026;SJ12139;SJ12204;SJ13109;SJ13451;SJ13518;SJ13527;SJ13642;SJ13678…	K00261+K00297+K00627+K00235+K01647+K00850+K00236+K01899+K00382+K07511+K00382+K00850+K01783+K00927+K00026+K00134+K00134+K01679+K01070+K18121+K14454+K00134+K00814+K01807+K01810+K01895+K00382+K00058+K01834+K00297+K01079+K01057+K19269+K01637+K00627+K00927+K00627+K00948+K01783+K00033+K00036+K00615+K01895+K00616+K00382+K00873+K03841+K00627+K00058+K01834+K01638+K03841+K01610+K15634+K03841+K00161+K00249+…
Cellular Processes	Transport and catabolism	Endocytosis	46	99	0.00346719	0.0507076	ko04144	SJ00069;SJ00100;SJ00625;SJ00731;SJ00820;SJ00893;SJ01209;SJ01628;SJ02123;SJ02548;SJ02605;SJ03225;SJ03238;SJ03243;SJ05330;SJ05604;SJ06212;SJ06346;SJ06402;SJ06858;SJ06971;SJ07281;SJ07377;SJ09231;SJ09757;SJ10360;SJ10584;SJ10728;SJ12270;SJ13528;SJ14146;SJ14198;SJ14638;SJ14793;SJ15448;SJ17065;SJ17114;SJ17474;SJ17750;SJ18422;SJ18904;SJ19586;SJ20773;SJ20780;SJ21996;SJ22642	K12486+K07897+K12486+K12195+K19476+K07901+K18468+K07904+K07904+K07901+K12486+K12197+K12471+K12184+K12190+K12483+K18443+K18467+K12493+K07897+K03283+K11824+K12200+K12199+K03283+K07937+K12192+K11826+K07904+K07937+K12198+K11827+K05757+K18442+K18442+K12479+K00889+K03283+K07897+K00889+K11839+K04646+K12185+K12189+K12489+K17917
Metabolism	Carbohydrate metabolism	Amino sugar and nucleotide sugar metabolism	26	51	0.00593699	0.0771809	ko00520	SJ02713;SJ03419;SJ03911;SJ05004;SJ05880;SJ08179;SJ09253;SJ10400;SJ10502;SJ11033;SJ12224;SJ12467;SJ12510;SJ14545;SJ15067;SJ15790;SJ16241;SJ16894;SJ17935;SJ18341;SJ18633;SJ19009;SJ21018;SJ21655;SJ22044;SJ22556	K10046+K00820+K00012+K01835+K02377+K01810+K01784+K08679+K00963+K00012+K00847+K01836+K01835+K17497+K01809+K01097+K12450+K00012+K18677+K01835+K00820+K00820+K12450+K01711+K01809+K12451
Cellular Processes	Transport and catabolism	Phagosome	21	41	0.0120959	0.141523	ko04145	SJ00100;SJ00210;SJ00836;SJ01774;SJ04098;SJ04208;SJ04783;SJ05959;SJ06858;SJ07491;SJ07885;SJ07886;SJ13724;SJ14813;SJ14893;SJ15980;SJ16239;SJ16568;SJ17148;SJ17750;SJ22151	K07897+K10956+K02148+K08517+K02154+K02149+K02145+K00921+K07897+K02144+K07375+K07375+K02147+K02150+K02155+K03661+K02146+K04392+K00914+K07897+K07374
Metabolism	Lipid metabolism	Steroid biosynthesis	9	14	0.0165541	0.163927	ko00100	SJ00579;SJ00834;SJ04782;SJ05072;SJ05905;SJ09945;SJ11479;SJ13501;SJ14541	K00511+K00227+K07748+K05917+K00559+K01853+K14424+K14674+K00213
Metabolism	Carbohydrate metabolism	Fructose and mannose metabolism	21	42	0.016813	0.163927	ko00051	SJ02434;SJ04582;SJ05024;SJ05880;SJ09481;SJ10780;SJ11840;SJ12224;SJ13518;SJ14175;SJ14545;SJ14821;SJ15067;SJ15388;SJ15971;SJ15991;SJ16950;SJ21513;SJ21655;SJ22044;SJ22520	K00850+K00850+K00927+K02377+K01103+K00927+K01103+K00847+K03841+K03841+K17497+K03841+K01809+K01803+K00927+K00927+K03841+K01623+K01711+K01809+K01623
Metabolism	Energy metabolism	Carbon fixation in photosynthetic organisms	24	50	0.0198035	0.178231	ko00710	SJ04905;SJ05024;SJ05075;SJ05204;SJ05251;SJ07646;SJ07665;SJ07733;SJ07743;SJ10780;SJ11687;SJ12026;SJ13518;SJ14175;SJ14668;SJ14821;SJ15388;SJ15746;SJ15971;SJ15991;SJ16950;SJ17320;SJ21513;SJ22520	K01783+K00927+K00026+K00134+K00134+K14454+K00134+K00814+K01807+K00927+K01783+K00615+K03841+K03841+K01610+K03841+K01803+K00025+K00927+K00927+K03841+K01100+K01623+K01623
Metabolism	Lipid metabolism	Ether lipid metabolism	5	7	0.0440257	0.367929	ko00565	SJ06171;SJ13501;SJ13643;SJ19317;SJ22477	K00993+K14674+K13519+K00993+K13510
Metabolism	Lipid metabolism	Glycerophospholipid metabolism	21	46	0.051016	0.397925	ko00564	SJ00878;SJ03194;SJ04791;SJ06171;SJ06760;SJ07612;SJ07747;SJ08733;SJ08831;SJ09127;SJ13501;SJ13643;SJ15136;SJ16475;SJ18009;SJ19317;SJ19545;SJ19560;SJ19931;SJ21676;SJ22477	K00006+K01049+K00901+K00993+K00999+K00981+K01517+K00995+K00655+K13511+K14674+K13519+K13513+K00006+K13535+K00993+K08730+K06130+K01094+K15728+K13510
Genetic Information Processing	Translation	RNA transport	44	108	0.0558803	0.408625	ko03013	SJ00833;SJ01301;SJ01343;SJ01422;SJ01522;SJ01884;SJ02065;SJ02158;SJ03383;SJ03607;SJ04061;SJ04273;SJ04492;SJ04722;SJ05853;SJ05957;SJ06976;SJ06977;SJ07712;SJ08045;SJ08579;SJ10475;SJ11484;SJ11898;SJ11922;SJ12242;SJ13495;SJ13508;SJ13512;SJ13804;SJ14332;SJ14734;SJ15511;SJ15607;SJ16390;SJ16814;SJ18923;SJ19140;SJ19986;SJ20175;SJ20799;SJ21036;SJ21096;SJ21570	K14325+K13151+K14308+K03250+K13137+K03241+K03257+K02516+K14312+K07562+K03260+K14290+K03249+K14326+K14309+K10577+K14288+K14288+K18213+K05019+K13174+K14313+K14297+K12882+K14004+K03247+K03231+K13131+K03231+K14290+K12879+K03246+K05749+K00784+K03252+K13025+K03259+K03253+K14293+K13171+K12877+K03242+K03240+K14289
Metabolism	Lipid metabolism	Linoleic acid metabolism	7	12	0.0642313	0.430423	ko00591	SJ05858;SJ08276;SJ13501;SJ16632;SJ16633;SJ16634;SJ21859	K15718+K15718+K14674+K15718+K15718+K15718+K15718
Metabolism	Carbohydrate metabolism	Inositol phosphate metabolism	27	63	0.0662189	0.430423	ko00562	SJ01133;SJ03230;SJ04955;SJ05024;SJ05836;SJ05959;SJ06760;SJ10780;SJ11565;SJ14365;SJ14637;SJ14768;SJ15244;SJ15388;SJ15971;SJ15991;SJ16244;SJ16630;SJ17114;SJ17148;SJ17716;SJ18392;SJ18422;SJ21146;SJ21819;SJ21896;SJ22198	K01092+K01858+K10047+K00927+K15422+K00921+K00999+K00927+K01099+K01099+K00010+K00010+K00913+K01803+K00927+K00927+K05857+K18081+K00889+K00914+K01858+K18081+K00889+K01110+K01771+K00010+K01858
Metabolism	Amino acid metabolism	Cysteine and methionine metabolism	20	47	0.111617	0.655515	ko00270	SJ00307;SJ00407;SJ02916;SJ03226;SJ05075;SJ06412;SJ07466;SJ07646;SJ07891;SJ09250;SJ09591;SJ10036;SJ14933;SJ15746;SJ15937;SJ16706;SJ19088;SJ19108;SJ20026;SJ22223	K01011+K00297+K01244+K00548+K00026+K00826+K01251+K14454+K00789+K01760+K00297+K01920+K01244+K00025+K01738+K01738+K00797+K11204+K01739+K12524
Human Diseases	Endocrine and metabolic diseases	Insulin resistance	31	77	0.112054	0.655515	ko04931	SJ02004;SJ02009;SJ02472;SJ02718;SJ03419;SJ04313;SJ06589;SJ06590;SJ07720;SJ08441;SJ08923;SJ10979;SJ11664;SJ12900;SJ15052;SJ15133;SJ16354;SJ17347;SJ18543;SJ18549;SJ18633;SJ18728;SJ19009;SJ19575;SJ19576;SJ20494;SJ20921;SJ21146;SJ21808;SJ21837;SJ22548	K07203+K07203+K07198+K09667+K00820+K07198+K07198+K07198+K06269+K07198+K07198+K09667+K04688+K17605+K07200+K07198+K04688+K06276+K07198+K07198+K00820+K06269+K00820+K07203+K07203+K06269+K04688+K01110+K07198+K07198+K04688
Metabolism	Carbohydrate metabolism	Propanoate metabolism	16	38	0.156884	0.873976	ko00640	SJ03269;SJ03718;SJ03913;SJ04461;SJ08601;SJ08640;SJ11016;SJ11017;SJ12139;SJ13109;SJ14528;SJ14529;SJ15262;SJ18449;SJ21782;SJ22164	K01899+K00382+K07511+K00382+K01895+K00382+K09699+K00167+K01895+K00382+K11262+K11262+K00249+K00166+K01900+K05605
Metabolism	Biosynthesis of other secondary metabolites	Isoquinoline alkaloid biosynthesis	4	7	0.170245	0.873976	ko00950	SJ05778;SJ06532;SJ07646;SJ11952	K15849+K00505+K14454+K01592
Genetic Information Processing	Folding, sorting and degradation	Protein processing in endoplasmic reticulum	51	137	0.171807	0.873976	ko04141	SJ00063;SJ00138;SJ00203;SJ00210;SJ00832;SJ01365;SJ01577;SJ02055;SJ02297;SJ02926;SJ03726;SJ03727;SJ04236;SJ05034;SJ05889;SJ06971;SJ06974;SJ07160;SJ07504;SJ08534;SJ09000;SJ09282;SJ09757;SJ10151;SJ10414;SJ10678;SJ11922;SJ11938;SJ12004;SJ12053;SJ12525;SJ12916;SJ13009;SJ13150;SJ13825;SJ16190;SJ16659;SJ16867;SJ17455;SJ17474;SJ18586;SJ19274;SJ19747;SJ20449;SJ20573;SJ20629;SJ20938;SJ21321;SJ21483;SJ21597…	K14005+K04079+K09490+K10956+K09517+K03094+K03094+K12666+K04523+K10575+K10597+K10597+K09517+K01230+K14007+K03283+K13989+K09540+K07953+K12668+K10597+K08852+K03283+K09517+K09487+K01456+K14004+K09486+K12670+K14015+K10666+K14026+K09584+K10976+K09503+K10839+K09580+K09490+K09584+K03283+K12669+K12669+K14006+K11718+K13719+K14026+K14007+K14012+K14011+K09523+K13525
Metabolism	Lipid metabolism	alpha-Linolenic acid metabolism	10	23	0.20014	0.960325	ko00592	SJ05110;SJ05390;SJ05591;SJ07211;SJ07451;SJ07909;SJ13468;SJ13501;SJ20053;SJ22257	K01723+K01723+K10526+K10527+K00232+K00232+K00232+K14674+K10529+K05894
Metabolism	Amino acid metabolism	Alanine, aspartate and glutamate metabolism	14	34	0.205198	0.960325	ko00250	SJ00250;SJ03419;SJ04979;SJ07646;SJ07733;SJ10621;SJ10812;SJ10813;SJ15949;SJ18633;SJ19009;SJ19480;SJ20174;SJ20190	K00261+K00820+K00764+K14454+K00814+K00262+K00264+K00264+K00609+K00820+K00820+K00278+K00262+K00264
Genetic Information Processing	Transcription	Spliceosome	47	128	0.216137	0.962559	ko03040	SJ00638;SJ00639;SJ01210;SJ01346;SJ01374;SJ01840;SJ03235;SJ03809;SJ03865;SJ05160;SJ05779;SJ06301;SJ06455;SJ06655;SJ06971;SJ07355;SJ08228;SJ08578;SJ08607;SJ08810;SJ08838;SJ08841;SJ09337;SJ09382;SJ09757;SJ11146;SJ11196;SJ11729;SJ11898;SJ12138;SJ14332;SJ14929;SJ15123;SJ16799;SJ16814;SJ16857;SJ17474;SJ17503;SJ17897;SJ18419;SJ18673;SJ18878;SJ19236;SJ20633;SJ20707;SJ20799;SJ22447	K12828+K12828+K12848+K12837+K12839+K12837+K12827+K12815+K12855+K12823+K12733+K12890+K12857+K12842+K03283+K12625+K12733+K12823+K12837+K11088+K11092+K12867+K12862+K12863+K03283+K12856+K12854+K12823+K12882+K10599+K12879+K12817+K10599+K12872+K13025+K12741+K03283+K06063+K11092+K12830+K12816+K12890+K12816+K12826+K12818+K12877+K12861
Metabolism	Carbohydrate metabolism	Glyoxylate and dicarboxylate metabolism	16	40	0.222129	0.962559	ko00630	SJ02212;SJ03718;SJ04461;SJ04922;SJ05075;SJ06127;SJ08640;SJ10617;SJ10623;SJ13109;SJ13463;SJ14150;SJ15379;SJ15530;SJ15746;SJ18471	K01647+K00382+K00382+K00284+K00026+K18121+K00382+K19269+K01637+K00382+K00284+K01638+K01433+K00600+K00025+K01681
Metabolism	Energy metabolism	Sulfur metabolism	11	27	0.258191	0.999919	ko00920	SJ00307;SJ04851;SJ05836;SJ08442;SJ10078;SJ15444;SJ15937;SJ16706;SJ18452;SJ19972;SJ20026	K01011+K00958+K15422+K00387+K02045+K01082+K01738+K01738+K17725+K05907+K01739
Metabolism	Carbohydrate metabolism	Pentose and glucuronate interconversions	8	19	0.272974	0.999919	ko00040	SJ03911;SJ04905;SJ06470;SJ10502;SJ11033;SJ11687;SJ16894;SJ20535	K00012+K01783+K00128+K00963+K00012+K01783+K00012+K18106
Genetic Information Processing	Folding, sorting and degradation	SNARE interactions in vesicular transport	8	19	0.272974	0.999919	ko04130	SJ00509;SJ01774;SJ01941;SJ10043;SJ11712;SJ14542;SJ19086;SJ19123	K08493+K08517+K08490+K08515+K08515+K08504+K08498+K08496
Genetic Information Processing	Translation	mRNA surveillance pathway	26	70	0.274787	0.999919	ko03015	SJ00833;SJ03348;SJ04289;SJ04718;SJ04722;SJ05205;SJ05916;SJ07474;SJ07720;SJ09536;SJ11898;SJ13703;SJ14818;SJ15362;SJ16814;SJ18393;SJ18417;SJ18728;SJ18827;SJ20175;SJ20494;SJ20648;SJ20799;SJ21156;SJ21225;SJ21911	K14325+K11584+K06965+K00565+K14326+K11584+K11583+K03456+K06269+K14411+K12882+K04382+K14399+K03456+K13025+K14407+K14411+K06269+K14396+K13171+K06269+K15544+K12877+K14403+K14376+K14411
Metabolism	Lipid metabolism	Sphingolipid metabolism	5	11	0.284164	0.999919	ko00600	SJ01689;SJ01690;SJ05058;SJ12778;SJ13300	K00654+K00654+K00654+K04708+K00654
Metabolism	Carbohydrate metabolism	Starch and sucrose metabolism	15	39	0.29092	0.999919	ko00500	SJ01458;SJ03911;SJ05004;SJ07303;SJ08179;SJ10128;SJ10400;SJ10502;SJ11033;SJ12224;SJ12510;SJ16894;SJ17025;SJ18341;SJ21183	K00694+K00012+K01835+K16055+K01810+K16055+K08679+K00963+K00012+K00847+K01835+K00012+K16055+K01835+K01087
Metabolism	Amino acid metabolism	Lysine degradation	11	28	0.306014	0.999919	ko00310	SJ01883;SJ03913;SJ04640;SJ06470;SJ06943;SJ07386;SJ09343;SJ16052;SJ18761;SJ19201;SJ21701	K00474+K07511+K00474+K00128+K11423+K00474+K00474+K18826+K00474+K00658+K00164
Metabolism	Glycan biosynthesis and metabolism	Glycosphingolipid biosynthesis - ganglio series	1	1	0.331522	0.999919	ko00604	SJ05600	K03372
Metabolism	Lipid metabolism	Cutin, suberine and wax biosynthesis	1	1	0.331522	0.999919	ko00073	SJ09287	K15403
Genetic Information Processing	Folding, sorting and degradation	Ubiquitin mediated proteolysis	34	96	0.352303	0.999919	ko04120	SJ00224;SJ00232;SJ00975;SJ01365;SJ01577;SJ02926;SJ03332;SJ03654;SJ03726;SJ03727;SJ05593;SJ05957;SJ06876;SJ08916;SJ09000;SJ10664;SJ10760;SJ12138;SJ12751;SJ12965;SJ14051;SJ15117;SJ15123;SJ17228;SJ17475;SJ18681;SJ19253;SJ19335;SJ20138;SJ20496;SJ20646;SJ20681;SJ20923;SJ22393	K10589+K03350+K10592+K03094+K03094+K10575+K10615+K10609+K10597+K10597+K03351+K10577+K10615+K10573+K10597+K10592+K10579+K10599+K10589+K10592+K10685+K06688+K10599+K10260+K10143+K10576+K10143+K03869+K03348+K10592+K10586+K10592+K10610+K10686
Human Diseases	Endocrine and metabolic diseases	AGE-RAGE signaling pathway in diabetic complications	6	15	0.375603	0.999919	ko04933	SJ12262;SJ12927;SJ14523;SJ16244;SJ16326;SJ16568	K04371+K04371+K04371+K05857+K04371+K04392
Metabolism	Carbohydrate metabolism	Galactose metabolism	7	18	0.384865	0.999919	ko00052	SJ02434;SJ04582;SJ05004;SJ09253;SJ10502;SJ12510;SJ18341	K00850+K00850+K01835+K01784+K00963+K01835+K01835
Genetic Information Processing	Folding, sorting and degradation	Protein export	12	33	0.410031	0.999919	ko03060	SJ00203;SJ00210;SJ04306;SJ05345;SJ07160;SJ09520;SJ10143;SJ11899;SJ14158;SJ16867;SJ19577;SJ20712	K09490+K10956+K03217+K03217+K09540+K13431+K03108+K12948+K03106+K09490+K09648+K03108
Metabolism	Metabolism of terpenoids and polyketides	Terpenoid backbone biosynthesis	13	36	0.412986	0.999919	ko00900	SJ00173;SJ04742;SJ05356;SJ06255;SJ06617;SJ10130;SJ11576;SJ13532;SJ17982;SJ18388;SJ18429;SJ18779;SJ20033	K00787+K00938+K01597+K05955+K01641+K08658+K00869+K01823+K05954+K11778+K06013+K00021+K14066
Metabolism	Amino acid metabolism	Glycine, serine and threonine metabolism	18	51	0.423316	0.999919	ko00260	SJ00435;SJ03718;SJ04461;SJ08640;SJ09109;SJ09590;SJ09777;SJ11564;SJ11569;SJ13109;SJ13642;SJ13678;SJ14704;SJ15529;SJ15530;SJ16686;SJ20026;SJ22223	K00130+K00382+K00382+K00382+K00058+K01834+K01079+K00872+K01733+K00382+K00058+K01834+K15634+K01834+K00600+K00060+K01739+K12524
Metabolism	Metabolism of cofactors and vitamins	Vitamin B6 metabolism	4	10	0.43578	0.999919	ko00750	SJ03655;SJ10267;SJ11569;SJ19163	K00275+K08681+K01733+K06215
Metabolism	Metabolism of cofactors and vitamins	Pantothenate and CoA biosynthesis	5	13	0.442333	0.999919	ko00770	SJ06412;SJ10245;SJ11571;SJ13797;SJ20645	K00826+K00053+K09680+K01918+K02201
Metabolism	Biosynthesis of other secondary metabolites	Phenylpropanoid biosynthesis	5	13	0.442333	0.999919	ko00940	SJ00746;SJ07699;SJ07759;SJ12541;SJ12662	K00430+K13066+K00083+K00430+K11188
Metabolism	Amino acid metabolism	Tyrosine metabolism	5	13	0.442333	0.999919	ko00350	SJ05778;SJ06532;SJ07646;SJ11952;SJ12433	K15849+K00505+K14454+K01592+K01557
Metabolism	Metabolism of cofactors and vitamins	One carbon pool by folate	6	16	0.446835	0.999919	ko00670	SJ00407;SJ03226;SJ09591;SJ15379;SJ15530;SJ21660	K00297+K00548+K00297+K01433+K00600+K00602
Metabolism	Lipid metabolism	Arachidonic acid metabolism	11	31	0.457605	0.999919	ko00590	SJ02440;SJ02442;SJ08182;SJ13501;SJ14289;SJ14641;SJ16876;SJ16880;SJ16882;SJ16883;SJ22289	K04097+K04097+K04097+K14674+K01254+K04097+K04097+K04097+K04097+K04097+K04097
Metabolism	Carbohydrate metabolism	Pyruvate metabolism	21	61	0.46378	0.999919	ko00620	SJ01042;SJ03718;SJ04461;SJ05075;SJ05770;SJ06470;SJ08601;SJ08640;SJ10725;SJ10792;SJ12139;SJ13109;SJ13451;SJ13527;SJ14150;SJ14528;SJ14529;SJ14668;SJ14925;SJ15746;SJ17585	K00627+K00382+K00382+K00026+K01679+K00128+K01895+K00382+K00627+K00627+K01895+K00382+K00873+K00627+K01638+K11262+K11262+K01610+K00161+K00025+K00873
Metabolism	Metabolism of other amino acids	Selenocompound metabolism	8	23	0.512098	0.999919	ko00450	SJ03223;SJ03226;SJ04851;SJ09250;SJ10034;SJ20026;SJ21339;SJ21344	K11717+K00548+K00958+K01760+K01874+K01739+K00384+K00384
Metabolism	Metabolism of other amino acids	beta-Alanine metabolism	6	17	0.516122	0.999919	ko00410	SJ03913;SJ06470;SJ13797;SJ15262;SJ19088;SJ22164	K07511+K00128+K01918+K00249+K00797+K05605
Metabolism	Lipid metabolism	Fatty acid elongation	4	11	0.522417	0.999919	ko00062	SJ00783;SJ03913;SJ06616;SJ06882	K10703+K07511+K10249+K10703
Metabolism	Biosynthesis of other secondary metabolites	Tropane, piperidine and pyridine alkaloid biosynthesis	3	8	0.527463	0.999919	ko00960	SJ05778;SJ07646;SJ12149	K15849+K14454+K08081
Environmental Information Processing	Signal transduction	Phosphatidylinositol signaling system	19	57	0.538778	0.999919	ko04070	SJ01133;SJ01891;SJ04791;SJ04955;SJ05836;SJ05959;SJ06760;SJ07612;SJ11565;SJ14365;SJ15244;SJ16244;SJ16630;SJ17114;SJ17148;SJ18392;SJ18422;SJ21146;SJ22245	K01092+K02183+K00901+K10047+K15422+K00921+K00999+K00981+K01099+K01099+K00913+K05857+K18081+K00889+K00914+K18081+K00889+K01110+K07756
Metabolism	Metabolism of terpenoids and polyketides	Sesquiterpenoid and triterpenoid biosynthesis	1	2	0.553217	0.999919	ko00909	SJ00579	K00511
Metabolism	Biosynthesis of other secondary metabolites	Glucosinolate biosynthesis	1	2	0.553217	0.999919	ko00966	SJ06412	K00826
Metabolism	Biosynthesis of other secondary metabolites	Betalain biosynthesis	1	2	0.553217	0.999919	ko00965	SJ06532	K00505
Metabolism	Metabolism of terpenoids and polyketides	Limonene and pinene degradation	1	2	0.553217	0.999919	ko00903	SJ06470	K00128
Metabolism	Biosynthesis of other secondary metabolites	Flavonoid biosynthesis	1	2	0.553217	0.999919	ko00941	SJ18059	K00660
Metabolism	Glycan biosynthesis and metabolism	Glycosylphosphatidylinositol(GPI)-anchor biosynthesis	7	21	0.574861	0.999919	ko00563	SJ02424;SJ06167;SJ06220;SJ08425;SJ12280;SJ15821;SJ17513	K05283+K05288+K05293+K05290+K05289+K03434+K05286
Metabolism	Metabolism of cofactors and vitamins	Nicotinate and nicotinamide metabolism	6	18	0.581751	0.999919	ko00760	SJ04451;SJ07903;SJ15366;SJ19480;SJ20196;SJ22334	K00763+K01239+K01081+K00278+K01950+K00858
Metabolism	Amino acid metabolism	Arginine and proline metabolism	11	34	0.603858	0.999919	ko00330	SJ06121;SJ06470;SJ07646;SJ09475;SJ09783;SJ09957;SJ13198;SJ17014;SJ17015;SJ19088;SJ19764	K12251+K00128+K14454+K00819+K00318+K00472+K01581+K13253+K13253+K00797+K00472
Metabolism	Glycan biosynthesis and metabolism	N-Glycan biosynthesis	11	34	0.603858	0.999919	ko00510	SJ02055;SJ02910;SJ05034;SJ08534;SJ09824;SJ11915;SJ12004;SJ17231;SJ18586;SJ19084;SJ19274	K12666+K01001+K01230+K12668+K00721+K03845+K12670+K00729+K12669+K03846+K12669
Metabolism	Biosynthesis of other secondary metabolites	Caffeine metabolism	3	9	0.618649	0.999919	ko00232	SJ00979;SJ05674;SJ13101	K00365+K00106+K00106
Genetic Information Processing	Folding, sorting and degradation	Proteasome	16	51	0.658532	0.999919	ko03050	SJ02130;SJ07397;SJ07979;SJ08597;SJ11942;SJ13116;SJ13208;SJ13417;SJ13891;SJ14277;SJ14357;SJ15749;SJ20163;SJ20612;SJ21371;SJ21621	K03031+K03029+K03033+K02734+K03032+K03064+K03066+K02730+K02732+K11599+K03063+K03038+K02737+K03062+K02728+K02738
Metabolism	Global and Overview	Biosynthesis of amino acids	55	172	0.660872	0.999919	ko01230	SJ02212;SJ02434;SJ03226;SJ04251;SJ04582;SJ04905;SJ05024;SJ05204;SJ05251;SJ05778;SJ06122;SJ06412;SJ07646;SJ07665;SJ07733;SJ07743;SJ07891;SJ07892;SJ09109;SJ09250;SJ09590;SJ09777;SJ10245;SJ10780;SJ10812;SJ10813;SJ11019;SJ11564;SJ11569;SJ11687;SJ12026;SJ12204;SJ13198;SJ13451;SJ13642;SJ13678;SJ14704;SJ15388;SJ15529;SJ15530;SJ15937;SJ15971;SJ15991;SJ16706;SJ17441;SJ17585;SJ17628;SJ18471;SJ18961;SJ20026…	K01647+K00850+K00548+K01626+K00850+K01783+K00927+K00134+K00134+K15849+K00800+K00826+K14454+K00134+K00814+K01807+K00789+K00818+K00058+K01760+K01834+K01079+K00053+K00927+K00264+K00264+K00948+K00872+K01733+K01783+K00615+K00616+K01581+K00873+K00058+K01834+K15634+K01803+K01834+K00600+K01738+K00927+K00927+K01738+K01693+K00873+K01657+K01681+K00013+K01739+K00264+K10206+K01623+K12524+K01623
Organismal Systems	Environmental adaptation	Circadian rhythm - plant	4	13	0.673058	0.999919	ko04712	SJ17475;SJ18059;SJ18394;SJ19253	K10143+K00660+K03115+K10143
Metabolism	Lipid metabolism	Biosynthesis of unsaturated fatty acids	8	26	0.673185	0.999919	ko01040	SJ00667;SJ00783;SJ01444;SJ06882;SJ07451;SJ07909;SJ13258;SJ13468	K10256+K10703+K00059+K10703+K00232+K00232+K10256+K00232
Metabolism	Amino acid metabolism	Tryptophan metabolism	5	17	0.713946	0.999919	ko00380	SJ01518;SJ03913;SJ06470;SJ12575;SJ21701	K11816+K07511+K00128+K00463+K00164
Genetic Information Processing	Transcription	Basal transcription factors	8	27	0.718952	0.999919	ko03022	SJ02551;SJ02983;SJ09646;SJ09754;SJ17133;SJ18830;SJ19563;SJ22352	K03126+K03131+K03143+K03137+K03144+K03139+K02202+K03127
Metabolism	Lipid metabolism	Fatty acid degradation	8	27	0.718952	0.999919	ko00071	SJ03913;SJ06470;SJ07211;SJ07451;SJ07909;SJ13468;SJ13972;SJ15262	K07511+K00128+K10527+K00232+K00232+K00232+K01897+K00249
Metabolism	Amino acid metabolism	Phenylalanine metabolism	2	7	0.733606	0.999919	ko00360	SJ05778;SJ07646	K15849+K14454
Metabolism	Carbohydrate metabolism	Ascorbate and aldarate metabolism	10	34	0.737784	0.999919	ko00053	SJ00186;SJ02713;SJ03315;SJ03911;SJ04955;SJ06470;SJ11033;SJ15624;SJ16420;SJ16894	K17744+K10046+K00225+K00012+K10047+K00128+K00012+K08232+K00434+K00012
Genetic Information Processing	Folding, sorting and degradation	RNA degradation	27	89	0.752121	0.999919	ko03018	SJ01379;SJ02228;SJ02384;SJ02434;SJ02953;SJ03509;SJ04582;SJ06310;SJ07355;SJ09377;SJ10231;SJ11562;SJ11923;SJ12089;SJ12322;SJ12351;SJ12500;SJ12572;SJ13456;SJ14696;SJ14697;SJ14733;SJ17062;SJ17947;SJ18271;SJ20841;SJ22034	K14442+K12606+K12581+K00850+K03514+K12571+K00850+K12616+K12625+K12585+K12614+K12620+K10643+K12603+K12590+K12619+K12591+K12613+K12589+K14442+K14442+K03679+K12586+K12592+K12604+K12611+K12585
Genetic Information Processing	Translation	Aminoacyl-tRNA biosynthesis	21	70	0.754421	0.999919	ko00970	SJ03199;SJ04988;SJ05317;SJ07221;SJ07311;SJ07890;SJ08366;SJ10005;SJ10034;SJ16361;SJ16362;SJ16976;SJ17482;SJ18555;SJ18954;SJ20233;SJ21009;SJ21092;SJ21190;SJ22478;SJ22527	K01868+K01890+K01872+K01892+K01875+K01885+K01881+K01889+K01874+K01870+K01869+K01880+K01868+K01866+K01893+K01893+K04567+K01867+K01886+K01876+K02433
Genetic Information Processing	Folding, sorting and degradation	Sulfur relay system	3	11	0.762498	0.999919	ko04122	SJ00307;SJ09474;SJ21147	K01011+K04487+K03639
Genetic Information Processing	Translation	Ribosome biogenesis in eukaryotes	28	94	0.791739	0.999919	ko03008	SJ02332;SJ03607;SJ04273;SJ04816;SJ05088;SJ05784;SJ07594;SJ09097;SJ09217;SJ10784;SJ12279;SJ12312;SJ12351;SJ12414;SJ12923;SJ13804;SJ14628;SJ16042;SJ16436;SJ16653;SJ18320;SJ18394;SJ18630;SJ19529;SJ19833;SJ20611;SJ21903;SJ22659	K14558+K07562+K14290+K14571+K14566+K14570+K14549+K14521+K14560+K14564+K11108+K07179+K12619+K14546+K14550+K14290+K11129+K14537+K14563+K14572+K06943+K03115+K14545+K14556+K14565+K14572+K11131+K06943
Metabolism	Amino acid metabolism	Arginine biosynthesis	8	29	0.796999	0.999919	ko00220	SJ00250;SJ07646;SJ07733;SJ07892;SJ10621;SJ17014;SJ17015;SJ20174	K00261+K14454+K00814+K00818+K00262+K13253+K13253+K00262
Metabolism	Metabolism of other amino acids	Glutathione metabolism	19	66	0.813717	0.999919	ko00480	SJ02440;SJ02442;SJ08182;SJ08599;SJ10036;SJ11912;SJ11913;SJ13198;SJ14641;SJ16420;SJ16876;SJ16880;SJ16882;SJ16883;SJ19088;SJ19108;SJ21120;SJ22289;SJ22541	K04097+K04097+K04097+K00681+K01920+K00033+K00036+K01581+K04097+K00434+K04097+K04097+K04097+K04097+K00797+K11204+K10807+K04097+K00383
Metabolism	Glycan biosynthesis and metabolism	Other types of O-glycan biosynthesis	3	12	0.815976	0.999919	ko00514	SJ02718;SJ10979;SJ17742	K09667+K09667+K13667
Metabolism	Metabolism of terpenoids and polyketides	Carotenoid biosynthesis	4	16	0.831015	0.999919	ko00906	SJ09087;SJ11355;SJ18127;SJ19373	K15747+K15747+K09838+K09838
Cellular Processes	Transport and catabolism	Regulation of autophagy	14	51	0.847141	0.999919	ko04140	SJ02472;SJ04313;SJ06589;SJ06590;SJ08441;SJ08923;SJ15133;SJ17148;SJ17330;SJ18168;SJ18543;SJ18549;SJ21808;SJ21837	K07198+K07198+K07198+K07198+K07198+K07198+K07198+K00914+K08343+K17890+K07198+K07198+K07198+K07198
Metabolism	Global and Overview	Fatty acid metabolism	16	58	0.853851	0.999919	ko01212	SJ00667;SJ00783;SJ01444;SJ03913;SJ06882;SJ06944;SJ07211;SJ07451;SJ07909;SJ10624;SJ13258;SJ13468;SJ13972;SJ14528;SJ14529;SJ15262	K10256+K10703+K00059+K07511+K10703+K00645+K10527+K00232+K00232+K00665+K10256+K00232+K01897+K11262+K11262+K00249
Metabolism	Lipid metabolism	Glycerolipid metabolism	15	55	0.860723	0.999919	ko00561	SJ00988;SJ01897;SJ04791;SJ05717;SJ06470;SJ08831;SJ11594;SJ12177;SJ13501;SJ13643;SJ15136;SJ15833;SJ15835;SJ18789;SJ21676	K09480+K00679+K00901+K14457+K00128+K00655+K00864+K14457+K14674+K13519+K13513+K00679+K00679+K00863+K15728
Metabolism	Metabolism of cofactors and vitamins	Lipoic acid metabolism	1	5	0.866754	0.999919	ko00785	SJ03663	K03644
Metabolism	Lipid metabolism	Synthesis and degradation of ketone bodies	1	5	0.866754	0.999919	ko00072	SJ06617	K01641
Metabolism	Amino acid metabolism	Valine, leucine and isoleucine degradation	14	52	0.867951	0.999919	ko00280	SJ03718;SJ03913;SJ04461;SJ06412;SJ06470;SJ06617;SJ08640;SJ11016;SJ11017;SJ12008;SJ13109;SJ15262;SJ18449;SJ22164	K00382+K07511+K00382+K00826+K00128+K01641+K00382+K09699+K00167+K01969+K00382+K00249+K00166+K05605
Genetic Information Processing	Transcription	RNA polymerase	9	35	0.870342	0.999919	ko03020	SJ00209;SJ00945;SJ02176;SJ04365;SJ05272;SJ06292;SJ14763;SJ17122;SJ20135	K03004+K03015+K03021+K03006+K03027+K03013+K03006+K03005+K03002
Metabolism	Nucleotide metabolism	Purine metabolism	42	144	0.872323	0.999919	ko00230	SJ00209;SJ00945;SJ00979;SJ02176;SJ03071;SJ04365;SJ04851;SJ04979;SJ05004;SJ05272;SJ05674;SJ05891;SJ06292;SJ06408;SJ07124;SJ07747;SJ07903;SJ08176;SJ08613;SJ09235;SJ09236;SJ10682;SJ10996;SJ11019;SJ12510;SJ13101;SJ13173;SJ13451;SJ14763;SJ15126;SJ15366;SJ15367;SJ16893;SJ17122;SJ17585;SJ18341;SJ20135;SJ21120;SJ21660;SJ21816;SJ22386;SJ22514	K03004+K03015+K00365+K03021+K02327+K03006+K00958+K00764+K01835+K03027+K00106+K00856+K03013+K01945+K00940+K01517+K01239+K00088+K01487+K01952+K01952+K00939+K01488+K00948+K01835+K00106+K01923+K00873+K03006+K00759+K01081+K00939+K00940+K03005+K00873+K01835+K03002+K10807+K00602+K00940+K01951+K00088
Metabolism	Carbohydrate metabolism	Butanoate metabolism	3	14	0.8927	0.999919	ko00650	SJ03913;SJ06127;SJ06617	K07511+K18121+K01641
Metabolism	Biosynthesis of other secondary metabolites	Monobactam biosynthesis	2	10	0.894241	0.999919	ko00261	SJ04851;SJ22223	K00958+K12524
Metabolism	Metabolism of other amino acids	Taurine and hypotaurine metabolism	1	6	0.911008	0.999919	ko00430	SJ08599	K00681
Metabolism	Metabolism of cofactors and vitamins	Folate biosynthesis	3	15	0.919074	0.999919	ko00790	SJ17018;SJ19644;SJ21147	K01930+K01307+K03639
Metabolism	Amino acid metabolism	Phenylalanine, tyrosine and tryptophan biosynthesis	5	23	0.922493	0.999919	ko00400	SJ04251;SJ05778;SJ06122;SJ07646;SJ17628	K01626+K15849+K00800+K14454+K01657
Genetic Information Processing	Replication and repair	Mismatch repair	7	31	0.930637	0.999919	ko03430	SJ03071;SJ03105;SJ03246;SJ05603;SJ09668;SJ13835;SJ16926	K02327+K04802+K10746+K10858+K10755+K10746+K10756
Organismal Systems	Environmental adaptation	Plant-pathogen interaction	26	98	0.938842	0.999919	ko04626	SJ00138;SJ00449;SJ01496;SJ01784;SJ01891;SJ05877;SJ05934;SJ07187;SJ07838;SJ08216;SJ08268;SJ08679;SJ09354;SJ10414;SJ10555;SJ10966;SJ11594;SJ12262;SJ12282;SJ12927;SJ13844;SJ14429;SJ14523;SJ15391;SJ16326;SJ19128	K04079+K13412+K13412+K13449+K02183+K13458+K04368+K13412+K13447+K13412+K13420+K13412+K13448+K09487+K13412+K13447+K00864+K04371+K13412+K04371+K13447+K13412+K04371+K13448+K04371+K13449
Metabolism	Amino acid metabolism	Lysine biosynthesis	3	16	0.939396	0.999919	ko00300	SJ13198;SJ20802;SJ22223	K01581+K10206+K12524
Metabolism	Amino acid metabolism	Histidine metabolism	3	16	0.939396	0.999919	ko00340	SJ06470;SJ17441;SJ18961	K00128+K01693+K00013
Metabolism	Metabolism of cofactors and vitamins	Thiamine metabolism	1	7	0.940575	0.999919	ko00730	SJ09474	K04487
Metabolism	Lipid metabolism	Fatty acid biosynthesis	6	28	0.941487	0.999919	ko00061	SJ01444;SJ06944;SJ10624;SJ13972;SJ14528;SJ14529	K00059+K00645+K00665+K01897+K11262+K11262
Metabolism	Energy metabolism	Photosynthesis	2	12	0.945025	0.999919	ko00195	SJ09107;SJ09247	K02641+K02636
Cellular Processes	Transport and catabolism	Peroxisome	19	75	0.945979	0.999919	ko04146	SJ00040;SJ04781;SJ05394;SJ05674;SJ07451;SJ07909;SJ10365;SJ10559;SJ11093;SJ11227;SJ11576;SJ12065;SJ13101;SJ13468;SJ13971;SJ13972;SJ18892;SJ20095;SJ20857	K12663+K13348+K13342+K00106+K00232+K00232+K00477+K13348+K13348+K04564+K00869+K13348+K00106+K00232+K04564+K01897+K13237+K13348+K04564
Genetic Information Processing	Replication and repair	Nucleotide excision repair	10	44	0.953673	0.999919	ko03420	SJ03071;SJ03105;SJ03654;SJ09646;SJ09668;SJ16190;SJ16926;SJ17133;SJ19563;SJ20923	K02327+K04802+K10609+K03143+K10755+K10839+K10756+K03144+K02202+K10610
Metabolism	Metabolism of other amino acids	Cyanoamino acid metabolism	2	13	0.960693	0.999919	ko00460	SJ08599;SJ15530	K00681+K00600
Metabolism	Global and Overview	2-Oxocarboxylic acid metabolism	7	34	0.964641	0.999919	ko01210	SJ02212;SJ06412;SJ07646;SJ07733;SJ07892;SJ10245;SJ18471	K01647+K00826+K14454+K00814+K00818+K00053+K01681
Metabolism	Amino acid metabolism	Valine, leucine and isoleucine biosynthesis	2	14	0.972025	0.999919	ko00290	SJ06412;SJ10245	K00826+K00053
Metabolism	Metabolism of cofactors and vitamins	Porphyrin and chlorophyll metabolism	10	48	0.979881	0.999919	ko00860	SJ00174;SJ01635;SJ03601;SJ05457;SJ07890;SJ10681;SJ16078;SJ20234;SJ22309;SJ22517	K01764+K14735+K02492+K02495+K01885+K00228+K13071+K01764+K13071+K14735
Metabolism	Metabolism of cofactors and vitamins	Ubiquinone and other terpenoid-quinone biosynthesis	4	25	0.984765	0.999919	ko00130	SJ00661;SJ01234;SJ09061;SJ14716	K06125+K09833+K09833+K05928
Environmental Information Processing	Membrane transport	ABC transporters	9	46	0.986734	0.999919	ko02010	SJ00577;SJ01270;SJ03901;SJ03902;SJ10078;SJ13806;SJ16737;SJ17622;SJ22251	K05643+K05665+K05681+K05681+K02045+K05657+K05673+K05665+K05673
Metabolism	Energy metabolism	Photosynthesis - antenna proteins	7	39	0.989555	0.999919	ko00196	SJ02213;SJ09019;SJ12048;SJ13968;SJ18824;SJ21045;SJ21048	K08907+K08907+K08907+K08907+K08907+K08907+K08907
Environmental Information Processing	Signal transduction	Plant hormone signal transduction	10	51	0.989685	0.999919	ko04075	SJ00287;SJ01784;SJ03029;SJ06233;SJ08686;SJ10745;SJ13648;SJ16513;SJ19128;SJ19303	K14510+K13449+K14510+K14498+K14510+K14510+K14432+K14510+K13449+K14510
Metabolism	Metabolism of cofactors and vitamins	Riboflavin metabolism	8	44	0.991745	0.999919	ko00740	SJ00206;SJ01760;SJ04442;SJ04672;SJ06532;SJ17329;SJ17550;SJ22508	K00953+K00861+K00794+K14652+K00505+K14652+K11752+K11752
Metabolism	Nucleotide metabolism	Pyrimidine metabolism	23	102	0.993712	0.999919	ko00240	SJ00209;SJ00945;SJ01455;SJ02176;SJ03071;SJ04365;SJ05272;SJ06292;SJ07094;SJ07124;SJ14763;SJ15366;SJ15949;SJ16893;SJ17122;SJ18134;SJ18806;SJ20135;SJ21099;SJ21120;SJ21339;SJ21344;SJ21816	K03004+K03015+K00943+K03021+K02327+K03006+K03027+K03013+K01937+K00940+K03006+K01081+K00609+K00940+K03005+K00254+K00761+K03002+K13800+K10807+K00384+K00384+K00940
Genetic Information Processing	Replication and repair	Base excision repair	4	31	0.99754	0.999919	ko03410	SJ03071;SJ03105;SJ10667;SJ21198	K02327+K04802+K10801+K10773
Metabolism	Metabolism of cofactors and vitamins	Biotin metabolism	1	15	0.997666	0.999919	ko00780	SJ01444	K00059
Genetic Information Processing	Replication and repair	DNA replication	5	42	0.999651	0.999919	ko03030	SJ03071;SJ03105;SJ09668;SJ16926;SJ22020	K02327+K04802+K10755+K10756+K10744
Genetic Information Processing	Replication and repair	Homologous recombination	3	36	0.999919	0.999919	ko03440	SJ03071;SJ08976;SJ22436	K02327+K10901+K04482

## Sheet: FGvsMG-GENE
table S21-f. KEGG enrichment of the genes maintain negtive relationship between mehylation level and expresion for FGvsMG (for figure3C)
KEGG_A_class	KEGG_B_class	Pathway	out (3)	All (2760)	Pvalue	Qvalue	Pathway ID	Genes	K_IDs
Genetic Information Processing	Translation	Aminoacyl-tRNA biosynthesis	1	70	0.0741997	0.112897	ko00970	SJ08904	K02434
Cellular Processes	Transport and catabolism	Endocytosis	1	99	0.103831	0.112897	ko04144	SJ21996	K12489
Genetic Information Processing	Translation	RNA transport	1	108	0.112897	0.112897	ko03013	SJ11120	K00784
