# Supplementary material for: Single‐base methylome profiling of the giant kelp Saccharina japonica reveals significant differences in DNA methylation to microalgae and plants
Source: New Phytol. 2019 Sep 27;225(1):234–49. doi: 10.1111/nph.16125 (PMC6916402; doi:10.1111/nph.16125)
Supplement: Supplementary file 23 — Table S22 GO enrichment of genes and TSSUPs for Fig. 3(c). [file NPH-225-234-s023.xlsx]

## Sheet: sheet1
	Single-base methylome profiling of the giant kelp Saccharina japonica reveals significant differences in DNA methylation to microalgae and plants
	Xiao Fan, Wentao Han, Linhong Teng, Peng Jiang, Xiaowen Zhang, Dong Xu, Chang Li, Matteo Pellegrini, Chunhui Wu, Yitao Wang, Michelle Joyce Slade Kaczurowski, Xin Lin, Leila Tirichine, Thomas Mock, Naihao Ye
	Acceptance date: 6 August 2019
	Table S22. GO enrichment of the genes and TSSUPs maintain negtive relationship between mehylation level and expresion (for figure3C).
	a. GO enrichment of the TSSUPs maintain negtive relationship between mehylation level and expresion for FGvsMG (for figure3C).
	b. GO enrichment of the TSSUPs maintain negtive relationship between mehylation level and expresion for SPvsMG (for figure3C).
	c.GO enrichment of the TSSUPs maintain negtive relationship between mehylation level and expresion for SPvsFG (for figure3C).
	d. GO enrichment of the genes maintain negtive relationship between mehylation level and expresion for SPvsFG (for figure3C).
	e. GO enrichment of the genes maintain negtive relationship between mehylation level and expresion for SPvsMG (for figure3C).
	f. GO enrichment of the genes maintain negtive relationship between mehylation level and expresion for FGvsMG (for figure3C).

## Sheet: FGvsMG-TSSUP
table S22-a. GO enrichment of the TSSUPs maintain negtive relationship between mehylation level and expresion for FGvsMG(for figure3C)
Cellular Component									Molecular Function									Biological Process
GO ID	Description	GeneRatio (1)	BgRatio (782)	pvalue	fdr	geneID			GO ID	Description	GeneRatio (1)	BgRatio (1509)	pvalue	fdr	geneID			GO ID	Description	GeneRatio (1)	BgRatio (1479)	pvalue	fdr	geneID
GO:0009536	plastid	1	163	0.20844	0.886189	SJ08904			GO:0016884	carbon-nitrogen ligase activity, with glutamine as amido-N-donor	1	2	0.00132538	0.00795229	SJ08904			GO:0006412	translation	1	61	0.0412441	0.294253	SJ08904
GO:0044444	cytoplasmic part	1	289	0.369565	0.886189	SJ08904			GO:0016879	ligase activity, forming carbon-nitrogen bonds	1	3	0.00198807	0.00795229	SJ08904			GO:0006518	peptide metabolic process	1	61	0.0412441	0.294253	SJ08904
GO:0005737	cytoplasm	1	312	0.398977	0.886189	SJ08904			GO:0016874	ligase activity	1	79	0.0523526	0.139607	SJ08904			GO:0043043	peptide biosynthetic process	1	61	0.0412441	0.294253	SJ08904
GO:0043231	intracellular membrane-bounded organelle	1	324	0.414322	0.886189	SJ08904			GO:0036094	small molecule binding	1	257	0.170311	0.314557	SJ08904			GO:0043604	amide biosynthetic process	1	63	0.0425963	0.294253	SJ08904
GO:0043227	membrane-bounded organelle	1	326	0.41688	0.886189	SJ08904			GO:1901363	heterocyclic compound binding	1	351	0.232604	0.314557	SJ08904			GO:0043603	cellular amide metabolic process	1	64	0.0432725	0.294253	SJ08904
GO:0043229	intracellular organelle	1	421	0.538363	0.886189	SJ08904			GO:0097159	organic cyclic compound binding	1	356	0.235918	0.314557	SJ08904			GO:0034645	cellular macromolecule biosynthetic process	1	110	0.0743746	0.298851	SJ08904
GO:0043226	organelle	1	441	0.563939	0.886189	SJ08904			GO:0005488	binding	1	590	0.390987	0.446843	SJ08904			GO:0009059	macromolecule biosynthetic process	1	117	0.0791075	0.298851	SJ08904
GO:0044424	intracellular part	1	632	0.808184	0.891304	SJ08904			GO:0003824	catalytic activity	1	1245	0.82505	0.82505	SJ08904			GO:0016070	RNA metabolic process	1	118	0.0797836	0.298851	SJ08904
GO:0005622	intracellular	1	644	0.823529	0.891304	SJ08904												GO:0044271	cellular nitrogen compound biosynthetic process	1	126	0.0851927	0.298851	SJ08904
GO:0044464	cell part	1	692	0.88491	0.891304	SJ08904												GO:1901566	organonitrogen compound biosynthetic process	1	140	0.0946586	0.298851	SJ08904
GO:0005623	cell	1	697	0.891304	0.891304	SJ08904												GO:0010467	gene expression	1	161	0.108857	0.298851	SJ08904
																		GO:0090304	nucleic acid metabolic process	1	185	0.125085	0.298851	SJ08904
																		GO:0044267	cellular protein metabolic process	1	187	0.126437	0.298851	SJ08904
																		GO:1901564	organonitrogen compound metabolic process	1	194	0.13117	0.298851	SJ08904
																		GO:0019538	protein metabolic process	1	221	0.149425	0.298851	SJ08904
																		GO:0044249	cellular biosynthetic process	1	252	0.170385	0.298851	SJ08904
																		GO:1901576	organic substance biosynthetic process	1	252	0.170385	0.298851	SJ08904
																		GO:0006139	nucleobase-containing compound metabolic process	1	253	0.171062	0.298851	SJ08904
																		GO:0009058	biosynthetic process	1	272	0.183908	0.298851	SJ08904
																		GO:0006725	cellular aromatic compound metabolic process	1	277	0.187289	0.298851	SJ08904
																		GO:0046483	heterocycle metabolic process	1	281	0.189993	0.298851	SJ08904
																		GO:1901360	organic cyclic compound metabolic process	1	286	0.193374	0.298851	SJ08904
																		GO:0034641	cellular nitrogen compound metabolic process	1	302	0.204192	0.301849	SJ08904
																		GO:0044260	cellular macromolecule metabolic process	1	355	0.240027	0.334713	SJ08904
																		GO:0006807	nitrogen compound metabolic process	1	364	0.246112	0.334713	SJ08904
																		GO:0044710	single-organism metabolic process	1	448	0.302907	0.38825	SJ08904
																		GO:0043170	macromolecule metabolic process	1	456	0.308316	0.38825	SJ08904
																		GO:0044763	single-organism cellular process	1	546	0.369168	0.448276	SJ08904
																		GO:0044238	primary metabolic process	1	631	0.42664	0.500198	SJ08904
																		GO:0044237	cellular metabolic process	1	748	0.505747	0.559626	SJ08904
																		GO:0071704	organic substance metabolic process	1	760	0.513861	0.559626	SJ08904
																		GO:0044699	single-organism process	1	779	0.526707	0.559626	SJ08904
																		GO:0009987	cellular process	1	1003	0.678161	0.698711	SJ08904
																		GO:0008152	metabolic process	1	1075	0.726842	0.726842	SJ08904

## Sheet: SPvsMG-TSSUP
table S22-b. GO enrichment of the TSSUPs maintain negtive relationship between mehylation level and expresion for SPvsMG (for figure3C)
Cellular Component									Molecular Function									Biological Process
GO ID	Description	GeneRatio (248)	BgRatio (782)	pvalue	fdr	geneID			GO ID	Description	GeneRatio (439)	BgRatio (1509)	pvalue	fdr	geneID			GO ID	Description	GeneRatio (439)	BgRatio (1509)	pvalue	fdr	geneID
GO:0098796	membrane protein complex	17	22	1.10975e-05	0.00142048	SJ19586;SJ09429;SJ16806;SJ14893;SJ15980;SJ16239;SJ14198;SJ01447;SJ04783;SJ13724;SJ22100;SJ10728;SJ12513;SJ17407;SJ05606;SJ21952;SJ10002			GO:0005198	structural molecule activity	18	31	0.000634335	0.0829991	SJ19595;SJ20453;SJ21296;SJ22043;SJ22151;SJ02896;SJ05584;SJ05639;SJ07829;SJ07885;SJ07886;SJ12275;SJ00952;SJ13029;SJ13355;SJ15199;SJ17566;SJ18503			GO:0005198	structural molecule activity	18	31	0.000634335	0.0829991	SJ19595;SJ20453;SJ21296;SJ22043;SJ22151;SJ02896;SJ05584;SJ05639;SJ07829;SJ07885;SJ07886;SJ12275;SJ00952;SJ13029;SJ13355;SJ15199;SJ17566;SJ18503
GO:0044425	membrane part	29	52	0.000175084	0.0112054	SJ19586;SJ09429;SJ16806;SJ14893;SJ15980;SJ16239;SJ14198;SJ01447;SJ04783;SJ13724;SJ05715;SJ08534;SJ05878;SJ22100;SJ10728;SJ12513;SJ17407;SJ05606;SJ21952;SJ10002;SJ11712;SJ11887;SJ14282;SJ15088;SJ18122;SJ18241;SJ18245;SJ14995;SJ16410			GO:1901363	heterocyclic compound binding	126	351	0.00096882	0.0829991	SJ22436;SJ11235;SJ11236;SJ13462;SJ13648;SJ21036;SJ00048;SJ11812;SJ13495;SJ13512;SJ19008;SJ20192;SJ20357;SJ02980;SJ03475;SJ03718;SJ04136;SJ04722;SJ07240;SJ00511;SJ10005;SJ11196;SJ11658;SJ13877;SJ14696;SJ15446;SJ15949;SJ16326;SJ01462;SJ18555;SJ14995;SJ02176;SJ21903;SJ22343;SJ02643;SJ03071;SJ05317;SJ11287;SJ12275;SJ14371;SJ16350;SJ16799;SJ19595;SJ21296;SJ09217;SJ11106;SJ00952;SJ14158;SJ14628;SJ15199…			GO:1901363	heterocyclic compound binding	126	351	0.00096882	0.0829991	SJ22436;SJ11235;SJ11236;SJ13462;SJ13648;SJ21036;SJ00048;SJ11812;SJ13495;SJ13512;SJ19008;SJ20192;SJ20357;SJ02980;SJ03475;SJ03718;SJ04136;SJ04722;SJ07240;SJ00511;SJ10005;SJ11196;SJ11658;SJ13877;SJ14696;SJ15446;SJ15949;SJ16326;SJ01462;SJ18555;SJ14995;SJ02176;SJ21903;SJ22343;SJ02643;SJ03071;SJ05317;SJ11287;SJ12275;SJ14371;SJ16350;SJ16799;SJ19595;SJ21296;SJ09217;SJ11106;SJ00952;SJ14158;SJ14628;SJ15199…
GO:0030529	intracellular ribonucleoprotein complex	38	76	0.000365442	0.0116941	SJ19425;SJ20453;SJ20462;SJ21296;SJ03728;SJ04045;SJ04209;SJ08233;SJ08797;SJ09225;SJ00784;SJ11036;SJ11106;SJ11146;SJ13029;SJ14628;SJ15500;SJ16193;SJ16757;SJ16866;SJ18912;SJ14158;SJ10679;SJ15501;SJ01421;SJ09217;SJ13802;SJ22043;SJ13355;SJ15887;SJ19595;SJ02896;SJ05639;SJ12275;SJ00952;SJ15199;SJ17566;SJ18503			GO:0097159	organic cyclic compound binding	127	356	0.00123879	0.0829991	SJ22436;SJ11235;SJ11236;SJ13462;SJ13648;SJ21036;SJ00048;SJ11812;SJ13495;SJ13512;SJ14995;SJ02176;SJ21903;SJ22343;SJ02643;SJ03071;SJ05317;SJ11287;SJ12275;SJ14371;SJ16350;SJ16799;SJ19595;SJ21296;SJ09217;SJ11106;SJ00952;SJ14158;SJ14628;SJ15199;SJ18503;SJ19739;SJ20366;SJ20612;SJ20707;SJ01805;SJ21009;SJ21099;SJ21120;SJ21121;SJ21527;SJ21678;SJ22151;SJ01898;SJ22618;SJ03269;SJ03634;SJ03809;SJ04996;SJ05160…			GO:0097159	organic cyclic compound binding	127	356	0.00123879	0.0829991	SJ22436;SJ11235;SJ11236;SJ13462;SJ13648;SJ21036;SJ00048;SJ11812;SJ13495;SJ13512;SJ14995;SJ02176;SJ21903;SJ22343;SJ02643;SJ03071;SJ05317;SJ11287;SJ12275;SJ14371;SJ16350;SJ16799;SJ19595;SJ21296;SJ09217;SJ11106;SJ00952;SJ14158;SJ14628;SJ15199;SJ18503;SJ19739;SJ20366;SJ20612;SJ20707;SJ01805;SJ21009;SJ21099;SJ21120;SJ21121;SJ21527;SJ21678;SJ22151;SJ01898;SJ22618;SJ03269;SJ03634;SJ03809;SJ04996;SJ05160…
GO:1990904	ribonucleoprotein complex	38	76	0.000365442	0.0116941	SJ19425;SJ20453;SJ20462;SJ21296;SJ03728;SJ04045;SJ04209;SJ08233;SJ08797;SJ09225;SJ00784;SJ11036;SJ11106;SJ11146;SJ13029;SJ14628;SJ15500;SJ16193;SJ16757;SJ16866;SJ18912;SJ14158;SJ10679;SJ15501;SJ01421;SJ09217;SJ13802;SJ22043;SJ13355;SJ15887;SJ19595;SJ02896;SJ05639;SJ12275;SJ00952;SJ15199;SJ17566;SJ18503			GO:0097367	carbohydrate derivative binding	76	204	0.00422636	0.136633	SJ14995;SJ02176;SJ19739;SJ20366;SJ20612;SJ20707;SJ01805;SJ21009;SJ21036;SJ21099;SJ21120;SJ21121;SJ21527;SJ21678;SJ22151;SJ22436;SJ01898;SJ22618;SJ02643;SJ03269;SJ03634;SJ03809;SJ04996;SJ05160;SJ00203;SJ05317;SJ05878;SJ06445;SJ06589;SJ06590;SJ06601;SJ06896;SJ07124;SJ07212;SJ07221;SJ07504;SJ07829;SJ07840;SJ07885;SJ07886;SJ07891;SJ08366;SJ08601;SJ08978;SJ09429;SJ09709;SJ09757;SJ10231;SJ11150;SJ11729…			GO:0097367	carbohydrate derivative binding	76	204	0.00422636	0.136633	SJ14995;SJ02176;SJ19739;SJ20366;SJ20612;SJ20707;SJ01805;SJ21009;SJ21036;SJ21099;SJ21120;SJ21121;SJ21527;SJ21678;SJ22151;SJ22436;SJ01898;SJ22618;SJ02643;SJ03269;SJ03634;SJ03809;SJ04996;SJ05160;SJ00203;SJ05317;SJ05878;SJ06445;SJ06589;SJ06590;SJ06601;SJ06896;SJ07124;SJ07212;SJ07221;SJ07504;SJ07829;SJ07840;SJ07885;SJ07886;SJ07891;SJ08366;SJ08601;SJ08978;SJ09429;SJ09709;SJ09757;SJ10231;SJ11150;SJ11729…
GO:0016469	proton-transporting two-sector ATPase complex	8	9	0.000616923	0.0157932	SJ09429;SJ16806;SJ14893;SJ15980;SJ16239;SJ04783;SJ13724;SJ17407			GO:0022892	substrate-specific transporter activity	15	28	0.00526795	0.136633	SJ04783;SJ09429;SJ17407;SJ18241;SJ18245;SJ14893;SJ15980;SJ16806;SJ00853;SJ14689;SJ00006;SJ12513;SJ13687;SJ14198;SJ01447			GO:0022892	substrate-specific transporter activity	15	28	0.00526795	0.136633	SJ04783;SJ09429;SJ17407;SJ18241;SJ18245;SJ14893;SJ15980;SJ16806;SJ00853;SJ14689;SJ00006;SJ12513;SJ13687;SJ14198;SJ01447
GO:0032991	macromolecular complex	83	203	0.000847185	0.017754	SJ19586;SJ06647;SJ09429;SJ16806;SJ14893;SJ15980;SJ16239;SJ14198;SJ01447;SJ04783;SJ13724;SJ19425;SJ20453;SJ20462;SJ21296;SJ03728;SJ04045;SJ04209;SJ08233;SJ08797;SJ09225;SJ00784;SJ11036;SJ11106;SJ11146;SJ13029;SJ14628;SJ15500;SJ16193;SJ16757;SJ16866;SJ18912;SJ14158;SJ22100;SJ10728;SJ12513;SJ10679;SJ15501;SJ01421;SJ09217;SJ13802;SJ12145;SJ01401;SJ17407;SJ21722;SJ05606;SJ06455;SJ22043;SJ13355;SJ15887…			GO:0001882	nucleoside binding	75	203	0.00578471	0.136633	SJ02176;SJ19739;SJ20366;SJ20612;SJ20707;SJ01805;SJ21009;SJ21036;SJ21099;SJ21120;SJ21121;SJ21527;SJ21678;SJ22151;SJ22436;SJ01898;SJ22618;SJ02643;SJ03269;SJ03634;SJ03809;SJ04996;SJ05160;SJ00203;SJ05317;SJ05878;SJ06445;SJ06589;SJ06590;SJ06601;SJ06896;SJ07124;SJ07212;SJ07221;SJ07504;SJ07829;SJ07840;SJ07885;SJ07886;SJ07891;SJ08366;SJ08601;SJ08978;SJ09429;SJ09709;SJ09757;SJ10231;SJ11150;SJ11729;SJ11812…			GO:0001882	nucleoside binding	75	203	0.00578471	0.136633	SJ02176;SJ19739;SJ20366;SJ20612;SJ20707;SJ01805;SJ21009;SJ21036;SJ21099;SJ21120;SJ21121;SJ21527;SJ21678;SJ22151;SJ22436;SJ01898;SJ22618;SJ02643;SJ03269;SJ03634;SJ03809;SJ04996;SJ05160;SJ00203;SJ05317;SJ05878;SJ06445;SJ06589;SJ06590;SJ06601;SJ06896;SJ07124;SJ07212;SJ07221;SJ07504;SJ07829;SJ07840;SJ07885;SJ07886;SJ07891;SJ08366;SJ08601;SJ08978;SJ09429;SJ09709;SJ09757;SJ10231;SJ11150;SJ11729;SJ11812…
GO:0044391	ribosomal subunit	13	19	0.000970921	0.017754	SJ09217;SJ13802;SJ22043;SJ13355;SJ15887;SJ19595;SJ02896;SJ05639;SJ12275;SJ00952;SJ15199;SJ17566;SJ18503			GO:0036094	small molecule binding	92	257	0.00637289	0.136633	SJ14995;SJ02176;SJ19739;SJ20366;SJ20612;SJ20707;SJ01805;SJ21009;SJ21036;SJ21099;SJ21120;SJ21121;SJ21527;SJ21678;SJ22151;SJ22436;SJ01898;SJ22618;SJ02643;SJ03269;SJ03634;SJ03809;SJ04996;SJ05160;SJ00203;SJ05317;SJ05878;SJ06445;SJ06589;SJ06590;SJ06601;SJ06896;SJ07124;SJ07212;SJ07221;SJ07504;SJ07829;SJ07840;SJ07885;SJ07886;SJ07891;SJ08366;SJ08601;SJ08978;SJ09429;SJ09709;SJ09757;SJ10231;SJ11150;SJ11729…			GO:0036094	small molecule binding	92	257	0.00637289	0.136633	SJ14995;SJ02176;SJ19739;SJ20366;SJ20612;SJ20707;SJ01805;SJ21009;SJ21036;SJ21099;SJ21120;SJ21121;SJ21527;SJ21678;SJ22151;SJ22436;SJ01898;SJ22618;SJ02643;SJ03269;SJ03634;SJ03809;SJ04996;SJ05160;SJ00203;SJ05317;SJ05878;SJ06445;SJ06589;SJ06590;SJ06601;SJ06896;SJ07124;SJ07212;SJ07221;SJ07504;SJ07829;SJ07840;SJ07885;SJ07886;SJ07891;SJ08366;SJ08601;SJ08978;SJ09429;SJ09709;SJ09757;SJ10231;SJ11150;SJ11729…
GO:0005840	ribosome	16	26	0.0013904	0.0222463	SJ10679;SJ15501;SJ01421;SJ09217;SJ13802;SJ22043;SJ13355;SJ15887;SJ19595;SJ02896;SJ05639;SJ12275;SJ00952;SJ15199;SJ17566;SJ18503			GO:0001883	purine nucleoside binding	74	201	0.00679767	0.136633	SJ19739;SJ20366;SJ20612;SJ20707;SJ01805;SJ21009;SJ21036;SJ21099;SJ21120;SJ21121;SJ21527;SJ21678;SJ22151;SJ22436;SJ01898;SJ22618;SJ02643;SJ03269;SJ03634;SJ03809;SJ04996;SJ05160;SJ00203;SJ05317;SJ05878;SJ06445;SJ06589;SJ06590;SJ06601;SJ06896;SJ07124;SJ07212;SJ07221;SJ07504;SJ07829;SJ07840;SJ07885;SJ07886;SJ07891;SJ08366;SJ08601;SJ08978;SJ09429;SJ09709;SJ09757;SJ10231;SJ11150;SJ11729;SJ11812;SJ12145…			GO:0001883	purine nucleoside binding	74	201	0.00679767	0.136633	SJ19739;SJ20366;SJ20612;SJ20707;SJ01805;SJ21009;SJ21036;SJ21099;SJ21120;SJ21121;SJ21527;SJ21678;SJ22151;SJ22436;SJ01898;SJ22618;SJ02643;SJ03269;SJ03634;SJ03809;SJ04996;SJ05160;SJ00203;SJ05317;SJ05878;SJ06445;SJ06589;SJ06590;SJ06601;SJ06896;SJ07124;SJ07212;SJ07221;SJ07504;SJ07829;SJ07840;SJ07885;SJ07886;SJ07891;SJ08366;SJ08601;SJ08978;SJ09429;SJ09709;SJ09757;SJ10231;SJ11150;SJ11729;SJ11812;SJ12145…
GO:0016020	membrane	70	170	0.00208242	0.0260366	SJ19586;SJ21952;SJ05715;SJ11887;SJ14995;SJ20938;SJ09429;SJ16806;SJ19088;SJ19733;SJ20378;SJ01659;SJ01709;SJ01774;SJ22618;SJ02118;SJ04098;SJ05072;SJ05890;SJ06249;SJ06307;SJ06616;SJ00447;SJ08158;SJ08597;SJ08733;SJ09167;SJ09428;SJ09719;SJ10043;SJ10151;SJ10782;SJ10817;SJ11150;SJ12265;SJ13355;SJ13651;SJ13802;SJ13891;SJ15887;SJ16078;SJ16637;SJ18129;SJ18134;SJ18185;SJ01568;SJ14893;SJ15980;SJ16239;SJ14198…			GO:0032549	ribonucleoside binding	74	201	0.00679767	0.136633	SJ19739;SJ20366;SJ20612;SJ20707;SJ01805;SJ21009;SJ21036;SJ21099;SJ21120;SJ21121;SJ21527;SJ21678;SJ22151;SJ22436;SJ01898;SJ22618;SJ02643;SJ03269;SJ03634;SJ03809;SJ04996;SJ05160;SJ00203;SJ05317;SJ05878;SJ06445;SJ06589;SJ06590;SJ06601;SJ06896;SJ07124;SJ07212;SJ07221;SJ07504;SJ07829;SJ07840;SJ07885;SJ07886;SJ07891;SJ08366;SJ08601;SJ08978;SJ09429;SJ09709;SJ09757;SJ10231;SJ11150;SJ11729;SJ11812;SJ12145…			GO:0032549	ribonucleoside binding	74	201	0.00679767	0.136633	SJ19739;SJ20366;SJ20612;SJ20707;SJ01805;SJ21009;SJ21036;SJ21099;SJ21120;SJ21121;SJ21527;SJ21678;SJ22151;SJ22436;SJ01898;SJ22618;SJ02643;SJ03269;SJ03634;SJ03809;SJ04996;SJ05160;SJ00203;SJ05317;SJ05878;SJ06445;SJ06589;SJ06590;SJ06601;SJ06896;SJ07124;SJ07212;SJ07221;SJ07504;SJ07829;SJ07840;SJ07885;SJ07886;SJ07891;SJ08366;SJ08601;SJ08978;SJ09429;SJ09709;SJ09757;SJ10231;SJ11150;SJ11729;SJ11812;SJ12145…
GO:0030117	membrane coat	8	10	0.00223752	0.0260366	SJ19586;SJ14198;SJ01447;SJ22100;SJ10728;SJ12513;SJ21952;SJ10002			GO:0032550	purine ribonucleoside binding	74	201	0.00679767	0.136633	SJ19739;SJ20366;SJ20612;SJ20707;SJ01805;SJ21009;SJ21036;SJ21099;SJ21120;SJ21121;SJ21527;SJ21678;SJ22151;SJ22436;SJ01898;SJ22618;SJ02643;SJ03269;SJ03634;SJ03809;SJ04996;SJ05160;SJ00203;SJ05317;SJ05878;SJ06445;SJ06589;SJ06590;SJ06601;SJ06896;SJ07124;SJ07212;SJ07221;SJ07504;SJ07829;SJ07840;SJ07885;SJ07886;SJ07891;SJ08366;SJ08601;SJ08978;SJ09429;SJ09709;SJ09757;SJ10231;SJ11150;SJ11729;SJ11812;SJ12145…			GO:0032550	purine ribonucleoside binding	74	201	0.00679767	0.136633	SJ19739;SJ20366;SJ20612;SJ20707;SJ01805;SJ21009;SJ21036;SJ21099;SJ21120;SJ21121;SJ21527;SJ21678;SJ22151;SJ22436;SJ01898;SJ22618;SJ02643;SJ03269;SJ03634;SJ03809;SJ04996;SJ05160;SJ00203;SJ05317;SJ05878;SJ06445;SJ06589;SJ06590;SJ06601;SJ06896;SJ07124;SJ07212;SJ07221;SJ07504;SJ07829;SJ07840;SJ07885;SJ07886;SJ07891;SJ08366;SJ08601;SJ08978;SJ09429;SJ09709;SJ09757;SJ10231;SJ11150;SJ11729;SJ11812;SJ12145…
GO:0048475	coated membrane	8	10	0.00223752	0.0260366	SJ19586;SJ14198;SJ01447;SJ22100;SJ10728;SJ12513;SJ21952;SJ10002			GO:0003723	RNA binding	15	29	0.00805496	0.147186	SJ21036;SJ00048;SJ11812;SJ13495;SJ13512;SJ19595;SJ21296;SJ09217;SJ11106;SJ00952;SJ14158;SJ14628;SJ15199;SJ18503;SJ11146			GO:0003723	RNA binding	15	29	0.00805496	0.147186	SJ21036;SJ00048;SJ11812;SJ13495;SJ13512;SJ19595;SJ21296;SJ09217;SJ11106;SJ00952;SJ14158;SJ14628;SJ15199;SJ18503;SJ11146
GO:0005740	mitochondrial envelope	3	3	0.0316323	0.28921	SJ14995;SJ16410;SJ05715			GO:0005215	transporter activity	17	36	0.015088	0.252724	SJ04783;SJ09429;SJ17407;SJ18241;SJ18245;SJ13724;SJ11426;SJ14893;SJ15980;SJ16806;SJ00853;SJ14689;SJ00006;SJ12513;SJ13687;SJ14198;SJ01447			GO:0005215	transporter activity	17	36	0.015088	0.252724	SJ04783;SJ09429;SJ17407;SJ18241;SJ18245;SJ13724;SJ11426;SJ14893;SJ15980;SJ16806;SJ00853;SJ14689;SJ00006;SJ12513;SJ13687;SJ14198;SJ01447
GO:0030118	clathrin coat	3	3	0.0316323	0.28921	SJ19586;SJ14198;SJ01447			GO:0003676	nucleic acid binding	30	73	0.0164575	0.254458	SJ22436;SJ11235;SJ11236;SJ13462;SJ13648;SJ21036;SJ00048;SJ11812;SJ13495;SJ13512;SJ21903;SJ22343;SJ02643;SJ03071;SJ05317;SJ11287;SJ12275;SJ14371;SJ16350;SJ16799;SJ19595;SJ21296;SJ09217;SJ11106;SJ00952;SJ14158;SJ14628;SJ15199;SJ18503;SJ11146			GO:0003676	nucleic acid binding	30	73	0.0164575	0.254458	SJ22436;SJ11235;SJ11236;SJ13462;SJ13648;SJ21036;SJ00048;SJ11812;SJ13495;SJ13512;SJ21903;SJ22343;SJ02643;SJ03071;SJ05317;SJ11287;SJ12275;SJ14371;SJ16350;SJ16799;SJ19595;SJ21296;SJ09217;SJ11106;SJ00952;SJ14158;SJ14628;SJ15199;SJ18503;SJ11146
GO:0031966	mitochondrial membrane	3	3	0.0316323	0.28921	SJ14995;SJ16410;SJ05715			GO:0043168	anion binding	7	11	0.017818	0.255815	SJ20026;SJ20802;SJ05058;SJ09474;SJ09475;SJ11569;SJ15530			GO:0043168	anion binding	7	11	0.017818	0.255815	SJ20026;SJ20802;SJ05058;SJ09474;SJ09475;SJ11569;SJ15530
GO:0030119	AP-type membrane coat adaptor complex	4	5	0.0372623	0.317972	SJ14198;SJ22100;SJ10728;SJ12513			GO:0005488	binding	190	590	0.0192707	0.257441	SJ22436;SJ11235;SJ11236;SJ13462;SJ13648;SJ21036;SJ00048;SJ11812;SJ13495;SJ13512;SJ11318;SJ19008;SJ20192;SJ20357;SJ02980;SJ03475;SJ03718;SJ04136;SJ04722;SJ07240;SJ00511;SJ10005;SJ11196;SJ11658;SJ13877;SJ14696;SJ15446;SJ15949;SJ16326;SJ01462;SJ18555;SJ20633;SJ03226;SJ05317;SJ06474;SJ08733;SJ09475;SJ12327;SJ18961;SJ14995;SJ02176;SJ21903;SJ22343;SJ02643;SJ03071;SJ11287;SJ12275;SJ14371;SJ16350;SJ16799…			GO:0005488	binding	190	590	0.0192707	0.257441	SJ22436;SJ11235;SJ11236;SJ13462;SJ13648;SJ21036;SJ00048;SJ11812;SJ13495;SJ13512;SJ11318;SJ19008;SJ20192;SJ20357;SJ02980;SJ03475;SJ03718;SJ04136;SJ04722;SJ07240;SJ00511;SJ10005;SJ11196;SJ11658;SJ13877;SJ14696;SJ15446;SJ15949;SJ16326;SJ01462;SJ18555;SJ20633;SJ03226;SJ05317;SJ06474;SJ08733;SJ09475;SJ12327;SJ18961;SJ14995;SJ02176;SJ21903;SJ22343;SJ02643;SJ03071;SJ11287;SJ12275;SJ14371;SJ16350;SJ16799…
GO:0044429	mitochondrial part	6	10	0.0599517	0.479614	SJ14995;SJ16410;SJ05715;SJ09475;SJ10792;SJ11017			GO:0051540	metal cluster binding	15	32	0.0237282	0.257441	SJ20190;SJ20366;SJ00704;SJ18598;SJ21147;SJ22333;SJ02118;SJ03663;SJ04494;SJ04922;SJ05715;SJ14995;SJ16410;SJ16637;SJ18471			GO:0051540	metal cluster binding	15	32	0.0237282	0.257441	SJ20190;SJ20366;SJ00704;SJ18598;SJ21147;SJ22333;SJ02118;SJ03663;SJ04494;SJ04922;SJ05715;SJ14995;SJ16410;SJ16637;SJ18471
GO:0015934	large ribosomal subunit	3	4	0.0966837	0.588309	SJ22043;SJ13355;SJ15887			GO:0003954	NADH dehydrogenase activity	3	3	0.0245028	0.257441	SJ22333;SJ14995;SJ16410			GO:0003954	NADH dehydrogenase activity	3	3	0.0245028	0.257441	SJ22333;SJ14995;SJ16410
GO:0033177	proton-transporting two-sector ATPase complex, proton-transporting domain	3	4	0.0966837	0.588309	SJ14893;SJ15980;SJ16239			GO:0016655	oxidoreductase activity, acting on NAD(P)H, quinone or similar compound as acceptor	3	3	0.0245028	0.257441	SJ22333;SJ14995;SJ16410			GO:0016655	oxidoreductase activity, acting on NAD(P)H, quinone or similar compound as acceptor	3	3	0.0245028	0.257441	SJ22333;SJ14995;SJ16410
GO:0033176	proton-transporting V-type ATPase complex	2	2	0.100298	0.588309	SJ04783;SJ13724			GO:0050136	NADH dehydrogenase (quinone) activity	3	3	0.0245028	0.257441	SJ22333;SJ14995;SJ16410			GO:0050136	NADH dehydrogenase (quinone) activity	3	3	0.0245028	0.257441	SJ22333;SJ14995;SJ16410
GO:0033178	proton-transporting two-sector ATPase complex, catalytic domain	2	2	0.100298	0.588309	SJ09429;SJ16806			GO:0042578	phosphoric ester hydrolase activity	10	19	0.025616	0.257441	SJ04955;SJ01133;SJ21722;SJ02256;SJ13518;SJ16950;SJ20366;SJ10463;SJ17320;SJ17808			GO:0042578	phosphoric ester hydrolase activity	10	19	0.025616	0.257441	SJ04955;SJ01133;SJ21722;SJ02256;SJ13518;SJ16950;SJ20366;SJ10463;SJ17320;SJ17808
GO:0044455	mitochondrial membrane part	2	2	0.100298	0.588309	SJ14995;SJ16410			GO:0015078	hydrogen ion transmembrane transporter activity	4	5	0.0272675	0.260989	SJ04783;SJ09429;SJ17407;SJ00853			GO:0015078	hydrogen ion transmembrane transporter activity	4	5	0.0272675	0.260989	SJ04783;SJ09429;SJ17407;SJ00853
GO:0005634	nucleus	6	12	0.145126	0.588309	SJ01709;SJ02980;SJ08838;SJ13564;SJ13565;SJ13462			GO:0016791	phosphatase activity	7	12	0.0322272	0.283805	SJ04955;SJ01133;SJ21722;SJ02256;SJ13518;SJ16950;SJ20366			GO:0016791	phosphatase activity	7	12	0.0322272	0.283805	SJ04955;SJ01133;SJ21722;SJ02256;SJ13518;SJ16950;SJ20366
GO:0012505	endomembrane system	4	7	0.148329	0.588309	SJ20780;SJ01709;SJ10151;SJ21952			GO:0042623	ATPase activity, coupled	9	17	0.0324752	0.283805	SJ13683;SJ09429;SJ16806;SJ17407;SJ20612;SJ20707;SJ22436;SJ03809;SJ13116			GO:0042623	ATPase activity, coupled	9	17	0.0324752	0.283805	SJ13683;SJ09429;SJ16806;SJ17407;SJ20612;SJ20707;SJ22436;SJ03809;SJ13116
GO:0071944	cell periphery	4	7	0.148329	0.588309	SJ11150;SJ05878;SJ14357;SJ15887			GO:0015077	monovalent inorganic cation transmembrane transporter activity	6	10	0.0404771	0.338996	SJ04783;SJ09429;SJ17407;SJ14893;SJ15980;SJ00853			GO:0015077	monovalent inorganic cation transmembrane transporter activity	6	10	0.0404771	0.338996	SJ04783;SJ09429;SJ17407;SJ14893;SJ15980;SJ00853
GO:0005739	mitochondrion	7	15	0.163754	0.588309	SJ03718;SJ14995;SJ16410;SJ05715;SJ09475;SJ10792;SJ11017			GO:0051536	iron-sulfur cluster binding	11	24	0.0594103	0.435491	SJ21147;SJ22333;SJ02118;SJ03663;SJ04494;SJ04922;SJ05715;SJ14995;SJ16410;SJ16637;SJ18471			GO:0051536	iron-sulfur cluster binding	11	24	0.0594103	0.435491	SJ21147;SJ22333;SJ02118;SJ03663;SJ04494;SJ04922;SJ05715;SJ14995;SJ16410;SJ16637;SJ18471
GO:0031967	organelle envelope	11	26	0.166389	0.588309	SJ05715;SJ11887;SJ14995;SJ19595;SJ21722;SJ08733;SJ10817;SJ00878;SJ14689;SJ15088;SJ16410			GO:0016651	oxidoreductase activity, acting on NAD(P)H	4	6	0.0631146	0.435491	SJ06474;SJ22333;SJ14995;SJ16410			GO:0016651	oxidoreductase activity, acting on NAD(P)H	4	6	0.0631146	0.435491	SJ06474;SJ22333;SJ14995;SJ16410
GO:0031975	envelope	11	26	0.166389	0.588309	SJ05715;SJ11887;SJ14995;SJ19595;SJ21722;SJ08733;SJ10817;SJ00878;SJ14689;SJ15088;SJ16410			GO:0022891	substrate-specific transmembrane transporter activity	10	22	0.0750244	0.435491	SJ04783;SJ09429;SJ17407;SJ18241;SJ18245;SJ14893;SJ15980;SJ16806;SJ00853;SJ14689			GO:0022891	substrate-specific transmembrane transporter activity	10	22	0.0750244	0.435491	SJ04783;SJ09429;SJ17407;SJ18241;SJ18245;SJ14893;SJ15980;SJ16806;SJ00853;SJ14689
GO:0005911	cell-cell junction	5	10	0.179796	0.588309	SJ00447;SJ07451;SJ13802;SJ14357;SJ15887			GO:0016857	racemase and epimerase activity, acting on carbohydrates and derivatives	3	4	0.07673	0.435491	SJ04905;SJ09253;SJ11687			GO:0016857	racemase and epimerase activity, acting on carbohydrates and derivatives	3	4	0.07673	0.435491	SJ04905;SJ09253;SJ11687
GO:0030054	cell junction	5	10	0.179796	0.588309	SJ00447;SJ07451;SJ13802;SJ14357;SJ15887			GO:0016868	intramolecular transferase activity, phosphotransferases	3	4	0.07673	0.435491	SJ12510;SJ13678;SJ14545			GO:0016868	intramolecular transferase activity, phosphotransferases	3	4	0.07673	0.435491	SJ12510;SJ13678;SJ14545
GO:0015935	small ribosomal subunit	3	5	0.185816	0.588309	SJ09217;SJ13802;SJ19595			GO:0019829	cation-transporting ATPase activity	3	4	0.07673	0.435491	SJ09429;SJ16806;SJ17407			GO:0019829	cation-transporting ATPase activity	3	4	0.07673	0.435491	SJ09429;SJ16806;SJ17407
GO:0030312	external encapsulating structure	3	5	0.185816	0.588309	SJ05878;SJ14357;SJ15887			GO:0042625	ATPase coupled ion transmembrane transporter activity	3	4	0.07673	0.435491	SJ09429;SJ16806;SJ17407			GO:0042625	ATPase coupled ion transmembrane transporter activity	3	4	0.07673	0.435491	SJ09429;SJ16806;SJ17407
GO:0031090	organelle membrane	10	24	0.19801	0.588309	SJ19586;SJ21952;SJ05715;SJ11887;SJ14995;SJ20938;SJ22043;SJ14689;SJ15088;SJ16410			GO:0005216	ion channel activity	2	2	0.0844983	0.435491	SJ18241;SJ18245			GO:0005216	ion channel activity	2	2	0.0844983	0.435491	SJ18241;SJ18245
GO:0012506	vesicle membrane	2	3	0.237628	0.588309	SJ19586;SJ21952			GO:0005253	anion channel activity	2	2	0.0844983	0.435491	SJ18241;SJ18245			GO:0005253	anion channel activity	2	2	0.0844983	0.435491	SJ18241;SJ18245
GO:0016023	cytoplasmic, membrane-bounded vesicle	2	3	0.237628	0.588309	SJ19586;SJ21952			GO:0005254	chloride channel activity	2	2	0.0844983	0.435491	SJ18241;SJ18245			GO:0005254	chloride channel activity	2	2	0.0844983	0.435491	SJ18241;SJ18245
GO:0030135	coated vesicle	2	3	0.237628	0.588309	SJ19586;SJ21952			GO:0015108	chloride transmembrane transporter activity	2	2	0.0844983	0.435491	SJ18241;SJ18245			GO:0015108	chloride transmembrane transporter activity	2	2	0.0844983	0.435491	SJ18241;SJ18245
GO:0030659	cytoplasmic vesicle membrane	2	3	0.237628	0.588309	SJ19586;SJ21952			GO:0015267	channel activity	2	2	0.0844983	0.435491	SJ18241;SJ18245			GO:0015267	channel activity	2	2	0.0844983	0.435491	SJ18241;SJ18245
GO:0030662	coated vesicle membrane	2	3	0.237628	0.588309	SJ19586;SJ21952			GO:0016846	carbon-sulfur lyase activity	2	2	0.0844983	0.435491	SJ20026;SJ09250			GO:0016846	carbon-sulfur lyase activity	2	2	0.0844983	0.435491	SJ20026;SJ09250
GO:0031410	cytoplasmic vesicle	2	3	0.237628	0.588309	SJ19586;SJ21952			GO:0022803	passive transmembrane transporter activity	2	2	0.0844983	0.435491	SJ18241;SJ18245			GO:0022803	passive transmembrane transporter activity	2	2	0.0844983	0.435491	SJ18241;SJ18245
GO:0031982	vesicle	2	3	0.237628	0.588309	SJ19586;SJ21952			GO:0022838	substrate-specific channel activity	2	2	0.0844983	0.435491	SJ18241;SJ18245			GO:0022838	substrate-specific channel activity	2	2	0.0844983	0.435491	SJ18241;SJ18245
GO:0031988	membrane-bounded vesicle	2	3	0.237628	0.588309	SJ19586;SJ21952			GO:0015075	ion transmembrane transporter activity	9	20	0.0949532	0.454419	SJ04783;SJ09429;SJ17407;SJ18241;SJ18245;SJ14893;SJ15980;SJ16806;SJ00853			GO:0015075	ion transmembrane transporter activity	9	20	0.0949532	0.454419	SJ04783;SJ09429;SJ17407;SJ18241;SJ18245;SJ14893;SJ15980;SJ16806;SJ00853
GO:0044433	cytoplasmic vesicle part	2	3	0.237628	0.588309	SJ19586;SJ21952			GO:0016887	ATPase activity	9	20	0.0949532	0.454419	SJ13683;SJ09429;SJ16806;SJ17407;SJ20612;SJ20707;SJ22436;SJ03809;SJ13116			GO:0016887	ATPase activity	9	20	0.0949532	0.454419	SJ13683;SJ09429;SJ16806;SJ17407;SJ20612;SJ20707;SJ22436;SJ03809;SJ13116
GO:0031224	intrinsic component of membrane	10	25	0.242297	0.588309	SJ05878;SJ11712;SJ11887;SJ14282;SJ14893;SJ15088;SJ15980;SJ18122;SJ18241;SJ18245			GO:0046914	transition metal ion binding	9	20	0.0949532	0.454419	SJ20633;SJ03226;SJ03718;SJ05317;SJ06474;SJ08733;SJ09475;SJ12327;SJ18961			GO:0046914	transition metal ion binding	9	20	0.0949532	0.454419	SJ20633;SJ03226;SJ03718;SJ05317;SJ06474;SJ08733;SJ09475;SJ12327;SJ18961
GO:0005576	extracellular region	3	6	0.287528	0.588309	SJ21099;SJ00447;SJ13891			GO:0022890	inorganic cation transmembrane transporter activity	6	12	0.103109	0.47102	SJ04783;SJ09429;SJ17407;SJ14893;SJ15980;SJ00853			GO:0022890	inorganic cation transmembrane transporter activity	6	12	0.103109	0.47102	SJ04783;SJ09429;SJ17407;SJ14893;SJ15980;SJ00853
GO:0019866	organelle inner membrane	3	6	0.287528	0.588309	SJ05715;SJ11887;SJ14995			GO:0048037	cofactor binding	6	12	0.103109	0.47102	SJ22333;SJ05880;SJ10245;SJ10400;SJ11912;SJ16241			GO:0048037	cofactor binding	6	12	0.103109	0.47102	SJ22333;SJ05880;SJ10245;SJ10400;SJ11912;SJ16241
GO:0098588	bounding membrane of organelle	3	6	0.287528	0.588309	SJ19586;SJ21952;SJ20938			GO:0008324	cation transmembrane transporter activity	7	15	0.113506	0.498389	SJ04783;SJ09429;SJ17407;SJ14893;SJ15980;SJ16806;SJ00853			GO:0008324	cation transmembrane transporter activity	7	15	0.113506	0.498389	SJ04783;SJ09429;SJ17407;SJ14893;SJ15980;SJ16806;SJ00853
GO:0000139	Golgi membrane	1	1	0.317136	0.588309	SJ21952			GO:0016866	intramolecular transferase activity	4	7	0.114059	0.498389	SJ12510;SJ13678;SJ14545;SJ21903			GO:0016866	intramolecular transferase activity	4	7	0.114059	0.498389	SJ12510;SJ13678;SJ14545;SJ21903
GO:0000313	organellar ribosome	1	1	0.317136	0.588309	SJ19595			GO:0022857	transmembrane transporter activity	12	30	0.131191	0.561053	SJ04783;SJ09429;SJ17407;SJ18241;SJ18245;SJ13724;SJ11426;SJ14893;SJ15980;SJ16806;SJ00853;SJ14689			GO:0022857	transmembrane transporter activity	12	30	0.131191	0.561053	SJ04783;SJ09429;SJ17407;SJ18241;SJ18245;SJ13724;SJ11426;SJ14893;SJ15980;SJ16806;SJ00853;SJ14689
GO:0000314	organellar small ribosomal subunit	1	1	0.317136	0.588309	SJ19595			GO:0022804	active transmembrane transporter activity	5	10	0.134392	0.562769	SJ11426;SJ09429;SJ16806;SJ17407;SJ00853			GO:0022804	active transmembrane transporter activity	5	10	0.134392	0.562769	SJ11426;SJ09429;SJ16806;SJ17407;SJ00853
GO:0005667	transcription factor complex	1	1	0.317136	0.588309	SJ13462			GO:0016765	transferase activity, transferring alkyl or aryl (other than methyl) groups	3	5	0.150924	0.573286	SJ19088;SJ06122;SJ07891			GO:0016765	transferase activity, transferring alkyl or aryl (other than methyl) groups	3	5	0.150924	0.573286	SJ19088;SJ06122;SJ07891
GO:0005768	endosome	1	1	0.317136	0.588309	SJ20780			GO:0015399	primary active transmembrane transporter activity	4	8	0.177392	0.573286	SJ11426;SJ09429;SJ16806;SJ17407			GO:0015399	primary active transmembrane transporter activity	4	8	0.177392	0.573286	SJ11426;SJ09429;SJ16806;SJ17407
GO:0005783	endoplasmic reticulum	1	1	0.317136	0.588309	SJ10151			GO:0015405	P-P-bond-hydrolysis-driven transmembrane transporter activity	4	8	0.177392	0.573286	SJ11426;SJ09429;SJ16806;SJ17407			GO:0015405	P-P-bond-hydrolysis-driven transmembrane transporter activity	4	8	0.177392	0.573286	SJ11426;SJ09429;SJ16806;SJ17407
GO:0005798	Golgi-associated vesicle	1	1	0.317136	0.588309	SJ21952			GO:0003677	DNA binding	5	11	0.189996	0.573286	SJ22436;SJ11235;SJ11236;SJ13462;SJ13648			GO:0003677	DNA binding	5	11	0.189996	0.573286	SJ22436;SJ11235;SJ11236;SJ13462;SJ13648
GO:0005942	phosphatidylinositol 3-kinase complex	1	1	0.317136	0.588309	SJ05606			GO:0016491	oxidoreductase activity	40	122	0.201314	0.573286	SJ05072;SJ07665;SJ04922;SJ06474;SJ11017;SJ20190;SJ19341;SJ19764;SJ21701;SJ22508;SJ22514;SJ22541;SJ03315;SJ03601;SJ05674;SJ05715;SJ06127;SJ07909;SJ08640;SJ00667;SJ13101;SJ14925;SJ15262;SJ16637;SJ18134;SJ18452;SJ05880;SJ00878;SJ18471;SJ18961;SJ10245;SJ11912;SJ16894;SJ22333;SJ14995;SJ16410;SJ02295;SJ07451;SJ00203;SJ12265			GO:0016491	oxidoreductase activity	40	122	0.201314	0.573286	SJ05072;SJ07665;SJ04922;SJ06474;SJ11017;SJ20190;SJ19341;SJ19764;SJ21701;SJ22508;SJ22514;SJ22541;SJ03315;SJ03601;SJ05674;SJ05715;SJ06127;SJ07909;SJ08640;SJ00667;SJ13101;SJ14925;SJ15262;SJ16637;SJ18134;SJ18452;SJ05880;SJ00878;SJ18471;SJ18961;SJ10245;SJ11912;SJ16894;SJ22333;SJ14995;SJ16410;SJ02295;SJ07451;SJ00203;SJ12265
GO:0008287	protein serine/threonine phosphatase complex	1	1	0.317136	0.588309	SJ21722			GO:0004721	phosphoprotein phosphatase activity	2	3	0.204489	0.573286	SJ21722;SJ02256			GO:0004721	phosphoprotein phosphatase activity	2	3	0.204489	0.573286	SJ21722;SJ02256
GO:0019898	extrinsic component of membrane	1	1	0.317136	0.588309	SJ05606			GO:0016405	CoA-ligase activity	2	3	0.204489	0.573286	SJ03269;SJ08601			GO:0016405	CoA-ligase activity	2	3	0.204489	0.573286	SJ03269;SJ08601
GO:0030125	clathrin vesicle coat	1	1	0.317136	0.588309	SJ19586			GO:0016628	oxidoreductase activity, acting on the CH-CH group of donors, NAD or NADP as acceptor	2	3	0.204489	0.573286	SJ00203;SJ12265			GO:0016628	oxidoreductase activity, acting on the CH-CH group of donors, NAD or NADP as acceptor	2	3	0.204489	0.573286	SJ00203;SJ12265
GO:0030131	clathrin adaptor complex	1	1	0.317136	0.588309	SJ14198			GO:0016638	oxidoreductase activity, acting on the CH-NH2 group of donors	2	3	0.204489	0.573286	SJ04922;SJ20190			GO:0016638	oxidoreductase activity, acting on the CH-NH2 group of donors	2	3	0.204489	0.573286	SJ04922;SJ20190
GO:0030136	clathrin-coated vesicle	1	1	0.317136	0.588309	SJ19586			GO:0016833	oxo-acid-lyase activity	2	3	0.204489	0.573286	SJ07212;SJ17628			GO:0016833	oxo-acid-lyase activity	2	3	0.204489	0.573286	SJ07212;SJ17628
GO:0030660	Golgi-associated vesicle membrane	1	1	0.317136	0.588309	SJ21952			GO:0019203	carbohydrate phosphatase activity	2	3	0.204489	0.573286	SJ13518;SJ16950			GO:0019203	carbohydrate phosphatase activity	2	3	0.204489	0.573286	SJ13518;SJ16950
GO:0030665	clathrin-coated vesicle membrane	1	1	0.317136	0.588309	SJ19586			GO:0030234	enzyme regulator activity	2	3	0.204489	0.573286	SJ18394;SJ03105			GO:0030234	enzyme regulator activity	2	3	0.204489	0.573286	SJ18394;SJ03105
GO:0031225	anchored component of membrane	1	1	0.317136	0.588309	SJ05878			GO:0050308	sugar-phosphatase activity	2	3	0.204489	0.573286	SJ13518;SJ16950			GO:0050308	sugar-phosphatase activity	2	3	0.204489	0.573286	SJ13518;SJ16950
GO:0035032	phosphatidylinositol 3-kinase complex, class III	1	1	0.317136	0.588309	SJ05606			GO:0052745	inositol phosphate phosphatase activity	2	3	0.204489	0.573286	SJ04955;SJ01133			GO:0052745	inositol phosphate phosphatase activity	2	3	0.204489	0.573286	SJ04955;SJ01133
GO:0044431	Golgi apparatus part	1	1	0.317136	0.588309	SJ21952			GO:0052834	inositol monophosphate phosphatase activity	2	3	0.204489	0.573286	SJ04955;SJ01133			GO:0052834	inositol monophosphate phosphatase activity	2	3	0.204489	0.573286	SJ04955;SJ01133
GO:0044432	endoplasmic reticulum part	1	1	0.317136	0.588309	SJ10151			GO:0098772	molecular function regulator	2	3	0.204489	0.573286	SJ18394;SJ03105			GO:0098772	molecular function regulator	2	3	0.204489	0.573286	SJ18394;SJ03105
GO:0044798	nuclear transcription factor complex	1	1	0.317136	0.588309	SJ13462			GO:0016820	hydrolase activity, acting on acid anhydrides, catalyzing transmembrane movement of substances	3	6	0.238733	0.573286	SJ09429;SJ16806;SJ17407			GO:0016820	hydrolase activity, acting on acid anhydrides, catalyzing transmembrane movement of substances	3	6	0.238733	0.573286	SJ09429;SJ16806;SJ17407
GO:0048500	signal recognition particle	1	1	0.317136	0.588309	SJ14158			GO:0042626	ATPase activity, coupled to transmembrane movement of substances	3	6	0.238733	0.573286	SJ09429;SJ16806;SJ17407			GO:0042626	ATPase activity, coupled to transmembrane movement of substances	3	6	0.238733	0.573286	SJ09429;SJ16806;SJ17407
GO:0061695	transferase complex, transferring phosphorus-containing groups	1	1	0.317136	0.588309	SJ05606			GO:0043492	ATPase activity, coupled to movement of substances	3	6	0.238733	0.573286	SJ09429;SJ16806;SJ17407			GO:0043492	ATPase activity, coupled to movement of substances	3	6	0.238733	0.573286	SJ09429;SJ16806;SJ17407
GO:0090575	RNA polymerase II transcription factor complex	1	1	0.317136	0.588309	SJ13462			GO:0005515	protein binding	16	46	0.239206	0.573286	SJ21678;SJ00138;SJ04996;SJ05878;SJ07840;SJ08978;SJ09253;SJ13825;SJ18304;SJ12145;SJ01401;SJ22343;SJ11235;SJ11236;SJ13462;SJ00447			GO:0005515	protein binding	16	46	0.239206	0.573286	SJ21678;SJ00138;SJ04996;SJ05878;SJ07840;SJ08978;SJ09253;SJ13825;SJ18304;SJ12145;SJ01401;SJ22343;SJ11235;SJ11236;SJ13462;SJ00447
GO:1903293	phosphatase complex	1	1	0.317136	0.588309	SJ21722			GO:0016854	racemase and epimerase activity	4	9	0.249358	0.573286	SJ04905;SJ09253;SJ11687;SJ10400			GO:0016854	racemase and epimerase activity	4	9	0.249358	0.573286	SJ04905;SJ09253;SJ11687;SJ10400
GO:0043234	protein complex	35	103	0.335348	0.613207	SJ19586;SJ06647;SJ09429;SJ16806;SJ14893;SJ15980;SJ16239;SJ14198;SJ01447;SJ04783;SJ13724;SJ22100;SJ10728;SJ12513;SJ12145;SJ01401;SJ17407;SJ21722;SJ05606;SJ06455;SJ21952;SJ10002;SJ19895;SJ20163;SJ21621;SJ03634;SJ04136;SJ05584;SJ05770;SJ11414;SJ12469;SJ13417;SJ13891;SJ14357;SJ13462			GO:0046872	metal ion binding	14	40	0.25139	0.573286	SJ20633;SJ03226;SJ03718;SJ05317;SJ06474;SJ08733;SJ09475;SJ12327;SJ18961;SJ21722;SJ05072;SJ05715;SJ10245;SJ11476			GO:0046872	metal ion binding	14	40	0.25139	0.573286	SJ20633;SJ03226;SJ03718;SJ05317;SJ06474;SJ08733;SJ09475;SJ12327;SJ18961;SJ21722;SJ05072;SJ05715;SJ10245;SJ11476
GO:0019012	virion	2	4	0.378573	0.663799	SJ21903;SJ09217			GO:0016829	lyase activity	13	37	0.257815	0.573286	SJ05770;SJ06896;SJ16241;SJ19163;SJ21655;SJ02288;SJ02815;SJ04672;SJ10623;SJ20026;SJ09250;SJ07212;SJ17628			GO:0016829	lyase activity	13	37	0.257815	0.573286	SJ05770;SJ06896;SJ16241;SJ19163;SJ21655;SJ02288;SJ02815;SJ04672;SJ10623;SJ20026;SJ09250;SJ07212;SJ17628
GO:0044423	virion part	2	4	0.378573	0.663799	SJ21903;SJ09217			GO:0000988	transcription factor activity, protein binding	1	1	0.290921	0.573286	SJ11686			GO:0000988	transcription factor activity, protein binding	1	1	0.290921	0.573286	SJ11686
GO:1990234	transferase complex	2	4	0.378573	0.663799	SJ05606;SJ06455			GO:0000989	transcription factor activity, transcription factor binding	1	1	0.290921	0.573286	SJ11686			GO:0000989	transcription factor activity, transcription factor binding	1	1	0.290921	0.573286	SJ11686
GO:0098805	whole membrane	2	5	0.507078	0.776689	SJ19586;SJ21952			GO:0003682	chromatin binding	1	1	0.290921	0.573286	SJ02980			GO:0003682	chromatin binding	1	1	0.290921	0.573286	SJ02980
GO:0009526	plastid envelope	7	21	0.519011	0.776689	SJ19595;SJ21722;SJ08733;SJ10817;SJ00878;SJ14689;SJ15088			GO:0003712	transcription cofactor activity	1	1	0.290921	0.573286	SJ11686			GO:0003712	transcription cofactor activity	1	1	0.290921	0.573286	SJ11686
GO:0005737	cytoplasm	99	312	0.527144	0.776689	SJ19586;SJ21952;SJ19595;SJ21722;SJ08733;SJ10817;SJ00878;SJ14689;SJ14198;SJ01447;SJ19733;SJ20205;SJ20488;SJ21009;SJ02896;SJ03728;SJ04251;SJ04922;SJ05770;SJ09250;SJ10463;SJ11705;SJ12026;SJ00952;SJ13891;SJ14691;SJ15075;SJ15199;SJ15887;SJ16346;SJ17320;SJ18503;SJ10245;SJ16078;SJ11150;SJ20780;SJ20196;SJ01659;SJ20938;SJ21099;SJ04045;SJ05878;SJ08233;SJ08978;SJ09167;SJ09719;SJ10663;SJ11594;SJ11938;SJ12221…			GO:0004497	monooxygenase activity	1	1	0.290921	0.573286	SJ05072			GO:0004497	monooxygenase activity	1	1	0.290921	0.573286	SJ05072
GO:0005794	Golgi apparatus	1	2	0.533973	0.776689	SJ21952			GO:0004779	sulfate adenylyltransferase activity	1	1	0.290921	0.573286	SJ04851			GO:0004779	sulfate adenylyltransferase activity	1	1	0.290921	0.573286	SJ04851
GO:0005874	microtubule	1	2	0.533973	0.776689	SJ11150			GO:0005048	signal sequence binding	1	1	0.290921	0.573286	SJ10817			GO:0005048	signal sequence binding	1	1	0.290921	0.573286	SJ10817
GO:0005881	cytoplasmic microtubule	1	2	0.533973	0.776689	SJ11150			GO:0005337	nucleoside transmembrane transporter activity	1	1	0.290921	0.573286	SJ14689			GO:0005337	nucleoside transmembrane transporter activity	1	1	0.290921	0.573286	SJ14689
GO:0005938	cell cortex	1	2	0.533973	0.776689	SJ11150			GO:0008170	N-methyltransferase activity	1	1	0.290921	0.573286	SJ04205			GO:0008170	N-methyltransferase activity	1	1	0.290921	0.573286	SJ04205
GO:0030120	vesicle coat	1	2	0.533973	0.776689	SJ19586			GO:0008172	S-methyltransferase activity	1	1	0.290921	0.573286	SJ03226			GO:0008172	S-methyltransferase activity	1	1	0.290921	0.573286	SJ03226
GO:0030863	cortical cytoskeleton	1	2	0.533973	0.776689	SJ11150			GO:0008452	RNA ligase activity	1	1	0.290921	0.573286	SJ03634			GO:0008452	RNA ligase activity	1	1	0.290921	0.573286	SJ03634
GO:0030981	cortical microtubule cytoskeleton	1	2	0.533973	0.776689	SJ11150			GO:0015211	purine nucleoside transmembrane transporter activity	1	1	0.290921	0.573286	SJ14689			GO:0015211	purine nucleoside transmembrane transporter activity	1	1	0.290921	0.573286	SJ14689
GO:0031461	cullin-RING ubiquitin ligase complex	1	2	0.533973	0.776689	SJ06455			GO:0015299	solute:proton antiporter activity	1	1	0.290921	0.573286	SJ00853			GO:0015299	solute:proton antiporter activity	1	1	0.290921	0.573286	SJ00853
GO:0044448	cell cortex part	1	2	0.533973	0.776689	SJ11150			GO:0015930	glutamate synthase activity	1	1	0.290921	0.573286	SJ04922			GO:0015930	glutamate synthase activity	1	1	0.290921	0.573286	SJ04922
GO:0055028	cortical microtubule	1	2	0.533973	0.776689	SJ11150			GO:0015932	nucleobase-containing compound transmembrane transporter activity	1	1	0.290921	0.573286	SJ14689			GO:0015932	nucleobase-containing compound transmembrane transporter activity	1	1	0.290921	0.573286	SJ14689
GO:0099512	supramolecular fiber	1	2	0.533973	0.776689	SJ11150			GO:0016209	antioxidant activity	1	1	0.290921	0.573286	SJ22267			GO:0016209	antioxidant activity	1	1	0.290921	0.573286	SJ22267
GO:0099513	polymeric cytoskeletal fiber	1	2	0.533973	0.776689	SJ11150			GO:0016408	C-acyltransferase activity	1	1	0.290921	0.573286	SJ05058			GO:0016408	C-acyltransferase activity	1	1	0.290921	0.573286	SJ05058
GO:0005622	intracellular	204	644	0.561962	0.808215	SJ19586;SJ21952;SJ05715;SJ11887;SJ14995;SJ06647;SJ08960;SJ19595;SJ21722;SJ08733;SJ10817;SJ00878;SJ14689;SJ14198;SJ01447;SJ19733;SJ20205;SJ20488;SJ21009;SJ02896;SJ03728;SJ04251;SJ04922;SJ05770;SJ09250;SJ10463;SJ11705;SJ12026;SJ00952;SJ13891;SJ14691;SJ15075;SJ15199;SJ15887;SJ16346;SJ17320;SJ18503;SJ10245;SJ16078;SJ11150;SJ04136;SJ12469;SJ19425;SJ20453;SJ20462;SJ21296;SJ04045;SJ04209;SJ08233;SJ08797…			GO:0016409	palmitoyltransferase activity	1	1	0.290921	0.573286	SJ05058			GO:0016409	palmitoyltransferase activity	1	1	0.290921	0.573286	SJ05058
GO:0044422	organelle part	47	150	0.579945	0.824811	SJ19586;SJ21952;SJ05715;SJ11887;SJ14995;SJ20938;SJ06647;SJ19595;SJ21722;SJ08733;SJ10817;SJ00878;SJ14689;SJ10245;SJ16078;SJ11150;SJ04136;SJ12469;SJ22043;SJ15088;SJ19733;SJ01709;SJ08158;SJ13194;SJ16806;SJ09217;SJ13802;SJ09719;SJ12145;SJ01401;SJ10151;SJ13565;SJ13355;SJ15887;SJ00447;SJ16410;SJ02896;SJ05639;SJ12275;SJ00952;SJ15199;SJ17566;SJ18503;SJ09475;SJ10792;SJ11017;SJ13462			GO:0016454	C-palmitoyltransferase activity	1	1	0.290921	0.573286	SJ05058			GO:0016454	C-palmitoyltransferase activity	1	1	0.290921	0.573286	SJ05058
GO:0044446	intracellular organelle part	45	144	0.588658	0.828002	SJ19586;SJ21952;SJ05715;SJ11887;SJ14995;SJ06647;SJ19595;SJ21722;SJ08733;SJ10817;SJ00878;SJ14689;SJ10245;SJ16078;SJ11150;SJ04136;SJ12469;SJ15088;SJ19733;SJ01709;SJ08158;SJ13194;SJ16806;SJ09217;SJ13802;SJ12145;SJ01401;SJ10151;SJ13565;SJ22043;SJ13355;SJ15887;SJ00447;SJ16410;SJ02896;SJ05639;SJ12275;SJ00952;SJ15199;SJ17566;SJ18503;SJ09475;SJ10792;SJ11017;SJ13462			GO:0016624	oxidoreductase activity, acting on the aldehyde or oxo group of donors, disulfide as acceptor	1	1	0.290921	0.573286	SJ11017			GO:0016624	oxidoreductase activity, acting on the aldehyde or oxo group of donors, disulfide as acceptor	1	1	0.290921	0.573286	SJ11017
GO:0044424	intracellular part	199	632	0.649058	0.903037	SJ19586;SJ21952;SJ05715;SJ11887;SJ14995;SJ06647;SJ08960;SJ19595;SJ21722;SJ08733;SJ10817;SJ00878;SJ14689;SJ14198;SJ01447;SJ19733;SJ20205;SJ20488;SJ21009;SJ02896;SJ03728;SJ04251;SJ04922;SJ05770;SJ09250;SJ10463;SJ11705;SJ12026;SJ00952;SJ13891;SJ14691;SJ15075;SJ15199;SJ15887;SJ16346;SJ17320;SJ18503;SJ10245;SJ16078;SJ11150;SJ04136;SJ12469;SJ19425;SJ20453;SJ20462;SJ21296;SJ04045;SJ04209;SJ08233;SJ08797…			GO:0016634	oxidoreductase activity, acting on the CH-CH group of donors, oxygen as acceptor	1	1	0.290921	0.573286	SJ07451			GO:0016634	oxidoreductase activity, acting on the CH-CH group of donors, oxygen as acceptor	1	1	0.290921	0.573286	SJ07451
GO:0000151	ubiquitin ligase complex	1	3	0.682146	0.92888	SJ06455			GO:0016780	phosphotransferase activity, for other substituted phosphate groups	1	1	0.290921	0.573286	SJ08733			GO:0016780	phosphotransferase activity, for other substituted phosphate groups	1	1	0.290921	0.573286	SJ08733
GO:0042579	microbody	1	3	0.682146	0.92888	SJ07451			GO:0016886	ligase activity, forming phosphoric ester bonds	1	1	0.290921	0.573286	SJ03634			GO:0016886	ligase activity, forming phosphoric ester bonds	1	1	0.290921	0.573286	SJ03634
GO:0044444	cytoplasmic part	89	289	0.691408	0.931581	SJ19586;SJ21952;SJ19595;SJ21722;SJ08733;SJ10817;SJ00878;SJ14689;SJ14198;SJ01447;SJ19733;SJ20205;SJ20488;SJ21009;SJ02896;SJ03728;SJ04251;SJ04922;SJ05770;SJ09250;SJ10463;SJ11705;SJ12026;SJ00952;SJ13891;SJ14691;SJ15075;SJ15199;SJ15887;SJ16346;SJ17320;SJ18503;SJ10245;SJ16078;SJ11150;SJ20780;SJ20196;SJ01659;SJ20938;SJ21099;SJ04045;SJ05878;SJ08233;SJ08978;SJ09167;SJ09719;SJ10663;SJ11594;SJ11938;SJ12221…			GO:0017169	CDP-alcohol phosphatidyltransferase activity	1	1	0.290921	0.573286	SJ08733			GO:0017169	CDP-alcohol phosphatidyltransferase activity	1	1	0.290921	0.573286	SJ08733
GO:0044428	nuclear part	2	7	0.706823	0.94243	SJ13565;SJ13462			GO:0032553	ribonucleotide binding	1	1	0.290921	0.573286	SJ14995			GO:0032553	ribonucleotide binding	1	1	0.290921	0.573286	SJ14995
GO:0099568	cytoplasmic region	2	9	0.834328	0.999319	SJ11150;SJ12145			GO:0033218	amide binding	1	1	0.290921	0.573286	SJ10817			GO:0033218	amide binding	1	1	0.290921	0.573286	SJ10817
GO:0031974	membrane-enclosed lumen	1	5	0.852402	0.999319	SJ13565			GO:0042277	peptide binding	1	1	0.290921	0.573286	SJ10817			GO:0042277	peptide binding	1	1	0.290921	0.573286	SJ10817
GO:0031981	nuclear lumen	1	5	0.852402	0.999319	SJ13565			GO:0046923	ER retention sequence binding	1	1	0.290921	0.573286	SJ10817			GO:0046923	ER retention sequence binding	1	1	0.290921	0.573286	SJ10817
GO:0043233	organelle lumen	1	5	0.852402	0.999319	SJ13565			GO:0051219	phosphoprotein binding	1	1	0.290921	0.573286	SJ00447			GO:0051219	phosphoprotein binding	1	1	0.290921	0.573286	SJ00447
GO:0070013	intracellular organelle lumen	1	5	0.852402	0.999319	SJ13565			GO:0070566	adenylyltransferase activity	1	1	0.290921	0.573286	SJ04851			GO:0070566	adenylyltransferase activity	1	1	0.290921	0.573286	SJ04851
GO:1902494	catalytic complex	4	18	0.873529	0.999319	SJ06647;SJ21722;SJ05606;SJ06455			GO:1901505	carbohydrate derivative transporter activity	1	1	0.290921	0.573286	SJ14689			GO:1901505	carbohydrate derivative transporter activity	1	1	0.290921	0.573286	SJ14689
GO:0042170	plastid membrane	1	6	0.899512	0.999319	SJ15088			GO:0008135	translation factor activity, RNA binding	5	13	0.318163	0.582186	SJ21036;SJ00048;SJ11812;SJ13495;SJ13512			GO:0008135	translation factor activity, RNA binding	5	13	0.318163	0.582186	SJ21036;SJ00048;SJ11812;SJ13495;SJ13512
GO:0043228	non-membrane-bounded organelle	33	123	0.91659	0.999319	SJ06647;SJ11150;SJ04136;SJ12469;SJ10679;SJ15501;SJ01421;SJ20357;SJ22343;SJ05584;SJ11318;SJ11686;SJ13565;SJ14628;SJ09217;SJ13802;SJ12145;SJ01401;SJ22043;SJ13355;SJ15887;SJ19595;SJ22151;SJ07829;SJ07885;SJ07886;SJ02896;SJ05639;SJ12275;SJ00952;SJ15199;SJ17566;SJ18503			GO:0043167	ion binding	37	118	0.319901	0.582186	SJ20633;SJ03226;SJ03718;SJ05317;SJ06474;SJ08733;SJ09475;SJ12327;SJ18961;SJ21722;SJ05072;SJ05715;SJ10245;SJ11476;SJ20026;SJ20802;SJ05058;SJ09474;SJ11569;SJ15530;SJ22333;SJ03634;SJ04494;SJ04905;SJ07891;SJ14995;SJ16410;SJ19008;SJ21782;SJ22618;SJ04136;SJ04461;SJ04722;SJ00511;SJ14528;SJ15446;SJ15949			GO:0043167	ion binding	37	118	0.319901	0.582186	SJ20633;SJ03226;SJ03718;SJ05317;SJ06474;SJ08733;SJ09475;SJ12327;SJ18961;SJ21722;SJ05072;SJ05715;SJ10245;SJ11476;SJ20026;SJ20802;SJ05058;SJ09474;SJ11569;SJ15530;SJ22333;SJ03634;SJ04494;SJ04905;SJ07891;SJ14995;SJ16410;SJ19008;SJ21782;SJ22618;SJ04136;SJ04461;SJ04722;SJ00511;SJ14528;SJ15446;SJ15949
GO:0043232	intracellular non-membrane-bounded organelle	33	123	0.91659	0.999319	SJ06647;SJ11150;SJ04136;SJ12469;SJ10679;SJ15501;SJ01421;SJ20357;SJ22343;SJ05584;SJ11318;SJ11686;SJ13565;SJ14628;SJ09217;SJ13802;SJ12145;SJ01401;SJ22043;SJ13355;SJ15887;SJ19595;SJ22151;SJ07829;SJ07885;SJ07886;SJ02896;SJ05639;SJ12275;SJ00952;SJ15199;SJ17566;SJ18503			GO:0043169	cation binding	21	65	0.323539	0.582186	SJ20633;SJ03226;SJ03718;SJ05317;SJ06474;SJ08733;SJ09475;SJ12327;SJ18961;SJ21722;SJ05072;SJ05715;SJ10245;SJ11476;SJ22333;SJ03634;SJ04494;SJ04905;SJ07891;SJ14995;SJ16410			GO:0043169	cation binding	21	65	0.323539	0.582186	SJ20633;SJ03226;SJ03718;SJ05317;SJ06474;SJ08733;SJ09475;SJ12327;SJ18961;SJ21722;SJ05072;SJ05715;SJ10245;SJ11476;SJ22333;SJ03634;SJ04494;SJ04905;SJ07891;SJ14995;SJ16410
GO:0043227	membrane-bounded organelle	95	326	0.917227	0.999319	SJ19586;SJ21952;SJ05715;SJ11887;SJ14995;SJ20938;SJ19595;SJ21722;SJ08733;SJ10817;SJ00878;SJ14689;SJ19733;SJ20205;SJ20488;SJ21009;SJ02896;SJ03728;SJ04251;SJ04922;SJ05770;SJ09250;SJ10463;SJ11705;SJ12026;SJ00952;SJ13891;SJ14691;SJ15075;SJ15199;SJ15887;SJ16346;SJ17320;SJ18503;SJ10245;SJ16078;SJ20780;SJ22043;SJ15088;SJ08960;SJ20163;SJ20357;SJ20633;SJ21621;SJ22343;SJ02384;SJ03105;SJ03269;SJ05272;SJ00203…			GO:0004674	protein serine/threonine kinase activity	4	10	0.326001	0.582186	SJ06589;SJ09709;SJ11150;SJ16326			GO:0004674	protein serine/threonine kinase activity	4	10	0.326001	0.582186	SJ06589;SJ09709;SJ11150;SJ16326
GO:0044435	plastid part	13	54	0.922319	0.999319	SJ19595;SJ21722;SJ08733;SJ10817;SJ00878;SJ14689;SJ10245;SJ16078;SJ15088;SJ08158;SJ13194;SJ16806;SJ00447			GO:0016830	carbon-carbon lyase activity	3	7	0.332238	0.582186	SJ19163;SJ07212;SJ17628			GO:0016830	carbon-carbon lyase activity	3	7	0.332238	0.582186	SJ19163;SJ07212;SJ17628
GO:0044434	chloroplast part	3	16	0.925395	0.999319	SJ08158;SJ13194;SJ16806			GO:0008509	anion transmembrane transporter activity	2	4	0.332249	0.582186	SJ18241;SJ18245			GO:0008509	anion transmembrane transporter activity	2	4	0.332249	0.582186	SJ18241;SJ18245
GO:0043231	intracellular membrane-bounded organelle	94	324	0.925816	0.999319	SJ19586;SJ21952;SJ19595;SJ21722;SJ08733;SJ10817;SJ00878;SJ14689;SJ19733;SJ20205;SJ20488;SJ21009;SJ02896;SJ03728;SJ04251;SJ04922;SJ05770;SJ09250;SJ10463;SJ11705;SJ12026;SJ00952;SJ13891;SJ14691;SJ15075;SJ15199;SJ15887;SJ16346;SJ17320;SJ18503;SJ10245;SJ16078;SJ20780;SJ15088;SJ08960;SJ20163;SJ20357;SJ20633;SJ20938;SJ21621;SJ22043;SJ22343;SJ02384;SJ03105;SJ03269;SJ05272;SJ00203;SJ05317;SJ06455;SJ06460…			GO:0015103	inorganic anion transmembrane transporter activity	2	4	0.332249	0.582186	SJ18241;SJ18245			GO:0015103	inorganic anion transmembrane transporter activity	2	4	0.332249	0.582186	SJ18241;SJ18245
GO:0032838	cell projection cytoplasm	1	7	0.931626	0.999319	SJ12145			GO:0016877	ligase activity, forming carbon-sulfur bonds	2	4	0.332249	0.582186	SJ03269;SJ08601			GO:0016877	ligase activity, forming carbon-sulfur bonds	2	4	0.332249	0.582186	SJ03269;SJ08601
GO:0044464	cell part	213	692	0.951368	0.999319	SJ19586;SJ21952;SJ05715;SJ11887;SJ14995;SJ06647;SJ08960;SJ19595;SJ21722;SJ08733;SJ10817;SJ00878;SJ14689;SJ14198;SJ01447;SJ19733;SJ20205;SJ20488;SJ21009;SJ02896;SJ03728;SJ04251;SJ04922;SJ05770;SJ09250;SJ10463;SJ11705;SJ12026;SJ00952;SJ13891;SJ14691;SJ15075;SJ15199;SJ15887;SJ16346;SJ17320;SJ18503;SJ10245;SJ16078;SJ11150;SJ04136;SJ12469;SJ19425;SJ20453;SJ20462;SJ21296;SJ04045;SJ04209;SJ08233;SJ08797…			GO:0017136	NAD-dependent histone deacetylase activity	2	4	0.332249	0.582186	SJ10893;SJ17799			GO:0017136	NAD-dependent histone deacetylase activity	2	4	0.332249	0.582186	SJ10893;SJ17799
GO:0031976	plastid thylakoid	1	8	0.953506	0.999319	SJ13194			GO:0034979	NAD-dependent protein deacetylase activity	2	4	0.332249	0.582186	SJ10893;SJ17799			GO:0034979	NAD-dependent protein deacetylase activity	2	4	0.332249	0.582186	SJ10893;SJ17799
GO:0044463	cell projection part	1	8	0.953506	0.999319	SJ12145			GO:0044877	macromolecular complex binding	2	4	0.332249	0.582186	SJ11318;SJ02980			GO:0044877	macromolecular complex binding	2	4	0.332249	0.582186	SJ11318;SJ02980
GO:0005623	cell	214	697	0.967003	0.999319	SJ19586;SJ21952;SJ05715;SJ11887;SJ14995;SJ06647;SJ08960;SJ19595;SJ21722;SJ08733;SJ10817;SJ00878;SJ14689;SJ14198;SJ01447;SJ19733;SJ20205;SJ20488;SJ21009;SJ02896;SJ03728;SJ04251;SJ04922;SJ05770;SJ09250;SJ10463;SJ11705;SJ12026;SJ00952;SJ13891;SJ14691;SJ15075;SJ15199;SJ15887;SJ16346;SJ17320;SJ18503;SJ10245;SJ16078;SJ11150;SJ04136;SJ12469;SJ19425;SJ20453;SJ20462;SJ21296;SJ04045;SJ04209;SJ08233;SJ08797…			GO:0000166	nucleotide binding	9	26	0.333091	0.582186	SJ14995;SJ20190;SJ04461;SJ06474;SJ07665;SJ08640;SJ11912;SJ16894;SJ18961			GO:0000166	nucleotide binding	9	26	0.333091	0.582186	SJ14995;SJ20190;SJ04461;SJ06474;SJ07665;SJ08640;SJ11912;SJ16894;SJ18961
GO:0031984	organelle subcompartment	1	9	0.968403	0.999319	SJ13194			GO:1901265	nucleoside phosphate binding	9	26	0.333091	0.582186	SJ14995;SJ20190;SJ04461;SJ06474;SJ07665;SJ08640;SJ11912;SJ16894;SJ18961			GO:1901265	nucleoside phosphate binding	9	26	0.333091	0.582186	SJ14995;SJ20190;SJ04461;SJ06474;SJ07665;SJ08640;SJ11912;SJ16894;SJ18961
GO:0009532	plastid stroma	3	20	0.976423	0.999319	SJ19595;SJ21722;SJ00447			GO:0016741	transferase activity, transferring one-carbon groups	8	23	0.344467	0.592403	SJ19808;SJ15379;SJ03226;SJ04205;SJ12450;SJ01024;SJ18598;SJ15530			GO:0016741	transferase activity, transferring one-carbon groups	8	23	0.344467	0.592403	SJ19808;SJ15379;SJ03226;SJ04205;SJ12450;SJ01024;SJ18598;SJ15530
GO:0009507	chloroplast	4	27	0.988279	0.999319	SJ08960;SJ08158;SJ13194;SJ16806			GO:0016874	ligase activity	25	79	0.344832	0.592403	SJ21009;SJ21092;SJ05317;SJ07221;SJ07311;SJ08366;SJ10005;SJ16976;SJ17482;SJ18555;SJ18954;SJ03269;SJ08601;SJ03634;SJ07890;SJ09217;SJ20233;SJ22386;SJ22478;SJ04988;SJ07094;SJ10034;SJ13173;SJ14528;SJ16361			GO:0016874	ligase activity	25	79	0.344832	0.592403	SJ21009;SJ21092;SJ05317;SJ07221;SJ07311;SJ08366;SJ10005;SJ16976;SJ17482;SJ18555;SJ18954;SJ03269;SJ08601;SJ03634;SJ07890;SJ09217;SJ20233;SJ22386;SJ22478;SJ04988;SJ07094;SJ10034;SJ13173;SJ14528;SJ16361
GO:0043229	intracellular organelle	118	421	0.993186	0.999319	SJ19586;SJ21952;SJ05715;SJ11887;SJ14995;SJ06647;SJ19595;SJ21722;SJ08733;SJ10817;SJ00878;SJ14689;SJ19733;SJ20205;SJ20488;SJ21009;SJ02896;SJ03728;SJ04251;SJ04922;SJ05770;SJ09250;SJ10463;SJ11705;SJ12026;SJ00952;SJ13891;SJ14691;SJ15075;SJ15199;SJ15887;SJ16346;SJ17320;SJ18503;SJ10245;SJ16078;SJ11150;SJ04136;SJ12469;SJ20780;SJ15088;SJ08960;SJ20163;SJ20357;SJ20633;SJ20938;SJ21621;SJ22043;SJ22343;SJ02384…			GO:0016769	transferase activity, transferring nitrogenous groups	4	11	0.403719	0.662027	SJ03419;SJ20802;SJ07646;SJ09475			GO:0016769	transferase activity, transferring nitrogenous groups	4	11	0.403719	0.662027	SJ03419;SJ20802;SJ07646;SJ09475
GO:0030286	dynein complex	1	13	0.993302	0.999319	SJ06647			GO:0016875	ligase activity, forming carbon-oxygen bonds	13	41	0.412402	0.662027	SJ21009;SJ21092;SJ05317;SJ07221;SJ07311;SJ08366;SJ10005;SJ16976;SJ17482;SJ18555;SJ18954;SJ07890;SJ09217			GO:0016875	ligase activity, forming carbon-oxygen bonds	13	41	0.412402	0.662027	SJ21009;SJ21092;SJ05317;SJ07221;SJ07311;SJ08366;SJ10005;SJ16976;SJ17482;SJ18555;SJ18954;SJ07890;SJ09217
GO:0015630	microtubule cytoskeleton	10	56	0.99497	0.999319	SJ06647;SJ11150;SJ12145;SJ01401;SJ22151;SJ04136;SJ07829;SJ07885;SJ07886;SJ12469			GO:0016876	ligase activity, forming aminoacyl-tRNA and related compounds	13	41	0.412402	0.662027	SJ21009;SJ21092;SJ05317;SJ07221;SJ07311;SJ08366;SJ10005;SJ16976;SJ17482;SJ18555;SJ18954;SJ07890;SJ09217			GO:0016876	ligase activity, forming aminoacyl-tRNA and related compounds	13	41	0.412402	0.662027	SJ21009;SJ21092;SJ05317;SJ07221;SJ07311;SJ08366;SJ10005;SJ16976;SJ17482;SJ18555;SJ18954;SJ07890;SJ09217
GO:0005875	microtubule associated complex	3	25	0.994971	0.999319	SJ06647;SJ12145;SJ01401			GO:0016614	oxidoreductase activity, acting on CH-OH group of donors	7	21	0.412748	0.662027	SJ05880;SJ00878;SJ18471;SJ18961;SJ10245;SJ11912;SJ16894			GO:0016614	oxidoreductase activity, acting on CH-OH group of donors	7	21	0.412748	0.662027	SJ05880;SJ00878;SJ18471;SJ18961;SJ10245;SJ11912;SJ16894
GO:0009579	thylakoid	2	20	0.995395	0.999319	SJ08960;SJ13194			GO:0016788	hydrolase activity, acting on ester bonds	10	31	0.413751	0.662027	SJ04955;SJ01133;SJ21722;SJ02256;SJ13518;SJ16950;SJ20366;SJ10463;SJ17320;SJ17808			GO:0016788	hydrolase activity, acting on ester bonds	10	31	0.413751	0.662027	SJ04955;SJ01133;SJ21722;SJ02256;SJ13518;SJ16950;SJ20366;SJ10463;SJ17320;SJ17808
GO:0042995	cell projection	2	21	0.996747	0.999319	SJ12145;SJ18505			GO:0016776	phosphotransferase activity, phosphate group as acceptor	3	8	0.425146	0.662027	SJ21099;SJ07124;SJ16893			GO:0016776	phosphotransferase activity, phosphate group as acceptor	3	8	0.425146	0.662027	SJ21099;SJ07124;SJ16893
GO:0005929	cilium	1	15	0.996927	0.999319	SJ12145			GO:0016836	hydro-lyase activity	3	8	0.425146	0.662027	SJ05770;SJ06896;SJ16241			GO:0016836	hydro-lyase activity	3	8	0.425146	0.662027	SJ05770;SJ06896;SJ16241
GO:0044430	cytoskeletal part	6	42	0.997782	0.999319	SJ06647;SJ11150;SJ04136;SJ12469;SJ12145;SJ01401			GO:0008080	N-acetyltransferase activity	2	5	0.453132	0.662027	SJ01898;SJ15833			GO:0008080	N-acetyltransferase activity	2	5	0.453132	0.662027	SJ01898;SJ15833
GO:0009536	plastid	36	163	0.999142	0.999319	SJ19595;SJ21722;SJ08733;SJ10817;SJ00878;SJ14689;SJ19733;SJ20205;SJ20488;SJ21009;SJ02896;SJ03728;SJ04251;SJ04922;SJ05770;SJ09250;SJ10463;SJ11705;SJ12026;SJ00952;SJ13891;SJ14691;SJ15075;SJ15199;SJ15887;SJ16346;SJ17320;SJ18503;SJ10245;SJ16078;SJ15088;SJ08960;SJ08158;SJ13194;SJ16806;SJ00447			GO:0016407	acetyltransferase activity	2	5	0.453132	0.662027	SJ01898;SJ15833			GO:0016407	acetyltransferase activity	2	5	0.453132	0.662027	SJ01898;SJ15833
GO:0043226	organelle	120	441	0.99918	0.999319	SJ19586;SJ21952;SJ05715;SJ11887;SJ14995;SJ20938;SJ06647;SJ19595;SJ21722;SJ08733;SJ10817;SJ00878;SJ14689;SJ19733;SJ20205;SJ20488;SJ21009;SJ02896;SJ03728;SJ04251;SJ04922;SJ05770;SJ09250;SJ10463;SJ11705;SJ12026;SJ00952;SJ13891;SJ14691;SJ15075;SJ15199;SJ15887;SJ16346;SJ17320;SJ18503;SJ10245;SJ16078;SJ11150;SJ04136;SJ12469;SJ20780;SJ12471;SJ18505;SJ22043;SJ15088;SJ12145;SJ08960;SJ20163;SJ20357;SJ20633…			GO:0016782	transferase activity, transferring sulfur-containing groups	2	5	0.453132	0.662027	SJ03663;SJ09474			GO:0016782	transferase activity, transferring sulfur-containing groups	2	5	0.453132	0.662027	SJ03663;SJ09474
GO:0005856	cytoskeleton	10	64	0.999319	0.999319	SJ06647;SJ11150;SJ04136;SJ12469;SJ12145;SJ01401;SJ22151;SJ07829;SJ07885;SJ07886			GO:0016783	sulfurtransferase activity	2	5	0.453132	0.662027	SJ03663;SJ09474			GO:0016783	sulfurtransferase activity	2	5	0.453132	0.662027	SJ03663;SJ09474
									GO:0008168	methyltransferase activity	5	15	0.453295	0.662027	SJ03226;SJ04205;SJ12450;SJ01024;SJ18598			GO:0008168	methyltransferase activity	5	15	0.453295	0.662027	SJ03226;SJ04205;SJ12450;SJ01024;SJ18598
									GO:0016747	transferase activity, transferring acyl groups other than amino-acyl groups	5	15	0.453295	0.662027	SJ01898;SJ15833;SJ05584;SJ05058;SJ14691			GO:0016747	transferase activity, transferring acyl groups other than amino-acyl groups	5	15	0.453295	0.662027	SJ01898;SJ15833;SJ05584;SJ05058;SJ14691
									GO:0016616	oxidoreductase activity, acting on the CH-OH group of donors, NAD or NADP as acceptor	4	12	0.479549	0.662027	SJ05880;SJ00878;SJ18471;SJ18961			GO:0016616	oxidoreductase activity, acting on the CH-OH group of donors, NAD or NADP as acceptor	4	12	0.479549	0.662027	SJ05880;SJ00878;SJ18471;SJ18961
									GO:0004812	aminoacyl-tRNA ligase activity	11	36	0.486056	0.662027	SJ21009;SJ21092;SJ05317;SJ07221;SJ07311;SJ08366;SJ10005;SJ16976;SJ17482;SJ18555;SJ18954			GO:0004812	aminoacyl-tRNA ligase activity	11	36	0.486056	0.662027	SJ21009;SJ21092;SJ05317;SJ07221;SJ07311;SJ08366;SJ10005;SJ16976;SJ17482;SJ18555;SJ18954
									GO:0004553	hydrolase activity, hydrolyzing O-glycosyl compounds	1	2	0.497344	0.662027	SJ11476			GO:0004553	hydrolase activity, hydrolyzing O-glycosyl compounds	1	2	0.497344	0.662027	SJ11476
									GO:0004774	succinate-CoA ligase activity	1	2	0.497344	0.662027	SJ03269			GO:0004774	succinate-CoA ligase activity	1	2	0.497344	0.662027	SJ03269
									GO:0008173	RNA methyltransferase activity	1	2	0.497344	0.662027	SJ04205			GO:0008173	RNA methyltransferase activity	1	2	0.497344	0.662027	SJ04205
									GO:0008374	O-acyltransferase activity	1	2	0.497344	0.662027	SJ14691			GO:0008374	O-acyltransferase activity	1	2	0.497344	0.662027	SJ14691
									GO:0015291	secondary active transmembrane transporter activity	1	2	0.497344	0.662027	SJ00853			GO:0015291	secondary active transmembrane transporter activity	1	2	0.497344	0.662027	SJ00853
									GO:0015297	antiporter activity	1	2	0.497344	0.662027	SJ00853			GO:0015297	antiporter activity	1	2	0.497344	0.662027	SJ00853
									GO:0015298	solute:cation antiporter activity	1	2	0.497344	0.662027	SJ00853			GO:0015298	solute:cation antiporter activity	1	2	0.497344	0.662027	SJ00853
									GO:0015923	mannosidase activity	1	2	0.497344	0.662027	SJ11476			GO:0015923	mannosidase activity	1	2	0.497344	0.662027	SJ11476
									GO:0016412	serine O-acyltransferase activity	1	2	0.497344	0.662027	SJ14691			GO:0016412	serine O-acyltransferase activity	1	2	0.497344	0.662027	SJ14691
									GO:0016671	oxidoreductase activity, acting on a sulfur group of donors, disulfide as acceptor	1	2	0.497344	0.662027	SJ02295			GO:0016671	oxidoreductase activity, acting on a sulfur group of donors, disulfide as acceptor	1	2	0.497344	0.662027	SJ02295
									GO:0016722	oxidoreductase activity, oxidizing metal ions	1	2	0.497344	0.662027	SJ06474			GO:0016722	oxidoreductase activity, oxidizing metal ions	1	2	0.497344	0.662027	SJ06474
									GO:0016723	oxidoreductase activity, oxidizing metal ions, NAD or NADP as acceptor	1	2	0.497344	0.662027	SJ06474			GO:0016723	oxidoreductase activity, oxidizing metal ions, NAD or NADP as acceptor	1	2	0.497344	0.662027	SJ06474
									GO:0016742	hydroxymethyl-, formyl- and related transferase activity	1	2	0.497344	0.662027	SJ15530			GO:0016742	hydroxymethyl-, formyl- and related transferase activity	1	2	0.497344	0.662027	SJ15530
									GO:0016778	diphosphotransferase activity	1	2	0.497344	0.662027	SJ11019			GO:0016778	diphosphotransferase activity	1	2	0.497344	0.662027	SJ11019
									GO:0016860	intramolecular oxidoreductase activity	1	2	0.497344	0.662027	SJ07665			GO:0016860	intramolecular oxidoreductase activity	1	2	0.497344	0.662027	SJ07665
									GO:0016861	intramolecular oxidoreductase activity, interconverting aldoses and ketoses	1	2	0.497344	0.662027	SJ07665			GO:0016861	intramolecular oxidoreductase activity, interconverting aldoses and ketoses	1	2	0.497344	0.662027	SJ07665
									GO:0016878	acid-thiol ligase activity	1	2	0.497344	0.662027	SJ03269			GO:0016878	acid-thiol ligase activity	1	2	0.497344	0.662027	SJ03269
									GO:0017069	snRNA binding	1	2	0.497344	0.662027	SJ11146			GO:0017069	snRNA binding	1	2	0.497344	0.662027	SJ11146
									GO:0019207	kinase regulator activity	1	2	0.497344	0.662027	SJ18394			GO:0019207	kinase regulator activity	1	2	0.497344	0.662027	SJ18394
									GO:0008483	transaminase activity	3	9	0.51304	0.678428	SJ20802;SJ07646;SJ09475			GO:0008483	transaminase activity	3	9	0.51304	0.678428	SJ20802;SJ07646;SJ09475
									GO:0016773	phosphotransferase activity, alcohol group as acceptor	20	68	0.523819	0.688155	SJ06589;SJ09709;SJ11150;SJ16326;SJ19739;SJ21722;SJ22557;SJ03348;SJ06590;SJ06896;SJ00449;SJ07212;SJ08441;SJ09910;SJ11664;SJ13116;SJ14523;SJ01360;SJ17409;SJ12221			GO:0016773	phosphotransferase activity, alcohol group as acceptor	20	68	0.523819	0.688155	SJ06589;SJ09709;SJ11150;SJ16326;SJ19739;SJ21722;SJ22557;SJ03348;SJ06590;SJ06896;SJ00449;SJ07212;SJ08441;SJ09910;SJ11664;SJ13116;SJ14523;SJ01360;SJ17409;SJ12221
									GO:0004672	protein kinase activity	19	65	0.538456	0.699544	SJ06589;SJ09709;SJ11150;SJ16326;SJ19739;SJ21722;SJ22557;SJ03348;SJ06590;SJ06896;SJ00449;SJ07212;SJ08441;SJ09910;SJ11664;SJ13116;SJ14523;SJ01360;SJ17409			GO:0004672	protein kinase activity	19	65	0.538456	0.699544	SJ06589;SJ09709;SJ11150;SJ16326;SJ19739;SJ21722;SJ22557;SJ03348;SJ06590;SJ06896;SJ00449;SJ07212;SJ08441;SJ09910;SJ11664;SJ13116;SJ14523;SJ01360;SJ17409
									GO:0004407	histone deacetylase activity	2	6	0.560331	0.699544	SJ10893;SJ17799			GO:0004407	histone deacetylase activity	2	6	0.560331	0.699544	SJ10893;SJ17799
									GO:0008092	cytoskeletal protein binding	2	6	0.560331	0.699544	SJ12145;SJ01401			GO:0008092	cytoskeletal protein binding	2	6	0.560331	0.699544	SJ12145;SJ01401
									GO:0015631	tubulin binding	2	6	0.560331	0.699544	SJ12145;SJ01401			GO:0015631	tubulin binding	2	6	0.560331	0.699544	SJ12145;SJ01401
									GO:0016410	N-acyltransferase activity	2	6	0.560331	0.699544	SJ01898;SJ15833			GO:0016410	N-acyltransferase activity	2	6	0.560331	0.699544	SJ01898;SJ15833
									GO:0016811	hydrolase activity, acting on carbon-nitrogen (but not peptide) bonds, in linear amides	2	6	0.560331	0.699544	SJ10893;SJ17799			GO:0016811	hydrolase activity, acting on carbon-nitrogen (but not peptide) bonds, in linear amides	2	6	0.560331	0.699544	SJ10893;SJ17799
									GO:0019213	deacetylase activity	2	6	0.560331	0.699544	SJ10893;SJ17799			GO:0019213	deacetylase activity	2	6	0.560331	0.699544	SJ10893;SJ17799
									GO:0033558	protein deacetylase activity	2	6	0.560331	0.699544	SJ10893;SJ17799			GO:0033558	protein deacetylase activity	2	6	0.560331	0.699544	SJ10893;SJ17799
									GO:0016627	oxidoreductase activity, acting on the CH-CH group of donors	3	10	0.593199	0.731491	SJ07451;SJ00203;SJ12265			GO:0016627	oxidoreductase activity, acting on the CH-CH group of donors	3	10	0.593199	0.731491	SJ07451;SJ00203;SJ12265
									GO:0016835	carbon-oxygen lyase activity	3	10	0.593199	0.731491	SJ05770;SJ06896;SJ16241			GO:0016835	carbon-oxygen lyase activity	3	10	0.593199	0.731491	SJ05770;SJ06896;SJ16241
									GO:0016853	isomerase activity	16	57	0.619413	0.743667	SJ02713;SJ09910;SJ10499;SJ14369;SJ04056;SJ15457;SJ07665;SJ04905;SJ09253;SJ11687;SJ10400;SJ12510;SJ13678;SJ14545;SJ13261;SJ21903			GO:0016853	isomerase activity	16	57	0.619413	0.743667	SJ02713;SJ09910;SJ10499;SJ14369;SJ04056;SJ15457;SJ07665;SJ04905;SJ09253;SJ11687;SJ10400;SJ12510;SJ13678;SJ14545;SJ13261;SJ21903
									GO:0003916	DNA topoisomerase activity	1	3	0.643771	0.743667	SJ13261			GO:0003916	DNA topoisomerase activity	1	3	0.643771	0.743667	SJ13261
									GO:0004003	ATP-dependent DNA helicase activity	1	3	0.643771	0.743667	SJ13683			GO:0004003	ATP-dependent DNA helicase activity	1	3	0.643771	0.743667	SJ13683
									GO:0008026	ATP-dependent helicase activity	1	3	0.643771	0.743667	SJ13683			GO:0008026	ATP-dependent helicase activity	1	3	0.643771	0.743667	SJ13683
									GO:0016798	hydrolase activity, acting on glycosyl bonds	1	3	0.643771	0.743667	SJ11476			GO:0016798	hydrolase activity, acting on glycosyl bonds	1	3	0.643771	0.743667	SJ11476
									GO:0019201	nucleotide kinase activity	1	3	0.643771	0.743667	SJ21099			GO:0019201	nucleotide kinase activity	1	3	0.643771	0.743667	SJ21099
									GO:0019205	nucleobase-containing compound kinase activity	1	3	0.643771	0.743667	SJ21099			GO:0019205	nucleobase-containing compound kinase activity	1	3	0.643771	0.743667	SJ21099
									GO:0019842	vitamin binding	1	3	0.643771	0.743667	SJ03226			GO:0019842	vitamin binding	1	3	0.643771	0.743667	SJ03226
									GO:0043021	ribonucleoprotein complex binding	1	3	0.643771	0.743667	SJ11318			GO:0043021	ribonucleoprotein complex binding	1	3	0.643771	0.743667	SJ11318
									GO:0046912	transferase activity, transferring acyl groups, acyl groups converted into alkyl on transfer	1	3	0.643771	0.743667	SJ03269			GO:0046912	transferase activity, transferring acyl groups, acyl groups converted into alkyl on transfer	1	3	0.643771	0.743667	SJ03269
									GO:0070035	purine NTP-dependent helicase activity	1	3	0.643771	0.743667	SJ13683			GO:0070035	purine NTP-dependent helicase activity	1	3	0.643771	0.743667	SJ13683
									GO:0016667	oxidoreductase activity, acting on a sulfur group of donors	2	7	0.651569	0.748373	SJ19341;SJ02295			GO:0016667	oxidoreductase activity, acting on a sulfur group of donors	2	7	0.651569	0.748373	SJ19341;SJ02295
									GO:0016462	pyrophosphatase activity	35	126	0.667079	0.761835	SJ13683;SJ04136;SJ12145;SJ12469;SJ01401;SJ21722;SJ09429;SJ16806;SJ17407;SJ20366;SJ21036;SJ22151;SJ22618;SJ02499;SJ02643;SJ05160;SJ06647;SJ07829;SJ07885;SJ07886;SJ10231;SJ11729;SJ11812;SJ12471;SJ13495;SJ13512;SJ14357;SJ14696;SJ16346;SJ16814;SJ20612;SJ20707;SJ22436;SJ03809;SJ13116			GO:0016462	pyrophosphatase activity	35	126	0.667079	0.761835	SJ13683;SJ04136;SJ12145;SJ12469;SJ01401;SJ21722;SJ09429;SJ16806;SJ17407;SJ20366;SJ21036;SJ22151;SJ22618;SJ02499;SJ02643;SJ05160;SJ06647;SJ07829;SJ07885;SJ07886;SJ10231;SJ11729;SJ11812;SJ12471;SJ13495;SJ13512;SJ14357;SJ14696;SJ16346;SJ16814;SJ20612;SJ20707;SJ22436;SJ03809;SJ13116
									GO:0016817	hydrolase activity, acting on acid anhydrides	38	137	0.675702	0.766074	SJ13683;SJ04136;SJ12145;SJ12469;SJ01401;SJ21722;SJ09429;SJ16806;SJ17407;SJ20366;SJ21036;SJ22151;SJ22618;SJ02499;SJ02643;SJ05160;SJ06647;SJ07829;SJ07885;SJ07886;SJ10231;SJ11729;SJ11812;SJ12471;SJ13495;SJ13512;SJ14357;SJ14696;SJ16346;SJ16814;SJ02980;SJ20612;SJ20707;SJ22436;SJ03809;SJ13116;SJ00447;SJ14026			GO:0016817	hydrolase activity, acting on acid anhydrides	38	137	0.675702	0.766074	SJ13683;SJ04136;SJ12145;SJ12469;SJ01401;SJ21722;SJ09429;SJ16806;SJ17407;SJ20366;SJ21036;SJ22151;SJ22618;SJ02499;SJ02643;SJ05160;SJ06647;SJ07829;SJ07885;SJ07886;SJ10231;SJ11729;SJ11812;SJ12471;SJ13495;SJ13512;SJ14357;SJ14696;SJ16346;SJ16814;SJ02980;SJ20612;SJ20707;SJ22436;SJ03809;SJ13116;SJ00447;SJ14026
									GO:0017111	nucleoside-triphosphatase activity	34	123	0.678414	0.766074	SJ13683;SJ04136;SJ12145;SJ12469;SJ01401;SJ09429;SJ16806;SJ17407;SJ20366;SJ21036;SJ22151;SJ22618;SJ02499;SJ02643;SJ05160;SJ06647;SJ07829;SJ07885;SJ07886;SJ10231;SJ11729;SJ11812;SJ12471;SJ13495;SJ13512;SJ14357;SJ14696;SJ16346;SJ16814;SJ20612;SJ20707;SJ22436;SJ03809;SJ13116			GO:0017111	nucleoside-triphosphatase activity	34	123	0.678414	0.766074	SJ13683;SJ04136;SJ12145;SJ12469;SJ01401;SJ09429;SJ16806;SJ17407;SJ20366;SJ21036;SJ22151;SJ22618;SJ02499;SJ02643;SJ05160;SJ06647;SJ07829;SJ07885;SJ07886;SJ10231;SJ11729;SJ11812;SJ12471;SJ13495;SJ13512;SJ14357;SJ14696;SJ16346;SJ16814;SJ20612;SJ20707;SJ22436;SJ03809;SJ13116
									GO:0004175	endopeptidase activity	5	19	0.68931	0.77403	SJ20163;SJ21621;SJ08597;SJ13417;SJ13891			GO:0004175	endopeptidase activity	5	19	0.68931	0.77403	SJ20163;SJ21621;SJ08597;SJ13417;SJ13891
									GO:0016746	transferase activity, transferring acyl groups	8	31	0.721795	0.805675	SJ03269;SJ01898;SJ15833;SJ05584;SJ01897;SJ02212;SJ05058;SJ14691			GO:0016746	transferase activity, transferring acyl groups	8	31	0.721795	0.805675	SJ03269;SJ01898;SJ15833;SJ05584;SJ01897;SJ02212;SJ05058;SJ14691
									GO:0016779	nucleotidyltransferase activity	4	16	0.729962	0.805675	SJ04851;SJ02176;SJ05272;SJ03071			GO:0016779	nucleotidyltransferase activity	4	16	0.729962	0.805675	SJ04851;SJ02176;SJ05272;SJ03071
									GO:0046983	protein dimerization activity	4	16	0.729962	0.805675	SJ22343;SJ11235;SJ11236;SJ13462			GO:0046983	protein dimerization activity	4	16	0.729962	0.805675	SJ22343;SJ11235;SJ11236;SJ13462
									GO:0016301	kinase activity	31	115	0.733525	0.805675	SJ06589;SJ09709;SJ11150;SJ16326;SJ19563;SJ20921;SJ05676;SJ05959;SJ06588;SJ11594;SJ12927;SJ13034;SJ15088;SJ15367;SJ18879;SJ21099;SJ19739;SJ21722;SJ22557;SJ03348;SJ06590;SJ06896;SJ00449;SJ07212;SJ08441;SJ09910;SJ11664;SJ13116;SJ14523;SJ01360;SJ17409			GO:0016301	kinase activity	31	115	0.733525	0.805675	SJ06589;SJ09709;SJ11150;SJ16326;SJ19563;SJ20921;SJ05676;SJ05959;SJ06588;SJ11594;SJ12927;SJ13034;SJ15088;SJ15367;SJ18879;SJ21099;SJ19739;SJ21722;SJ22557;SJ03348;SJ06590;SJ06896;SJ00449;SJ07212;SJ08441;SJ09910;SJ11664;SJ13116;SJ14523;SJ01360;SJ17409
									GO:0003678	DNA helicase activity	1	4	0.747612	0.807904	SJ13683			GO:0003678	DNA helicase activity	1	4	0.747612	0.807904	SJ13683
									GO:0008094	DNA-dependent ATPase activity	1	4	0.747612	0.807904	SJ13683			GO:0008094	DNA-dependent ATPase activity	1	4	0.747612	0.807904	SJ13683
									GO:0015036	disulfide oxidoreductase activity	1	4	0.747612	0.807904	SJ19341			GO:0015036	disulfide oxidoreductase activity	1	4	0.747612	0.807904	SJ19341
									GO:0016818	hydrolase activity, acting on acid anhydrides, in phosphorus-containing anhydrides	36	135	0.771669	0.829441	SJ13683;SJ04136;SJ12145;SJ12469;SJ01401;SJ21722;SJ09429;SJ16806;SJ17407;SJ20366;SJ21036;SJ22151;SJ22618;SJ02499;SJ02643;SJ05160;SJ06647;SJ07829;SJ07885;SJ07886;SJ10231;SJ11729;SJ11812;SJ12471;SJ13495;SJ13512;SJ14357;SJ14696;SJ16346;SJ16814;SJ02980;SJ20612;SJ20707;SJ22436;SJ03809;SJ13116			GO:0016818	hydrolase activity, acting on acid anhydrides, in phosphorus-containing anhydrides	36	135	0.771669	0.829441	SJ13683;SJ04136;SJ12145;SJ12469;SJ01401;SJ21722;SJ09429;SJ16806;SJ17407;SJ20366;SJ21036;SJ22151;SJ22618;SJ02499;SJ02643;SJ05160;SJ06647;SJ07829;SJ07885;SJ07886;SJ10231;SJ11729;SJ11812;SJ12471;SJ13495;SJ13512;SJ14357;SJ14696;SJ16346;SJ16814;SJ02980;SJ20612;SJ20707;SJ22436;SJ03809;SJ13116
									GO:0016810	hydrolase activity, acting on carbon-nitrogen (but not peptide) bonds	2	9	0.788186	0.833818	SJ10893;SJ17799			GO:0016810	hydrolase activity, acting on carbon-nitrogen (but not peptide) bonds	2	9	0.788186	0.833818	SJ10893;SJ17799
									GO:0016859	cis-trans isomerase activity	2	9	0.788186	0.833818	SJ04056;SJ15457			GO:0016859	cis-trans isomerase activity	2	9	0.788186	0.833818	SJ04056;SJ15457
									GO:0034062	RNA polymerase activity	2	9	0.788186	0.833818	SJ02176;SJ05272			GO:0034062	RNA polymerase activity	2	9	0.788186	0.833818	SJ02176;SJ05272
									GO:0003774	motor activity	4	18	0.815753	0.858463	SJ04136;SJ12145;SJ12469;SJ01401			GO:0003774	motor activity	4	18	0.815753	0.858463	SJ04136;SJ12145;SJ12469;SJ01401
									GO:0016903	oxidoreductase activity, acting on the aldehyde or oxo group of donors	2	10	0.836933	0.876164	SJ07665;SJ11017			GO:0016903	oxidoreductase activity, acting on the aldehyde or oxo group of donors	2	10	0.836933	0.876164	SJ07665;SJ11017
									GO:0016787	hydrolase activity	86	321	0.862878	0.898645	SJ13683;SJ04955;SJ01133;SJ11476;SJ04136;SJ12145;SJ12469;SJ01401;SJ21722;SJ02256;SJ10893;SJ17799;SJ20163;SJ21621;SJ08597;SJ13417;SJ13891;SJ20192;SJ20196;SJ20357;SJ21660;SJ22508;SJ02246;SJ03475;SJ05034;SJ05236;SJ06121;SJ06192;SJ06439;SJ07733;SJ00511;SJ08976;SJ09020;SJ09777;SJ10678;SJ10681;SJ11196;SJ11734;SJ01086;SJ15379;SJ15949;SJ16350;SJ16737;SJ17141;SJ17533;SJ07129;SJ07726;SJ01473;SJ09429;SJ16806…			GO:0016787	hydrolase activity	86	321	0.862878	0.898645	SJ13683;SJ04955;SJ01133;SJ11476;SJ04136;SJ12145;SJ12469;SJ01401;SJ21722;SJ02256;SJ10893;SJ17799;SJ20163;SJ21621;SJ08597;SJ13417;SJ13891;SJ20192;SJ20196;SJ20357;SJ21660;SJ22508;SJ02246;SJ03475;SJ05034;SJ05236;SJ06121;SJ06192;SJ06439;SJ07733;SJ00511;SJ08976;SJ09020;SJ09777;SJ10678;SJ10681;SJ11196;SJ11734;SJ01086;SJ15379;SJ15949;SJ16350;SJ16737;SJ17141;SJ17533;SJ07129;SJ07726;SJ01473;SJ09429;SJ16806…
									GO:0016757	transferase activity, transferring glycosyl groups	2	12	0.905203	0.937296	SJ04451;SJ11661			GO:0016757	transferase activity, transferring glycosyl groups	2	12	0.905203	0.937296	SJ04451;SJ11661
									GO:0070011	peptidase activity, acting on L-amino acid peptides	6	30	0.909317	0.937296	SJ20163;SJ21621;SJ08597;SJ13417;SJ13891;SJ13651			GO:0070011	peptidase activity, acting on L-amino acid peptides	6	30	0.909317	0.937296	SJ20163;SJ21621;SJ08597;SJ13417;SJ13891;SJ13651
									GO:0016772	transferase activity, transferring phosphorus-containing groups	54	215	0.930232	0.953962	SJ06589;SJ09709;SJ11150;SJ16326;SJ19563;SJ20921;SJ05676;SJ05959;SJ06588;SJ11594;SJ12927;SJ13034;SJ15088;SJ15367;SJ18879;SJ04851;SJ11019;SJ21099;SJ07124;SJ16893;SJ02176;SJ05272;SJ19739;SJ21722;SJ22557;SJ03348;SJ06590;SJ06896;SJ00449;SJ07212;SJ08441;SJ09910;SJ11664;SJ13116;SJ14523;SJ01360;SJ17409;SJ08733;SJ12221;SJ03071;SJ19641;SJ05677;SJ05891;SJ10682;SJ11564;SJ12282;SJ14429;SJ15133;SJ15971;SJ15992…			GO:0016772	transferase activity, transferring phosphorus-containing groups	54	215	0.930232	0.953962	SJ06589;SJ09709;SJ11150;SJ16326;SJ19563;SJ20921;SJ05676;SJ05959;SJ06588;SJ11594;SJ12927;SJ13034;SJ15088;SJ15367;SJ18879;SJ04851;SJ11019;SJ21099;SJ07124;SJ16893;SJ02176;SJ05272;SJ19739;SJ21722;SJ22557;SJ03348;SJ06590;SJ06896;SJ00449;SJ07212;SJ08441;SJ09910;SJ11664;SJ13116;SJ14523;SJ01360;SJ17409;SJ08733;SJ12221;SJ03071;SJ19641;SJ05677;SJ05891;SJ10682;SJ11564;SJ12282;SJ14429;SJ15133;SJ15971;SJ15992…
									GO:0016740	transferase activity	118	447	0.940894	0.959999	SJ06589;SJ09709;SJ11150;SJ16326;SJ19563;SJ20921;SJ05676;SJ05959;SJ06588;SJ11594;SJ12927;SJ13034;SJ15088;SJ15367;SJ18879;SJ19552;SJ20564;SJ01689;SJ01690;SJ20712;SJ21660;SJ21808;SJ22334;SJ22548;SJ02158;SJ02434;SJ04502;SJ04582;SJ05072;SJ00206;SJ05824;SJ06966;SJ08679;SJ09129;SJ09824;SJ10502;SJ10780;SJ10792;SJ00866;SJ11199;SJ11595;SJ12204;SJ12313;SJ12316;SJ13532;SJ14185;SJ15126;SJ15949;SJ17792;SJ17935…			GO:0016740	transferase activity	118	447	0.940894	0.959999	SJ06589;SJ09709;SJ11150;SJ16326;SJ19563;SJ20921;SJ05676;SJ05959;SJ06588;SJ11594;SJ12927;SJ13034;SJ15088;SJ15367;SJ18879;SJ19552;SJ20564;SJ01689;SJ01690;SJ20712;SJ21660;SJ21808;SJ22334;SJ22548;SJ02158;SJ02434;SJ04502;SJ04582;SJ05072;SJ00206;SJ05824;SJ06966;SJ08679;SJ09129;SJ09824;SJ10502;SJ10780;SJ10792;SJ00866;SJ11199;SJ11595;SJ12204;SJ12313;SJ12316;SJ13532;SJ14185;SJ15126;SJ15949;SJ17792;SJ17935…
									GO:0016705	oxidoreductase activity, acting on paired donors, with incorporation or reduction of molecular oxygen	1	9	0.955127	0.969599	SJ05072			GO:0016705	oxidoreductase activity, acting on paired donors, with incorporation or reduction of molecular oxygen	1	9	0.955127	0.969599	SJ05072
									GO:0004386	helicase activity	1	10	0.96826	0.977991	SJ13683			GO:0004386	helicase activity	1	10	0.96826	0.977991	SJ13683
									GO:0008233	peptidase activity	9	50	0.976619	0.978529	SJ20163;SJ21621;SJ08597;SJ13417;SJ13891;SJ07129;SJ07726;SJ01473;SJ13651			GO:0008233	peptidase activity	9	50	0.976619	0.978529	SJ20163;SJ21621;SJ08597;SJ13417;SJ13891;SJ07129;SJ07726;SJ01473;SJ13651
									GO:0003824	catalytic activity	349	1245	0.978529	0.978529	SJ13683;SJ21009;SJ21092;SJ05317;SJ07221;SJ07311;SJ08366;SJ10005;SJ16976;SJ17482;SJ18555;SJ18954;SJ05072;SJ04955;SJ01133;SJ06589;SJ09709;SJ11150;SJ16326;SJ07665;SJ19563;SJ20921;SJ05676;SJ05959;SJ06588;SJ11594;SJ12927;SJ13034;SJ15088;SJ15367;SJ18879;SJ19552;SJ20564;SJ01689;SJ01690;SJ20712;SJ21660;SJ21808;SJ22334;SJ22548;SJ02158;SJ02434;SJ04502;SJ04582;SJ00206;SJ05824;SJ06966;SJ08679;SJ09129;SJ09824…			GO:0003824	catalytic activity	349	1245	0.978529	0.978529	SJ13683;SJ21009;SJ21092;SJ05317;SJ07221;SJ07311;SJ08366;SJ10005;SJ16976;SJ17482;SJ18555;SJ18954;SJ05072;SJ04955;SJ01133;SJ06589;SJ09709;SJ11150;SJ16326;SJ07665;SJ19563;SJ20921;SJ05676;SJ05959;SJ06588;SJ11594;SJ12927;SJ13034;SJ15088;SJ15367;SJ18879;SJ19552;SJ20564;SJ01689;SJ01690;SJ20712;SJ21660;SJ21808;SJ22334;SJ22548;SJ02158;SJ02434;SJ04502;SJ04582;SJ00206;SJ05824;SJ06966;SJ08679;SJ09129;SJ09824…

## Sheet: SPvsFG-TSSUP
table S22-c. GO enrichment of the TSSUPs maintain negtive relationship between mehylation level and expresion for SPvsMG (for figure3C)
Cellular Component									Molecular Function									Biological Process
GO ID	Description	GeneRatio (218)	BgRatio (782)	pvalue	fdr	geneID			GO ID	Description	GeneRatio (402)	BgRatio (1509)	pvalue	fdr	geneID			GO ID	Description	GeneRatio (407)	BgRatio (1479)	pvalue	fdr	geneID
GO:0030529	intracellular ribonucleoprotein complex	35	76	0.000280627	0.0176795	SJ19425;SJ20453;SJ21088;SJ21296;SJ03728;SJ04045;SJ04209;SJ04578;SJ04964;SJ07137;SJ09225;SJ00784;SJ11036;SJ11146;SJ14409;SJ14628;SJ15500;SJ16757;SJ16866;SJ01344;SJ18411;SJ18912;SJ10679;SJ01421;SJ09217;SJ13802;SJ22043;SJ13355;SJ15887;SJ19974;SJ02896;SJ05639;SJ12275;SJ00952;SJ18503			GO:0003723	RNA binding	14	29	0.0096117	0.508532	SJ21036;SJ22559;SJ02065;SJ00048;SJ10492;SJ13495;SJ13512;SJ21296;SJ09217;SJ00952;SJ14628;SJ18503;SJ11146;SJ11147			GO:0072521	purine-containing compound metabolic process	12	20	0.00217518	0.268774	SJ05891;SJ07124;SJ10125;SJ04979;SJ04783;SJ13724;SJ09429;SJ16806;SJ04091;SJ06544;SJ22514;SJ09235
GO:1990904	ribonucleoprotein complex	35	76	0.000280627	0.0176795	SJ19425;SJ20453;SJ21088;SJ21296;SJ03728;SJ04045;SJ04209;SJ04578;SJ04964;SJ07137;SJ09225;SJ00784;SJ11036;SJ11146;SJ14409;SJ14628;SJ15500;SJ16757;SJ16866;SJ01344;SJ18411;SJ18912;SJ10679;SJ01421;SJ09217;SJ13802;SJ22043;SJ13355;SJ15887;SJ19974;SJ02896;SJ05639;SJ12275;SJ00952;SJ18503			GO:0015078	hydrogen ion transmembrane transporter activity	4	5	0.0196387	0.508532	SJ04783;SJ09429;SJ17407;SJ00853			GO:0072522	purine-containing compound biosynthetic process	10	16	0.00342611	0.268774	SJ05891;SJ07124;SJ10125;SJ04979;SJ09429;SJ16806;SJ04091;SJ06544;SJ22514;SJ09235
GO:0016020	membrane	62	170	0.00362627	0.152303	SJ21952;SJ11887;SJ09429;SJ16806;SJ19088;SJ19404;SJ19733;SJ20378;SJ01774;SJ21232;SJ01908;SJ22618;SJ02118;SJ04098;SJ04336;SJ05072;SJ05890;SJ06307;SJ06458;SJ06616;SJ08067;SJ08158;SJ08733;SJ09167;SJ09247;SJ09428;SJ10043;SJ10151;SJ10781;SJ10782;SJ11150;SJ12265;SJ13355;SJ13802;SJ13891;SJ15887;SJ16078;SJ16260;SJ16637;SJ18185;SJ15980;SJ01447;SJ04783;SJ13724;SJ05285;SJ22043;SJ10140;SJ05878;SJ17098;SJ22100…			GO:0022804	active transmembrane transporter activity	6	10	0.0264958	0.508532	SJ11426;SJ09429;SJ16806;SJ17407;SJ00853;SJ06172			GO:0009150	purine ribonucleotide metabolic process	9	14	0.00424129	0.268774	SJ05891;SJ07124;SJ10125;SJ04783;SJ13724;SJ09429;SJ16806;SJ04091;SJ06544
GO:0044391	ribosomal subunit	11	19	0.00523973	0.165052	SJ09217;SJ13802;SJ22043;SJ13355;SJ15887;SJ19974;SJ02896;SJ05639;SJ12275;SJ00952;SJ18503			GO:0008135	translation factor activity, RNA binding	7	13	0.033409	0.508532	SJ21036;SJ22559;SJ02065;SJ00048;SJ10492;SJ13495;SJ13512			GO:0006163	purine nucleotide metabolic process	11	19	0.00492031	0.268774	SJ05891;SJ07124;SJ10125;SJ04783;SJ13724;SJ09429;SJ16806;SJ04091;SJ06544;SJ22514;SJ09235
GO:0098796	membrane protein complex	12	22	0.00678431	0.170965	SJ09429;SJ16806;SJ15980;SJ01447;SJ04783;SJ13724;SJ22100;SJ12513;SJ18410;SJ17407;SJ05606;SJ21952			GO:0015399	primary active transmembrane transporter activity	5	8	0.0352417	0.508532	SJ11426;SJ09429;SJ16806;SJ17407;SJ06172			GO:0009116	nucleoside metabolic process	4	4	0.00567345	0.268774	SJ09429;SJ16806;SJ04091;SJ06544
GO:0005840	ribosome	13	26	0.0124084	0.260577	SJ10679;SJ01421;SJ09217;SJ13802;SJ22043;SJ13355;SJ15887;SJ19974;SJ02896;SJ05639;SJ12275;SJ00952;SJ18503			GO:0015405	P-P-bond-hydrolysis-driven transmembrane transporter activity	5	8	0.0352417	0.508532	SJ11426;SJ09429;SJ16806;SJ17407;SJ06172			GO:0009119	ribonucleoside metabolic process	4	4	0.00567345	0.268774	SJ09429;SJ16806;SJ04091;SJ06544
GO:0016469	proton-transporting two-sector ATPase complex	6	9	0.0169258	0.304665	SJ09429;SJ16806;SJ15980;SJ04783;SJ13724;SJ17407			GO:0005198	structural molecule activity	13	31	0.0450483	0.508532	SJ20453;SJ21296;SJ22043;SJ22151;SJ22156;SJ02896;SJ05639;SJ07885;SJ07886;SJ12275;SJ00952;SJ13355;SJ18503			GO:0009163	nucleoside biosynthetic process	4	4	0.00567345	0.268774	SJ09429;SJ16806;SJ04091;SJ06544
GO:0071944	cell periphery	5	7	0.0204015	0.309119	SJ11150;SJ10140;SJ05878;SJ14357;SJ15887			GO:0016491	oxidoreductase activity	41	122	0.045931	0.508532	SJ05072;SJ09228;SJ07665;SJ11330;SJ06474;SJ05307;SJ09247;SJ19764;SJ20511;SJ21339;SJ22508;SJ22514;SJ22541;SJ03311;SJ03315;SJ03601;SJ05251;SJ05668;SJ06127;SJ07241;SJ07909;SJ08640;SJ00667;SJ13101;SJ13121;SJ15262;SJ16637;SJ17348;SJ17873;SJ18452;SJ00878;SJ11913;SJ18471;SJ18572;SJ06498;SJ16894;SJ16410;SJ04839;SJ07451;SJ00203;SJ12265			GO:0042278	purine nucleoside metabolic process	4	4	0.00567345	0.268774	SJ09429;SJ16806;SJ04091;SJ06544
GO:0030312	external encapsulating structure	4	5	0.0230863	0.309119	SJ10140;SJ05878;SJ14357;SJ15887			GO:0016820	hydrolase activity, acting on acid anhydrides, catalyzing transmembrane movement of substances	4	6	0.0465846	0.508532	SJ09429;SJ16806;SJ17407;SJ06172			GO:0042451	purine nucleoside biosynthetic process	4	4	0.00567345	0.268774	SJ09429;SJ16806;SJ04091;SJ06544
GO:0032991	macromolecular complex	68	203	0.0245332	0.309119	SJ09429;SJ16806;SJ15980;SJ01447;SJ04783;SJ13724;SJ20295;SJ19425;SJ20453;SJ21088;SJ21296;SJ03728;SJ04045;SJ04209;SJ04578;SJ04964;SJ07137;SJ09225;SJ00784;SJ11036;SJ11146;SJ14409;SJ14628;SJ15500;SJ16757;SJ16866;SJ01344;SJ18411;SJ18912;SJ22100;SJ12513;SJ10679;SJ01421;SJ17425;SJ09217;SJ13802;SJ12145;SJ18410;SJ17407;SJ05606;SJ06455;SJ22043;SJ13355;SJ15887;SJ21952;SJ21621;SJ03634;SJ04136;SJ10492;SJ13417…			GO:0042626	ATPase activity, coupled to transmembrane movement of substances	4	6	0.0465846	0.508532	SJ09429;SJ16806;SJ17407;SJ06172			GO:0042455	ribonucleoside biosynthetic process	4	4	0.00567345	0.268774	SJ09429;SJ16806;SJ04091;SJ06544
GO:0044425	membrane part	21	52	0.0301489	0.345342	SJ09429;SJ16806;SJ15980;SJ01447;SJ04783;SJ13724;SJ05878;SJ22100;SJ12513;SJ18410;SJ17407;SJ05606;SJ21952;SJ06172;SJ11245;SJ11887;SJ14282;SJ18122;SJ18241;SJ18245;SJ16410			GO:0043492	ATPase activity, coupled to movement of substances	4	6	0.0465846	0.508532	SJ09429;SJ16806;SJ17407;SJ06172			GO:0046128	purine ribonucleoside metabolic process	4	4	0.00567345	0.268774	SJ09429;SJ16806;SJ04091;SJ06544
GO:0015934	large ribosomal subunit	3	4	0.0680382	0.697109	SJ22043;SJ13355;SJ15887			GO:0003676	nucleic acid binding	26	73	0.0530591	0.508532	SJ22436;SJ13648;SJ21036;SJ22559;SJ02065;SJ00048;SJ10492;SJ13495;SJ13512;SJ22343;SJ02643;SJ02958;SJ03071;SJ05317;SJ08608;SJ11287;SJ12275;SJ01167;SJ16350;SJ21296;SJ09217;SJ00952;SJ14628;SJ18503;SJ11146;SJ11147			GO:0046129	purine ribonucleoside biosynthetic process	4	4	0.00567345	0.268774	SJ09429;SJ16806;SJ04091;SJ06544
GO:0033176	proton-transporting V-type ATPase complex	2	2	0.0774566	0.697109	SJ04783;SJ13724			GO:0097159	organic cyclic compound binding	107	356	0.0557707	0.508532	SJ22436;SJ13648;SJ21036;SJ22559;SJ02065;SJ00048;SJ10492;SJ13495;SJ13512;SJ03147;SJ22343;SJ02643;SJ02958;SJ03071;SJ05317;SJ08608;SJ11287;SJ12275;SJ01167;SJ16350;SJ21296;SJ09217;SJ00952;SJ14628;SJ18503;SJ19739;SJ20366;SJ20612;SJ21120;SJ21527;SJ22151;SJ22156;SJ22219;SJ01898;SJ22618;SJ02063;SJ02072;SJ03269;SJ03411;SJ03634;SJ03697;SJ04996;SJ05160;SJ00203;SJ05878;SJ05957;SJ06172;SJ06445;SJ07124;SJ07221…			GO:1901566	organonitrogen compound biosynthetic process	52	140	0.0058041	0.268774	SJ19601;SJ03601;SJ05891;SJ07124;SJ10125;SJ19088;SJ07458;SJ11019;SJ19140;SJ21036;SJ22559;SJ02065;SJ02907;SJ10492;SJ11318;SJ13234;SJ14617;SJ14734;SJ16390;SJ01462;SJ04979;SJ02452;SJ03226;SJ16706;SJ21092;SJ05317;SJ07221;SJ10005;SJ12237;SJ16976;SJ18555;SJ09429;SJ16806;SJ07094;SJ13355;SJ00048;SJ13877;SJ04091;SJ06544;SJ20802;SJ07811;SJ19150;SJ02815;SJ08425;SJ22095;SJ22514;SJ09235;SJ19809;SJ06122;SJ19144…
GO:0033178	proton-transporting two-sector ATPase complex, catalytic domain	2	2	0.0774566	0.697109	SJ09429;SJ16806			GO:0042623	ATPase activity, coupled	8	17	0.0558168	0.508532	SJ13683;SJ09429;SJ16806;SJ17407;SJ20612;SJ22436;SJ13116;SJ06172			GO:0055086	nucleobase-containing small molecule metabolic process	26	61	0.00679964	0.292384	SJ07124;SJ10125;SJ05891;SJ04905;SJ11913;SJ19601;SJ04335;SJ11019;SJ13802;SJ16241;SJ04783;SJ13724;SJ09429;SJ16806;SJ07094;SJ13355;SJ04091;SJ06544;SJ22514;SJ09235;SJ19144;SJ04451;SJ19150;SJ02815;SJ04979;SJ15126
GO:0005911	cell-cell junction	5	10	0.11486	0.904524	SJ07451;SJ10140;SJ13802;SJ14357;SJ15887			GO:0016857	racemase and epimerase activity, acting on carbohydrates and derivatives	3	4	0.0602669	0.508532	SJ04905;SJ09253;SJ11687			GO:0009117	nucleotide metabolic process	22	50	0.00803983	0.297445	SJ05891;SJ07124;SJ10125;SJ04905;SJ11913;SJ19601;SJ04335;SJ11019;SJ13802;SJ16241;SJ04783;SJ13724;SJ09429;SJ16806;SJ07094;SJ13355;SJ04091;SJ06544;SJ22514;SJ09235;SJ19144;SJ04451
GO:0030054	cell junction	5	10	0.11486	0.904524	SJ07451;SJ10140;SJ13802;SJ14357;SJ15887			GO:0019829	cation-transporting ATPase activity	3	4	0.0602669	0.508532	SJ09429;SJ16806;SJ17407			GO:0006164	purine nucleotide biosynthetic process	9	15	0.00805821	0.297445	SJ05891;SJ07124;SJ10125;SJ09429;SJ16806;SJ04091;SJ06544;SJ22514;SJ09235
GO:0034357	photosynthetic membrane	2	3	0.189471	0.97284	SJ18410;SJ05395			GO:0042625	ATPase coupled ion transmembrane transporter activity	3	4	0.0602669	0.508532	SJ09429;SJ16806;SJ17407			GO:0044281	small molecule metabolic process	81	237	0.0083996	0.297445	SJ12265;SJ19601;SJ12221;SJ10463;SJ01133;SJ17320;SJ07124;SJ10125;SJ09475;SJ07665;SJ11913;SJ07811;SJ02212;SJ03269;SJ18471;SJ02063;SJ02072;SJ02907;SJ13891;SJ05891;SJ19201;SJ02117;SJ07451;SJ11594;SJ14357;SJ19088;SJ04905;SJ04335;SJ11019;SJ13802;SJ16241;SJ03663;SJ03480;SJ04454;SJ06616;SJ08104;SJ09228;SJ04783;SJ13724;SJ02452;SJ03226;SJ16706;SJ05878;SJ21092;SJ05317;SJ07221;SJ10005;SJ12237;SJ16976;SJ18555…
GO:0031224	intrinsic component of membrane	9	25	0.238979	0.97284	SJ05878;SJ06172;SJ11245;SJ11887;SJ14282;SJ15980;SJ18122;SJ18241;SJ18245			GO:1901363	heterocyclic compound binding	105	351	0.0657355	0.508532	SJ22436;SJ13648;SJ21036;SJ22559;SJ02065;SJ00048;SJ10492;SJ13495;SJ13512;SJ02796;SJ02907;SJ02980;SJ03965;SJ04136;SJ04688;SJ04722;SJ05395;SJ07240;SJ00511;SJ10005;SJ11658;SJ12237;SJ12418;SJ13877;SJ15949;SJ01462;SJ18555;SJ03147;SJ22343;SJ02643;SJ02958;SJ03071;SJ05317;SJ08608;SJ11287;SJ12275;SJ01167;SJ16350;SJ21296;SJ09217;SJ00952;SJ14628;SJ18503;SJ19739;SJ20366;SJ20612;SJ21120;SJ21527;SJ22151;SJ22156…			GO:0009152	purine ribonucleotide biosynthetic process	7	11	0.0129295	0.350156	SJ05891;SJ07124;SJ10125;SJ09429;SJ16806;SJ04091;SJ06544
GO:0000139	Golgi membrane	1	1	0.278772	0.97284	SJ21952			GO:0004774	succinate-CoA ligase activity	2	2	0.0708402	0.508532	SJ03269;SJ16863			GO:1901564	organonitrogen compound metabolic process	67	194	0.0129468	0.350156	SJ19601;SJ03601;SJ09475;SJ07811;SJ02063;SJ02072;SJ02907;SJ05891;SJ07124;SJ10125;SJ19088;SJ07458;SJ11019;SJ04905;SJ11913;SJ19140;SJ21036;SJ22559;SJ02065;SJ10492;SJ11318;SJ13234;SJ14617;SJ14734;SJ16390;SJ01462;SJ04979;SJ04783;SJ13724;SJ02452;SJ03226;SJ16706;SJ21092;SJ05317;SJ07221;SJ10005;SJ12237;SJ16976;SJ18555;SJ09429;SJ16806;SJ07094;SJ13355;SJ00048;SJ13877;SJ04091;SJ06544;SJ09474;SJ20802;SJ19150…
GO:0005618	cell wall	1	1	0.278772	0.97284	SJ10140			GO:0005216	ion channel activity	2	2	0.0708402	0.508532	SJ18241;SJ18245			GO:0090407	organophosphate biosynthetic process	14	29	0.0129808	0.350156	SJ07124;SJ10125;SJ05891;SJ09429;SJ16806;SJ07094;SJ13355;SJ19601;SJ04091;SJ06544;SJ22514;SJ09235;SJ19144;SJ04451
GO:0005768	endosome	1	1	0.278772	0.97284	SJ20780			GO:0005253	anion channel activity	2	2	0.0708402	0.508532	SJ18241;SJ18245			GO:1901293	nucleoside phosphate biosynthetic process	14	29	0.0129808	0.350156	SJ07124;SJ10125;SJ05891;SJ09429;SJ16806;SJ07094;SJ13355;SJ19601;SJ04091;SJ06544;SJ22514;SJ09235;SJ19144;SJ04451
GO:0005773	vacuole	1	1	0.278772	0.97284	SJ17098			GO:0005254	chloride channel activity	2	2	0.0708402	0.508532	SJ18241;SJ18245			GO:0006753	nucleoside phosphate metabolic process	22	52	0.0137801	0.350156	SJ07124;SJ10125;SJ05891;SJ04905;SJ11913;SJ19601;SJ04335;SJ11019;SJ13802;SJ16241;SJ04783;SJ13724;SJ09429;SJ16806;SJ07094;SJ13355;SJ04091;SJ06544;SJ22514;SJ09235;SJ19144;SJ04451
GO:0005774	vacuolar membrane	1	1	0.278772	0.97284	SJ17098			GO:0015108	chloride transmembrane transporter activity	2	2	0.0708402	0.508532	SJ18241;SJ18245			GO:0071704	organic substance metabolic process	228	760	0.0161639	0.350156	SJ12265;SJ00878;SJ22043;SJ13355;SJ19601;SJ12221;SJ12322;SJ02212;SJ09253;SJ09481;SJ16286;SJ16863;SJ19809;SJ18790;SJ03601;SJ03587;SJ10463;SJ01133;SJ17320;SJ21120;SJ02796;SJ03071;SJ03697;SJ04504;SJ13368;SJ22334;SJ05285;SJ15367;SJ18191;SJ03634;SJ07124;SJ10125;SJ14628;SJ17808;SJ08873;SJ09475;SJ07665;SJ11913;SJ07811;SJ06617;SJ01234;SJ03269;SJ18471;SJ05251;SJ05395;SJ15388;SJ14700;SJ17262;SJ02063;SJ02072…
GO:0005783	endoplasmic reticulum	1	1	0.278772	0.97284	SJ10151			GO:0015267	channel activity	2	2	0.0708402	0.508532	SJ18241;SJ18245			GO:0009165	nucleotide biosynthetic process	13	27	0.0169496	0.350156	SJ05891;SJ07124;SJ10125;SJ09429;SJ16806;SJ07094;SJ13355;SJ04091;SJ06544;SJ22514;SJ09235;SJ19144;SJ04451
GO:0005798	Golgi-associated vesicle	1	1	0.278772	0.97284	SJ21952			GO:0016878	acid-thiol ligase activity	2	2	0.0708402	0.508532	SJ03269;SJ16863			GO:0009062	fatty acid catabolic process	5	7	0.019482	0.350156	SJ07451;SJ09475;SJ11594;SJ13891;SJ14357
GO:0005942	phosphatidylinositol 3-kinase complex	1	1	0.278772	0.97284	SJ05606			GO:0017069	snRNA binding	2	2	0.0708402	0.508532	SJ11146;SJ11147			GO:0016042	lipid catabolic process	5	7	0.019482	0.350156	SJ07451;SJ09475;SJ11594;SJ13891;SJ14357
GO:0009368	endopeptidase Clp complex	1	1	0.278772	0.97284	SJ17425			GO:0022803	passive transmembrane transporter activity	2	2	0.0708402	0.508532	SJ18241;SJ18245			GO:0044242	cellular lipid catabolic process	5	7	0.019482	0.350156	SJ07451;SJ09475;SJ11594;SJ13891;SJ14357
GO:0019898	extrinsic component of membrane	1	1	0.278772	0.97284	SJ05606			GO:0022838	substrate-specific channel activity	2	2	0.0708402	0.508532	SJ18241;SJ18245			GO:0072329	monocarboxylic acid catabolic process	5	7	0.019482	0.350156	SJ07451;SJ09475;SJ11594;SJ13891;SJ14357
GO:0030660	Golgi-associated vesicle membrane	1	1	0.278772	0.97284	SJ21952			GO:0016829	lyase activity	14	37	0.0880652	0.55985	SJ04008;SJ16241;SJ19163;SJ00231;SJ19413;SJ21513;SJ02288;SJ02815;SJ04672;SJ07458;SJ10623;SJ09250;SJ13560;SJ06544			GO:0010467	gene expression	56	161	0.0196584	0.350156	SJ12322;SJ03634;SJ14700;SJ17262;SJ19140;SJ21036;SJ22559;SJ02065;SJ02907;SJ10492;SJ11318;SJ13234;SJ14617;SJ14734;SJ16390;SJ01462;SJ21092;SJ05317;SJ07221;SJ10005;SJ12237;SJ16976;SJ18555;SJ01024;SJ00048;SJ13877;SJ19577;SJ19974;SJ20283;SJ20453;SJ21088;SJ21296;SJ22043;SJ02896;SJ03728;SJ04045;SJ04209;SJ04578;SJ04964;SJ05639;SJ07137;SJ09217;SJ09225;SJ00784;SJ11036;SJ12275;SJ00952;SJ14409;SJ15606;SJ16757…
GO:0031225	anchored component of membrane	1	1	0.278772	0.97284	SJ05878			GO:0015077	monovalent inorganic cation transmembrane transporter activity	5	10	0.0980413	0.55985	SJ04783;SJ09429;SJ17407;SJ15980;SJ00853			GO:0044271	cellular nitrogen compound biosynthetic process	45	126	0.0219904	0.350156	SJ03601;SJ07124;SJ10125;SJ14700;SJ17262;SJ05891;SJ19088;SJ07458;SJ11019;SJ19140;SJ21036;SJ22559;SJ02065;SJ02907;SJ10492;SJ11318;SJ13234;SJ14617;SJ14734;SJ16390;SJ01462;SJ04979;SJ21092;SJ05317;SJ07221;SJ10005;SJ12237;SJ16976;SJ18555;SJ09429;SJ16806;SJ07094;SJ13355;SJ00048;SJ13877;SJ19601;SJ04091;SJ06544;SJ19150;SJ02815;SJ22095;SJ22514;SJ09235;SJ19144;SJ04451
GO:0035032	phosphatidylinositol 3-kinase complex, class III	1	1	0.278772	0.97284	SJ05606			GO:0001882	nucleoside binding	62	203	0.103634	0.55985	SJ03147;SJ19739;SJ20366;SJ20612;SJ21036;SJ21120;SJ21527;SJ22151;SJ22156;SJ22219;SJ22436;SJ01898;SJ22618;SJ02063;SJ02065;SJ02072;SJ02643;SJ03269;SJ03411;SJ03634;SJ03697;SJ04996;SJ05160;SJ00203;SJ05317;SJ05878;SJ05957;SJ06172;SJ06445;SJ07124;SJ07221;SJ07504;SJ07885;SJ07886;SJ07891;SJ08116;SJ00546;SJ09429;SJ09709;SJ10125;SJ10231;SJ11150;SJ11729;SJ12145;SJ13116;SJ13208;SJ13368;SJ13495;SJ13512;SJ13683…			GO:0008202	steroid metabolic process	4	5	0.0221668	0.350156	SJ08425;SJ12265;SJ05072;SJ09766
GO:0044431	Golgi apparatus part	1	1	0.278772	0.97284	SJ21952			GO:0042578	phosphoric ester hydrolase activity	8	19	0.104459	0.55985	SJ04955;SJ01133;SJ02256;SJ16950;SJ20366;SJ10463;SJ17320;SJ17808			GO:0009126	purine nucleoside monophosphate metabolic process	4	5	0.0221668	0.350156	SJ09429;SJ16806;SJ04091;SJ06544
GO:0044432	endoplasmic reticulum part	1	1	0.278772	0.97284	SJ10151			GO:0016779	nucleotidyltransferase activity	7	16	0.104855	0.55985	SJ04851;SJ03147;SJ05272;SJ00546;SJ00803;SJ20134;SJ03071			GO:0009127	purine nucleoside monophosphate biosynthetic process	4	5	0.0221668	0.350156	SJ09429;SJ16806;SJ04091;SJ06544
GO:0044437	vacuolar part	1	1	0.278772	0.97284	SJ17098			GO:0097367	carbohydrate derivative binding	62	204	0.112337	0.55985	SJ03147;SJ19739;SJ20366;SJ20612;SJ21036;SJ21120;SJ21527;SJ22151;SJ22156;SJ22219;SJ22436;SJ01898;SJ22618;SJ02063;SJ02065;SJ02072;SJ02643;SJ03269;SJ03411;SJ03634;SJ03697;SJ04996;SJ05160;SJ00203;SJ05317;SJ05878;SJ05957;SJ06172;SJ06445;SJ07124;SJ07221;SJ07504;SJ07885;SJ07886;SJ07891;SJ08116;SJ00546;SJ09429;SJ09709;SJ10125;SJ10231;SJ11150;SJ11729;SJ12145;SJ13116;SJ13208;SJ13368;SJ13495;SJ13512;SJ13683…			GO:0009156	ribonucleoside monophosphate biosynthetic process	4	5	0.0221668	0.350156	SJ09429;SJ16806;SJ04091;SJ06544
GO:0061695	transferase complex, transferring phosphorus-containing groups	1	1	0.278772	0.97284	SJ05606			GO:0001883	purine nucleoside binding	61	201	0.117424	0.55985	SJ19739;SJ20366;SJ20612;SJ21036;SJ21120;SJ21527;SJ22151;SJ22156;SJ22219;SJ22436;SJ01898;SJ22618;SJ02063;SJ02065;SJ02072;SJ02643;SJ03269;SJ03411;SJ03634;SJ03697;SJ04996;SJ05160;SJ00203;SJ05317;SJ05878;SJ05957;SJ06172;SJ06445;SJ07124;SJ07221;SJ07504;SJ07885;SJ07886;SJ07891;SJ08116;SJ00546;SJ09429;SJ09709;SJ10125;SJ10231;SJ11150;SJ11729;SJ12145;SJ13116;SJ13208;SJ13368;SJ13495;SJ13512;SJ13683;SJ13780…			GO:0009161	ribonucleoside monophosphate metabolic process	4	5	0.0221668	0.350156	SJ09429;SJ16806;SJ04091;SJ06544
GO:0030117	membrane coat	4	10	0.293978	0.97284	SJ01447;SJ22100;SJ12513;SJ21952			GO:0032549	ribonucleoside binding	61	201	0.117424	0.55985	SJ19739;SJ20366;SJ20612;SJ21036;SJ21120;SJ21527;SJ22151;SJ22156;SJ22219;SJ22436;SJ01898;SJ22618;SJ02063;SJ02065;SJ02072;SJ02643;SJ03269;SJ03411;SJ03634;SJ03697;SJ04996;SJ05160;SJ00203;SJ05317;SJ05878;SJ05957;SJ06172;SJ06445;SJ07124;SJ07221;SJ07504;SJ07885;SJ07886;SJ07891;SJ08116;SJ00546;SJ09429;SJ09709;SJ10125;SJ10231;SJ11150;SJ11729;SJ12145;SJ13116;SJ13208;SJ13368;SJ13495;SJ13512;SJ13683;SJ13780…			GO:0009167	purine ribonucleoside monophosphate metabolic process	4	5	0.0221668	0.350156	SJ09429;SJ16806;SJ04091;SJ06544
GO:0048475	coated membrane	4	10	0.293978	0.97284	SJ01447;SJ22100;SJ12513;SJ21952			GO:0032550	purine ribonucleoside binding	61	201	0.117424	0.55985	SJ19739;SJ20366;SJ20612;SJ21036;SJ21120;SJ21527;SJ22151;SJ22156;SJ22219;SJ22436;SJ01898;SJ22618;SJ02063;SJ02065;SJ02072;SJ02643;SJ03269;SJ03411;SJ03634;SJ03697;SJ04996;SJ05160;SJ00203;SJ05317;SJ05878;SJ05957;SJ06172;SJ06445;SJ07124;SJ07221;SJ07504;SJ07885;SJ07886;SJ07891;SJ08116;SJ00546;SJ09429;SJ09709;SJ10125;SJ10231;SJ11150;SJ11729;SJ12145;SJ13116;SJ13208;SJ13368;SJ13495;SJ13512;SJ13683;SJ13780…			GO:0009168	purine ribonucleoside monophosphate biosynthetic process	4	5	0.0221668	0.350156	SJ09429;SJ16806;SJ04091;SJ06544
GO:0012505	endomembrane system	3	7	0.304894	0.97284	SJ20780;SJ10151;SJ21952			GO:0016765	transferase activity, transferring alkyl or aryl (other than methyl) groups	3	5	0.121209	0.55985	SJ19088;SJ06122;SJ07891			GO:0009259	ribonucleotide metabolic process	9	17	0.0226845	0.350156	SJ05891;SJ07124;SJ10125;SJ04783;SJ13724;SJ09429;SJ16806;SJ04091;SJ06544
GO:1990234	transferase complex	2	4	0.310903	0.97284	SJ05606;SJ06455			GO:0005215	transporter activity	13	36	0.134386	0.55985	SJ04783;SJ09429;SJ17407;SJ18241;SJ18245;SJ13724;SJ11426;SJ15980;SJ16806;SJ00853;SJ12513;SJ01447;SJ06172			GO:0019693	ribose phosphate metabolic process	9	17	0.0226845	0.350156	SJ05891;SJ07124;SJ10125;SJ04783;SJ13724;SJ09429;SJ16806;SJ04091;SJ06544
GO:0015935	small ribosomal subunit	2	5	0.427861	0.97284	SJ09217;SJ13802			GO:0015075	ion transmembrane transporter activity	8	20	0.135406	0.55985	SJ04783;SJ09429;SJ17407;SJ18241;SJ18245;SJ15980;SJ16806;SJ00853			GO:0006818	hydrogen transport	6	10	0.031008	0.434112	SJ11426;SJ04783;SJ09429;SJ13724;SJ15980;SJ16806
GO:0030119	AP-type membrane coat adaptor complex	2	5	0.427861	0.97284	SJ22100;SJ12513			GO:0016887	ATPase activity	8	20	0.135406	0.55985	SJ13683;SJ09429;SJ16806;SJ17407;SJ20612;SJ22436;SJ13116;SJ06172			GO:0015672	monovalent inorganic cation transport	6	10	0.031008	0.434112	SJ04783;SJ09429;SJ13724;SJ15980;SJ16806;SJ00853
GO:0044436	thylakoid part	2	5	0.427861	0.97284	SJ18410;SJ05395			GO:0036094	small molecule binding	76	257	0.138196	0.55985	SJ03147;SJ19739;SJ20366;SJ20612;SJ21036;SJ21120;SJ21527;SJ22151;SJ22156;SJ22219;SJ22436;SJ01898;SJ22618;SJ02063;SJ02065;SJ02072;SJ02643;SJ03269;SJ03411;SJ03634;SJ03697;SJ04996;SJ05160;SJ00203;SJ05317;SJ05878;SJ05957;SJ06172;SJ06445;SJ07124;SJ07221;SJ07504;SJ07885;SJ07886;SJ07891;SJ08116;SJ00546;SJ09429;SJ09709;SJ10125;SJ10231;SJ11150;SJ11729;SJ12145;SJ13116;SJ13208;SJ13368;SJ13495;SJ13512;SJ13683…			GO:0044712	single-organism catabolic process	6	10	0.031008	0.434112	SJ09475;SJ07451;SJ11594;SJ13891;SJ14357;SJ19809
GO:0098805	whole membrane	2	5	0.427861	0.97284	SJ21952;SJ17098			GO:0022857	transmembrane transporter activity	11	30	0.147966	0.55985	SJ04783;SJ09429;SJ17407;SJ18241;SJ18245;SJ13724;SJ11426;SJ15980;SJ16806;SJ00853;SJ06172			GO:0055085	transmembrane transport	6	10	0.031008	0.434112	SJ04783;SJ09429;SJ13724;SJ15980;SJ16806;SJ17098
GO:0005634	nucleus	4	12	0.441448	0.97284	SJ00803;SJ02980;SJ08838;SJ13564			GO:0005488	binding	166	590	0.160293	0.55985	SJ22436;SJ13648;SJ21036;SJ22559;SJ02065;SJ00048;SJ10492;SJ13495;SJ13512;SJ11318;SJ02796;SJ02907;SJ02980;SJ03965;SJ04136;SJ04688;SJ04722;SJ05395;SJ07240;SJ00511;SJ10005;SJ11658;SJ12237;SJ12418;SJ13877;SJ15949;SJ01462;SJ18555;SJ20633;SJ03226;SJ05317;SJ06474;SJ08733;SJ09475;SJ17425;SJ03147;SJ22343;SJ02643;SJ02958;SJ03071;SJ08608;SJ11287;SJ12275;SJ01167;SJ16350;SJ04008;SJ00231;SJ10400;SJ16241;SJ17348…			GO:1901135	carbohydrate derivative metabolic process	13	29	0.0328166	0.441069	SJ05891;SJ07124;SJ10125;SJ04008;SJ04783;SJ13724;SJ09429;SJ16806;SJ18572;SJ04091;SJ06544;SJ10463;SJ17320
GO:0005737	cytoplasm	88	312	0.465107	0.97284	SJ21952;SJ08733;SJ09228;SJ00878;SJ01447;SJ19150;SJ19733;SJ20205;SJ20206;SJ20244;SJ20488;SJ22559;SJ02896;SJ03480;SJ03728;SJ04229;SJ00278;SJ09250;SJ10140;SJ10463;SJ11705;SJ12026;SJ00952;SJ13891;SJ14691;SJ15887;SJ17098;SJ17320;SJ18503;SJ04336;SJ16078;SJ17854;SJ11150;SJ20780;SJ05285;SJ19809;SJ02452;SJ04045;SJ04454;SJ05878;SJ06081;SJ08104;SJ09167;SJ09235;SJ11594;SJ11913;SJ11938;SJ12221;SJ12418;SJ13234…			GO:0016405	CoA-ligase activity	2	3	0.174915	0.55985	SJ03269;SJ16863			GO:0019637	organophosphate metabolic process	25	65	0.0329703	0.441069	SJ07124;SJ10125;SJ05891;SJ04905;SJ11913;SJ19601;SJ04335;SJ11019;SJ13802;SJ16241;SJ04783;SJ13724;SJ09429;SJ16806;SJ18572;SJ07094;SJ13355;SJ04091;SJ06544;SJ05285;SJ00878;SJ22514;SJ09235;SJ19144;SJ04451
GO:0000502	proteasome complex	1	2	0.480088	0.97284	SJ20295			GO:0016628	oxidoreductase activity, acting on the CH-CH group of donors, NAD or NADP as acceptor	2	3	0.174915	0.55985	SJ00203;SJ12265			GO:0005975	carbohydrate metabolic process	19	47	0.0356261	0.441496	SJ12221;SJ02212;SJ09253;SJ09481;SJ16286;SJ16863;SJ08873;SJ07665;SJ11913;SJ05251;SJ05395;SJ10463;SJ15388;SJ17320;SJ05878;SJ13891;SJ14357;SJ13802;SJ11594
GO:0005654	nucleoplasm	1	2	0.480088	0.97284	SJ00803			GO:0019842	vitamin binding	2	3	0.174915	0.55985	SJ03226;SJ03480			GO:0015988	energy coupled proton transmembrane transport, against electrochemical gradient	5	8	0.040336	0.441496	SJ04783;SJ09429;SJ13724;SJ15980;SJ16806
GO:0005794	Golgi apparatus	1	2	0.480088	0.97284	SJ21952			GO:0046912	transferase activity, transferring acyl groups, acyl groups converted into alkyl on transfer	2	3	0.174915	0.55985	SJ03269;SJ16863			GO:0015992	proton transport	5	8	0.040336	0.441496	SJ04783;SJ09429;SJ13724;SJ15980;SJ16806
GO:0005874	microtubule	1	2	0.480088	0.97284	SJ11150			GO:0052745	inositol phosphate phosphatase activity	2	3	0.174915	0.55985	SJ04955;SJ01133			GO:0016054	organic acid catabolic process	5	8	0.040336	0.441496	SJ09475;SJ07451;SJ11594;SJ13891;SJ14357
GO:0005881	cytoplasmic microtubule	1	2	0.480088	0.97284	SJ11150			GO:0052834	inositol monophosphate phosphatase activity	2	3	0.174915	0.55985	SJ04955;SJ01133			GO:0044282	small molecule catabolic process	5	8	0.040336	0.441496	SJ09475;SJ07451;SJ11594;SJ13891;SJ14357
GO:0005938	cell cortex	1	2	0.480088	0.97284	SJ11150			GO:0008168	methyltransferase activity	6	15	0.185742	0.55985	SJ03226;SJ19601;SJ20730;SJ01024;SJ13007;SJ17520			GO:0046395	carboxylic acid catabolic process	5	8	0.040336	0.441496	SJ09475;SJ07451;SJ11594;SJ13891;SJ14357
GO:0009521	photosystem	1	2	0.480088	0.97284	SJ18410			GO:0008324	cation transmembrane transporter activity	6	15	0.185742	0.55985	SJ04783;SJ09429;SJ17407;SJ15980;SJ16806;SJ00853			GO:0098655	cation transmembrane transport	5	8	0.040336	0.441496	SJ04783;SJ09429;SJ13724;SJ15980;SJ16806
GO:0009528	plastid inner membrane	1	2	0.480088	0.97284	SJ05285			GO:0022892	substrate-specific transporter activity	10	28	0.187167	0.55985	SJ04783;SJ09429;SJ17407;SJ18241;SJ18245;SJ15980;SJ16806;SJ00853;SJ12513;SJ01447			GO:0098660	inorganic ion transmembrane transport	5	8	0.040336	0.441496	SJ04783;SJ09429;SJ13724;SJ15980;SJ16806
GO:0030863	cortical cytoskeleton	1	2	0.480088	0.97284	SJ11150			GO:0016757	transferase activity, transferring glycosyl groups	5	12	0.192496	0.55985	SJ19144;SJ08873;SJ04451;SJ11661;SJ18266			GO:0098662	inorganic cation transmembrane transport	5	8	0.040336	0.441496	SJ04783;SJ09429;SJ13724;SJ15980;SJ16806
GO:0030981	cortical microtubule cytoskeleton	1	2	0.480088	0.97284	SJ11150			GO:0016791	phosphatase activity	5	12	0.192496	0.55985	SJ04955;SJ01133;SJ02256;SJ16950;SJ20366			GO:1902600	hydrogen ion transmembrane transport	5	8	0.040336	0.441496	SJ04783;SJ09429;SJ13724;SJ15980;SJ16806
GO:0031461	cullin-RING ubiquitin ligase complex	1	2	0.480088	0.97284	SJ06455			GO:0022890	inorganic cation transmembrane transporter activity	5	12	0.192496	0.55985	SJ04783;SJ09429;SJ17407;SJ15980;SJ00853			GO:1901362	organic cyclic compound biosynthetic process	25	67	0.0476613	0.506135	SJ03601;SJ07124;SJ10125;SJ14700;SJ17262;SJ05891;SJ11019;SJ08425;SJ12265;SJ04979;SJ09429;SJ16806;SJ07094;SJ13355;SJ19601;SJ04091;SJ06544;SJ19150;SJ02815;SJ22514;SJ09235;SJ05072;SJ09766;SJ19144;SJ04451
GO:0044448	cell cortex part	1	2	0.480088	0.97284	SJ11150			GO:0048037	cofactor binding	5	12	0.192496	0.55985	SJ04008;SJ00231;SJ10400;SJ16241;SJ17348			GO:0009124	nucleoside monophosphate biosynthetic process	4	6	0.0521269	0.506135	SJ09429;SJ16806;SJ04091;SJ06544
GO:0044451	nucleoplasm part	1	2	0.480088	0.97284	SJ00803			GO:0008483	transaminase activity	4	9	0.197091	0.55985	SJ19809;SJ20802;SJ07646;SJ09475			GO:0009142	nucleoside triphosphate biosynthetic process	4	6	0.0521269	0.506135	SJ07124;SJ10125;SJ09429;SJ16806
GO:0044455	mitochondrial membrane part	1	2	0.480088	0.97284	SJ16410			GO:0016854	racemase and epimerase activity	4	9	0.197091	0.55985	SJ04905;SJ09253;SJ11687;SJ10400			GO:0009199	ribonucleoside triphosphate metabolic process	4	6	0.0521269	0.506135	SJ07124;SJ10125;SJ09429;SJ16806
GO:0055028	cortical microtubule	1	2	0.480088	0.97284	SJ11150			GO:0034062	RNA polymerase activity	4	9	0.197091	0.55985	SJ03147;SJ05272;SJ00546;SJ00803			GO:0009201	ribonucleoside triphosphate biosynthetic process	4	6	0.0521269	0.506135	SJ07124;SJ10125;SJ09429;SJ16806
GO:0099512	supramolecular fiber	1	2	0.480088	0.97284	SJ11150			GO:0022891	substrate-specific transmembrane transporter activity	8	22	0.209032	0.55985	SJ04783;SJ09429;SJ17407;SJ18241;SJ18245;SJ15980;SJ16806;SJ00853			GO:1901657	glycosyl compound metabolic process	4	6	0.0521269	0.506135	SJ09429;SJ16806;SJ04091;SJ06544
GO:0099513	polymeric cytoskeletal fiber	1	2	0.480088	0.97284	SJ11150			GO:0016741	transferase activity, transferring one-carbon groups	8	23	0.250659	0.55985	SJ09766;SJ16436;SJ03226;SJ19601;SJ20730;SJ01024;SJ13007;SJ17520			GO:1901659	glycosyl compound biosynthetic process	4	6	0.0521269	0.506135	SJ09429;SJ16806;SJ04091;SJ06544
GO:0031090	organelle membrane	7	24	0.522001	0.97284	SJ21952;SJ11887;SJ05285;SJ22043;SJ10140;SJ17098;SJ16410			GO:0000988	transcription factor activity, protein binding	1	1	0.266402	0.55985	SJ11686			GO:0044711	single-organism biosynthetic process	39	113	0.0544401	0.520206	SJ19601;SJ19150;SJ02815;SJ04979;SJ05395;SJ10463;SJ01133;SJ17320;SJ18790;SJ07124;SJ10125;SJ05891;SJ08425;SJ12265;SJ03663;SJ02452;SJ03226;SJ16706;SJ05072;SJ09766;SJ00878;SJ09429;SJ16806;SJ07094;SJ13355;SJ01234;SJ04091;SJ06544;SJ20802;SJ07811;SJ22095;SJ22514;SJ09235;SJ19809;SJ06122;SJ19144;SJ04451;SJ09250;SJ11150
GO:0019866	organelle inner membrane	2	6	0.533417	0.97284	SJ11887;SJ05285			GO:0000989	transcription factor activity, transcription factor binding	1	1	0.266402	0.55985	SJ11686			GO:0044723	single-organism carbohydrate metabolic process	13	31	0.0572686	0.529146	SJ12221;SJ08873;SJ07665;SJ11913;SJ05251;SJ05395;SJ10463;SJ15388;SJ17320;SJ05878;SJ13891;SJ14357;SJ11594
GO:0098588	bounding membrane of organelle	2	6	0.533417	0.97284	SJ21952;SJ17098			GO:0001871	pattern binding	1	1	0.266402	0.55985	SJ08873			GO:0009260	ribonucleotide biosynthetic process	7	14	0.0609399	0.529146	SJ05891;SJ07124;SJ10125;SJ09429;SJ16806;SJ04091;SJ06544
GO:0044429	mitochondrial part	3	10	0.559621	0.97284	SJ16410;SJ09475;SJ10792			GO:0003682	chromatin binding	1	1	0.266402	0.55985	SJ02980			GO:0046390	ribose phosphate biosynthetic process	7	14	0.0609399	0.529146	SJ05891;SJ07124;SJ10125;SJ09429;SJ16806;SJ04091;SJ06544
GO:0044444	cytoplasmic part	80	289	0.568621	0.97284	SJ21952;SJ08733;SJ09228;SJ00878;SJ01447;SJ19150;SJ19733;SJ20205;SJ20206;SJ20244;SJ20488;SJ22559;SJ02896;SJ03480;SJ03728;SJ04229;SJ00278;SJ09250;SJ10140;SJ10463;SJ11705;SJ12026;SJ00952;SJ13891;SJ14691;SJ15887;SJ17098;SJ17320;SJ18503;SJ04336;SJ16078;SJ17854;SJ11150;SJ20780;SJ05285;SJ19809;SJ02452;SJ04045;SJ04454;SJ05878;SJ06081;SJ08104;SJ09167;SJ09235;SJ11594;SJ11913;SJ11938;SJ12221;SJ12418;SJ13234…			GO:0003712	transcription cofactor activity	1	1	0.266402	0.55985	SJ11686			GO:0034654	nucleobase-containing compound biosynthetic process	16	41	0.0706001	0.529146	SJ07124;SJ10125;SJ14700;SJ17262;SJ05891;SJ09429;SJ16806;SJ07094;SJ13355;SJ19601;SJ04091;SJ06544;SJ22514;SJ09235;SJ19144;SJ04451
GO:0000151	ubiquitin ligase complex	1	3	0.625397	0.97284	SJ06455			GO:0003973	(S)-2-hydroxy-acid oxidase activity	1	1	0.266402	0.55985	SJ06498			GO:0034220	ion transmembrane transport	5	9	0.0706458	0.529146	SJ04783;SJ09429;SJ13724;SJ15980;SJ16806
GO:0005740	mitochondrial envelope	1	3	0.625397	0.97284	SJ16410			GO:0004368	glycerol-3-phosphate dehydrogenase activity	1	1	0.266402	0.55985	SJ18572			GO:0006167	AMP biosynthetic process	2	2	0.0755923	0.529146	SJ04091;SJ06544
GO:0012506	vesicle membrane	1	3	0.625397	0.97284	SJ21952			GO:0004497	monooxygenase activity	1	1	0.266402	0.55985	SJ05072			GO:0006596	polyamine biosynthetic process	2	2	0.0755923	0.529146	SJ19088;SJ07458
GO:0016023	cytoplasmic, membrane-bounded vesicle	1	3	0.625397	0.97284	SJ21952			GO:0004527	exonuclease activity	1	1	0.266402	0.55985	SJ03587			GO:0006754	ATP biosynthetic process	2	2	0.0755923	0.529146	SJ09429;SJ16806
GO:0030118	clathrin coat	1	3	0.625397	0.97284	SJ01447			GO:0004779	sulfate adenylyltransferase activity	1	1	0.266402	0.55985	SJ04851			GO:0009144	purine nucleoside triphosphate metabolic process	2	2	0.0755923	0.529146	SJ09429;SJ16806
GO:0030135	coated vesicle	1	3	0.625397	0.97284	SJ21952			GO:0008172	S-methyltransferase activity	1	1	0.266402	0.55985	SJ03226			GO:0009145	purine nucleoside triphosphate biosynthetic process	2	2	0.0755923	0.529146	SJ09429;SJ16806
GO:0030659	cytoplasmic vesicle membrane	1	3	0.625397	0.97284	SJ21952			GO:0008194	UDP-glycosyltransferase activity	1	1	0.266402	0.55985	SJ08873			GO:0009205	purine ribonucleoside triphosphate metabolic process	2	2	0.0755923	0.529146	SJ09429;SJ16806
GO:0030662	coated vesicle membrane	1	3	0.625397	0.97284	SJ21952			GO:0008452	RNA ligase activity	1	1	0.266402	0.55985	SJ03634			GO:0009206	purine ribonucleoside triphosphate biosynthetic process	2	2	0.0755923	0.529146	SJ09429;SJ16806
GO:0031410	cytoplasmic vesicle	1	3	0.625397	0.97284	SJ21952			GO:0015299	solute:proton antiporter activity	1	1	0.266402	0.55985	SJ00853			GO:0009309	amine biosynthetic process	2	2	0.0755923	0.529146	SJ19088;SJ07458
GO:0031966	mitochondrial membrane	1	3	0.625397	0.97284	SJ16410			GO:0016209	antioxidant activity	1	1	0.266402	0.55985	SJ22267			GO:0019363	pyridine nucleotide biosynthetic process	2	2	0.0755923	0.529146	SJ19144;SJ04451
GO:0031982	vesicle	1	3	0.625397	0.97284	SJ21952			GO:0016634	oxidoreductase activity, acting on the CH-CH group of donors, oxygen as acceptor	1	1	0.266402	0.55985	SJ07451			GO:0022618	ribonucleoprotein complex assembly	2	2	0.0755923	0.529146	SJ06460;SJ11318
GO:0031988	membrane-bounded vesicle	1	3	0.625397	0.97284	SJ21952			GO:0016679	oxidoreductase activity, acting on diphenols and related substances as donors	1	1	0.266402	0.55985	SJ09247			GO:0034762	regulation of transmembrane transport	2	2	0.0755923	0.529146	SJ18241;SJ18245
GO:0042579	microbody	1	3	0.625397	0.97284	SJ07451			GO:0016763	transferase activity, transferring pentosyl groups	1	1	0.266402	0.55985	SJ19144			GO:0034765	regulation of ion transmembrane transport	2	2	0.0755923	0.529146	SJ18241;SJ18245
GO:0044433	cytoplasmic vesicle part	1	3	0.625397	0.97284	SJ21952			GO:0016780	phosphotransferase activity, for other substituted phosphate groups	1	1	0.266402	0.55985	SJ08733			GO:0042401	cellular biogenic amine biosynthetic process	2	2	0.0755923	0.529146	SJ19088;SJ07458
GO:0044424	intracellular part	175	632	0.636508	0.978049	SJ21952;SJ11887;SJ17854;SJ08733;SJ09228;SJ00878;SJ01447;SJ19150;SJ19733;SJ20205;SJ20206;SJ20244;SJ20488;SJ22559;SJ02896;SJ03480;SJ03728;SJ04229;SJ00278;SJ09250;SJ10140;SJ10463;SJ11705;SJ12026;SJ00952;SJ13891;SJ14691;SJ15887;SJ17098;SJ17320;SJ18503;SJ04336;SJ16078;SJ11150;SJ20295;SJ04136;SJ14918;SJ19425;SJ20453;SJ21088;SJ21296;SJ04045;SJ04209;SJ04578;SJ04964;SJ07137;SJ09225;SJ00784;SJ11036;SJ11146…			GO:0016812	hydrolase activity, acting on carbon-nitrogen (but not peptide) bonds, in cyclic amides	1	1	0.266402	0.55985	SJ19150			GO:0046033	AMP metabolic process	2	2	0.0755923	0.529146	SJ04091;SJ06544
GO:0005622	intracellular	178	644	0.667339	0.999757	SJ21952;SJ11887;SJ17854;SJ08733;SJ09228;SJ00878;SJ01447;SJ19150;SJ19733;SJ20205;SJ20206;SJ20244;SJ20488;SJ22559;SJ02896;SJ03480;SJ03728;SJ04229;SJ00278;SJ09250;SJ10140;SJ10463;SJ11705;SJ12026;SJ00952;SJ13891;SJ14691;SJ15887;SJ17098;SJ17320;SJ18503;SJ04336;SJ16078;SJ11150;SJ20295;SJ04136;SJ14918;SJ19425;SJ20453;SJ21088;SJ21296;SJ04045;SJ04209;SJ04578;SJ04964;SJ07137;SJ09225;SJ00784;SJ11036;SJ11146…			GO:0016831	carboxy-lyase activity	1	1	0.266402	0.55985	SJ00231			GO:0046034	ATP metabolic process	2	2	0.0755923	0.529146	SJ09429;SJ16806
GO:0044434	chloroplast part	4	16	0.694455	0.999757	SJ08158;SJ16260;SJ16806;SJ17425			GO:0016840	carbon-nitrogen lyase activity	1	1	0.266402	0.55985	SJ06544			GO:0071826	ribonucleoprotein complex subunit organization	2	2	0.0755923	0.529146	SJ06460;SJ11318
GO:0031976	plastid thylakoid	2	8	0.701748	0.999757	SJ05285;SJ05395			GO:0016842	amidine-lyase activity	1	1	0.266402	0.55985	SJ06544			GO:0072525	pyridine-containing compound biosynthetic process	2	2	0.0755923	0.529146	SJ19144;SJ04451
GO:0019012	virion	1	4	0.730228	0.999757	SJ09217			GO:0016886	ligase activity, forming phosphoric ester bonds	1	1	0.266402	0.55985	SJ03634			GO:0098542	defense response to other organism	2	2	0.0755923	0.529146	SJ00878;SJ13891
GO:0033177	proton-transporting two-sector ATPase complex, proton-transporting domain	1	4	0.730228	0.999757	SJ15980			GO:0016899	oxidoreductase activity, acting on the CH-OH group of donors, oxygen as acceptor	1	1	0.266402	0.55985	SJ06498			GO:0006810	transport	58	181	0.0871314	0.595852	SJ19027;SJ19318;SJ20780;SJ06968;SJ07343;SJ00511;SJ09122;SJ09167;SJ09952;SJ10782;SJ16025;SJ18159;SJ14691;SJ18241;SJ18245;SJ17065;SJ11426;SJ02912;SJ03620;SJ04143;SJ05424;SJ05427;SJ06172;SJ08552;SJ00811;SJ12206;SJ12233;SJ12234;SJ17407;SJ14357;SJ12145;SJ05272;SJ09217;SJ09520;SJ03225;SJ19733;SJ04783;SJ09429;SJ13724;SJ15980;SJ16806;SJ21952;SJ22100;SJ07504;SJ00546;SJ09428;SJ12513;SJ01447;SJ17230;SJ18122…
GO:0044423	virion part	1	4	0.730228	0.999757	SJ09217			GO:0016901	oxidoreductase activity, acting on the CH-OH group of donors, quinone or similar compound as acceptor	1	1	0.266402	0.55985	SJ18572			GO:0006796	phosphate-containing compound metabolic process	53	164	0.0872029	0.595852	SJ02434;SJ07124;SJ10125;SJ19201;SJ19297;SJ19739;SJ20295;SJ20366;SJ22334;SJ02117;SJ03606;SJ05285;SJ00449;SJ09481;SJ09709;SJ09910;SJ10463;SJ00878;SJ13451;SJ13703;SJ15367;SJ16286;SJ16394;SJ16950;SJ01360;SJ01455;SJ17240;SJ17320;SJ18728;SJ02256;SJ05891;SJ04905;SJ11913;SJ19601;SJ04335;SJ11019;SJ13802;SJ16241;SJ05743;SJ17808;SJ04783;SJ13724;SJ09429;SJ16806;SJ18572;SJ07094;SJ13355;SJ04091;SJ06544;SJ22514…
GO:0031984	organelle subcompartment	2	9	0.765125	0.999757	SJ05285;SJ05395			GO:0017169	CDP-alcohol phosphatidyltransferase activity	1	1	0.266402	0.55985	SJ08733			GO:0006820	anion transport	7	15	0.088091	0.595852	SJ14691;SJ18241;SJ18245;SJ14357;SJ17065;SJ19202;SJ13970
GO:0099568	cytoplasmic region	2	9	0.765125	0.999757	SJ11150;SJ12145			GO:0030246	carbohydrate binding	1	1	0.266402	0.55985	SJ08873			GO:0006793	phosphorus metabolic process	54	168	0.0923601	0.617786	SJ02434;SJ07124;SJ10125;SJ19201;SJ19297;SJ19739;SJ20295;SJ20366;SJ22334;SJ02117;SJ03606;SJ05285;SJ00449;SJ09481;SJ09709;SJ09910;SJ10463;SJ00878;SJ13451;SJ13703;SJ15367;SJ16286;SJ16394;SJ16950;SJ01360;SJ01455;SJ17240;SJ17320;SJ18728;SJ02256;SJ03269;SJ05891;SJ04905;SJ11913;SJ19601;SJ04335;SJ11019;SJ13802;SJ16241;SJ05743;SJ17808;SJ04783;SJ13724;SJ09429;SJ16806;SJ18572;SJ07094;SJ13355;SJ04091;SJ06544…
GO:0031967	organelle envelope	6	26	0.777553	0.999757	SJ11887;SJ08733;SJ09228;SJ00878;SJ05285;SJ16410			GO:0030247	polysaccharide binding	1	1	0.266402	0.55985	SJ08873			GO:0006631	fatty acid metabolic process	11	27	0.0939183	0.619175	SJ07451;SJ09475;SJ11594;SJ13891;SJ14357;SJ03663;SJ03480;SJ04454;SJ06616;SJ08104;SJ09228
GO:0031975	envelope	6	26	0.777553	0.999757	SJ11887;SJ08733;SJ09228;SJ00878;SJ05285;SJ16410			GO:0035251	UDP-glucosyltransferase activity	1	1	0.266402	0.55985	SJ08873			GO:0009108	coenzyme biosynthetic process	4	7	0.0956533	0.619175	SJ19163;SJ07891;SJ19144;SJ04451
GO:0031974	membrane-enclosed lumen	1	5	0.80582	0.999757	SJ00803			GO:0046527	glucosyltransferase activity	1	1	0.266402	0.55985	SJ08873			GO:0042254	ribosome biogenesis	4	7	0.0956533	0.619175	SJ00340;SJ13564;SJ14628;SJ11318
GO:0031981	nuclear lumen	1	5	0.80582	0.999757	SJ00803			GO:0052590	sn-glycerol-3-phosphate:ubiquinone oxidoreductase activity	1	1	0.266402	0.55985	SJ18572			GO:0008152	metabolic process	306	1075	0.102564	0.656849	SJ12265;SJ00878;SJ22043;SJ13355;SJ19412;SJ20244;SJ21513;SJ22198;SJ22223;SJ03060;SJ03348;SJ04293;SJ05217;SJ06437;SJ07466;SJ08067;SJ08733;SJ09020;SJ09236;SJ09766;SJ09777;SJ10267;SJ10682;SJ11470;SJ11564;SJ12104;SJ14185;SJ14283;SJ14289;SJ17348;SJ17407;SJ17854;SJ18789;SJ19601;SJ12221;SJ12322;SJ02212;SJ09253;SJ09481;SJ16286;SJ16863;SJ19809;SJ18790;SJ03601;SJ03587;SJ10463;SJ01133;SJ17320;SJ02434;SJ21120…
GO:0043233	organelle lumen	1	5	0.80582	0.999757	SJ00803			GO:0070566	adenylyltransferase activity	1	1	0.266402	0.55985	SJ04851			GO:1901576	organic substance biosynthetic process	78	252	0.104113	0.659748	SJ19601;SJ03601;SJ07124;SJ10125;SJ14700;SJ17262;SJ19731;SJ20283;SJ03147;SJ00803;SJ12418;SJ13495;SJ13512;SJ17799;SJ05891;SJ19088;SJ07458;SJ22436;SJ11019;SJ08425;SJ12265;SJ19140;SJ21036;SJ22559;SJ02065;SJ02907;SJ10492;SJ11318;SJ13234;SJ14617;SJ14734;SJ16390;SJ01462;SJ03663;SJ04979;SJ02452;SJ03226;SJ16706;SJ05072;SJ09766;SJ00878;SJ21092;SJ05317;SJ07221;SJ10005;SJ12237;SJ16976;SJ18555;SJ09429;SJ16806…
GO:0070013	intracellular organelle lumen	1	5	0.80582	0.999757	SJ00803			GO:0046914	transition metal ion binding	7	20	0.267391	0.55985	SJ20633;SJ03226;SJ05317;SJ06474;SJ08733;SJ09475;SJ17425			GO:0019318	hexose metabolic process	5	10	0.110284	0.69157	SJ07665;SJ11913;SJ05878;SJ13891;SJ14357
GO:0009507	chloroplast	6	27	0.810095	0.999757	SJ05395;SJ18410;SJ08158;SJ16260;SJ16806;SJ17425			GO:0016830	carbon-carbon lyase activity	3	7	0.278055	0.576176	SJ19163;SJ00231;SJ13560			GO:0043604	amide biosynthetic process	22	63	0.11637	0.715234	SJ19140;SJ21036;SJ22559;SJ02065;SJ02907;SJ10492;SJ11318;SJ13234;SJ14617;SJ14734;SJ16390;SJ01462;SJ21092;SJ05317;SJ07221;SJ10005;SJ12237;SJ16976;SJ18555;SJ00048;SJ13877;SJ22095
GO:0044446	intracellular organelle part	36	144	0.8301	0.999757	SJ21952;SJ11887;SJ08733;SJ09228;SJ00878;SJ04336;SJ16078;SJ17854;SJ11150;SJ04136;SJ14918;SJ05285;SJ00803;SJ17098;SJ19733;SJ08158;SJ16260;SJ16806;SJ17425;SJ09217;SJ13802;SJ12145;SJ05395;SJ10151;SJ22043;SJ13355;SJ15887;SJ16410;SJ19974;SJ02896;SJ05639;SJ12275;SJ00952;SJ18503;SJ09475;SJ10792			GO:0008509	anion transmembrane transporter activity	2	4	0.289562	0.576258	SJ18241;SJ18245			GO:0005996	monosaccharide metabolic process	6	13	0.117622	0.715234	SJ12221;SJ07665;SJ11913;SJ05878;SJ13891;SJ14357
GO:0005739	mitochondrion	3	15	0.835475	0.999757	SJ16410;SJ09475;SJ10792			GO:0015103	inorganic anion transmembrane transporter activity	2	4	0.289562	0.576258	SJ18241;SJ18245			GO:0022613	ribonucleoprotein complex biogenesis	6	13	0.117622	0.715234	SJ13355;SJ00340;SJ13564;SJ06460;SJ14628;SJ11318
GO:0043227	membrane-bounded organelle	85	326	0.848986	0.999757	SJ21952;SJ11887;SJ08733;SJ09228;SJ00878;SJ19150;SJ19733;SJ20205;SJ20206;SJ20244;SJ20488;SJ22559;SJ02896;SJ03480;SJ03728;SJ04229;SJ00278;SJ09250;SJ10140;SJ10463;SJ11705;SJ12026;SJ00952;SJ13891;SJ14691;SJ15887;SJ17098;SJ17320;SJ18503;SJ04336;SJ16078;SJ17854;SJ20780;SJ05285;SJ22043;SJ00803;SJ05395;SJ18410;SJ19809;SJ20633;SJ21621;SJ21744;SJ22343;SJ02384;SJ02958;SJ03269;SJ05272;SJ00203;SJ05317;SJ05957…			GO:0016877	ligase activity, forming carbon-sulfur bonds	2	4	0.289562	0.576258	SJ03269;SJ16863			GO:0006101	citrate metabolic process	3	5	0.131476	0.753798	SJ02212;SJ03269;SJ18471
GO:0009579	thylakoid	4	20	0.854033	0.999757	SJ17854;SJ18410;SJ05285;SJ05395			GO:0044877	macromolecular complex binding	2	4	0.289562	0.576258	SJ11318;SJ02980			GO:0010646	regulation of cell communication	3	5	0.131476	0.753798	SJ19739;SJ11150;SJ13116
GO:0044422	organelle part	37	150	0.859581	0.999757	SJ21952;SJ11887;SJ08733;SJ09228;SJ00878;SJ04336;SJ16078;SJ17854;SJ11150;SJ04136;SJ14918;SJ05285;SJ22043;SJ10140;SJ00803;SJ17098;SJ19733;SJ08158;SJ16260;SJ16806;SJ17425;SJ09217;SJ13802;SJ12145;SJ05395;SJ10151;SJ13355;SJ15887;SJ16410;SJ19974;SJ02896;SJ05639;SJ12275;SJ00952;SJ18503;SJ09475;SJ10792			GO:0051536	iron-sulfur cluster binding	8	24	0.294631	0.580597	SJ21147;SJ02118;SJ03663;SJ04494;SJ09247;SJ16410;SJ16637;SJ18471			GO:0018205	peptidyl-lysine modification	3	5	0.131476	0.753798	SJ13355;SJ13802;SJ05957
GO:0005576	extracellular region	1	6	0.8603	0.999757	SJ13891			GO:0016769	transferase activity, transferring nitrogenous groups	4	11	0.33241	0.642446	SJ19809;SJ20802;SJ07646;SJ09475			GO:0045229	external encapsulating structure organization	3	5	0.131476	0.753798	SJ13802;SJ19088;SJ05878
GO:0042170	plastid membrane	1	6	0.8603	0.999757	SJ05285			GO:0043168	anion binding	4	11	0.33241	0.642446	SJ20802;SJ09474;SJ09475;SJ11569			GO:0071555	cell wall organization	3	5	0.131476	0.753798	SJ13802;SJ19088;SJ05878
GO:0043231	intracellular membrane-bounded organelle	84	324	0.865421	0.999757	SJ21952;SJ08733;SJ09228;SJ00878;SJ19150;SJ19733;SJ20205;SJ20206;SJ20244;SJ20488;SJ22559;SJ02896;SJ03480;SJ03728;SJ04229;SJ00278;SJ09250;SJ10140;SJ10463;SJ11705;SJ12026;SJ00952;SJ13891;SJ14691;SJ15887;SJ17098;SJ17320;SJ18503;SJ04336;SJ16078;SJ17854;SJ20780;SJ05285;SJ00803;SJ05395;SJ18410;SJ19809;SJ20633;SJ21621;SJ21744;SJ22043;SJ22343;SJ02384;SJ02958;SJ03269;SJ05272;SJ00203;SJ05317;SJ05957;SJ06455…			GO:0016874	ligase activity	23	79	0.346233	0.662788	SJ21092;SJ02063;SJ02072;SJ05317;SJ07221;SJ10005;SJ12237;SJ16976;SJ18555;SJ03269;SJ16863;SJ03634;SJ02907;SJ09217;SJ05957;SJ22095;SJ04091;SJ04688;SJ04988;SJ07094;SJ08691;SJ09235;SJ10034			GO:0072350	tricarboxylic acid metabolic process	3	5	0.131476	0.753798	SJ02212;SJ03269;SJ18471
GO:0044435	plastid part	12	54	0.869511	0.999757	SJ08733;SJ09228;SJ00878;SJ04336;SJ16078;SJ17854;SJ05285;SJ08158;SJ16260;SJ16806;SJ17425;SJ05395			GO:0008080	N-acetyltransferase activity	2	5	0.401798	0.731138	SJ01898;SJ15833			GO:0043603	cellular amide metabolic process	22	64	0.1337	0.756643	SJ19140;SJ21036;SJ22559;SJ02065;SJ02907;SJ10492;SJ11318;SJ13234;SJ14617;SJ14734;SJ16390;SJ01462;SJ21092;SJ05317;SJ07221;SJ10005;SJ12237;SJ16976;SJ18555;SJ00048;SJ13877;SJ22095
GO:0009526	plastid envelope	4	21	0.880641	0.999757	SJ08733;SJ09228;SJ00878;SJ05285			GO:0016407	acetyltransferase activity	2	5	0.401798	0.731138	SJ01898;SJ15833			GO:0006412	translation	21	61	0.139022	0.756643	SJ19140;SJ21036;SJ22559;SJ02065;SJ02907;SJ10492;SJ11318;SJ13234;SJ14617;SJ14734;SJ16390;SJ01462;SJ21092;SJ05317;SJ07221;SJ10005;SJ12237;SJ16976;SJ18555;SJ00048;SJ13877
GO:0043234	protein complex	24	103	0.891971	0.999757	SJ09429;SJ16806;SJ15980;SJ01447;SJ04783;SJ13724;SJ20295;SJ22100;SJ12513;SJ17425;SJ12145;SJ18410;SJ17407;SJ05606;SJ06455;SJ21952;SJ21621;SJ03634;SJ04136;SJ10492;SJ13417;SJ13891;SJ14357;SJ14918			GO:0016782	transferase activity, transferring sulfur-containing groups	2	5	0.401798	0.731138	SJ03663;SJ09474			GO:0006518	peptide metabolic process	21	61	0.139022	0.756643	SJ19140;SJ21036;SJ22559;SJ02065;SJ02907;SJ10492;SJ11318;SJ13234;SJ14617;SJ14734;SJ16390;SJ01462;SJ21092;SJ05317;SJ07221;SJ10005;SJ12237;SJ16976;SJ18555;SJ00048;SJ13877
GO:0043228	non-membrane-bounded organelle	29	123	0.898984	0.999757	SJ11150;SJ04136;SJ14918;SJ17805;SJ10679;SJ01421;SJ22343;SJ02958;SJ08608;SJ11318;SJ11686;SJ14628;SJ01167;SJ09217;SJ13802;SJ12145;SJ22043;SJ13355;SJ15887;SJ22151;SJ22156;SJ07885;SJ07886;SJ19974;SJ02896;SJ05639;SJ12275;SJ00952;SJ18503			GO:0016783	sulfurtransferase activity	2	5	0.401798	0.731138	SJ03663;SJ09474			GO:0043043	peptide biosynthetic process	21	61	0.139022	0.756643	SJ19140;SJ21036;SJ22559;SJ02065;SJ02907;SJ10492;SJ11318;SJ13234;SJ14617;SJ14734;SJ16390;SJ01462;SJ21092;SJ05317;SJ07221;SJ10005;SJ12237;SJ16976;SJ18555;SJ00048;SJ13877
GO:0043232	intracellular non-membrane-bounded organelle	29	123	0.898984	0.999757	SJ11150;SJ04136;SJ14918;SJ17805;SJ10679;SJ01421;SJ22343;SJ02958;SJ08608;SJ11318;SJ11686;SJ14628;SJ01167;SJ09217;SJ13802;SJ12145;SJ22043;SJ13355;SJ15887;SJ22151;SJ22156;SJ07885;SJ07886;SJ19974;SJ02896;SJ05639;SJ12275;SJ00952;SJ18503			GO:0016616	oxidoreductase activity, acting on the CH-OH group of donors, NAD or NADP as acceptor	4	12	0.402367	0.731138	SJ00878;SJ11913;SJ18471;SJ18572			GO:0051234	establishment of localization	59	190	0.140073	0.756643	SJ19027;SJ19318;SJ20780;SJ06968;SJ07343;SJ00511;SJ09122;SJ09167;SJ09952;SJ10782;SJ16025;SJ18159;SJ14691;SJ18241;SJ18245;SJ17065;SJ11426;SJ02912;SJ03620;SJ04143;SJ05424;SJ05427;SJ06172;SJ08552;SJ00811;SJ12206;SJ12233;SJ12234;SJ17407;SJ14357;SJ12145;SJ05272;SJ09217;SJ09520;SJ03225;SJ19733;SJ04783;SJ09429;SJ13724;SJ15980;SJ16806;SJ21952;SJ22100;SJ07504;SJ00546;SJ09428;SJ12513;SJ01447;SJ17230;SJ18122…
GO:0032838	cell projection cytoplasm	1	7	0.899546	0.999757	SJ12145			GO:0016746	transferase activity, transferring acyl groups	9	31	0.448401	0.731138	SJ03269;SJ16863;SJ01898;SJ15833;SJ09371;SJ19201;SJ02212;SJ04717;SJ14691			GO:0044238	primary metabolic process	183	631	0.148563	0.756643	SJ00878;SJ22043;SJ13355;SJ19601;SJ12221;SJ12322;SJ02212;SJ09253;SJ09481;SJ16286;SJ16863;SJ03587;SJ21120;SJ02796;SJ03071;SJ03697;SJ04504;SJ13368;SJ22334;SJ05285;SJ15367;SJ18191;SJ03634;SJ07124;SJ10125;SJ08873;SJ09475;SJ07665;SJ11913;SJ07811;SJ06617;SJ01234;SJ05251;SJ05395;SJ10463;SJ15388;SJ17320;SJ14700;SJ17262;SJ02063;SJ02072;SJ02907;SJ13802;SJ02256;SJ05891;SJ04008;SJ19739;SJ03411;SJ04248;SJ05743…
GO:0044428	nuclear part	1	7	0.899546	0.999757	SJ00803			GO:0016788	hydrolase activity, acting on ester bonds	9	31	0.448401	0.731138	SJ04955;SJ01133;SJ02256;SJ16950;SJ03587;SJ20366;SJ10463;SJ17320;SJ17808			GO:0009123	nucleoside monophosphate metabolic process	4	8	0.150971	0.756643	SJ09429;SJ16806;SJ04091;SJ06544
GO:0044463	cell projection part	1	8	0.927803	0.999757	SJ12145			GO:0004177	aminopeptidase activity	1	2	0.461963	0.731138	SJ01604			GO:0009141	nucleoside triphosphate metabolic process	4	8	0.150971	0.756643	SJ07124;SJ10125;SJ09429;SJ16806
GO:0009536	plastid	37	163	0.962089	0.999757	SJ08733;SJ09228;SJ00878;SJ19150;SJ19733;SJ20205;SJ20206;SJ20244;SJ20488;SJ22559;SJ02896;SJ03480;SJ03728;SJ04229;SJ00278;SJ09250;SJ10140;SJ10463;SJ11705;SJ12026;SJ00952;SJ13891;SJ14691;SJ15887;SJ17098;SJ17320;SJ18503;SJ04336;SJ16078;SJ17854;SJ05285;SJ05395;SJ18410;SJ08158;SJ16260;SJ16806;SJ17425			GO:0008374	O-acyltransferase activity	1	2	0.461963	0.731138	SJ14691			GO:0018193	peptidyl-amino acid modification	4	8	0.150971	0.756643	SJ13355;SJ13802;SJ05957;SJ09217
GO:0044464	cell part	186	692	0.965859	0.999757	SJ21952;SJ11887;SJ17854;SJ08733;SJ09228;SJ00878;SJ01447;SJ19150;SJ19733;SJ20205;SJ20206;SJ20244;SJ20488;SJ22559;SJ02896;SJ03480;SJ03728;SJ04229;SJ00278;SJ09250;SJ10140;SJ10463;SJ11705;SJ12026;SJ00952;SJ13891;SJ14691;SJ15887;SJ17098;SJ17320;SJ18503;SJ04336;SJ16078;SJ11150;SJ20295;SJ04136;SJ14918;SJ19425;SJ20453;SJ21088;SJ21296;SJ04045;SJ04209;SJ04578;SJ04964;SJ07137;SJ09225;SJ00784;SJ11036;SJ11146…			GO:0015291	secondary active transmembrane transporter activity	1	2	0.461963	0.731138	SJ00853			GO:0006790	sulfur compound metabolic process	9	23	0.153403	0.756643	SJ03269;SJ07811;SJ19088;SJ02452;SJ03226;SJ16706;SJ09474;SJ19163;SJ09250
GO:0005623	cell	187	697	0.975191	0.999757	SJ21952;SJ11887;SJ17854;SJ08733;SJ09228;SJ00878;SJ01447;SJ19150;SJ19733;SJ20205;SJ20206;SJ20244;SJ20488;SJ22559;SJ02896;SJ03480;SJ03728;SJ04229;SJ00278;SJ09250;SJ10140;SJ10463;SJ11705;SJ12026;SJ00952;SJ13891;SJ14691;SJ15887;SJ17098;SJ17320;SJ18503;SJ04336;SJ16078;SJ11150;SJ20295;SJ04136;SJ14918;SJ19425;SJ20453;SJ21088;SJ21296;SJ04045;SJ04209;SJ04578;SJ04964;SJ07137;SJ09225;SJ00784;SJ11036;SJ11146…			GO:0015297	antiporter activity	1	2	0.461963	0.731138	SJ00853			GO:1902578	single-organism localization	37	117	0.17611	0.756643	SJ14691;SJ18241;SJ18245;SJ11426;SJ02912;SJ03620;SJ04143;SJ05424;SJ05427;SJ06172;SJ08552;SJ00811;SJ12206;SJ12233;SJ12234;SJ17407;SJ00511;SJ10782;SJ14357;SJ12145;SJ05272;SJ09217;SJ09520;SJ03225;SJ19733;SJ17065;SJ04783;SJ09429;SJ13724;SJ15980;SJ16806;SJ00853;SJ17098;SJ04098;SJ07172;SJ19202;SJ13970
GO:1902494	catalytic complex	2	18	0.9789	0.999757	SJ05606;SJ06455			GO:0015298	solute:cation antiporter activity	1	2	0.461963	0.731138	SJ00853			GO:0006511	ubiquitin-dependent protein catabolic process	2	3	0.185322	0.756643	SJ13891;SJ14357
GO:0043229	intracellular organelle	104	421	0.986655	0.999757	SJ21952;SJ11887;SJ08733;SJ09228;SJ00878;SJ19150;SJ19733;SJ20205;SJ20206;SJ20244;SJ20488;SJ22559;SJ02896;SJ03480;SJ03728;SJ04229;SJ00278;SJ09250;SJ10140;SJ10463;SJ11705;SJ12026;SJ00952;SJ13891;SJ14691;SJ15887;SJ17098;SJ17320;SJ18503;SJ04336;SJ16078;SJ17854;SJ11150;SJ04136;SJ14918;SJ17805;SJ20780;SJ05285;SJ00803;SJ05395;SJ18410;SJ19809;SJ20633;SJ21621;SJ21744;SJ22043;SJ22343;SJ02384;SJ02958;SJ03269…			GO:0016412	serine O-acyltransferase activity	1	2	0.461963	0.731138	SJ14691			GO:0006576	cellular biogenic amine metabolic process	2	3	0.185322	0.756643	SJ19088;SJ07458
GO:0042995	cell projection	2	21	0.991142	0.999757	SJ12145;SJ18505			GO:0016671	oxidoreductase activity, acting on a sulfur group of donors, disulfide as acceptor	1	2	0.461963	0.731138	SJ04839			GO:0006595	polyamine metabolic process	2	3	0.185322	0.756643	SJ19088;SJ07458
GO:0005929	cilium	1	15	0.99295	0.999757	SJ12145			GO:0016722	oxidoreductase activity, oxidizing metal ions	1	2	0.461963	0.731138	SJ06474			GO:0006694	steroid biosynthetic process	2	3	0.185322	0.756643	SJ08425;SJ12265
GO:0015630	microtubule cytoskeleton	8	56	0.996071	0.999757	SJ11150;SJ12145;SJ22151;SJ22156;SJ04136;SJ07885;SJ07886;SJ14918			GO:0016723	oxidoreductase activity, oxidizing metal ions, NAD or NADP as acceptor	1	2	0.461963	0.731138	SJ06474			GO:0009148	pyrimidine nucleoside triphosphate biosynthetic process	2	3	0.185322	0.756643	SJ07124;SJ10125
GO:0005856	cytoskeleton	9	64	0.998033	0.999757	SJ11150;SJ04136;SJ14918;SJ17805;SJ12145;SJ22151;SJ22156;SJ07885;SJ07886			GO:0016778	diphosphotransferase activity	1	2	0.461963	0.731138	SJ11019			GO:0009208	pyrimidine ribonucleoside triphosphate metabolic process	2	3	0.185322	0.756643	SJ07124;SJ10125
GO:0043226	organelle	105	441	0.998454	0.999757	SJ21952;SJ11887;SJ08733;SJ09228;SJ00878;SJ19150;SJ19733;SJ20205;SJ20206;SJ20244;SJ20488;SJ22559;SJ02896;SJ03480;SJ03728;SJ04229;SJ00278;SJ09250;SJ10140;SJ10463;SJ11705;SJ12026;SJ00952;SJ13891;SJ14691;SJ15887;SJ17098;SJ17320;SJ18503;SJ04336;SJ16078;SJ17854;SJ11150;SJ04136;SJ14918;SJ17805;SJ20780;SJ18505;SJ05285;SJ22043;SJ00803;SJ12145;SJ05395;SJ18410;SJ19809;SJ20633;SJ21621;SJ21744;SJ22343;SJ02384…			GO:0016832	aldehyde-lyase activity	1	2	0.461963	0.731138	SJ13560			GO:0009209	pyrimidine ribonucleoside triphosphate biosynthetic process	2	3	0.185322	0.756643	SJ07124;SJ10125
GO:0009532	plastid stroma	1	20	0.998682	0.999757	SJ05395			GO:0016846	carbon-sulfur lyase activity	1	2	0.461963	0.731138	SJ09250			GO:0009308	amine metabolic process	2	3	0.185322	0.756643	SJ19088;SJ07458
GO:0044430	cytoskeletal part	4	42	0.999311	0.999757	SJ11150;SJ04136;SJ14918;SJ12145			GO:0016860	intramolecular oxidoreductase activity	1	2	0.461963	0.731138	SJ07665			GO:0009636	response to toxic substance	2	3	0.185322	0.756643	SJ06474;SJ11594
GO:0005875	microtubule associated complex	1	25	0.999757	0.999757	SJ12145			GO:0016861	intramolecular oxidoreductase activity, interconverting aldoses and ketoses	1	2	0.461963	0.731138	SJ07665			GO:0043269	regulation of ion transport	2	3	0.185322	0.756643	SJ18241;SJ18245
									GO:0019207	kinase regulator activity	1	2	0.461963	0.731138	SJ18394			GO:0044106	cellular amine metabolic process	2	3	0.185322	0.756643	SJ19088;SJ07458
									GO:0051540	metal cluster binding	9	32	0.491755	0.772209	SJ20366;SJ21147;SJ02118;SJ03663;SJ04494;SJ09247;SJ16410;SJ16637;SJ18471			GO:0048583	regulation of response to stimulus	2	3	0.185322	0.756643	SJ10151;SJ05743
									GO:0016614	oxidoreductase activity, acting on CH-OH group of donors	6	21	0.503233	0.77451	SJ00878;SJ11913;SJ18471;SJ18572;SJ06498;SJ16894			GO:0051049	regulation of transport	2	3	0.185322	0.756643	SJ18241;SJ18245
									GO:0016410	N-acyltransferase activity	2	6	0.50478	0.77451	SJ01898;SJ15833			GO:0051726	regulation of cell cycle	2	3	0.185322	0.756643	SJ11150;SJ02256
									GO:0016651	oxidoreductase activity, acting on NAD(P)H	2	6	0.50478	0.77451	SJ06474;SJ16410			GO:0019438	aromatic compound biosynthetic process	19	57	0.195697	0.756643	SJ03601;SJ07124;SJ10125;SJ14700;SJ17262;SJ05891;SJ11019;SJ04979;SJ09429;SJ16806;SJ07094;SJ13355;SJ19601;SJ04091;SJ06544;SJ22514;SJ09235;SJ19144;SJ04451
									GO:0016627	oxidoreductase activity, acting on the CH-CH group of donors	3	10	0.523425	0.790279	SJ07451;SJ00203;SJ12265			GO:0009058	biosynthetic process	81	272	0.197384	0.756643	SJ19601;SJ03601;SJ19150;SJ02815;SJ04979;SJ05395;SJ10463;SJ01133;SJ17320;SJ18790;SJ07124;SJ10125;SJ14700;SJ17262;SJ14357;SJ05285;SJ01234;SJ16260;SJ19731;SJ20283;SJ03147;SJ00803;SJ12418;SJ13495;SJ13512;SJ17799;SJ05891;SJ07811;SJ19088;SJ07458;SJ22436;SJ11019;SJ08425;SJ12265;SJ19140;SJ21036;SJ22559;SJ02065;SJ02907;SJ10492;SJ11318;SJ13234;SJ14617;SJ14734;SJ16390;SJ01462;SJ03663;SJ02452;SJ03226;SJ16706…
									GO:0016875	ligase activity, forming carbon-oxygen bonds	11	41	0.549638	0.790279	SJ21092;SJ02063;SJ02072;SJ05317;SJ07221;SJ10005;SJ12237;SJ16976;SJ18555;SJ02907;SJ09217			GO:1901137	carbohydrate derivative biosynthetic process	7	18	0.202134	0.756643	SJ05891;SJ07124;SJ10125;SJ09429;SJ16806;SJ04091;SJ06544
									GO:0016876	ligase activity, forming aminoacyl-tRNA and related compounds	11	41	0.549638	0.790279	SJ21092;SJ02063;SJ02072;SJ05317;SJ07221;SJ10005;SJ12237;SJ16976;SJ18555;SJ02907;SJ09217			GO:0018130	heterocycle biosynthetic process	21	64	0.202526	0.756643	SJ03601;SJ07124;SJ10125;SJ14700;SJ17262;SJ05891;SJ11019;SJ04979;SJ09429;SJ16806;SJ07094;SJ13355;SJ19601;SJ04091;SJ06544;SJ19150;SJ02815;SJ22514;SJ09235;SJ19144;SJ04451
									GO:0016740	transferase activity	118	447	0.578389	0.790279	SJ05957;SJ09709;SJ11150;SJ19297;SJ19563;SJ20921;SJ03060;SJ03410;SJ05676;SJ11594;SJ13451;SJ15367;SJ18879;SJ19575;SJ20500;SJ20564;SJ01689;SJ01690;SJ20712;SJ20716;SJ20949;SJ21402;SJ21808;SJ22334;SJ02117;SJ02434;SJ02646;SJ04293;SJ04335;SJ05072;SJ00206;SJ05824;SJ05933;SJ06681;SJ00340;SJ07811;SJ08557;SJ08679;SJ09129;SJ10792;SJ00866;SJ11199;SJ11413;SJ12313;SJ14185;SJ14186;SJ15126;SJ15492;SJ15614;SJ15949…			GO:0015031	protein transport	15	44	0.203952	0.756643	SJ17065;SJ12145;SJ05272;SJ09217;SJ09520;SJ21952;SJ22100;SJ07504;SJ00546;SJ09428;SJ12513;SJ01447;SJ17230;SJ18122;SJ01557
									GO:0005515	protein binding	12	46	0.591534	0.790279	SJ00138;SJ04996;SJ05395;SJ05878;SJ08116;SJ09253;SJ13825;SJ12145;SJ22343;SJ02958;SJ08608;SJ01167			GO:0006006	glucose metabolic process	3	6	0.210826	0.756643	SJ05878;SJ13891;SJ14357
									GO:0016667	oxidoreductase activity, acting on a sulfur group of donors	2	7	0.59547	0.790279	SJ05307;SJ04839			GO:0009067	aspartate family amino acid biosynthetic process	3	6	0.210826	0.756643	SJ20802;SJ22095;SJ09250
									GO:0016747	transferase activity, transferring acyl groups other than amino-acyl groups	4	15	0.597199	0.790279	SJ01898;SJ15833;SJ09371;SJ14691			GO:0015711	organic anion transport	3	6	0.210826	0.756643	SJ14357;SJ19202;SJ13970
									GO:0004175	endopeptidase activity	5	19	0.600283	0.790279	SJ21621;SJ10772;SJ13417;SJ13891;SJ17425			GO:0016311	dephosphorylation	3	6	0.210826	0.756643	SJ02256;SJ05743;SJ17808
									GO:0003954	NADH dehydrogenase activity	1	3	0.605487	0.790279	SJ16410			GO:0044249	cellular biosynthetic process	75	252	0.211639	0.756643	SJ19601;SJ03601;SJ07124;SJ10125;SJ14700;SJ17262;SJ14357;SJ05285;SJ05395;SJ10463;SJ01234;SJ16260;SJ17320;SJ18790;SJ19731;SJ20283;SJ03147;SJ00803;SJ12418;SJ13495;SJ13512;SJ17799;SJ05891;SJ07811;SJ19088;SJ07458;SJ22436;SJ11019;SJ19140;SJ21036;SJ22559;SJ02065;SJ02907;SJ10492;SJ11318;SJ13234;SJ14617;SJ14734;SJ16390;SJ01462;SJ03663;SJ04979;SJ02452;SJ03226;SJ16706;SJ19163;SJ07891;SJ21092;SJ05317;SJ07221…
									GO:0004003	ATP-dependent DNA helicase activity	1	3	0.605487	0.790279	SJ13683			GO:0072527	pyrimidine-containing compound metabolic process	5	12	0.213024	0.756643	SJ07094;SJ13355;SJ19150;SJ02815;SJ19163
									GO:0004721	phosphoprotein phosphatase activity	1	3	0.605487	0.790279	SJ02256			GO:0006811	ion transport	17	51	0.213279	0.756643	SJ14691;SJ18241;SJ18245;SJ14357;SJ19733;SJ17065;SJ04783;SJ09429;SJ13724;SJ15980;SJ16806;SJ00853;SJ04098;SJ07172;SJ17098;SJ19202;SJ13970
									GO:0008026	ATP-dependent helicase activity	1	3	0.605487	0.790279	SJ13683			GO:0019362	pyridine nucleotide metabolic process	4	9	0.21523	0.756643	SJ04905;SJ11913;SJ19144;SJ04451
									GO:0016655	oxidoreductase activity, acting on NAD(P)H, quinone or similar compound as acceptor	1	3	0.605487	0.790279	SJ16410			GO:0044765	single-organism transport	35	113	0.225987	0.756643	SJ14691;SJ18241;SJ18245;SJ11426;SJ02912;SJ03620;SJ04143;SJ05424;SJ05427;SJ06172;SJ08552;SJ00811;SJ12206;SJ12233;SJ12234;SJ17407;SJ14357;SJ12145;SJ05272;SJ09217;SJ09520;SJ03225;SJ19733;SJ17065;SJ04783;SJ09429;SJ13724;SJ15980;SJ16806;SJ00853;SJ17098;SJ04098;SJ07172;SJ19202;SJ13970
									GO:0016758	transferase activity, transferring hexosyl groups	1	3	0.605487	0.790279	SJ08873			GO:0009605	response to external stimulus	9	25	0.227646	0.756643	SJ00878;SJ10151;SJ11594;SJ18789;SJ11150;SJ14691;SJ13891;SJ18381;SJ07451
									GO:0016879	ligase activity, forming carbon-nitrogen bonds	1	3	0.605487	0.790279	SJ05957			GO:0045184	establishment of protein localization	15	45	0.233067	0.756643	SJ17065;SJ12145;SJ05272;SJ09217;SJ09520;SJ21952;SJ22100;SJ07504;SJ00546;SJ09428;SJ12513;SJ01447;SJ17230;SJ18122;SJ01557
									GO:0019203	carbohydrate phosphatase activity	1	3	0.605487	0.790279	SJ16950			GO:0006732	coenzyme metabolic process	7	19	0.24889	0.756643	SJ03269;SJ04905;SJ11913;SJ19163;SJ07891;SJ19144;SJ04451
									GO:0019787	ubiquitin-like protein transferase activity	1	3	0.605487	0.790279	SJ05957			GO:0009607	response to biotic stimulus	7	19	0.24889	0.756643	SJ10463;SJ17320;SJ00878;SJ10151;SJ11594;SJ13891;SJ07451
									GO:0030234	enzyme regulator activity	1	3	0.605487	0.790279	SJ18394			GO:0071702	organic substance transport	18	56	0.257976	0.756643	SJ17065;SJ14357;SJ12145;SJ05272;SJ09217;SJ09520;SJ21952;SJ22100;SJ07504;SJ00546;SJ09428;SJ12513;SJ01447;SJ17230;SJ18122;SJ01557;SJ19202;SJ13970
									GO:0043021	ribonucleoprotein complex binding	1	3	0.605487	0.790279	SJ11318			GO:0019538	protein metabolic process	65	221	0.271926	0.756643	SJ02796;SJ13355;SJ13802;SJ02256;SJ19739;SJ03411;SJ04248;SJ05743;SJ00449;SJ09709;SJ09910;SJ13116;SJ14186;SJ15606;SJ01360;SJ17240;SJ01604;SJ00138;SJ03773;SJ04056;SJ04839;SJ04996;SJ08116;SJ16788;SJ19140;SJ21036;SJ22559;SJ02065;SJ02907;SJ10492;SJ11318;SJ13234;SJ14617;SJ14734;SJ16390;SJ01462;SJ13891;SJ14357;SJ12066;SJ05957;SJ17799;SJ21092;SJ05317;SJ07221;SJ10005;SJ12237;SJ16976;SJ18555;SJ00048;SJ13877…
									GO:0050136	NADH dehydrogenase (quinone) activity	1	3	0.605487	0.790279	SJ16410			GO:0000096	sulfur amino acid metabolic process	5	13	0.27265	0.756643	SJ02452;SJ03226;SJ16706;SJ09474;SJ09250
									GO:0050308	sugar-phosphatase activity	1	3	0.605487	0.790279	SJ16950			GO:0006629	lipid metabolic process	19	60	0.274294	0.756643	SJ00878;SJ06617;SJ01234;SJ07451;SJ09475;SJ11594;SJ13891;SJ14357;SJ08425;SJ12265;SJ03663;SJ03480;SJ04454;SJ06616;SJ08104;SJ09228;SJ05072;SJ09766;SJ18790
									GO:0070035	purine NTP-dependent helicase activity	1	3	0.605487	0.790279	SJ13683			GO:0000394	RNA splicing, via endonucleolytic cleavage and ligation	1	1	0.275186	0.756643	SJ03634
									GO:0098772	molecular function regulator	1	3	0.605487	0.790279	SJ18394			GO:0000724	double-strand break repair via homologous recombination	1	1	0.275186	0.756643	SJ22436
									GO:0004812	aminoacyl-tRNA ligase activity	9	36	0.652157	0.837062	SJ21092;SJ02063;SJ02072;SJ05317;SJ07221;SJ10005;SJ12237;SJ16976;SJ18555			GO:0000959	mitochondrial RNA metabolic process	1	1	0.275186	0.756643	SJ05317
									GO:0046983	protein dimerization activity	4	16	0.653153	0.837062	SJ22343;SJ02958;SJ08608;SJ01167			GO:0005991	trehalose metabolic process	1	1	0.275186	0.756643	SJ08873
									GO:0046872	metal ion binding	10	40	0.653824	0.837062	SJ20633;SJ03226;SJ05317;SJ06474;SJ08733;SJ09475;SJ17425;SJ04091;SJ05072;SJ09819			GO:0006071	glycerol metabolic process	1	1	0.275186	0.756643	SJ11594
									GO:0016776	phosphotransferase activity, phosphate group as acceptor	2	8	0.673098	0.847844	SJ07124;SJ10125			GO:0006089	lactate metabolic process	1	1	0.275186	0.756643	SJ17425
									GO:0016836	hydro-lyase activity	2	8	0.673098	0.847844	SJ04008;SJ16241			GO:0006338	chromatin remodeling	1	1	0.275186	0.756643	SJ02980
									GO:0016853	isomerase activity	14	57	0.690601	0.847844	SJ02796;SJ09910;SJ12512;SJ12953;SJ14369;SJ15388;SJ04056;SJ16788;SJ07665;SJ04905;SJ09253;SJ11687;SJ10400;SJ12510			GO:0006470	protein dephosphorylation	1	1	0.275186	0.756643	SJ02256
									GO:0043169	cation binding	16	65	0.693306	0.847844	SJ20633;SJ03226;SJ05317;SJ06474;SJ08733;SJ09475;SJ17425;SJ04091;SJ05072;SJ09819;SJ03634;SJ04494;SJ04905;SJ07891;SJ16410;SJ01604			GO:0006527	arginine catabolic process	1	1	0.275186	0.756643	SJ09475
									GO:0003678	DNA helicase activity	1	4	0.710795	0.847844	SJ13683			GO:0006528	asparagine metabolic process	1	1	0.275186	0.756643	SJ22095
									GO:0008094	DNA-dependent ATPase activity	1	4	0.710795	0.847844	SJ13683			GO:0006529	asparagine biosynthetic process	1	1	0.275186	0.756643	SJ22095
									GO:0008238	exopeptidase activity	1	4	0.710795	0.847844	SJ01604			GO:0006560	proline metabolic process	1	1	0.275186	0.756643	SJ09475
									GO:0015036	disulfide oxidoreductase activity	1	4	0.710795	0.847844	SJ05307			GO:0006591	ornithine metabolic process	1	1	0.275186	0.756643	SJ09475
									GO:0016868	intramolecular transferase activity, phosphotransferases	1	4	0.710795	0.847844	SJ12510			GO:0006772	thiamine metabolic process	1	1	0.275186	0.756643	SJ19163
									GO:0017136	NAD-dependent histone deacetylase activity	1	4	0.710795	0.847844	SJ17799			GO:0006814	sodium ion transport	1	1	0.275186	0.756643	SJ00853
									GO:0034979	NAD-dependent protein deacetylase activity	1	4	0.710795	0.847844	SJ17799			GO:0007088	regulation of mitotic nuclear division	1	1	0.275186	0.756643	SJ02256
									GO:0000166	nucleotide binding	6	26	0.731092	0.847844	SJ04461;SJ05251;SJ06474;SJ07665;SJ08640;SJ16894			GO:0007346	regulation of mitotic cell cycle	1	1	0.275186	0.756643	SJ02256
									GO:1901265	nucleoside phosphate binding	6	26	0.731092	0.847844	SJ04461;SJ05251;SJ06474;SJ07665;SJ08640;SJ16894			GO:0009065	glutamine family amino acid catabolic process	1	1	0.275186	0.756643	SJ09475
									GO:0043167	ion binding	29	118	0.734948	0.847844	SJ20633;SJ03226;SJ05317;SJ06474;SJ08733;SJ09475;SJ17425;SJ04091;SJ05072;SJ09819;SJ20802;SJ09474;SJ11569;SJ03634;SJ04494;SJ04905;SJ07891;SJ16410;SJ01604;SJ20716;SJ22618;SJ02907;SJ04136;SJ04461;SJ04722;SJ05668;SJ00511;SJ15900;SJ15949			GO:0009625	response to insect	1	1	0.275186	0.756643	SJ07451
									GO:0016462	pyrophosphatase activity	31	126	0.738017	0.847844	SJ13683;SJ04136;SJ12145;SJ17098;SJ18507;SJ09429;SJ16806;SJ17407;SJ20366;SJ21036;SJ22151;SJ22156;SJ22618;SJ02065;SJ02643;SJ03965;SJ05160;SJ07885;SJ07886;SJ00546;SJ10231;SJ11729;SJ13495;SJ13512;SJ13780;SJ14357;SJ01370;SJ20612;SJ22436;SJ13116;SJ06172			GO:0009664	plant-type cell wall organization	1	1	0.275186	0.756643	SJ13802
									GO:0016705	oxidoreductase activity, acting on paired donors, with incorporation or reduction of molecular oxygen	2	9	0.738173	0.847844	SJ05072;SJ09228			GO:0009694	jasmonic acid metabolic process	1	1	0.275186	0.756643	SJ07451
									GO:0016810	hydrolase activity, acting on carbon-nitrogen (but not peptide) bonds	2	9	0.738173	0.847844	SJ17799;SJ19150			GO:0009814	defense response, incompatible interaction	1	1	0.275186	0.756643	SJ00878
									GO:0016859	cis-trans isomerase activity	2	9	0.738173	0.847844	SJ04056;SJ16788			GO:0009880	embryonic pattern specification	1	1	0.275186	0.756643	SJ03225
									GO:0017111	nucleoside-triphosphatase activity	30	123	0.754249	0.861386	SJ13683;SJ04136;SJ12145;SJ18507;SJ09429;SJ16806;SJ17407;SJ20366;SJ21036;SJ22151;SJ22156;SJ22618;SJ02065;SJ02643;SJ03965;SJ05160;SJ07885;SJ07886;SJ00546;SJ10231;SJ11729;SJ13495;SJ13512;SJ13780;SJ14357;SJ01370;SJ20612;SJ22436;SJ13116;SJ06172			GO:0010154	fruit development	1	1	0.275186	0.756643	SJ12066
									GO:0008237	metallopeptidase activity	1	5	0.788045	0.879359	SJ01604			GO:0010564	regulation of cell cycle process	1	1	0.275186	0.756643	SJ02256
									GO:0004386	helicase activity	2	10	0.79186	0.879359	SJ13683;SJ18507			GO:0016197	endosomal transport	1	1	0.275186	0.756643	SJ03225
									GO:0004674	protein serine/threonine kinase activity	2	10	0.79186	0.879359	SJ09709;SJ11150			GO:0016567	protein ubiquitination	1	1	0.275186	0.756643	SJ13802
									GO:0016835	carbon-oxygen lyase activity	2	10	0.79186	0.879359	SJ04008;SJ16241			GO:0017182	peptidyl-diphthamide metabolic process	1	1	0.275186	0.756643	SJ09217
									GO:0016903	oxidoreductase activity, acting on the aldehyde or oxo group of donors	2	10	0.79186	0.879359	SJ07665;SJ11330			GO:0018202	peptidyl-histidine modification	1	1	0.275186	0.756643	SJ09217
									GO:0016818	hydrolase activity, acting on acid anhydrides, in phosphorus-containing anhydrides	32	135	0.818224	0.880223	SJ13683;SJ04136;SJ12145;SJ17098;SJ18507;SJ09429;SJ16806;SJ17407;SJ20366;SJ21036;SJ22151;SJ22156;SJ22618;SJ02065;SJ02643;SJ03965;SJ05160;SJ07885;SJ07886;SJ00546;SJ10231;SJ11729;SJ13495;SJ13512;SJ13780;SJ14357;SJ01370;SJ02980;SJ20612;SJ22436;SJ13116;SJ06172			GO:0019321	pentose metabolic process	1	1	0.275186	0.756643	SJ12221
									GO:0003824	catalytic activity	326	1245	0.828067	0.880223	SJ13683;SJ21092;SJ02063;SJ02072;SJ05317;SJ07221;SJ10005;SJ12237;SJ16976;SJ18555;SJ05957;SJ05072;SJ09228;SJ04955;SJ01133;SJ09709;SJ11150;SJ07665;SJ11330;SJ19297;SJ19563;SJ20921;SJ03060;SJ03410;SJ05676;SJ11594;SJ13451;SJ15367;SJ18879;SJ19575;SJ20500;SJ20564;SJ01689;SJ01690;SJ20712;SJ20716;SJ20949;SJ21402;SJ21808;SJ22334;SJ02117;SJ02434;SJ02646;SJ04293;SJ04335;SJ00206;SJ05824;SJ05933;SJ06681;SJ00340…			GO:0019400	alditol metabolic process	1	1	0.275186	0.756643	SJ11594
									GO:0003677	DNA binding	2	11	0.835595	0.880223	SJ22436;SJ13648			GO:0035821	modification of morphology or physiology of other organism	1	1	0.275186	0.756643	SJ10151
									GO:0016817	hydrolase activity, acting on acid anhydrides	32	137	0.844558	0.880223	SJ13683;SJ04136;SJ12145;SJ17098;SJ18507;SJ09429;SJ16806;SJ17407;SJ20366;SJ21036;SJ22151;SJ22156;SJ22618;SJ02065;SJ02643;SJ03965;SJ05160;SJ07885;SJ07886;SJ00546;SJ10231;SJ11729;SJ13495;SJ13512;SJ13780;SJ14357;SJ01370;SJ02980;SJ20612;SJ22436;SJ13116;SJ06172			GO:0042255	ribosome assembly	1	1	0.275186	0.756643	SJ11318
									GO:0004407	histone deacetylase activity	1	6	0.844698	0.880223	SJ17799			GO:0042723	thiamine-containing compound metabolic process	1	1	0.275186	0.756643	SJ19163
									GO:0004518	nuclease activity	1	6	0.844698	0.880223	SJ03587			GO:0043101	purine-containing compound salvage	1	1	0.275186	0.756643	SJ05891
									GO:0008092	cytoskeletal protein binding	1	6	0.844698	0.880223	SJ12145			GO:0044003	modification by symbiont of host morphology or physiology	1	1	0.275186	0.756643	SJ10151
									GO:0015631	tubulin binding	1	6	0.844698	0.880223	SJ12145			GO:0044403	symbiosis, encompassing mutualism through parasitism	1	1	0.275186	0.756643	SJ10151
									GO:0016811	hydrolase activity, acting on carbon-nitrogen (but not peptide) bonds, in linear amides	1	6	0.844698	0.880223	SJ17799			GO:0044419	interspecies interaction between organisms	1	1	0.275186	0.756643	SJ10151
									GO:0019213	deacetylase activity	1	6	0.844698	0.880223	SJ17799			GO:0048316	seed development	1	1	0.275186	0.756643	SJ12066
									GO:0033558	protein deacetylase activity	1	6	0.844698	0.880223	SJ17799			GO:0048588	developmental cell growth	1	1	0.275186	0.756643	SJ14357
									GO:0016773	phosphotransferase activity, alcohol group as acceptor	15	68	0.845189	0.880223	SJ09709;SJ11150;SJ19739;SJ03348;SJ03411;SJ00449;SJ09910;SJ11664;SJ11977;SJ13116;SJ14523;SJ01360;SJ17240;SJ17409;SJ12221			GO:0048589	developmental growth	1	1	0.275186	0.756643	SJ14357
									GO:0070011	peptidase activity, acting on L-amino acid peptides	6	30	0.851678	0.882409	SJ21621;SJ10772;SJ13417;SJ13891;SJ17425;SJ01604			GO:0050832	defense response to fungus	1	1	0.275186	0.756643	SJ13891
									GO:0004672	protein kinase activity	14	65	0.86427	0.890863	SJ09709;SJ11150;SJ19739;SJ03348;SJ03411;SJ00449;SJ09910;SJ11664;SJ11977;SJ13116;SJ14523;SJ01360;SJ17240;SJ17409			GO:0051302	regulation of cell division	1	1	0.275186	0.756643	SJ02256
									GO:0016866	intramolecular transferase activity	1	7	0.886236	0.908844	SJ12510			GO:0051701	interaction with host	1	1	0.275186	0.756643	SJ10151
									GO:0008233	peptidase activity	10	50	0.895993	0.914186	SJ21621;SJ10772;SJ13417;SJ13891;SJ17425;SJ02903;SJ04794;SJ07726;SJ16573;SJ01604			GO:0051783	regulation of nuclear division	1	1	0.275186	0.756643	SJ02256
									GO:0016301	kinase activity	24	115	0.944176	0.958482	SJ09709;SJ11150;SJ19297;SJ19563;SJ20921;SJ03060;SJ03410;SJ05676;SJ11594;SJ13451;SJ15367;SJ18879;SJ19739;SJ03348;SJ03411;SJ00449;SJ09910;SJ11664;SJ11977;SJ13116;SJ14523;SJ01360;SJ17240;SJ17409			GO:0051817	modification of morphology or physiology of other organism involved in symbiotic interaction	1	1	0.275186	0.756643	SJ10151
									GO:0016787	hydrolase activity	74	321	0.95757	0.967193	SJ13683;SJ04955;SJ01133;SJ04136;SJ12145;SJ02256;SJ17799;SJ19150;SJ17098;SJ18507;SJ21621;SJ10772;SJ13417;SJ13891;SJ17425;SJ20295;SJ22508;SJ02246;SJ00010;SJ05236;SJ05743;SJ06121;SJ00511;SJ08976;SJ09020;SJ09777;SJ09819;SJ10681;SJ11734;SJ01086;SJ15349;SJ15396;SJ15949;SJ16350;SJ16737;SJ17141;SJ17533;SJ02903;SJ04794;SJ07726;SJ16573;SJ09429;SJ16806;SJ17407;SJ20366;SJ21036;SJ22151;SJ22156;SJ22618;SJ02065…			GO:0052031	modulation by symbiont of host defense response	1	1	0.275186	0.756643	SJ10151
									GO:0003774	motor activity	2	18	0.972131	0.97682	SJ04136;SJ12145			GO:0052166	positive regulation by symbiont of host innate immune response	1	1	0.275186	0.756643	SJ10151
									GO:0016772	transferase activity, transferring phosphorus-containing groups	46	215	0.97682	0.97682	SJ09709;SJ11150;SJ19297;SJ19563;SJ20921;SJ03060;SJ03410;SJ05676;SJ11594;SJ13451;SJ15367;SJ18879;SJ04851;SJ11019;SJ07124;SJ10125;SJ03147;SJ05272;SJ00546;SJ00803;SJ19739;SJ03348;SJ03411;SJ00449;SJ09910;SJ11664;SJ11977;SJ13116;SJ14523;SJ01360;SJ17240;SJ17409;SJ08733;SJ12221;SJ20134;SJ03071;SJ19909;SJ21513;SJ05677;SJ05891;SJ09863;SJ10682;SJ11564;SJ12282;SJ15133;SJ16354			GO:0052167	modulation by symbiont of host innate immune response	1	1	0.275186	0.756643	SJ10151
																		GO:0052173	response to defenses of other organism involved in symbiotic interaction	1	1	0.275186	0.756643	SJ10151
																		GO:0052200	response to host defenses	1	1	0.275186	0.756643	SJ10151
																		GO:0052255	modulation by organism of defense response of other organism involved in symbiotic interaction	1	1	0.275186	0.756643	SJ10151
																		GO:0052305	positive regulation by organism of innate immune response in other organism involved in symbiotic interaction	1	1	0.275186	0.756643	SJ10151
																		GO:0052306	modulation by organism of innate immune response in other organism involved in symbiotic interaction	1	1	0.275186	0.756643	SJ10151
																		GO:0052509	positive regulation by symbiont of host defense response	1	1	0.275186	0.756643	SJ10151
																		GO:0052510	positive regulation by organism of defense response of other organism involved in symbiotic interaction	1	1	0.275186	0.756643	SJ10151
																		GO:0052552	modulation by organism of immune response of other organism involved in symbiotic interaction	1	1	0.275186	0.756643	SJ10151
																		GO:0052553	modulation by symbiont of host immune response	1	1	0.275186	0.756643	SJ10151
																		GO:0052555	positive regulation by organism of immune response of other organism involved in symbiotic interaction	1	1	0.275186	0.756643	SJ10151
																		GO:0052556	positive regulation by symbiont of host immune response	1	1	0.275186	0.756643	SJ10151
																		GO:0052564	response to immune response of other organism involved in symbiotic interaction	1	1	0.275186	0.756643	SJ10151
																		GO:0052572	response to host immune response	1	1	0.275186	0.756643	SJ10151
																		GO:0071265	L-methionine biosynthetic process	1	1	0.275186	0.756643	SJ09250
																		GO:0071669	plant-type cell wall organization or biogenesis	1	1	0.275186	0.756643	SJ13802
																		GO:0075136	response to host	1	1	0.275186	0.756643	SJ10151
																		GO:0016570	histone modification	4	10	0.285195	0.756643	SJ02796;SJ13355;SJ13802;SJ17799
																		GO:0072528	pyrimidine-containing compound biosynthetic process	4	10	0.285195	0.756643	SJ07094;SJ13355;SJ19150;SJ02815
																		GO:0006281	DNA repair	3	7	0.297206	0.756643	SJ22436;SJ15949;SJ01447
																		GO:0009066	aspartate family amino acid metabolic process	3	7	0.297206	0.756643	SJ20802;SJ22095;SJ09250
																		GO:0015698	inorganic anion transport	3	7	0.297206	0.756643	SJ14691;SJ18241;SJ18245
																		GO:0015979	photosynthesis	3	7	0.297206	0.756643	SJ10463;SJ17320;SJ18410
																		GO:0071554	cell wall organization or biogenesis	3	7	0.297206	0.756643	SJ13802;SJ19088;SJ05878
																		GO:0051704	multi-organism process	7	20	0.298503	0.756643	SJ00878;SJ10151;SJ11594;SJ10463;SJ17320;SJ13891;SJ07451
																		GO:0051179	localization	60	205	0.299212	0.756643	SJ19027;SJ19318;SJ20780;SJ06968;SJ07343;SJ00511;SJ09122;SJ09167;SJ09952;SJ10782;SJ16025;SJ18159;SJ14691;SJ18241;SJ18245;SJ17065;SJ11426;SJ02912;SJ03620;SJ04143;SJ05424;SJ05427;SJ06172;SJ08552;SJ00811;SJ12206;SJ12233;SJ12234;SJ17407;SJ14357;SJ12145;SJ05272;SJ09217;SJ09520;SJ03225;SJ19733;SJ04783;SJ09429;SJ13724;SJ15980;SJ16806;SJ21952;SJ22100;SJ07504;SJ00546;SJ09428;SJ12513;SJ01447;SJ17230;SJ18122…
																		GO:0001932	regulation of protein phosphorylation	2	4	0.304752	0.756643	SJ11150;SJ18394
																		GO:0006066	alcohol metabolic process	2	4	0.304752	0.756643	SJ12265;SJ11594
																		GO:0006221	pyrimidine nucleotide biosynthetic process	2	4	0.304752	0.756643	SJ07094;SJ13355
																		GO:0009132	nucleoside diphosphate metabolic process	2	4	0.304752	0.756643	SJ07124;SJ10125
																		GO:0009147	pyrimidine nucleoside triphosphate metabolic process	2	4	0.304752	0.756643	SJ07124;SJ10125
																		GO:0009404	toxin metabolic process	2	4	0.304752	0.756643	SJ13891;SJ14357
																		GO:0016049	cell growth	2	4	0.304752	0.756643	SJ14357;SJ05219
																		GO:0018022	peptidyl-lysine methylation	2	4	0.304752	0.756643	SJ13355;SJ13802
																		GO:0019220	regulation of phosphate metabolic process	2	4	0.304752	0.756643	SJ11150;SJ18394
																		GO:0032879	regulation of localization	2	4	0.304752	0.756643	SJ18241;SJ18245
																		GO:0034968	histone lysine methylation	2	4	0.304752	0.756643	SJ13355;SJ13802
																		GO:0035966	response to topologically incorrect protein	2	4	0.304752	0.756643	SJ13891;SJ14357
																		GO:0042325	regulation of phosphorylation	2	4	0.304752	0.756643	SJ11150;SJ18394
																		GO:0043248	proteasome assembly	2	4	0.304752	0.756643	SJ13891;SJ14357
																		GO:0051174	regulation of phosphorus metabolic process	2	4	0.304752	0.756643	SJ11150;SJ18394
																		GO:0071705	nitrogen compound transport	2	4	0.304752	0.756643	SJ14357;SJ17065
																		GO:0043170	macromolecule metabolic process	130	456	0.305422	0.756643	SJ22043;SJ13355;SJ12322;SJ03587;SJ21120;SJ02796;SJ03071;SJ03697;SJ04504;SJ13368;SJ03634;SJ14628;SJ17808;SJ14700;SJ17262;SJ02063;SJ02072;SJ02907;SJ13802;SJ02256;SJ19731;SJ20283;SJ03147;SJ00803;SJ12418;SJ13495;SJ13512;SJ17799;SJ13564;SJ14289;SJ19739;SJ03411;SJ04248;SJ05743;SJ00449;SJ09709;SJ09910;SJ13116;SJ14186;SJ15606;SJ01360;SJ17240;SJ01604;SJ22436;SJ00138;SJ03773;SJ04056;SJ04839;SJ04996;SJ08116…
																		GO:0034645	cellular macromolecule biosynthetic process	33	110	0.306709	0.756717	SJ14700;SJ17262;SJ19731;SJ20283;SJ03147;SJ00803;SJ12418;SJ13495;SJ13512;SJ17799;SJ22436;SJ19140;SJ21036;SJ22559;SJ02065;SJ02907;SJ10492;SJ11318;SJ13234;SJ14617;SJ14734;SJ16390;SJ01462;SJ21092;SJ05317;SJ07221;SJ10005;SJ12237;SJ16976;SJ18555;SJ00048;SJ13877;SJ11150
																		GO:0034641	cellular nitrogen compound metabolic process	87	302	0.310312	0.762481	SJ22043;SJ13355;SJ12322;SJ03601;SJ03587;SJ21120;SJ02796;SJ03071;SJ03697;SJ04504;SJ13368;SJ22334;SJ05285;SJ15367;SJ18191;SJ03634;SJ07124;SJ10125;SJ14700;SJ17262;SJ02063;SJ02072;SJ02907;SJ05891;SJ04008;SJ19088;SJ07458;SJ22436;SJ11019;SJ04905;SJ11913;SJ19601;SJ04335;SJ13802;SJ16241;SJ19140;SJ21036;SJ22559;SJ02065;SJ10492;SJ11318;SJ13234;SJ14617;SJ14734;SJ16390;SJ01462;SJ04979;SJ04783;SJ13724;SJ21092…
																		GO:0006733	oxidoreduction coenzyme metabolic process	4	11	0.357725	0.843781	SJ04905;SJ11913;SJ19144;SJ04451
																		GO:0006974	cellular response to DNA damage stimulus	4	11	0.357725	0.843781	SJ04504;SJ22436;SJ15949;SJ01447
																		GO:0032259	methylation	4	11	0.357725	0.843781	SJ13355;SJ13802;SJ02796;SJ01024
																		GO:0072524	pyridine-containing compound metabolic process	4	11	0.357725	0.843781	SJ04905;SJ11913;SJ19144;SJ04451
																		GO:1901607	alpha-amino acid biosynthetic process	4	11	0.357725	0.843781	SJ19601;SJ20802;SJ22095;SJ09250
																		GO:1901615	organic hydroxy compound metabolic process	4	11	0.357725	0.843781	SJ12265;SJ17425;SJ01133;SJ11594
																		GO:1902582	single-organism intracellular transport	6	18	0.372484	0.843781	SJ12145;SJ05272;SJ09217;SJ09520;SJ03225;SJ17065
																		GO:0033554	cellular response to stress	8	25	0.378326	0.843781	SJ04504;SJ22436;SJ11150;SJ14691;SJ15949;SJ01447;SJ09475;SJ18789
																		GO:0044255	cellular lipid metabolic process	14	46	0.380717	0.843781	SJ00878;SJ07451;SJ09475;SJ11594;SJ13891;SJ14357;SJ03663;SJ03480;SJ04454;SJ06616;SJ08104;SJ09228;SJ08425;SJ18790
																		GO:0009059	macromolecule biosynthetic process	34	117	0.384565	0.843781	SJ14700;SJ17262;SJ19731;SJ20283;SJ03147;SJ00803;SJ12418;SJ13495;SJ13512;SJ17799;SJ22436;SJ19140;SJ21036;SJ22559;SJ02065;SJ02907;SJ10492;SJ11318;SJ13234;SJ14617;SJ14734;SJ16390;SJ01462;SJ21092;SJ05317;SJ07221;SJ10005;SJ12237;SJ16976;SJ18555;SJ00048;SJ13877;SJ00546;SJ11150
																		GO:0009991	response to extracellular stimulus	3	8	0.384946	0.843781	SJ18789;SJ11150;SJ14691
																		GO:0031668	cellular response to extracellular stimulus	3	8	0.384946	0.843781	SJ18789;SJ11150;SJ14691
																		GO:0046496	nicotinamide nucleotide metabolic process	3	8	0.384946	0.843781	SJ04905;SJ11913;SJ19144
																		GO:0071496	cellular response to external stimulus	3	8	0.384946	0.843781	SJ18789;SJ11150;SJ14691
																		GO:0044710	single-organism metabolic process	126	448	0.3881	0.843781	SJ12265;SJ00878;SJ19601;SJ12221;SJ10463;SJ01133;SJ17320;SJ02796;SJ19150;SJ02815;SJ04979;SJ05395;SJ18790;SJ07124;SJ10125;SJ08873;SJ09475;SJ07665;SJ11913;SJ07811;SJ06617;SJ01234;SJ02212;SJ03269;SJ18471;SJ05251;SJ15388;SJ02063;SJ02072;SJ02907;SJ13891;SJ13355;SJ13802;SJ05891;SJ19201;SJ02117;SJ20244;SJ20857;SJ21120;SJ22198;SJ22223;SJ22267;SJ22508;SJ22618;SJ02118;SJ03601;SJ03697;SJ04229;SJ04336;SJ04504…
																		GO:0006950	response to stress	21	71	0.390151	0.843781	SJ00878;SJ04504;SJ13891;SJ10463;SJ17320;SJ19088;SJ14357;SJ11686;SJ22436;SJ11150;SJ14691;SJ19412;SJ07451;SJ10140;SJ11938;SJ17098;SJ15949;SJ01447;SJ01604;SJ09475;SJ18789
																		GO:0044272	sulfur compound biosynthetic process	5	15	0.398659	0.843781	SJ07811;SJ02452;SJ03226;SJ16706;SJ09250
																		GO:0051188	cofactor biosynthetic process	5	15	0.398659	0.843781	SJ11019;SJ19163;SJ07891;SJ19144;SJ04451
																		GO:0006812	cation transport	7	22	0.402211	0.843781	SJ19733;SJ04783;SJ09429;SJ13724;SJ15980;SJ16806;SJ00853
																		GO:0008104	protein localization	16	54	0.413239	0.843781	SJ17065;SJ12145;SJ05272;SJ09217;SJ09520;SJ21952;SJ22100;SJ07504;SJ00546;SJ09428;SJ12513;SJ01447;SJ17230;SJ18122;SJ01557;SJ15153
																		GO:0006414	translational elongation	2	5	0.42027	0.843781	SJ00048;SJ13877
																		GO:0006479	protein methylation	2	5	0.42027	0.843781	SJ13355;SJ13802
																		GO:0008213	protein alkylation	2	5	0.42027	0.843781	SJ13355;SJ13802
																		GO:0009409	response to cold	2	5	0.42027	0.843781	SJ11150;SJ01604
																		GO:0009620	response to fungus	2	5	0.42027	0.843781	SJ13891;SJ07451
																		GO:0016482	cytoplasmic transport	2	5	0.42027	0.843781	SJ00546;SJ14357
																		GO:0016571	histone methylation	2	5	0.42027	0.843781	SJ13355;SJ13802
																		GO:0040007	growth	2	5	0.42027	0.843781	SJ14357;SJ05219
																		GO:0048229	gametophyte development	2	5	0.42027	0.843781	SJ07451;SJ11150
																		GO:0044267	cellular protein metabolic process	53	187	0.424002	0.843781	SJ02796;SJ13355;SJ13802;SJ02256;SJ19739;SJ03411;SJ04248;SJ05743;SJ00449;SJ09709;SJ09910;SJ13116;SJ14186;SJ15606;SJ01360;SJ17240;SJ01604;SJ00138;SJ03773;SJ04056;SJ04839;SJ04996;SJ08116;SJ16788;SJ19140;SJ21036;SJ22559;SJ02065;SJ02907;SJ10492;SJ11318;SJ13234;SJ14617;SJ14734;SJ16390;SJ01462;SJ13891;SJ14357;SJ12066;SJ05957;SJ17799;SJ21092;SJ05317;SJ07221;SJ10005;SJ12237;SJ16976;SJ18555;SJ00048;SJ13877…
																		GO:0006807	nitrogen compound metabolic process	102	364	0.426601	0.843781	SJ22043;SJ13355;SJ19601;SJ12322;SJ03601;SJ03587;SJ21120;SJ02796;SJ03071;SJ03697;SJ04504;SJ13368;SJ22334;SJ05285;SJ15367;SJ18191;SJ03634;SJ07124;SJ10125;SJ09475;SJ07811;SJ14700;SJ17262;SJ02063;SJ02072;SJ02907;SJ05891;SJ04008;SJ19088;SJ07458;SJ22436;SJ11019;SJ04905;SJ11913;SJ04335;SJ13802;SJ16241;SJ19140;SJ21036;SJ22559;SJ02065;SJ10492;SJ11318;SJ13234;SJ14617;SJ14734;SJ16390;SJ01462;SJ04979;SJ04783…
																		GO:0000097	sulfur amino acid biosynthetic process	4	12	0.430075	0.843781	SJ02452;SJ03226;SJ16706;SJ09250
																		GO:0009725	response to hormone	4	12	0.430075	0.843781	SJ05254;SJ11686;SJ14357;SJ15887
																		GO:0051186	cofactor metabolic process	9	30	0.44808	0.843781	SJ03269;SJ11019;SJ04905;SJ11913;SJ05285;SJ19163;SJ07891;SJ19144;SJ04451
																		GO:0006952	defense response	5	16	0.461472	0.843781	SJ00878;SJ10463;SJ17320;SJ19088;SJ13891
																		GO:0009657	plastid organization	5	16	0.461472	0.843781	SJ05395;SJ05285;SJ12230;SJ12418;SJ01462
																		GO:0043207	response to external biotic stimulus	5	16	0.461472	0.843781	SJ00878;SJ10151;SJ11594;SJ13891;SJ07451
																		GO:0051707	response to other organism	5	16	0.461472	0.843781	SJ00878;SJ10151;SJ11594;SJ13891;SJ07451
																		GO:0032787	monocarboxylic acid metabolic process	15	52	0.467233	0.843781	SJ07665;SJ13891;SJ07451;SJ09475;SJ11594;SJ14357;SJ03663;SJ03480;SJ04454;SJ06616;SJ08104;SJ09228;SJ10792;SJ01234;SJ17425
																		GO:0044237	cellular metabolic process	207	748	0.469369	0.843781	SJ00878;SJ22043;SJ13355;SJ19412;SJ20244;SJ21513;SJ22198;SJ22223;SJ03060;SJ03348;SJ04293;SJ05217;SJ06437;SJ07466;SJ08067;SJ08733;SJ09020;SJ09236;SJ09766;SJ09777;SJ10267;SJ10682;SJ11470;SJ11564;SJ12104;SJ14185;SJ14283;SJ14289;SJ17348;SJ17407;SJ17854;SJ18789;SJ19601;SJ12322;SJ03601;SJ03587;SJ10463;SJ01133;SJ17320;SJ02434;SJ21120;SJ02796;SJ03071;SJ03697;SJ04504;SJ13368;SJ01234;SJ17329;SJ22334;SJ05285…
																		GO:0009888	tissue development	3	9	0.469804	0.843781	SJ05219;SJ12066;SJ11150
																		GO:0044262	cellular carbohydrate metabolic process	3	9	0.469804	0.843781	SJ08873;SJ05395;SJ11594
																		GO:0000079	regulation of cyclin-dependent protein serine/threonine kinase activity	1	2	0.47478	0.843781	SJ11150
																		GO:0000302	response to reactive oxygen species	1	2	0.47478	0.843781	SJ11686
																		GO:0000725	recombinational repair	1	2	0.47478	0.843781	SJ22436
																		GO:0002682	regulation of immune system process	1	2	0.47478	0.843781	SJ10151
																		GO:0002684	positive regulation of immune system process	1	2	0.47478	0.843781	SJ10151
																		GO:0006072	glycerol-3-phosphate metabolic process	1	2	0.47478	0.843781	SJ18572
																		GO:0006188	IMP biosynthetic process	1	2	0.47478	0.843781	SJ06544
																		GO:0006261	DNA-dependent DNA replication	1	2	0.47478	0.843781	SJ11150
																		GO:0006302	double-strand break repair	1	2	0.47478	0.843781	SJ22436
																		GO:0006476	protein deacetylation	1	2	0.47478	0.843781	SJ17799
																		GO:0006525	arginine metabolic process	1	2	0.47478	0.843781	SJ09475
																		GO:0006553	lysine metabolic process	1	2	0.47478	0.843781	SJ20802
																		GO:0006555	methionine metabolic process	1	2	0.47478	0.843781	SJ09250
																		GO:0006563	L-serine metabolic process	1	2	0.47478	0.843781	SJ16706
																		GO:0006801	superoxide metabolic process	1	2	0.47478	0.843781	SJ20857
																		GO:0006865	amino acid transport	1	2	0.47478	0.843781	SJ14357
																		GO:0006979	response to oxidative stress	1	2	0.47478	0.843781	SJ11686
																		GO:0007568	aging	1	2	0.47478	0.843781	SJ09475
																		GO:0009063	cellular amino acid catabolic process	1	2	0.47478	0.843781	SJ09475
																		GO:0009085	lysine biosynthetic process	1	2	0.47478	0.843781	SJ20802
																		GO:0009086	methionine biosynthetic process	1	2	0.47478	0.843781	SJ09250
																		GO:0009790	embryo development	1	2	0.47478	0.843781	SJ03225
																		GO:0010374	stomatal complex development	1	2	0.47478	0.843781	SJ11150
																		GO:0010383	cell wall polysaccharide metabolic process	1	2	0.47478	0.843781	SJ13802
																		GO:0016575	histone deacetylation	1	2	0.47478	0.843781	SJ17799
																		GO:0031347	regulation of defense response	1	2	0.47478	0.843781	SJ10151
																		GO:0031349	positive regulation of defense response	1	2	0.47478	0.843781	SJ10151
																		GO:0035601	protein deacylation	1	2	0.47478	0.843781	SJ17799
																		GO:0042127	regulation of cell proliferation	1	2	0.47478	0.843781	SJ11150
																		GO:0043549	regulation of kinase activity	1	2	0.47478	0.843781	SJ11150
																		GO:0044036	cell wall macromolecule metabolic process	1	2	0.47478	0.843781	SJ13802
																		GO:0044786	cell cycle DNA replication	1	2	0.47478	0.843781	SJ11150
																		GO:0045088	regulation of innate immune response	1	2	0.47478	0.843781	SJ10151
																		GO:0045089	positive regulation of innate immune response	1	2	0.47478	0.843781	SJ10151
																		GO:0045859	regulation of protein kinase activity	1	2	0.47478	0.843781	SJ11150
																		GO:0046040	IMP metabolic process	1	2	0.47478	0.843781	SJ06544
																		GO:0048584	positive regulation of response to stimulus	1	2	0.47478	0.843781	SJ10151
																		GO:0050776	regulation of immune response	1	2	0.47478	0.843781	SJ10151
																		GO:0050778	positive regulation of immune response	1	2	0.47478	0.843781	SJ10151
																		GO:0050790	regulation of catalytic activity	1	2	0.47478	0.843781	SJ11150
																		GO:0051338	regulation of transferase activity	1	2	0.47478	0.843781	SJ11150
																		GO:0052646	alditol phosphate metabolic process	1	2	0.47478	0.843781	SJ18572
																		GO:0061687	detoxification of inorganic compound	1	2	0.47478	0.843781	SJ06474
																		GO:0065009	regulation of molecular function	1	2	0.47478	0.843781	SJ11150
																		GO:0071900	regulation of protein serine/threonine kinase activity	1	2	0.47478	0.843781	SJ11150
																		GO:0080134	regulation of response to stress	1	2	0.47478	0.843781	SJ10151
																		GO:0098732	macromolecule deacylation	1	2	0.47478	0.843781	SJ17799
																		GO:0098754	detoxification	1	2	0.47478	0.843781	SJ06474
																		GO:1901565	organonitrogen compound catabolic process	1	2	0.47478	0.843781	SJ09475
																		GO:1901606	alpha-amino acid catabolic process	1	2	0.47478	0.843781	SJ09475
																		GO:1904029	regulation of cyclin-dependent protein kinase activity	1	2	0.47478	0.843781	SJ11150
																		GO:0034622	cellular macromolecular complex assembly	8	27	0.475153	0.843781	SJ13891;SJ14357;SJ22151;SJ22156;SJ07885;SJ07886;SJ06460;SJ11318
																		GO:0006082	organic acid metabolic process	45	161	0.481086	0.849307	SJ19601;SJ10463;SJ01133;SJ17320;SJ09475;SJ07811;SJ02212;SJ03269;SJ18471;SJ02063;SJ02072;SJ02907;SJ07665;SJ13891;SJ19201;SJ02117;SJ07451;SJ11594;SJ14357;SJ19088;SJ03663;SJ03480;SJ04454;SJ06616;SJ08104;SJ09228;SJ02452;SJ03226;SJ16706;SJ21092;SJ05317;SJ07221;SJ10005;SJ12237;SJ16976;SJ18555;SJ09474;SJ20802;SJ10792;SJ01234;SJ17425;SJ22095;SJ19809;SJ06122;SJ09250
																		GO:0043436	oxoacid metabolic process	45	161	0.481086	0.849307	SJ19601;SJ10463;SJ01133;SJ17320;SJ09475;SJ07811;SJ02212;SJ03269;SJ18471;SJ02063;SJ02072;SJ02907;SJ07665;SJ13891;SJ19201;SJ02117;SJ07451;SJ11594;SJ14357;SJ19088;SJ03663;SJ03480;SJ04454;SJ06616;SJ08104;SJ09228;SJ02452;SJ03226;SJ16706;SJ21092;SJ05317;SJ07221;SJ10005;SJ12237;SJ16976;SJ18555;SJ09474;SJ20802;SJ10792;SJ01234;SJ17425;SJ22095;SJ19809;SJ06122;SJ09250
																		GO:0008610	lipid biosynthetic process	6	20	0.48568	0.85491	SJ08425;SJ12265;SJ03663;SJ05072;SJ09766;SJ00878
																		GO:0009719	response to endogenous stimulus	4	13	0.500042	0.875073	SJ05254;SJ11686;SJ14357;SJ15887
																		GO:0016569	covalent chromatin modification	4	13	0.500042	0.875073	SJ02796;SJ13355;SJ13802;SJ17799
																		GO:0006399	tRNA metabolic process	13	46	0.511668	0.877902	SJ02063;SJ02072;SJ02907;SJ21092;SJ05317;SJ07221;SJ10005;SJ12237;SJ16976;SJ18555;SJ01024;SJ03634;SJ16436
																		GO:0033036	macromolecule localization	16	57	0.513946	0.877902	SJ17065;SJ12145;SJ05272;SJ09217;SJ09520;SJ21952;SJ22100;SJ07504;SJ00546;SJ09428;SJ12513;SJ01447;SJ17230;SJ18122;SJ01557;SJ15153
																		GO:0046907	intracellular transport	8	28	0.522375	0.877902	SJ17065;SJ12145;SJ05272;SJ09217;SJ09520;SJ03225;SJ00546;SJ14357
																		GO:0051649	establishment of localization in cell	8	28	0.522375	0.877902	SJ17065;SJ12145;SJ05272;SJ09217;SJ09520;SJ03225;SJ00546;SJ14357
																		GO:0065003	macromolecular complex assembly	8	28	0.522375	0.877902	SJ13891;SJ14357;SJ22151;SJ22156;SJ07885;SJ07886;SJ06460;SJ11318
																		GO:0044085	cellular component biogenesis	14	50	0.524215	0.877902	SJ12145;SJ13355;SJ00340;SJ13564;SJ13891;SJ14357;SJ05285;SJ22151;SJ22156;SJ07885;SJ07886;SJ06460;SJ14628;SJ11318
																		GO:0006739	NADP metabolic process	2	6	0.524991	0.877902	SJ04905;SJ11913
																		GO:0009266	response to temperature stimulus	2	6	0.524991	0.877902	SJ11150;SJ01604
																		GO:0019725	cellular homeostasis	2	6	0.524991	0.877902	SJ05307;SJ06474
																		GO:0033043	regulation of organelle organization	2	6	0.524991	0.877902	SJ02256;SJ17805
																		GO:0042592	homeostatic process	2	6	0.524991	0.877902	SJ05307;SJ06474
																		GO:0043094	cellular metabolic compound salvage	2	6	0.524991	0.877902	SJ14357;SJ05891
																		GO:0048608	reproductive structure development	2	6	0.524991	0.877902	SJ04248;SJ12066
																		GO:0051128	regulation of cellular component organization	2	6	0.524991	0.877902	SJ02256;SJ17805
																		GO:0061458	reproductive system development	2	6	0.524991	0.877902	SJ04248;SJ12066
																		GO:0070925	organelle assembly	2	6	0.524991	0.877902	SJ12145;SJ11318
																		GO:0009056	catabolic process	13	47	0.547971	0.90245	SJ19809;SJ18790;SJ09475;SJ07451;SJ11594;SJ13891;SJ14357;SJ05878;SJ13417;SJ03517;SJ20612;SJ13116;SJ13208
																		GO:0043414	macromolecule methylation	3	10	0.548923	0.90245	SJ13355;SJ13802;SJ02796
																		GO:0006464	cellular protein modification process	21	77	0.564844	0.90245	SJ02796;SJ13355;SJ13802;SJ02256;SJ19739;SJ03411;SJ04248;SJ05743;SJ00449;SJ09709;SJ09910;SJ13116;SJ14186;SJ15606;SJ01360;SJ17240;SJ01604;SJ12066;SJ05957;SJ17799;SJ09217
																		GO:0036211	protein modification process	21	77	0.564844	0.90245	SJ02796;SJ13355;SJ13802;SJ02256;SJ19739;SJ03411;SJ04248;SJ05743;SJ00449;SJ09709;SJ09910;SJ13116;SJ14186;SJ15606;SJ01360;SJ17240;SJ01604;SJ12066;SJ05957;SJ17799;SJ09217
																		GO:0006139	nucleobase-containing compound metabolic process	69	253	0.565927	0.90245	SJ22043;SJ13355;SJ12322;SJ03587;SJ21120;SJ02796;SJ03071;SJ03697;SJ04504;SJ13368;SJ22334;SJ05285;SJ15367;SJ18191;SJ03634;SJ07124;SJ10125;SJ14700;SJ17262;SJ02063;SJ02072;SJ02907;SJ05891;SJ04008;SJ22436;SJ04905;SJ11913;SJ19601;SJ04335;SJ11019;SJ13802;SJ16241;SJ04783;SJ13724;SJ21092;SJ05317;SJ07221;SJ10005;SJ12237;SJ16976;SJ18555;SJ09429;SJ16806;SJ01024;SJ07094;SJ04091;SJ06544;SJ20730;SJ05878;SJ16436…
																		GO:1901360	organic cyclic compound metabolic process	78	286	0.567787	0.90245	SJ22043;SJ13355;SJ12322;SJ03601;SJ03587;SJ21120;SJ02796;SJ03071;SJ03697;SJ04504;SJ13368;SJ22334;SJ05285;SJ15367;SJ18191;SJ03634;SJ07124;SJ10125;SJ14700;SJ17262;SJ02063;SJ02072;SJ02907;SJ05891;SJ04008;SJ22436;SJ11019;SJ08425;SJ12265;SJ04905;SJ11913;SJ19601;SJ04335;SJ13802;SJ16241;SJ04979;SJ04783;SJ13724;SJ21092;SJ05317;SJ07221;SJ10005;SJ12237;SJ16976;SJ18555;SJ09429;SJ16806;SJ05072;SJ09766;SJ01024…
																		GO:1901575	organic substance catabolic process	12	44	0.573185	0.90245	SJ19809;SJ18790;SJ09475;SJ07451;SJ11594;SJ13891;SJ14357;SJ05878;SJ13417;SJ20612;SJ13116;SJ13208
																		GO:0019752	carboxylic acid metabolic process	42	156	0.602676	0.90245	SJ19601;SJ09475;SJ07811;SJ02212;SJ03269;SJ18471;SJ02063;SJ02072;SJ02907;SJ07665;SJ13891;SJ19201;SJ02117;SJ07451;SJ11594;SJ14357;SJ19088;SJ03663;SJ03480;SJ04454;SJ06616;SJ08104;SJ09228;SJ02452;SJ03226;SJ16706;SJ21092;SJ05317;SJ07221;SJ10005;SJ12237;SJ16976;SJ18555;SJ09474;SJ20802;SJ10792;SJ01234;SJ17425;SJ22095;SJ19809;SJ06122;SJ09250
																		GO:0006220	pyrimidine nucleotide metabolic process	2	7	0.616106	0.90245	SJ07094;SJ13355
																		GO:0009267	cellular response to starvation	2	7	0.616106	0.90245	SJ11150;SJ14691
																		GO:0016192	vesicle-mediated transport	2	7	0.616106	0.90245	SJ06346;SJ17065
																		GO:0019748	secondary metabolic process	2	7	0.616106	0.90245	SJ13891;SJ14357
																		GO:0031667	response to nutrient levels	2	7	0.616106	0.90245	SJ11150;SJ14691
																		GO:0031669	cellular response to nutrient levels	2	7	0.616106	0.90245	SJ11150;SJ14691
																		GO:0033014	tetrapyrrole biosynthetic process	2	7	0.616106	0.90245	SJ03601;SJ11019
																		GO:0042594	response to starvation	2	7	0.616106	0.90245	SJ11150;SJ14691
																		GO:0005982	starch metabolic process	1	3	0.619509	0.90245	SJ05395
																		GO:0005984	disaccharide metabolic process	1	3	0.619509	0.90245	SJ08873
																		GO:0006637	acyl-CoA metabolic process	1	3	0.619509	0.90245	SJ03269
																		GO:0006643	membrane lipid metabolic process	1	3	0.619509	0.90245	SJ08425
																		GO:0006665	sphingolipid metabolic process	1	3	0.619509	0.90245	SJ08425
																		GO:0006972	hyperosmotic response	1	3	0.619509	0.90245	SJ09475
																		GO:0008064	regulation of actin polymerization or depolymerization	1	3	0.619509	0.90245	SJ17805
																		GO:0010638	positive regulation of organelle organization	1	3	0.619509	0.90245	SJ17805
																		GO:0015849	organic acid transport	1	3	0.619509	0.90245	SJ14357
																		GO:0019751	polyol metabolic process	1	3	0.619509	0.90245	SJ11594
																		GO:0030148	sphingolipid biosynthetic process	1	3	0.619509	0.90245	SJ08425
																		GO:0030832	regulation of actin filament length	1	3	0.619509	0.90245	SJ17805
																		GO:0030833	regulation of actin filament polymerization	1	3	0.619509	0.90245	SJ17805
																		GO:0030838	positive regulation of actin filament polymerization	1	3	0.619509	0.90245	SJ17805
																		GO:0031334	positive regulation of protein complex assembly	1	3	0.619509	0.90245	SJ17805
																		GO:0032271	regulation of protein polymerization	1	3	0.619509	0.90245	SJ17805
																		GO:0032273	positive regulation of protein polymerization	1	3	0.619509	0.90245	SJ17805
																		GO:0032446	protein modification by small protein conjugation	1	3	0.619509	0.90245	SJ13802
																		GO:0032535	regulation of cellular component size	1	3	0.619509	0.90245	SJ17805
																		GO:0032956	regulation of actin cytoskeleton organization	1	3	0.619509	0.90245	SJ17805
																		GO:0032970	regulation of actin filament-based process	1	3	0.619509	0.90245	SJ17805
																		GO:0035383	thioester metabolic process	1	3	0.619509	0.90245	SJ03269
																		GO:0043254	regulation of protein complex assembly	1	3	0.619509	0.90245	SJ17805
																		GO:0044087	regulation of cellular component biogenesis	1	3	0.619509	0.90245	SJ17805
																		GO:0044089	positive regulation of cellular component biogenesis	1	3	0.619509	0.90245	SJ17805
																		GO:0045010	actin nucleation	1	3	0.619509	0.90245	SJ17805
																		GO:0046467	membrane lipid biosynthetic process	1	3	0.619509	0.90245	SJ08425
																		GO:0046942	carboxylic acid transport	1	3	0.619509	0.90245	SJ14357
																		GO:0051130	positive regulation of cellular component organization	1	3	0.619509	0.90245	SJ17805
																		GO:0051493	regulation of cytoskeleton organization	1	3	0.619509	0.90245	SJ17805
																		GO:0051495	positive regulation of cytoskeleton organization	1	3	0.619509	0.90245	SJ17805
																		GO:0090066	regulation of anatomical structure size	1	3	0.619509	0.90245	SJ17805
																		GO:0090558	plant epidermis development	1	3	0.619509	0.90245	SJ11150
																		GO:1902580	single-organism cellular localization	1	3	0.619509	0.90245	SJ09520
																		GO:0022607	cellular component assembly	9	34	0.620392	0.90245	SJ12145;SJ13891;SJ14357;SJ22151;SJ22156;SJ07885;SJ07886;SJ06460;SJ11318
																		GO:0051641	cellular localization	9	34	0.620392	0.90245	SJ17065;SJ12145;SJ05272;SJ09217;SJ09520;SJ03225;SJ00546;SJ14357;SJ00511
																		GO:0006605	protein targeting	3	11	0.620622	0.90245	SJ05272;SJ09217;SJ09520
																		GO:0010038	response to metal ion	3	11	0.620622	0.90245	SJ00062;SJ07451;SJ13891
																		GO:0016072	rRNA metabolic process	4	15	0.626844	0.909302	SJ20730;SJ05878;SJ16436;SJ14628
																		GO:0016568	chromatin modification	5	19	0.633466	0.916698	SJ02796;SJ13355;SJ13802;SJ17799;SJ02980
																		GO:0034660	ncRNA metabolic process	16	62	0.668954	0.96573	SJ02063;SJ02072;SJ02907;SJ21092;SJ05317;SJ07221;SJ10005;SJ12237;SJ16976;SJ18555;SJ01024;SJ20730;SJ05878;SJ16436;SJ03634;SJ14628
																		GO:0009628	response to abiotic stimulus	11	43	0.670557	0.96573	SJ13891;SJ22436;SJ11686;SJ11150;SJ01604;SJ19412;SJ09228;SJ10140;SJ11594;SJ17098;SJ09475
																		GO:0065008	regulation of biological quality	4	16	0.681968	0.967632	SJ10151;SJ05307;SJ06474;SJ17805
																		GO:0006886	intracellular protein transport	5	20	0.682728	0.967632	SJ17065;SJ12145;SJ05272;SJ09217;SJ09520
																		GO:0005976	polysaccharide metabolic process	2	8	0.693159	0.967632	SJ13802;SJ05395
																		GO:0006351	transcription, DNA-templated	2	8	0.693159	0.967632	SJ14700;SJ17262
																		GO:0009069	serine family amino acid metabolic process	2	8	0.693159	0.967632	SJ16706;SJ19809
																		GO:0031399	regulation of protein modification process	2	8	0.693159	0.967632	SJ11150;SJ18394
																		GO:0032774	RNA biosynthetic process	2	8	0.693159	0.967632	SJ14700;SJ17262
																		GO:0034470	ncRNA processing	2	8	0.693159	0.967632	SJ01024;SJ14628
																		GO:0048513	animal organ development	2	8	0.693159	0.967632	SJ05219;SJ12066
																		GO:0048518	positive regulation of biological process	2	8	0.693159	0.967632	SJ10151;SJ17805
																		GO:0097659	nucleic acid-templated transcription	2	8	0.693159	0.967632	SJ14700;SJ17262
																		GO:0043038	amino acid activation	10	40	0.699058	0.967632	SJ02063;SJ02072;SJ02907;SJ21092;SJ05317;SJ07221;SJ10005;SJ12237;SJ16976;SJ18555
																		GO:0043039	tRNA aminoacylation	10	40	0.699058	0.967632	SJ02063;SJ02072;SJ02907;SJ21092;SJ05317;SJ07221;SJ10005;SJ12237;SJ16976;SJ18555
																		GO:0044283	small molecule biosynthetic process	12	48	0.707001	0.967632	SJ19601;SJ03663;SJ02452;SJ03226;SJ16706;SJ01234;SJ20802;SJ07811;SJ22095;SJ19809;SJ06122;SJ09250
																		GO:0043412	macromolecule modification	24	94	0.710179	0.967632	SJ22043;SJ13355;SJ02796;SJ14628;SJ17808;SJ13802;SJ02256;SJ19739;SJ03411;SJ04248;SJ05743;SJ00449;SJ09709;SJ09910;SJ13116;SJ14186;SJ15606;SJ01360;SJ17240;SJ01604;SJ12066;SJ05957;SJ17799;SJ09217
																		GO:0046483	heterocycle metabolic process	74	281	0.713359	0.967632	SJ22043;SJ13355;SJ12322;SJ03601;SJ03587;SJ21120;SJ02796;SJ03071;SJ03697;SJ04504;SJ13368;SJ01234;SJ17329;SJ22334;SJ05285;SJ15367;SJ18191;SJ03634;SJ07124;SJ10125;SJ14700;SJ17262;SJ02063;SJ02072;SJ02907;SJ05891;SJ04008;SJ22436;SJ11019;SJ04905;SJ11913;SJ19601;SJ04335;SJ13802;SJ16241;SJ04979;SJ04783;SJ13724;SJ21092;SJ05317;SJ07221;SJ10005;SJ12237;SJ16976;SJ18555;SJ09429;SJ16806;SJ01024;SJ07094;SJ04091…
																		GO:0043933	macromolecular complex subunit organization	15	60	0.718894	0.967632	SJ02796;SJ13355;SJ13802;SJ12066;SJ13891;SJ14357;SJ17799;SJ17805;SJ22151;SJ22156;SJ07885;SJ07886;SJ06460;SJ02980;SJ11318
																		GO:0006364	rRNA processing	1	4	0.724427	0.967632	SJ14628
																		GO:0007015	actin filament organization	1	4	0.724427	0.967632	SJ17805
																		GO:0008033	tRNA processing	1	4	0.724427	0.967632	SJ01024
																		GO:0008380	RNA splicing	1	4	0.724427	0.967632	SJ03634
																		GO:0009225	nucleotide-sugar metabolic process	1	4	0.724427	0.967632	SJ04008
																		GO:0009311	oligosaccharide metabolic process	1	4	0.724427	0.967632	SJ08873
																		GO:0030029	actin filament-based process	1	4	0.724427	0.967632	SJ17805
																		GO:0030036	actin cytoskeleton organization	1	4	0.724427	0.967632	SJ17805
																		GO:0043648	dicarboxylic acid metabolic process	1	4	0.724427	0.967632	SJ03269
																		GO:0048522	positive regulation of cellular process	1	4	0.724427	0.967632	SJ17805
																		GO:0051301	cell division	1	4	0.724427	0.967632	SJ11150
																		GO:0090305	nucleic acid phosphodiester bond hydrolysis	1	4	0.724427	0.967632	SJ03587
																		GO:0043623	cellular protein complex assembly	6	25	0.726001	0.967632	SJ13891;SJ14357;SJ22151;SJ22156;SJ07885;SJ07886
																		GO:1901605	alpha-amino acid metabolic process	8	33	0.727205	0.967632	SJ19601;SJ09475;SJ19088;SJ20802;SJ16706;SJ22095;SJ19809;SJ09250
																		GO:0006508	proteolysis	9	37	0.728898	0.967632	SJ13891;SJ14357;SJ05878;SJ13417;SJ20295;SJ21621;SJ06081;SJ10772;SJ01604
																		GO:0008652	cellular amino acid biosynthetic process	9	37	0.728898	0.967632	SJ19601;SJ02452;SJ03226;SJ16706;SJ20802;SJ22095;SJ19809;SJ06122;SJ09250
																		GO:0044248	cellular catabolic process	9	37	0.728898	0.967632	SJ19809;SJ18790;SJ09475;SJ07451;SJ11594;SJ13891;SJ14357;SJ05878;SJ13417
																		GO:0016053	organic acid biosynthetic process	11	45	0.733427	0.967632	SJ19601;SJ03663;SJ02452;SJ03226;SJ16706;SJ20802;SJ07811;SJ22095;SJ19809;SJ06122;SJ09250
																		GO:0046394	carboxylic acid biosynthetic process	11	45	0.733427	0.967632	SJ19601;SJ03663;SJ02452;SJ03226;SJ16706;SJ20802;SJ07811;SJ22095;SJ19809;SJ06122;SJ09250
																		GO:0032268	regulation of cellular protein metabolic process	3	13	0.739366	0.967632	SJ11150;SJ00048;SJ18394
																		GO:0051246	regulation of protein metabolic process	3	13	0.739366	0.967632	SJ11150;SJ00048;SJ18394
																		GO:0044699	single-organism process	209	779	0.753232	0.967632	SJ12265;SJ00878;SJ19601;SJ12221;SJ14691;SJ18241;SJ18245;SJ10463;SJ01133;SJ17320;SJ12418;SJ02796;SJ19150;SJ02815;SJ04979;SJ05395;SJ18790;SJ07124;SJ10125;SJ08873;SJ09475;SJ07665;SJ11913;SJ05219;SJ07811;SJ06617;SJ01234;SJ02212;SJ03269;SJ18471;SJ05251;SJ15388;SJ02063;SJ02072;SJ02907;SJ13891;SJ13355;SJ13802;SJ00546;SJ15153;SJ16568;SJ11426;SJ05891;SJ12145;SJ19201;SJ02117;SJ02912;SJ03620;SJ04143;SJ05424…
																		GO:0006955	immune response	2	9	0.756975	0.967632	SJ00878;SJ19088
																		GO:0006970	response to osmotic stress	2	9	0.756975	0.967632	SJ13891;SJ09475
																		GO:0045087	innate immune response	2	9	0.756975	0.967632	SJ00878;SJ19088
																		GO:0070647	protein modification by small protein conjugation or removal	2	9	0.756975	0.967632	SJ12066;SJ13802
																		GO:0006725	cellular aromatic compound metabolic process	72	277	0.758578	0.967632	SJ22043;SJ13355;SJ12322;SJ03601;SJ03587;SJ21120;SJ02796;SJ03071;SJ03697;SJ04504;SJ13368;SJ22334;SJ05285;SJ15367;SJ18191;SJ03634;SJ07124;SJ10125;SJ14700;SJ17262;SJ02063;SJ02072;SJ02907;SJ05891;SJ04008;SJ22436;SJ11019;SJ04905;SJ11913;SJ19601;SJ04335;SJ13802;SJ16241;SJ04979;SJ03226;SJ04783;SJ13724;SJ21092;SJ05317;SJ07221;SJ10005;SJ12237;SJ16976;SJ18555;SJ09429;SJ16806;SJ01024;SJ07094;SJ04091;SJ06544…
																		GO:0042221	response to chemical	12	50	0.76315	0.967632	SJ20471;SJ06474;SJ13891;SJ14357;SJ11686;SJ05957;SJ07451;SJ14691;SJ11594;SJ00062;SJ05254;SJ15887
																		GO:0006461	protein complex assembly	6	26	0.763162	0.967632	SJ13891;SJ14357;SJ22151;SJ22156;SJ07885;SJ07886
																		GO:0070271	protein complex biogenesis	6	26	0.763162	0.967632	SJ13891;SJ14357;SJ22151;SJ22156;SJ07885;SJ07886
																		GO:0006325	chromatin organization	5	22	0.767252	0.967632	SJ02796;SJ13355;SJ13802;SJ17799;SJ02980
																		GO:0034613	cellular protein localization	5	22	0.767252	0.967632	SJ17065;SJ12145;SJ05272;SJ09217;SJ09520
																		GO:0070727	cellular macromolecule localization	5	22	0.767252	0.967632	SJ17065;SJ12145;SJ05272;SJ09217;SJ09520
																		GO:0044257	cellular protein catabolic process	4	18	0.774361	0.967632	SJ13891;SJ14357;SJ05878;SJ13417
																		GO:0051603	proteolysis involved in cellular protein catabolic process	4	18	0.774361	0.967632	SJ13891;SJ14357;SJ05878;SJ13417
																		GO:0010035	response to inorganic substance	3	14	0.78665	0.967632	SJ00062;SJ07451;SJ13891
																		GO:0044763	single-organism cellular process	144	546	0.792099	0.967632	SJ00878;SJ19601;SJ10463;SJ01133;SJ17320;SJ02796;SJ07124;SJ10125;SJ08873;SJ09475;SJ05219;SJ07811;SJ02212;SJ03269;SJ18471;SJ02063;SJ02072;SJ02907;SJ07665;SJ13891;SJ13355;SJ13802;SJ00546;SJ15153;SJ16568;SJ05891;SJ12145;SJ19201;SJ02117;SJ11150;SJ07451;SJ11594;SJ14357;SJ19088;SJ18789;SJ04905;SJ11913;SJ04335;SJ11019;SJ16241;SJ05307;SJ06474;SJ03663;SJ22436;SJ17799;SJ03480;SJ04454;SJ06616;SJ08104;SJ09228…
																		GO:0009057	macromolecule catabolic process	7	31	0.792513	0.967632	SJ13891;SJ14357;SJ05878;SJ13417;SJ20612;SJ13116;SJ13208
																		GO:0006073	cellular glucan metabolic process	1	5	0.800467	0.967632	SJ05395
																		GO:0006417	regulation of translation	1	5	0.800467	0.967632	SJ00048
																		GO:0007389	pattern specification process	1	5	0.800467	0.967632	SJ03225
																		GO:0009064	glutamine family amino acid metabolic process	1	5	0.800467	0.967632	SJ09475
																		GO:0009617	response to bacterium	1	5	0.800467	0.967632	SJ11594
																		GO:0009642	response to light intensity	1	5	0.800467	0.967632	SJ11686
																		GO:0009658	chloroplast organization	1	5	0.800467	0.967632	SJ05395
																		GO:0010927	cellular component assembly involved in morphogenesis	1	5	0.800467	0.967632	SJ12145
																		GO:0010941	regulation of cell death	1	5	0.800467	0.967632	SJ07451
																		GO:0030001	metal ion transport	1	5	0.800467	0.967632	SJ00853
																		GO:0030031	cell projection assembly	1	5	0.800467	0.967632	SJ12145
																		GO:0030705	cytoskeleton-dependent intracellular transport	1	5	0.800467	0.967632	SJ12145
																		GO:0031503	protein complex localization	1	5	0.800467	0.967632	SJ12145
																		GO:0032990	cell part morphogenesis	1	5	0.800467	0.967632	SJ12145
																		GO:0034248	regulation of cellular amide metabolic process	1	5	0.800467	0.967632	SJ00048
																		GO:0042073	intraciliary transport	1	5	0.800467	0.967632	SJ12145
																		GO:0042384	cilium assembly	1	5	0.800467	0.967632	SJ12145
																		GO:0043067	regulation of programmed cell death	1	5	0.800467	0.967632	SJ07451
																		GO:0044042	glucan metabolic process	1	5	0.800467	0.967632	SJ05395
																		GO:0044264	cellular polysaccharide metabolic process	1	5	0.800467	0.967632	SJ05395
																		GO:0048858	cell projection morphogenesis	1	5	0.800467	0.967632	SJ12145
																		GO:0060271	cilium morphogenesis	1	5	0.800467	0.967632	SJ12145
																		GO:0061024	membrane organization	1	5	0.800467	0.967632	SJ01557
																		GO:0072593	reactive oxygen species metabolic process	1	5	0.800467	0.967632	SJ20857
																		GO:0098840	protein transport along microtubule	1	5	0.800467	0.967632	SJ12145
																		GO:0071840	cellular component organization or biogenesis	38	153	0.809888	0.977059	SJ02796;SJ13355;SJ13802;SJ12066;SJ12145;SJ10463;SJ17320;SJ00340;SJ13564;SJ13891;SJ14357;SJ01557;SJ17799;SJ05285;SJ22436;SJ04504;SJ05878;SJ09475;SJ13683;SJ17805;SJ05219;SJ00511;SJ16260;SJ17854;SJ22151;SJ22156;SJ07885;SJ07886;SJ05395;SJ06460;SJ14628;SJ12230;SJ12418;SJ01462;SJ02980;SJ19088;SJ11318;SJ11150
																		GO:0009987	cellular process	269	1003	0.825499	0.983648	SJ00878;SJ22043;SJ13355;SJ19412;SJ20244;SJ21513;SJ22198;SJ22223;SJ03060;SJ03348;SJ04293;SJ05217;SJ06437;SJ07466;SJ08067;SJ08733;SJ09020;SJ09236;SJ09766;SJ09777;SJ10267;SJ10682;SJ11470;SJ11564;SJ12104;SJ14185;SJ14283;SJ14289;SJ17348;SJ17407;SJ17854;SJ18789;SJ19601;SJ12322;SJ03601;SJ03587;SJ10463;SJ01133;SJ17320;SJ02434;SJ21120;SJ02796;SJ03071;SJ03697;SJ04504;SJ13368;SJ01234;SJ17329;SJ22334;SJ05285…
																		GO:0007049	cell cycle	6	28	0.826066	0.983648	SJ22436;SJ02796;SJ04815;SJ09709;SJ12066;SJ11150
																		GO:0010033	response to organic substance	6	28	0.826066	0.983648	SJ20471;SJ13891;SJ14357;SJ05254;SJ11686;SJ15887
																		GO:0001101	response to acid chemical	3	15	0.826601	0.983648	SJ05957;SJ07451;SJ14691
																		GO:0032501	multicellular organismal process	11	49	0.833927	0.983648	SJ12418;SJ05219;SJ12066;SJ19731;SJ22430;SJ03225;SJ19088;SJ04248;SJ07451;SJ11150;SJ00278
																		GO:0044707	single-multicellular organism process	11	49	0.833927	0.983648	SJ12418;SJ05219;SJ12066;SJ19731;SJ22430;SJ03225;SJ19088;SJ04248;SJ07451;SJ11150;SJ00278
																		GO:0044260	cellular macromolecule metabolic process	91	355	0.83648	0.983648	SJ22043;SJ13355;SJ12322;SJ21120;SJ02796;SJ03071;SJ03697;SJ04504;SJ13368;SJ03634;SJ14700;SJ17262;SJ02063;SJ02072;SJ02907;SJ13802;SJ02256;SJ19731;SJ20283;SJ03147;SJ00803;SJ12418;SJ13495;SJ13512;SJ17799;SJ19739;SJ03411;SJ04248;SJ05743;SJ00449;SJ09709;SJ09910;SJ13116;SJ14186;SJ15606;SJ01360;SJ17240;SJ01604;SJ22436;SJ00138;SJ03773;SJ04056;SJ04839;SJ04996;SJ08116;SJ16788;SJ19140;SJ21036;SJ22559;SJ02065…
																		GO:0016043	cellular component organization	33	136	0.839493	0.983648	SJ02796;SJ13355;SJ13802;SJ12066;SJ12145;SJ13891;SJ14357;SJ01557;SJ17799;SJ22436;SJ04504;SJ05878;SJ09475;SJ13683;SJ17805;SJ05219;SJ00511;SJ16260;SJ17854;SJ22151;SJ22156;SJ07885;SJ07886;SJ05395;SJ06460;SJ05285;SJ12230;SJ12418;SJ01462;SJ02980;SJ19088;SJ11318;SJ11150
																		GO:0065007	biological regulation	41	167	0.842298	0.983648	SJ11150;SJ10151;SJ00546;SJ15153;SJ16568;SJ18241;SJ18245;SJ02256;SJ19731;SJ22430;SJ02796;SJ04504;SJ10463;SJ12066;SJ15148;SJ16260;SJ17320;SJ07451;SJ19739;SJ13116;SJ22436;SJ13648;SJ17409;SJ17799;SJ05307;SJ06474;SJ13355;SJ13802;SJ00048;SJ04461;SJ08640;SJ05743;SJ17805;SJ04248;SJ11686;SJ18394;SJ03348;SJ05205;SJ13561;SJ17065;SJ07979
																		GO:0030163	protein catabolic process	4	20	0.844235	0.983648	SJ13891;SJ14357;SJ05878;SJ13417
																		GO:0002376	immune system process	2	11	0.850847	0.983648	SJ00878;SJ19088
																		GO:0006260	DNA replication	2	11	0.850847	0.983648	SJ22436;SJ11150
																		GO:0050794	regulation of cellular process	25	106	0.854538	0.983648	SJ11150;SJ00546;SJ15153;SJ16568;SJ18241;SJ18245;SJ02256;SJ19731;SJ22430;SJ02796;SJ04504;SJ10463;SJ12066;SJ15148;SJ16260;SJ17320;SJ07451;SJ19739;SJ13116;SJ22436;SJ00048;SJ17805;SJ04248;SJ11686;SJ18394
																		GO:0006633	fatty acid biosynthetic process	1	6	0.855562	0.983648	SJ03663
																		GO:0006766	vitamin metabolic process	1	6	0.855562	0.983648	SJ19163
																		GO:0006767	water-soluble vitamin metabolic process	1	6	0.855562	0.983648	SJ19163
																		GO:0006779	porphyrin-containing compound biosynthetic process	1	6	0.855562	0.983648	SJ11019
																		GO:0010970	establishment of localization by movement along microtubule	1	6	0.855562	0.983648	SJ12145
																		GO:0032392	DNA geometric change	1	6	0.855562	0.983648	SJ13683
																		GO:0048367	shoot system development	1	6	0.855562	0.983648	SJ12066
																		GO:0048468	cell development	1	6	0.855562	0.983648	SJ14357
																		GO:0048646	anatomical structure formation involved in morphogenesis	1	6	0.855562	0.983648	SJ12145
																		GO:0071103	DNA conformation change	1	6	0.855562	0.983648	SJ13683
																		GO:0072330	monocarboxylic acid biosynthetic process	1	6	0.855562	0.983648	SJ03663
																		GO:0007275	multicellular organism development	10	46	0.856198	0.983648	SJ05219;SJ12066;SJ19731;SJ22430;SJ03225;SJ19088;SJ04248;SJ07451;SJ11150;SJ00278
																		GO:0006418	tRNA aminoacylation for protein translation	7	34	0.868297	0.993754	SJ21092;SJ05317;SJ07221;SJ10005;SJ12237;SJ16976;SJ18555
																		GO:0071822	protein complex subunit organization	7	34	0.868297	0.993754	SJ13891;SJ14357;SJ17805;SJ22151;SJ22156;SJ07885;SJ07886
																		GO:0044767	single-organism developmental process	14	64	0.882163	0.994876	SJ05219;SJ12145;SJ12066;SJ19731;SJ22430;SJ03225;SJ14357;SJ19088;SJ04248;SJ07451;SJ11150;SJ00278;SJ09475;SJ02736
																		GO:0009451	RNA modification	2	12	0.884188	0.994876	SJ22043;SJ13355
																		GO:0050896	response to stimulus	43	179	0.887167	0.994876	SJ10463;SJ17320;SJ00878;SJ20471;SJ04504;SJ13891;SJ19088;SJ10151;SJ00546;SJ15153;SJ16568;SJ06474;SJ14357;SJ11686;SJ11594;SJ18789;SJ05957;SJ07451;SJ14691;SJ22436;SJ11150;SJ19412;SJ10140;SJ11938;SJ17098;SJ00062;SJ15949;SJ01447;SJ01604;SJ18381;SJ09475;SJ09228;SJ19577;SJ19809;SJ20358;SJ20487;SJ22430;SJ00138;SJ04461;SJ13561;SJ15148;SJ05254;SJ15887
																		GO:0032502	developmental process	16	73	0.893388	0.994876	SJ05219;SJ12066;SJ12145;SJ03225;SJ11150;SJ19731;SJ22430;SJ14357;SJ19088;SJ04248;SJ07451;SJ00278;SJ03517;SJ12418;SJ09475;SJ02736
																		GO:0000902	cell morphogenesis	1	7	0.895471	0.994876	SJ12145
																		GO:0006310	DNA recombination	1	7	0.895471	0.994876	SJ22436
																		GO:0007010	cytoskeleton organization	1	7	0.895471	0.994876	SJ17805
																		GO:0007126	meiotic nuclear division	1	7	0.895471	0.994876	SJ11150
																		GO:0016310	phosphorylation	1	7	0.895471	0.994876	SJ02434
																		GO:0030030	cell projection organization	1	7	0.895471	0.994876	SJ12145
																		GO:0044782	cilium organization	1	7	0.895471	0.994876	SJ12145
																		GO:0051321	meiotic cell cycle	1	7	0.895471	0.994876	SJ11150
																		GO:1903046	meiotic cell cycle process	1	7	0.895471	0.994876	SJ11150
																		GO:0050789	regulation of biological process	37	157	0.898814	0.994876	SJ11150;SJ10151;SJ00546;SJ15153;SJ16568;SJ18241;SJ18245;SJ02256;SJ19731;SJ22430;SJ02796;SJ04504;SJ10463;SJ12066;SJ15148;SJ16260;SJ17320;SJ07451;SJ19739;SJ13116;SJ22436;SJ13648;SJ17409;SJ17799;SJ13355;SJ13802;SJ00048;SJ05743;SJ17805;SJ04248;SJ11686;SJ18394;SJ03348;SJ05205;SJ13561;SJ17065;SJ07979
																		GO:1902589	single-organism organelle organization	8	40	0.899387	0.994876	SJ02796;SJ13355;SJ13802;SJ12145;SJ17799;SJ17805;SJ12066;SJ11150
																		GO:0009892	negative regulation of metabolic process	3	18	0.910234	0.994876	SJ13355;SJ13802;SJ04504
																		GO:0010605	negative regulation of macromolecule metabolic process	3	18	0.910234	0.994876	SJ13355;SJ13802;SJ04504
																		GO:0033013	tetrapyrrole metabolic process	2	13	0.91052	0.994876	SJ03601;SJ11019
																		GO:0044702	single organism reproductive process	2	13	0.91052	0.994876	SJ12066;SJ11150
																		GO:0006996	organelle organization	21	95	0.912218	0.994876	SJ02796;SJ13355;SJ13802;SJ12145;SJ17799;SJ22436;SJ04504;SJ05878;SJ09475;SJ14357;SJ13683;SJ17805;SJ05395;SJ05285;SJ12230;SJ12418;SJ01462;SJ02980;SJ11318;SJ12066;SJ11150
																		GO:0006396	RNA processing	4	23	0.914408	0.994876	SJ12322;SJ03634;SJ01024;SJ14628
																		GO:0044265	cellular macromolecule catabolic process	4	23	0.914408	0.994876	SJ13891;SJ14357;SJ05878;SJ13417
																		GO:0051716	cellular response to stimulus	14	67	0.919767	0.994876	SJ04504;SJ00546;SJ15153;SJ16568;SJ18789;SJ22436;SJ07451;SJ10463;SJ17320;SJ11150;SJ14691;SJ15949;SJ01447;SJ09475
																		GO:0006520	cellular amino acid metabolic process	23	104	0.920673	0.994876	SJ19601;SJ09475;SJ07811;SJ02063;SJ02072;SJ02907;SJ19088;SJ02452;SJ03226;SJ16706;SJ21092;SJ05317;SJ07221;SJ10005;SJ12237;SJ16976;SJ18555;SJ09474;SJ20802;SJ22095;SJ19809;SJ06122;SJ09250
																		GO:0030154	cell differentiation	1	8	0.924373	0.994876	SJ14357
																		GO:0019219	regulation of nucleobase-containing compound metabolic process	3	19	0.928666	0.994876	SJ22436;SJ04248;SJ11686
																		GO:0048519	negative regulation of biological process	3	19	0.928666	0.994876	SJ13355;SJ13802;SJ04504
																		GO:0048869	cellular developmental process	3	19	0.928666	0.994876	SJ05219;SJ12145;SJ14357
																		GO:0051171	regulation of nitrogen compound metabolic process	4	24	0.930584	0.994876	SJ22436;SJ00048;SJ04248;SJ11686
																		GO:0006355	regulation of transcription, DNA-templated	2	14	0.931165	0.994876	SJ04248;SJ11686
																		GO:0019941	modification-dependent protein catabolic process	2	14	0.931165	0.994876	SJ13891;SJ14357
																		GO:0043632	modification-dependent macromolecule catabolic process	2	14	0.931165	0.994876	SJ13891;SJ14357
																		GO:0051252	regulation of RNA metabolic process	2	14	0.931165	0.994876	SJ04248;SJ11686
																		GO:1903506	regulation of nucleic acid-templated transcription	2	14	0.931165	0.994876	SJ04248;SJ11686
																		GO:2001141	regulation of RNA biosynthetic process	2	14	0.931165	0.994876	SJ04248;SJ11686
																		GO:0048856	anatomical structure development	9	47	0.934027	0.994876	SJ05219;SJ12066;SJ12145;SJ03225;SJ14357;SJ04248;SJ00278;SJ19731;SJ11150
																		GO:0016070	RNA metabolic process	26	118	0.935454	0.994876	SJ22043;SJ13355;SJ12322;SJ03634;SJ14700;SJ17262;SJ02063;SJ02072;SJ02907;SJ21092;SJ05317;SJ07221;SJ10005;SJ12237;SJ16976;SJ18555;SJ01024;SJ20730;SJ05878;SJ16436;SJ14628;SJ00340;SJ12230;SJ12418;SJ15606;SJ01462
																		GO:0010468	regulation of gene expression	11	56	0.937104	0.994876	SJ22436;SJ02796;SJ04504;SJ13648;SJ17409;SJ17799;SJ13355;SJ13802;SJ00048;SJ04248;SJ11686
																		GO:0009889	regulation of biosynthetic process	3	20	0.943566	0.994876	SJ00048;SJ04248;SJ11686
																		GO:0010556	regulation of macromolecule biosynthetic process	3	20	0.943566	0.994876	SJ00048;SJ04248;SJ11686
																		GO:0031326	regulation of cellular biosynthetic process	3	20	0.943566	0.994876	SJ00048;SJ04248;SJ11686
																		GO:2000112	regulation of cellular macromolecule biosynthetic process	3	20	0.943566	0.994876	SJ00048;SJ04248;SJ11686
																		GO:0000280	nuclear division	1	9	0.945297	0.994876	SJ11150
																		GO:0006720	isoprenoid metabolic process	1	9	0.945297	0.994876	SJ18790
																		GO:0032989	cellular component morphogenesis	1	9	0.945297	0.994876	SJ12145
																		GO:0048285	organelle fission	1	9	0.945297	0.994876	SJ11150
																		GO:0051276	chromosome organization	7	40	0.952827	0.996874	SJ02796;SJ13355;SJ13802;SJ17799;SJ13683;SJ02980;SJ12066
																		GO:0009791	post-embryonic development	4	26	0.95493	0.996874	SJ19088;SJ04248;SJ12066;SJ11150
																		GO:0035556	intracellular signal transduction	3	21	0.955537	0.996874	SJ00546;SJ15153;SJ16568
																		GO:0031323	regulation of cellular metabolic process	6	36	0.958227	0.996874	SJ11150;SJ22436;SJ00048;SJ04248;SJ11686;SJ18394
																		GO:0080090	regulation of primary metabolic process	6	36	0.958227	0.996874	SJ11150;SJ22436;SJ00048;SJ04248;SJ11686;SJ18394
																		GO:0016458	gene silencing	2	16	0.959719	0.996874	SJ13355;SJ13802
																		GO:0007018	microtubule-based movement	1	10	0.960443	0.996874	SJ12145
																		GO:0010608	posttranscriptional regulation of gene expression	1	10	0.960443	0.996874	SJ00048
																		GO:0009653	anatomical structure morphogenesis	3	22	0.965101	0.997926	SJ05219;SJ12066;SJ12145
																		GO:0019222	regulation of metabolic process	15	78	0.968845	0.997926	SJ11150;SJ22436;SJ02796;SJ04504;SJ13648;SJ17409;SJ17799;SJ13355;SJ13802;SJ00048;SJ04248;SJ11686;SJ18394;SJ07979;SJ15148
																		GO:0010629	negative regulation of gene expression	2	17	0.969337	0.997926	SJ13355;SJ13802
																		GO:0003006	developmental process involved in reproduction	4	28	0.971188	0.997926	SJ03225;SJ11150;SJ04248;SJ12066
																		GO:0048731	system development	4	28	0.971188	0.997926	SJ05219;SJ12066;SJ04248;SJ00278
																		GO:0006778	porphyrin-containing compound metabolic process	1	11	0.971403	0.997926	SJ11019
																		GO:0006090	pyruvate metabolic process	2	18	0.976724	0.999651	SJ07665;SJ13891
																		GO:0007154	cell communication	6	41	0.984859	0.999651	SJ00546;SJ15153;SJ16568;SJ18789;SJ11150;SJ14691
																		GO:0022402	cell cycle process	1	13	0.985065	0.999651	SJ11150
																		GO:0009314	response to radiation	2	20	0.986691	0.999651	SJ22436;SJ11686
																		GO:0090304	nucleic acid metabolic process	39	185	0.987053	0.999651	SJ22043;SJ13355;SJ12322;SJ03587;SJ21120;SJ02796;SJ03071;SJ03697;SJ04504;SJ13368;SJ03634;SJ14700;SJ17262;SJ02063;SJ02072;SJ02907;SJ22436;SJ21092;SJ05317;SJ07221;SJ10005;SJ12237;SJ16976;SJ18555;SJ01024;SJ20730;SJ05878;SJ16436;SJ15949;SJ01447;SJ14628;SJ00340;SJ12230;SJ12418;SJ15606;SJ01462;SJ19731;SJ11413;SJ11150
																		GO:0006259	DNA metabolic process	10	61	0.987114	0.999651	SJ21120;SJ02796;SJ03071;SJ03697;SJ04504;SJ13368;SJ22436;SJ15949;SJ01447;SJ11150
																		GO:0060255	regulation of macromolecule metabolic process	13	75	0.987625	0.999651	SJ11150;SJ22436;SJ02796;SJ04504;SJ13648;SJ17409;SJ17799;SJ13355;SJ13802;SJ00048;SJ04248;SJ11686;SJ18394
																		GO:0000003	reproduction	4	33	0.99111	0.999651	SJ03225;SJ11150;SJ04248;SJ12066
																		GO:0022414	reproductive process	4	33	0.99111	0.999651	SJ03225;SJ11150;SJ04248;SJ12066
																		GO:1901700	response to oxygen-containing compound	1	15	0.992209	0.999651	SJ11686
																		GO:0006928	movement of cell or subcellular component	1	16	0.994375	0.999651	SJ12145
																		GO:0009416	response to light stimulus	1	18	0.99707	0.999651	SJ11686
																		GO:0007165	signal transduction	3	33	0.997991	0.999651	SJ00546;SJ15153;SJ16568
																		GO:0023052	signaling	3	33	0.997991	0.999651	SJ00546;SJ15153;SJ16568
																		GO:0044700	single organism signaling	3	33	0.997991	0.999651	SJ00546;SJ15153;SJ16568
																		GO:0007017	microtubule-based process	1	26	0.999787	0.999787	SJ12145

## Sheet: SPvsFG-GENE
table S22-d. GO enrichment of the genes maintain negtive relationship between mehylation level and expresion for SPvsFG (for figure3C)
Cellular Component									Molecular Function									Biological Process
GO ID	Description	GeneRatio (281)	BgRatio (782)	pvalue	fdr	geneID			GO ID	Description	GeneRatio (515)	BgRatio (1509)	pvalue	fdr	geneID			GO ID	Description	GeneRatio (530)	BgRatio (1479)	pvalue	fdr	geneID
GO:0098796	membrane protein complex	16	22	0.000411453	0.0249646	SJ19586;SJ09429;SJ16806;SJ14893;SJ15980;SJ16239;SJ14198;SJ01447;SJ04783;SJ13724;SJ22100;SJ12513;SJ18410;SJ05606;SJ21952;SJ10002			GO:0005198	structural molecule activity	18	31	0.0049632	0.713287	SJ19595;SJ20453;SJ22043;SJ22151;SJ22156;SJ02896;SJ03472;SJ05116;SJ05639;SJ07673;SJ07885;SJ07886;SJ12275;SJ00952;SJ13029;SJ17327;SJ17566;SJ18503			GO:0044281	small molecule metabolic process	106	237	0.00130911	0.20731	SJ17716;SJ19601;SJ12221;SJ04922;SJ21722;SJ01133;SJ07124;SJ10125;SJ09475;SJ05204;SJ07665;SJ11913;SJ06412;SJ07811;SJ17774;SJ18541;SJ03269;SJ05770;SJ18471;SJ21099;SJ02063;SJ02072;SJ07890;SJ13678;SJ13891;SJ14545;SJ15971;SJ15992;SJ18304;SJ05891;SJ19201;SJ21782;SJ02117;SJ07451;SJ11594;SJ14357;SJ19088;SJ20686;SJ17385;SJ04905;SJ11912;SJ21660;SJ11019;SJ13802;SJ16241;SJ03663;SJ03480;SJ04454;SJ06616;SJ08104…
GO:0030529	intracellular ribonucleoprotein complex	41	76	0.000563111	0.0249646	SJ19101;SJ19425;SJ20453;SJ21088;SJ03472;SJ03728;SJ04045;SJ04209;SJ04578;SJ04964;SJ05116;SJ07137;SJ07420;SJ09434;SJ11036;SJ11106;SJ11146;SJ12432;SJ00940;SJ13029;SJ14628;SJ16193;SJ16866;SJ01344;SJ17327;SJ18411;SJ18912;SJ19089;SJ15501;SJ01421;SJ07673;SJ13802;SJ22043;SJ19595;SJ19974;SJ02896;SJ05639;SJ12275;SJ00952;SJ17566;SJ18503			GO:0016874	ligase activity	36	79	0.0201255	0.713287	SJ21008;SJ21009;SJ21092;SJ02063;SJ02072;SJ03199;SJ04580;SJ05104;SJ05317;SJ07221;SJ07311;SJ08366;SJ10005;SJ11647;SJ16976;SJ17482;SJ18555;SJ18954;SJ03269;SJ16863;SJ01027;SJ03634;SJ07890;SJ20233;SJ22095;SJ22386;SJ22478;SJ04091;SJ04688;SJ04988;SJ07094;SJ08691;SJ09235;SJ10034;SJ13173;SJ16361			GO:0072522	purine-containing compound biosynthetic process	12	16	0.00156501	0.20731	SJ05891;SJ07124;SJ10125;SJ04979;SJ09429;SJ16806;SJ04091;SJ06544;SJ22386;SJ22514;SJ09235;SJ13173
GO:1990904	ribonucleoprotein complex	41	76	0.000563111	0.0249646	SJ19101;SJ19425;SJ20453;SJ21088;SJ03472;SJ03728;SJ04045;SJ04209;SJ04578;SJ04964;SJ05116;SJ07137;SJ07420;SJ09434;SJ11036;SJ11106;SJ11146;SJ12432;SJ00940;SJ13029;SJ14628;SJ16193;SJ16866;SJ01344;SJ17327;SJ18411;SJ18912;SJ19089;SJ15501;SJ01421;SJ07673;SJ13802;SJ22043;SJ19595;SJ19974;SJ02896;SJ05639;SJ12275;SJ00952;SJ17566;SJ18503			GO:0004812	aminoacyl-tRNA ligase activity	18	36	0.034109	0.713287	SJ21008;SJ21009;SJ21092;SJ02063;SJ02072;SJ03199;SJ04580;SJ05104;SJ05317;SJ07221;SJ07311;SJ08366;SJ10005;SJ11647;SJ16976;SJ17482;SJ18555;SJ18954			GO:0044271	cellular nitrogen compound biosynthetic process	61	126	0.0016602	0.20731	SJ03601;SJ07124;SJ10125;SJ14545;SJ14700;SJ17262;SJ05891;SJ19088;SJ07458;SJ05880;SJ11019;SJ19269;SJ19140;SJ20233;SJ21036;SJ22478;SJ02065;SJ07890;SJ10492;SJ12542;SJ13234;SJ14617;SJ16361;SJ16390;SJ01462;SJ04979;SJ21008;SJ21009;SJ21092;SJ03199;SJ04580;SJ05104;SJ05317;SJ07221;SJ07311;SJ08366;SJ10005;SJ11647;SJ16976;SJ17482;SJ18555;SJ18954;SJ09429;SJ16806;SJ07094;SJ13877;SJ19601;SJ22386;SJ04091;SJ06544…
GO:0044425	membrane part	28	52	0.00481184	0.159994	SJ19586;SJ09429;SJ16806;SJ14893;SJ15980;SJ16239;SJ14198;SJ01447;SJ04783;SJ13724;SJ02514;SJ13826;SJ05878;SJ22100;SJ12513;SJ18410;SJ05606;SJ21952;SJ10002;SJ06172;SJ09316;SJ11245;SJ11712;SJ11887;SJ14282;SJ15088;SJ18122;SJ18245			GO:0001882	nucleoside binding	81	203	0.0380862	0.713287	SJ02176;SJ03147;SJ20366;SJ20527;SJ20612;SJ21008;SJ21009;SJ21036;SJ21099;SJ21120;SJ21527;SJ21678;SJ22151;SJ22156;SJ22219;SJ22278;SJ22436;SJ01898;SJ22618;SJ02063;SJ02065;SJ02072;SJ02643;SJ03269;SJ03411;SJ03634;SJ03697;SJ03763;SJ04996;SJ05160;SJ00203;SJ05317;SJ05878;SJ06172;SJ06445;SJ06601;SJ07124;SJ07221;SJ07504;SJ07840;SJ07885;SJ07886;SJ07891;SJ08366;SJ00546;SJ08978;SJ09429;SJ09709;SJ10125;SJ10231…			GO:0072521	purine-containing compound metabolic process	14	20	0.00185003	0.20731	SJ05891;SJ07124;SJ10125;SJ04979;SJ04783;SJ13724;SJ09429;SJ16806;SJ04091;SJ06544;SJ22386;SJ22514;SJ09235;SJ13173
GO:0016469	proton-transporting two-sector ATPase complex	7	9	0.0126902	0.337559	SJ09429;SJ16806;SJ14893;SJ15980;SJ16239;SJ04783;SJ13724			GO:0097367	carbohydrate derivative binding	81	204	0.0430308	0.713287	SJ02176;SJ03147;SJ20366;SJ20527;SJ20612;SJ21008;SJ21009;SJ21036;SJ21099;SJ21120;SJ21527;SJ21678;SJ22151;SJ22156;SJ22219;SJ22278;SJ22436;SJ01898;SJ22618;SJ02063;SJ02065;SJ02072;SJ02643;SJ03269;SJ03411;SJ03634;SJ03697;SJ03763;SJ04996;SJ05160;SJ00203;SJ05317;SJ05878;SJ06172;SJ06445;SJ06601;SJ07124;SJ07221;SJ07504;SJ07840;SJ07885;SJ07886;SJ07891;SJ08366;SJ00546;SJ08978;SJ09429;SJ09709;SJ10125;SJ10231…			GO:1901566	organonitrogen compound biosynthetic process	66	140	0.0025446	0.20731	SJ19601;SJ04922;SJ03601;SJ05891;SJ07124;SJ10125;SJ19088;SJ07458;SJ11019;SJ19140;SJ20233;SJ21036;SJ22478;SJ02065;SJ07890;SJ10492;SJ12542;SJ13234;SJ14617;SJ16361;SJ16390;SJ01462;SJ04979;SJ21722;SJ03226;SJ21008;SJ21009;SJ21092;SJ03199;SJ04580;SJ05104;SJ05317;SJ07221;SJ07311;SJ08366;SJ10005;SJ11647;SJ16976;SJ17482;SJ18555;SJ18954;SJ09429;SJ16806;SJ07094;SJ13877;SJ04091;SJ06544;SJ20802;SJ07811;SJ19150…
GO:0016020	membrane	73	170	0.0202197	0.390752	SJ19586;SJ21952;SJ11887;SJ09429;SJ16806;SJ19088;SJ19404;SJ19733;SJ20378;SJ01659;SJ01774;SJ21232;SJ21884;SJ01908;SJ22618;SJ02118;SJ03027;SJ04098;SJ05072;SJ05890;SJ06249;SJ06307;SJ06616;SJ00447;SJ07281;SJ08067;SJ08158;SJ08597;SJ09167;SJ09247;SJ09428;SJ10043;SJ10151;SJ10782;SJ10817;SJ11150;SJ13651;SJ13802;SJ13891;SJ16078;SJ16260;SJ16637;SJ18129;SJ18185;SJ14893;SJ15980;SJ16239;SJ14198;SJ01447;SJ04783…			GO:0097159	organic cyclic compound binding	135	356	0.0487601	0.713287	SJ22436;SJ11235;SJ13462;SJ13648;SJ21036;SJ02065;SJ10492;SJ13495;SJ13512;SJ02176;SJ03147;SJ02643;SJ03071;SJ03763;SJ05116;SJ05317;SJ08608;SJ11287;SJ12275;SJ14371;SJ16350;SJ16799;SJ19595;SJ11106;SJ00952;SJ13826;SJ14628;SJ17327;SJ18503;SJ20366;SJ20527;SJ20612;SJ21008;SJ21009;SJ21099;SJ21120;SJ21527;SJ21678;SJ22151;SJ22156;SJ22219;SJ22278;SJ01898;SJ22618;SJ02063;SJ02072;SJ03269;SJ03411;SJ03634;SJ03697…			GO:0006164	purine nucleotide biosynthetic process	11	15	0.00336146	0.20731	SJ05891;SJ07124;SJ10125;SJ09429;SJ16806;SJ04091;SJ06544;SJ22386;SJ22514;SJ09235;SJ13173
GO:0005911	cell-cell junction	7	10	0.0293799	0.390752	SJ00447;SJ07451;SJ07673;SJ10140;SJ13802;SJ14357;SJ17027			GO:1901363	heterocyclic compound binding	133	351	0.0517977	0.713287	SJ22436;SJ11235;SJ13462;SJ13648;SJ21036;SJ02065;SJ10492;SJ13495;SJ13512;SJ19008;SJ20357;SJ02796;SJ02980;SJ03475;SJ03718;SJ03965;SJ04136;SJ04688;SJ04722;SJ05104;SJ05395;SJ07240;SJ00511;SJ10005;SJ11196;SJ11658;SJ12415;SJ12418;SJ13877;SJ15949;SJ16326;SJ01462;SJ17132;SJ18555;SJ02176;SJ03147;SJ02643;SJ03071;SJ03763;SJ05116;SJ05317;SJ08608;SJ11287;SJ12275;SJ14371;SJ16350;SJ16799;SJ19595;SJ11106;SJ00952…			GO:0006163	purine nucleotide metabolic process	13	19	0.00372309	0.20731	SJ05891;SJ07124;SJ10125;SJ04783;SJ13724;SJ09429;SJ16806;SJ04091;SJ06544;SJ22386;SJ22514;SJ09235;SJ13173
GO:0030054	cell junction	7	10	0.0293799	0.390752	SJ00447;SJ07451;SJ07673;SJ10140;SJ13802;SJ14357;SJ17027			GO:0001883	purine nucleoside binding	79	201	0.0577601	0.713287	SJ20366;SJ20527;SJ20612;SJ21008;SJ21009;SJ21036;SJ21099;SJ21120;SJ21527;SJ21678;SJ22151;SJ22156;SJ22219;SJ22278;SJ22436;SJ01898;SJ22618;SJ02063;SJ02065;SJ02072;SJ02643;SJ03269;SJ03411;SJ03634;SJ03697;SJ03763;SJ04996;SJ05160;SJ00203;SJ05317;SJ05878;SJ06172;SJ06445;SJ06601;SJ07124;SJ07221;SJ07504;SJ07840;SJ07885;SJ07886;SJ07891;SJ08366;SJ00546;SJ08978;SJ09429;SJ09709;SJ10125;SJ10231;SJ11150;SJ11729…			GO:0015988	energy coupled proton transmembrane transport, against electrochemical gradient	7	8	0.00407785	0.20731	SJ04783;SJ09429;SJ13724;SJ14893;SJ15980;SJ16239;SJ16806
GO:0030117	membrane coat	7	10	0.0293799	0.390752	SJ19586;SJ14198;SJ01447;SJ22100;SJ12513;SJ21952;SJ10002			GO:0032549	ribonucleoside binding	79	201	0.0577601	0.713287	SJ20366;SJ20527;SJ20612;SJ21008;SJ21009;SJ21036;SJ21099;SJ21120;SJ21527;SJ21678;SJ22151;SJ22156;SJ22219;SJ22278;SJ22436;SJ01898;SJ22618;SJ02063;SJ02065;SJ02072;SJ02643;SJ03269;SJ03411;SJ03634;SJ03697;SJ03763;SJ04996;SJ05160;SJ00203;SJ05317;SJ05878;SJ06172;SJ06445;SJ06601;SJ07124;SJ07221;SJ07504;SJ07840;SJ07885;SJ07886;SJ07891;SJ08366;SJ00546;SJ08978;SJ09429;SJ09709;SJ10125;SJ10231;SJ11150;SJ11729…			GO:0015992	proton transport	7	8	0.00407785	0.20731	SJ04783;SJ09429;SJ13724;SJ14893;SJ15980;SJ16239;SJ16806
GO:0048475	coated membrane	7	10	0.0293799	0.390752	SJ19586;SJ14198;SJ01447;SJ22100;SJ12513;SJ21952;SJ10002			GO:0032550	purine ribonucleoside binding	79	201	0.0577601	0.713287	SJ20366;SJ20527;SJ20612;SJ21008;SJ21009;SJ21036;SJ21099;SJ21120;SJ21527;SJ21678;SJ22151;SJ22156;SJ22219;SJ22278;SJ22436;SJ01898;SJ22618;SJ02063;SJ02065;SJ02072;SJ02643;SJ03269;SJ03411;SJ03634;SJ03697;SJ03763;SJ04996;SJ05160;SJ00203;SJ05317;SJ05878;SJ06172;SJ06445;SJ06601;SJ07124;SJ07221;SJ07504;SJ07840;SJ07885;SJ07886;SJ07891;SJ08366;SJ00546;SJ08978;SJ09429;SJ09709;SJ10125;SJ10231;SJ11150;SJ11729…			GO:0098655	cation transmembrane transport	7	8	0.00407785	0.20731	SJ04783;SJ09429;SJ13724;SJ14893;SJ15980;SJ16239;SJ16806
GO:0032991	macromolecular complex	84	203	0.0369649	0.437764	SJ19586;SJ09429;SJ16806;SJ14893;SJ15980;SJ16239;SJ14198;SJ01447;SJ04783;SJ13724;SJ20295;SJ19101;SJ19425;SJ20453;SJ21088;SJ03472;SJ03728;SJ04045;SJ04209;SJ04578;SJ04964;SJ05116;SJ07137;SJ07420;SJ09434;SJ11036;SJ11106;SJ11146;SJ12432;SJ00940;SJ13029;SJ14628;SJ16193;SJ16866;SJ01344;SJ17327;SJ18411;SJ18912;SJ22100;SJ12513;SJ19089;SJ15501;SJ01421;SJ17425;SJ07673;SJ13802;SJ12145;SJ01401;SJ18410;SJ21722…			GO:0016875	ligase activity, forming carbon-oxygen bonds	19	41	0.0682414	0.713287	SJ21008;SJ21009;SJ21092;SJ02063;SJ02072;SJ03199;SJ04580;SJ05104;SJ05317;SJ07221;SJ07311;SJ08366;SJ10005;SJ11647;SJ16976;SJ17482;SJ18555;SJ18954;SJ07890			GO:0098660	inorganic ion transmembrane transport	7	8	0.00407785	0.20731	SJ04783;SJ09429;SJ13724;SJ14893;SJ15980;SJ16239;SJ16806
GO:0044391	ribosomal subunit	11	19	0.0401346	0.437764	SJ07673;SJ13802;SJ22043;SJ19595;SJ19974;SJ02896;SJ05639;SJ12275;SJ00952;SJ17566;SJ18503			GO:0016876	ligase activity, forming aminoacyl-tRNA and related compounds	19	41	0.0682414	0.713287	SJ21008;SJ21009;SJ21092;SJ02063;SJ02072;SJ03199;SJ04580;SJ05104;SJ05317;SJ07221;SJ07311;SJ08366;SJ10005;SJ11647;SJ16976;SJ17482;SJ18555;SJ18954;SJ07890			GO:0098662	inorganic cation transmembrane transport	7	8	0.00407785	0.20731	SJ04783;SJ09429;SJ13724;SJ14893;SJ15980;SJ16239;SJ16806
GO:0005840	ribosome	14	26	0.0441897	0.437764	SJ19089;SJ15501;SJ01421;SJ07673;SJ13802;SJ22043;SJ19595;SJ19974;SJ02896;SJ05639;SJ12275;SJ00952;SJ17566;SJ18503			GO:0048037	cofactor binding	7	12	0.0739373	0.713287	SJ22333;SJ04008;SJ00231;SJ05880;SJ11912;SJ16241;SJ17348			GO:1902600	hydrogen ion transmembrane transport	7	8	0.00407785	0.20731	SJ04783;SJ09429;SJ13724;SJ14893;SJ15980;SJ16239;SJ16806
GO:0030118	clathrin coat	3	3	0.0460804	0.437764	SJ19586;SJ14198;SJ01447			GO:0003723	RNA binding	14	29	0.0793379	0.713287	SJ21036;SJ02065;SJ10492;SJ13495;SJ13512;SJ19595;SJ11106;SJ00952;SJ13826;SJ14628;SJ17327;SJ18503;SJ11146;SJ11147			GO:0010467	gene expression	73	161	0.00540723	0.20731	SJ20122;SJ05601;SJ03634;SJ14700;SJ17262;SJ13826;SJ19140;SJ20233;SJ21036;SJ22478;SJ02065;SJ07890;SJ10492;SJ12542;SJ13234;SJ14617;SJ16361;SJ16390;SJ01462;SJ21008;SJ21009;SJ21092;SJ03199;SJ04580;SJ05104;SJ05317;SJ07221;SJ07311;SJ08366;SJ10005;SJ11647;SJ16976;SJ17482;SJ18555;SJ18954;SJ04205;SJ13877;SJ19089;SJ19577;SJ19595;SJ19974;SJ20283;SJ20453;SJ21088;SJ22043;SJ02896;SJ03728;SJ04045;SJ04209;SJ04578…
GO:0030312	external encapsulating structure	4	5	0.0588032	0.508876	SJ10140;SJ05878;SJ07673;SJ14357			GO:0016829	lyase activity	17	37	0.0888258	0.713287	SJ04008;SJ05770;SJ16241;SJ19163;SJ00231;SJ19413;SJ21513;SJ21655;SJ02288;SJ02815;SJ04672;SJ07458;SJ10623;SJ09250;SJ17628;SJ13560;SJ06544			GO:1901564	organonitrogen compound metabolic process	86	194	0.00552215	0.20731	SJ19601;SJ04922;SJ03601;SJ09475;SJ06412;SJ07811;SJ17774;SJ18541;SJ02063;SJ02072;SJ07890;SJ05891;SJ07124;SJ10125;SJ21722;SJ19088;SJ07458;SJ11019;SJ20686;SJ17385;SJ04905;SJ11912;SJ11913;SJ19140;SJ20233;SJ21036;SJ22478;SJ02065;SJ10492;SJ12542;SJ13234;SJ14617;SJ16361;SJ16390;SJ01462;SJ04979;SJ04783;SJ13724;SJ03226;SJ21008;SJ21009;SJ21092;SJ03199;SJ04580;SJ05104;SJ05317;SJ07221;SJ07311;SJ08366;SJ10005…
GO:0071944	cell periphery	5	7	0.0612181	0.508876	SJ11150;SJ10140;SJ05878;SJ07673;SJ14357			GO:0036094	small molecule binding	97	257	0.102629	0.713287	SJ02176;SJ03147;SJ20366;SJ20527;SJ20612;SJ21008;SJ21009;SJ21036;SJ21099;SJ21120;SJ21527;SJ21678;SJ22151;SJ22156;SJ22219;SJ22278;SJ22436;SJ01898;SJ22618;SJ02063;SJ02065;SJ02072;SJ02643;SJ03269;SJ03411;SJ03634;SJ03697;SJ03763;SJ04996;SJ05160;SJ00203;SJ05317;SJ05878;SJ06172;SJ06445;SJ06601;SJ07124;SJ07221;SJ07504;SJ07840;SJ07885;SJ07886;SJ07891;SJ08366;SJ00546;SJ08978;SJ09429;SJ09709;SJ10125;SJ10231…			GO:0006818	hydrogen transport	8	10	0.00555554	0.20731	SJ11426;SJ04783;SJ09429;SJ13724;SJ14893;SJ15980;SJ16239;SJ16806
GO:0033176	proton-transporting V-type ATPase complex	2	2	0.128827	0.746743	SJ04783;SJ13724			GO:0004774	succinate-CoA ligase activity	2	2	0.116327	0.713287	SJ03269;SJ16863			GO:0015672	monovalent inorganic cation transport	8	10	0.00555554	0.20731	SJ04783;SJ09429;SJ13724;SJ14893;SJ15980;SJ16239;SJ16806;SJ00853
GO:0033178	proton-transporting two-sector ATPase complex, catalytic domain	2	2	0.128827	0.746743	SJ09429;SJ16806			GO:0016860	intramolecular oxidoreductase activity	2	2	0.116327	0.713287	SJ05204;SJ07665			GO:0019318	hexose metabolic process	8	10	0.00555554	0.20731	SJ05204;SJ07665;SJ11913;SJ05878;SJ13891;SJ14357;SJ14545;SJ18304
GO:0033177	proton-transporting two-sector ATPase complex, proton-transporting domain	3	4	0.134988	0.746743	SJ14893;SJ15980;SJ16239			GO:0016861	intramolecular oxidoreductase activity, interconverting aldoses and ketoses	2	2	0.116327	0.713287	SJ05204;SJ07665			GO:0055085	transmembrane transport	8	10	0.00555554	0.20731	SJ04783;SJ09429;SJ13724;SJ14893;SJ15980;SJ16239;SJ16806;SJ17098
GO:0031224	intrinsic component of membrane	12	25	0.143511	0.746743	SJ05878;SJ06172;SJ09316;SJ11245;SJ11712;SJ11887;SJ14282;SJ14893;SJ15088;SJ15980;SJ18122;SJ18245			GO:0016878	acid-thiol ligase activity	2	2	0.116327	0.713287	SJ03269;SJ16863			GO:0055086	nucleobase-containing small molecule metabolic process	31	61	0.0102231	0.36241	SJ07124;SJ10125;SJ21099;SJ05891;SJ04905;SJ11912;SJ11913;SJ19601;SJ21660;SJ11019;SJ13802;SJ16241;SJ04783;SJ13724;SJ09429;SJ16806;SJ07094;SJ22386;SJ04091;SJ06544;SJ21705;SJ16809;SJ22514;SJ09235;SJ13173;SJ19144;SJ19150;SJ02815;SJ02816;SJ04979;SJ15126
GO:0005737	cytoplasm	119	312	0.165465	0.746743	SJ19586;SJ21952;SJ19595;SJ21722;SJ09228;SJ10817;SJ00878;SJ14198;SJ01447;SJ19089;SJ19150;SJ19733;SJ20206;SJ20244;SJ20488;SJ21009;SJ02896;SJ03472;SJ03480;SJ03728;SJ04229;SJ04251;SJ04922;SJ00278;SJ05770;SJ09250;SJ10140;SJ00782;SJ11705;SJ12026;SJ00952;SJ13891;SJ14691;SJ15075;SJ17098;SJ18503;SJ16078;SJ17854;SJ11150;SJ20780;SJ05285;SJ19269;SJ19809;SJ20196;SJ20527;SJ01659;SJ21008;SJ21099;SJ21884;SJ03118…			GO:0017069	snRNA binding	2	2	0.116327	0.713287	SJ11146;SJ11147			GO:0009117	nucleotide metabolic process	26	50	0.0126474	0.362713	SJ05891;SJ07124;SJ10125;SJ04905;SJ11912;SJ11913;SJ19601;SJ21660;SJ11019;SJ13802;SJ16241;SJ04783;SJ13724;SJ09429;SJ16806;SJ07094;SJ22386;SJ04091;SJ06544;SJ21705;SJ16809;SJ22514;SJ09235;SJ13173;SJ19144;SJ21099
GO:0012505	endomembrane system	4	7	0.214587	0.746743	SJ20780;SJ03952;SJ10151;SJ21952			GO:0016857	racemase and epimerase activity, acting on carbohydrates and derivatives	3	4	0.118008	0.713287	SJ04905;SJ09253;SJ11687			GO:0034220	ion transmembrane transport	7	9	0.0126831	0.362713	SJ04783;SJ09429;SJ13724;SJ14893;SJ15980;SJ16239;SJ16806
GO:0015935	small ribosomal subunit	3	5	0.249265	0.746743	SJ07673;SJ13802;SJ19595			GO:0016868	intramolecular transferase activity, phosphotransferases	3	4	0.118008	0.713287	SJ12510;SJ13678;SJ14545			GO:0005996	monosaccharide metabolic process	9	13	0.0145199	0.362713	SJ12221;SJ05204;SJ07665;SJ11913;SJ05878;SJ13891;SJ14357;SJ14545;SJ18304
GO:0030119	AP-type membrane coat adaptor complex	3	5	0.249265	0.746743	SJ14198;SJ22100;SJ12513			GO:0016877	ligase activity, forming carbon-sulfur bonds	3	4	0.118008	0.713287	SJ03269;SJ16863;SJ01027			GO:0009116	nucleoside metabolic process	4	4	0.0163707	0.362713	SJ09429;SJ16806;SJ04091;SJ06544
GO:0098805	whole membrane	3	5	0.249265	0.746743	SJ19586;SJ21952;SJ17098			GO:0043168	anion binding	6	11	0.133547	0.713287	SJ20802;SJ05058;SJ09474;SJ09475;SJ11569;SJ15530			GO:0009119	ribonucleoside metabolic process	4	4	0.0163707	0.362713	SJ09429;SJ16806;SJ04091;SJ06544
GO:0012506	vesicle membrane	2	3	0.29432	0.746743	SJ19586;SJ21952			GO:0016779	nucleotidyltransferase activity	8	16	0.140397	0.713287	SJ04851;SJ02176;SJ03147;SJ05272;SJ00546;SJ00803;SJ20134;SJ03071			GO:0009163	nucleoside biosynthetic process	4	4	0.0163707	0.362713	SJ09429;SJ16806;SJ04091;SJ06544
GO:0016023	cytoplasmic, membrane-bounded vesicle	2	3	0.29432	0.746743	SJ19586;SJ21952			GO:0008483	transaminase activity	5	9	0.156674	0.713287	SJ19809;SJ20802;SJ07646;SJ09475;SJ06412			GO:0042278	purine nucleoside metabolic process	4	4	0.0163707	0.362713	SJ09429;SJ16806;SJ04091;SJ06544
GO:0030135	coated vesicle	2	3	0.29432	0.746743	SJ19586;SJ21952			GO:0034062	RNA polymerase activity	5	9	0.156674	0.713287	SJ02176;SJ03147;SJ05272;SJ00546;SJ00803			GO:0042451	purine nucleoside biosynthetic process	4	4	0.0163707	0.362713	SJ09429;SJ16806;SJ04091;SJ06544
GO:0030659	cytoplasmic vesicle membrane	2	3	0.29432	0.746743	SJ19586;SJ21952			GO:0016491	oxidoreductase activity	47	122	0.166221	0.713287	SJ05072;SJ09228;SJ05204;SJ07665;SJ11330;SJ04922;SJ11017;SJ10813;SJ19341;SJ05307;SJ09247;SJ19764;SJ20511;SJ21701;SJ22508;SJ22514;SJ22541;SJ03311;SJ03315;SJ03601;SJ05673;SJ05674;SJ08640;SJ00667;SJ13101;SJ13121;SJ15262;SJ16637;SJ16809;SJ17348;SJ17774;SJ17873;SJ18452;SJ05880;SJ00878;SJ11913;SJ18471;SJ18572;SJ06498;SJ21152;SJ11912;SJ16894;SJ22333;SJ04839;SJ07451;SJ06359;SJ00203			GO:0042455	ribonucleoside biosynthetic process	4	4	0.0163707	0.362713	SJ09429;SJ16806;SJ04091;SJ06544
GO:0030662	coated vesicle membrane	2	3	0.29432	0.746743	SJ19586;SJ21952			GO:0003676	nucleic acid binding	29	73	0.181517	0.713287	SJ22436;SJ11235;SJ13462;SJ13648;SJ21036;SJ02065;SJ10492;SJ13495;SJ13512;SJ02643;SJ03071;SJ03763;SJ05116;SJ05317;SJ08608;SJ11287;SJ12275;SJ14371;SJ16350;SJ16799;SJ19595;SJ11106;SJ00952;SJ13826;SJ14628;SJ17327;SJ18503;SJ11146;SJ11147			GO:0043648	dicarboxylic acid metabolic process	4	4	0.0163707	0.362713	SJ04922;SJ03269;SJ05770;SJ00821
GO:0031410	cytoplasmic vesicle	2	3	0.29432	0.746743	SJ19586;SJ21952			GO:0016830	carbon-carbon lyase activity	4	7	0.185228	0.713287	SJ19163;SJ00231;SJ17628;SJ13560			GO:0046128	purine ribonucleoside metabolic process	4	4	0.0163707	0.362713	SJ09429;SJ16806;SJ04091;SJ06544
GO:0031982	vesicle	2	3	0.29432	0.746743	SJ19586;SJ21952			GO:0042623	ATPase activity, coupled	8	17	0.189536	0.713287	SJ13683;SJ03763;SJ09429;SJ16806;SJ20612;SJ22436;SJ13116;SJ06172			GO:0046129	purine ribonucleoside biosynthetic process	4	4	0.0163707	0.362713	SJ09429;SJ16806;SJ04091;SJ06544
GO:0031988	membrane-bounded vesicle	2	3	0.29432	0.746743	SJ19586;SJ21952			GO:0016791	phosphatase activity	6	12	0.193156	0.713287	SJ04955;SJ01133;SJ21722;SJ13518;SJ16950;SJ20366			GO:0043604	amide biosynthetic process	31	63	0.0179721	0.386129	SJ19140;SJ20233;SJ21036;SJ22478;SJ02065;SJ07890;SJ10492;SJ12542;SJ13234;SJ14617;SJ16361;SJ16390;SJ01462;SJ21008;SJ21009;SJ21092;SJ03199;SJ04580;SJ05104;SJ05317;SJ07221;SJ07311;SJ08366;SJ10005;SJ11647;SJ16976;SJ17482;SJ18555;SJ18954;SJ13877;SJ22095
GO:0034357	photosynthetic membrane	2	3	0.29432	0.746743	SJ18410;SJ05395			GO:0005488	binding	209	590	0.213296	0.713287	SJ22436;SJ11235;SJ13462;SJ13648;SJ21036;SJ02065;SJ10492;SJ13495;SJ13512;SJ19008;SJ20357;SJ02796;SJ02980;SJ03475;SJ03718;SJ03965;SJ04136;SJ04688;SJ04722;SJ05104;SJ05395;SJ07240;SJ00511;SJ10005;SJ11196;SJ11658;SJ12415;SJ12418;SJ13877;SJ15949;SJ16326;SJ01462;SJ17132;SJ18555;SJ20633;SJ03226;SJ03237;SJ05317;SJ09475;SJ12327;SJ17425;SJ02176;SJ03147;SJ02643;SJ03071;SJ03763;SJ05116;SJ08608;SJ11287;SJ12275…			GO:0006412	translation	30	61	0.0199678	0.393255	SJ19140;SJ20233;SJ21036;SJ22478;SJ02065;SJ07890;SJ10492;SJ12542;SJ13234;SJ14617;SJ16361;SJ16390;SJ01462;SJ21008;SJ21009;SJ21092;SJ03199;SJ04580;SJ05104;SJ05317;SJ07221;SJ07311;SJ08366;SJ10005;SJ11647;SJ16976;SJ17482;SJ18555;SJ18954;SJ13877
GO:0044433	cytoplasmic vesicle part	2	3	0.29432	0.746743	SJ19586;SJ21952			GO:0005215	transporter activity	15	36	0.213593	0.713287	SJ04783;SJ09429;SJ18245;SJ13724;SJ11426;SJ14893;SJ15980;SJ16806;SJ00853;SJ00006;SJ12513;SJ13687;SJ14198;SJ01447;SJ06172			GO:0006518	peptide metabolic process	30	61	0.0199678	0.393255	SJ19140;SJ20233;SJ21036;SJ22478;SJ02065;SJ07890;SJ10492;SJ12542;SJ13234;SJ14617;SJ16361;SJ16390;SJ01462;SJ21008;SJ21009;SJ21092;SJ03199;SJ04580;SJ05104;SJ05317;SJ07221;SJ07311;SJ08366;SJ10005;SJ11647;SJ16976;SJ17482;SJ18555;SJ18954;SJ13877
GO:0044444	cytoplasmic part	107	289	0.340526	0.746743	SJ19586;SJ21952;SJ19595;SJ21722;SJ09228;SJ10817;SJ00878;SJ14198;SJ01447;SJ19089;SJ19150;SJ19733;SJ20206;SJ20244;SJ20488;SJ21009;SJ02896;SJ03472;SJ03480;SJ03728;SJ04229;SJ04251;SJ04922;SJ00278;SJ05770;SJ09250;SJ10140;SJ00782;SJ11705;SJ12026;SJ00952;SJ13891;SJ14691;SJ15075;SJ17098;SJ18503;SJ16078;SJ17854;SJ11150;SJ20780;SJ05285;SJ19269;SJ19809;SJ20196;SJ20527;SJ01659;SJ21008;SJ21099;SJ21884;SJ03118…			GO:0022892	substrate-specific transporter activity	12	28	0.214891	0.713287	SJ04783;SJ09429;SJ18245;SJ14893;SJ15980;SJ16806;SJ00853;SJ00006;SJ12513;SJ13687;SJ14198;SJ01447			GO:0043043	peptide biosynthetic process	30	61	0.0199678	0.393255	SJ19140;SJ20233;SJ21036;SJ22478;SJ02065;SJ07890;SJ10492;SJ12542;SJ13234;SJ14617;SJ16361;SJ16390;SJ01462;SJ21008;SJ21009;SJ21092;SJ03199;SJ04580;SJ05104;SJ05317;SJ07221;SJ07311;SJ08366;SJ10005;SJ11647;SJ16976;SJ17482;SJ18555;SJ18954;SJ13877
GO:0000139	Golgi membrane	1	1	0.359335	0.746743	SJ21952			GO:0015078	hydrogen ion transmembrane transporter activity	3	5	0.221477	0.713287	SJ04783;SJ09429;SJ00853			GO:0006753	nucleoside phosphate metabolic process	26	52	0.0231589	0.399643	SJ07124;SJ10125;SJ21099;SJ05891;SJ04905;SJ11912;SJ11913;SJ19601;SJ21660;SJ11019;SJ13802;SJ16241;SJ04783;SJ13724;SJ09429;SJ16806;SJ07094;SJ22386;SJ04091;SJ06544;SJ21705;SJ16809;SJ22514;SJ09235;SJ13173;SJ19144
GO:0000313	organellar ribosome	1	1	0.359335	0.746743	SJ19595			GO:0016765	transferase activity, transferring alkyl or aryl (other than methyl) groups	3	5	0.221477	0.713287	SJ19088;SJ06122;SJ07891			GO:0043603	cellular amide metabolic process	31	64	0.0233044	0.399643	SJ19140;SJ20233;SJ21036;SJ22478;SJ02065;SJ07890;SJ10492;SJ12542;SJ13234;SJ14617;SJ16361;SJ16390;SJ01462;SJ21008;SJ21009;SJ21092;SJ03199;SJ04580;SJ05104;SJ05317;SJ07221;SJ07311;SJ08366;SJ10005;SJ11647;SJ16976;SJ17482;SJ18555;SJ18954;SJ13877;SJ22095
GO:0000314	organellar small ribosomal subunit	1	1	0.359335	0.746743	SJ19595			GO:0015077	monovalent inorganic cation transmembrane transporter activity	5	10	0.22905	0.713287	SJ04783;SJ09429;SJ14893;SJ15980;SJ00853			GO:0006006	glucose metabolic process	5	6	0.0246311	0.399643	SJ05878;SJ13891;SJ14357;SJ14545;SJ18304
GO:0005618	cell wall	1	1	0.359335	0.746743	SJ10140			GO:0016903	oxidoreductase activity, acting on the aldehyde or oxo group of donors	5	10	0.22905	0.713287	SJ05204;SJ07665;SJ11330;SJ11017;SJ06359			GO:1901657	glycosyl compound metabolic process	5	6	0.0246311	0.399643	SJ21722;SJ09429;SJ16806;SJ04091;SJ06544
GO:0005667	transcription factor complex	1	1	0.359335	0.746743	SJ13462			GO:0022804	active transmembrane transporter activity	5	10	0.22905	0.713287	SJ11426;SJ09429;SJ16806;SJ00853;SJ06172			GO:1901659	glycosyl compound biosynthetic process	5	6	0.0246311	0.399643	SJ21722;SJ09429;SJ16806;SJ04091;SJ06544
GO:0005768	endosome	1	1	0.359335	0.746743	SJ20780			GO:0016741	transferase activity, transferring one-carbon groups	10	23	0.229295	0.713287	SJ19808;SJ09766;SJ15379;SJ16436;SJ03226;SJ04205;SJ19601;SJ20730;SJ17520;SJ15530			GO:1901137	carbohydrate derivative biosynthetic process	11	18	0.0247665	0.399643	SJ21722;SJ14545;SJ05891;SJ07124;SJ10125;SJ05880;SJ09429;SJ16806;SJ22386;SJ04091;SJ06544
GO:0005773	vacuole	1	1	0.359335	0.746743	SJ17098			GO:0016614	oxidoreductase activity, acting on CH-OH group of donors	9	21	0.263883	0.713287	SJ05880;SJ00878;SJ11913;SJ18471;SJ18572;SJ06498;SJ21152;SJ11912;SJ16894			GO:0090407	organophosphate biosynthetic process	16	29	0.0248015	0.399643	SJ07124;SJ10125;SJ05891;SJ09429;SJ16806;SJ07094;SJ19601;SJ22386;SJ04091;SJ06544;SJ21705;SJ16809;SJ22514;SJ09235;SJ13173;SJ19144
GO:0005774	vacuolar membrane	1	1	0.359335	0.746743	SJ17098			GO:0016405	CoA-ligase activity	2	3	0.269782	0.713287	SJ03269;SJ16863			GO:1901293	nucleoside phosphate biosynthetic process	16	29	0.0248015	0.399643	SJ07124;SJ10125;SJ05891;SJ09429;SJ16806;SJ07094;SJ19601;SJ22386;SJ04091;SJ06544;SJ21705;SJ16809;SJ22514;SJ09235;SJ13173;SJ19144
GO:0005783	endoplasmic reticulum	1	1	0.359335	0.746743	SJ10151			GO:0016638	oxidoreductase activity, acting on the CH-NH2 group of donors	2	3	0.269782	0.713287	SJ04922;SJ10813			GO:0009165	nucleotide biosynthetic process	15	27	0.0273761	0.430471	SJ05891;SJ07124;SJ10125;SJ09429;SJ16806;SJ07094;SJ22386;SJ04091;SJ06544;SJ21705;SJ16809;SJ22514;SJ09235;SJ13173;SJ19144
GO:0005798	Golgi-associated vesicle	1	1	0.359335	0.746743	SJ21952			GO:0019203	carbohydrate phosphatase activity	2	3	0.269782	0.713287	SJ13518;SJ16950			GO:0009150	purine ribonucleotide metabolic process	9	14	0.027929	0.430471	SJ05891;SJ07124;SJ10125;SJ04783;SJ13724;SJ09429;SJ16806;SJ04091;SJ06544
GO:0005942	phosphatidylinositol 3-kinase complex	1	1	0.359335	0.746743	SJ05606			GO:0019842	vitamin binding	2	3	0.269782	0.713287	SJ03226;SJ03480			GO:0034654	nucleobase-containing compound biosynthetic process	21	41	0.0293549	0.440198	SJ07124;SJ10125;SJ14545;SJ14700;SJ17262;SJ05891;SJ05880;SJ19269;SJ09429;SJ16806;SJ07094;SJ19601;SJ22386;SJ04091;SJ06544;SJ21705;SJ16809;SJ22514;SJ09235;SJ13173;SJ19144
GO:0008287	protein serine/threonine phosphatase complex	1	1	0.359335	0.746743	SJ21722			GO:0030234	enzyme regulator activity	2	3	0.269782	0.713287	SJ18394;SJ03105			GO:0019637	organophosphate metabolic process	31	65	0.0298019	0.440198	SJ07124;SJ10125;SJ17716;SJ21099;SJ05891;SJ04905;SJ11912;SJ11913;SJ19601;SJ21660;SJ11019;SJ13802;SJ16241;SJ04783;SJ13724;SJ09429;SJ16806;SJ18572;SJ07094;SJ22386;SJ04091;SJ06544;SJ05285;SJ00878;SJ16475;SJ21705;SJ16809;SJ22514;SJ09235;SJ13173;SJ19144
GO:0009368	endopeptidase Clp complex	1	1	0.359335	0.746743	SJ17425			GO:0046912	transferase activity, transferring acyl groups, acyl groups converted into alkyl on transfer	2	3	0.269782	0.713287	SJ03269;SJ16863			GO:0015031	protein transport	22	44	0.0354959	0.513604	SJ03472;SJ13687;SJ17065;SJ12145;SJ21722;SJ05272;SJ09520;SJ19586;SJ19747;SJ19895;SJ21952;SJ22100;SJ07504;SJ00546;SJ09428;SJ10002;SJ12513;SJ14198;SJ01447;SJ17230;SJ18122;SJ01567
GO:0019898	extrinsic component of membrane	1	1	0.359335	0.746743	SJ05606			GO:0050308	sugar-phosphatase activity	2	3	0.269782	0.713287	SJ13518;SJ16950			GO:0008104	protein localization	26	54	0.0394462	0.559347	SJ03472;SJ13687;SJ17065;SJ12145;SJ21722;SJ05272;SJ09520;SJ10817;SJ19586;SJ19747;SJ19895;SJ21952;SJ22100;SJ07504;SJ00546;SJ09428;SJ10002;SJ12513;SJ14198;SJ01447;SJ17230;SJ18122;SJ01567;SJ00006;SJ06601;SJ00893
GO:0030125	clathrin vesicle coat	1	1	0.359335	0.746743	SJ19586			GO:0052745	inositol phosphate phosphatase activity	2	3	0.269782	0.713287	SJ04955;SJ01133			GO:0009259	ribonucleotide metabolic process	10	17	0.0440639	0.592914	SJ05891;SJ07124;SJ10125;SJ04783;SJ13724;SJ09429;SJ16806;SJ22386;SJ04091;SJ06544
GO:0030131	clathrin adaptor complex	1	1	0.359335	0.746743	SJ14198			GO:0052834	inositol monophosphate phosphatase activity	2	3	0.269782	0.713287	SJ04955;SJ01133			GO:0019693	ribose phosphate metabolic process	10	17	0.0440639	0.592914	SJ05891;SJ07124;SJ10125;SJ04783;SJ13724;SJ09429;SJ16806;SJ22386;SJ04091;SJ06544
GO:0030136	clathrin-coated vesicle	1	1	0.359335	0.746743	SJ19586			GO:0098772	molecular function regulator	2	3	0.269782	0.713287	SJ18394;SJ03105			GO:0019752	carboxylic acid metabolic process	66	156	0.0461153	0.592914	SJ19601;SJ04922;SJ09475;SJ06412;SJ07811;SJ17774;SJ18541;SJ03269;SJ05770;SJ18471;SJ02063;SJ02072;SJ07890;SJ05204;SJ07665;SJ13678;SJ13891;SJ14545;SJ15971;SJ15992;SJ18304;SJ19201;SJ21782;SJ02117;SJ21722;SJ07451;SJ11594;SJ14357;SJ19088;SJ20686;SJ17385;SJ03663;SJ03480;SJ04454;SJ06616;SJ08104;SJ09228;SJ03226;SJ21008;SJ21009;SJ21092;SJ03199;SJ04580;SJ05104;SJ05317;SJ07221;SJ07311;SJ08366;SJ10005;SJ11647…
GO:0030660	Golgi-associated vesicle membrane	1	1	0.359335	0.746743	SJ21952			GO:0015399	primary active transmembrane transporter activity	4	8	0.274703	0.713287	SJ11426;SJ09429;SJ16806;SJ06172			GO:0045184	establishment of protein localization	22	45	0.0467534	0.592914	SJ03472;SJ13687;SJ17065;SJ12145;SJ21722;SJ05272;SJ09520;SJ19586;SJ19747;SJ19895;SJ21952;SJ22100;SJ07504;SJ00546;SJ09428;SJ10002;SJ12513;SJ14198;SJ01447;SJ17230;SJ18122;SJ01567
GO:0030665	clathrin-coated vesicle membrane	1	1	0.359335	0.746743	SJ19586			GO:0015405	P-P-bond-hydrolysis-driven transmembrane transporter activity	4	8	0.274703	0.713287	SJ11426;SJ09429;SJ16806;SJ06172			GO:1901362	organic cyclic compound biosynthetic process	31	67	0.0468703	0.592914	SJ03601;SJ07124;SJ10125;SJ14545;SJ00821;SJ14700;SJ17262;SJ05891;SJ05880;SJ11019;SJ19269;SJ04979;SJ09429;SJ16806;SJ07094;SJ19601;SJ22386;SJ04091;SJ06544;SJ21705;SJ16809;SJ19150;SJ21099;SJ02815;SJ02816;SJ22514;SJ09235;SJ13173;SJ05072;SJ09766;SJ19144
GO:0031225	anchored component of membrane	1	1	0.359335	0.746743	SJ05878			GO:0016853	isomerase activity	22	57	0.277051	0.713287	SJ19269;SJ02713;SJ02796;SJ03763;SJ09590;SJ09910;SJ10499;SJ12512;SJ12953;SJ14369;SJ15388;SJ04056;SJ15457;SJ16788;SJ05204;SJ07665;SJ04905;SJ09253;SJ11687;SJ12510;SJ13678;SJ14545			GO:0009152	purine ribonucleotide biosynthetic process	7	11	0.0560888	0.592914	SJ05891;SJ07124;SJ10125;SJ09429;SJ16806;SJ04091;SJ06544
GO:0035032	phosphatidylinositol 3-kinase complex, class III	1	1	0.359335	0.746743	SJ05606			GO:0005515	protein binding	18	46	0.28136	0.713287	SJ21678;SJ00138;SJ03763;SJ04996;SJ05395;SJ05878;SJ07840;SJ08978;SJ09253;SJ13825;SJ18304;SJ18571;SJ12145;SJ01401;SJ08608;SJ11235;SJ13462;SJ00447			GO:0010038	response to metal ion	7	11	0.0560888	0.592914	SJ20196;SJ00062;SJ00447;SJ07451;SJ10817;SJ13891;SJ14545
GO:0044431	Golgi apparatus part	1	1	0.359335	0.746743	SJ21952			GO:0016769	transferase activity, transferring nitrogenous groups	5	11	0.308635	0.713287	SJ19809;SJ20802;SJ07646;SJ09475;SJ06412			GO:1901135	carbohydrate derivative metabolic process	15	29	0.0562596	0.592914	SJ21722;SJ14545;SJ05891;SJ07124;SJ10125;SJ04008;SJ05880;SJ04783;SJ13724;SJ09429;SJ16806;SJ18572;SJ22386;SJ04091;SJ06544
GO:0044432	endoplasmic reticulum part	1	1	0.359335	0.746743	SJ10151			GO:0016820	hydrolase activity, acting on acid anhydrides, catalyzing transmembrane movement of substances	3	6	0.335219	0.713287	SJ09429;SJ16806;SJ06172			GO:0006810	transport	75	181	0.0562687	0.592914	SJ19027;SJ20041;SJ01659;SJ20780;SJ05403;SJ06968;SJ07281;SJ07343;SJ00511;SJ09122;SJ09167;SJ09663;SJ09952;SJ10782;SJ11712;SJ16025;SJ18129;SJ18159;SJ14691;SJ18245;SJ03472;SJ13687;SJ17065;SJ11426;SJ21155;SJ21908;SJ02912;SJ04143;SJ05424;SJ06172;SJ08552;SJ11196;SJ12206;SJ12233;SJ12234;SJ16974;SJ01567;SJ19747;SJ14357;SJ12145;SJ21722;SJ05272;SJ09520;SJ03225;SJ19733;SJ17633;SJ04783;SJ09429;SJ13724;SJ14893…
GO:0044437	vacuolar part	1	1	0.359335	0.746743	SJ17098			GO:0042626	ATPase activity, coupled to transmembrane movement of substances	3	6	0.335219	0.713287	SJ09429;SJ16806;SJ06172			GO:0009126	purine nucleoside monophosphate metabolic process	4	5	0.0585016	0.592914	SJ09429;SJ16806;SJ04091;SJ06544
GO:0044798	nuclear transcription factor complex	1	1	0.359335	0.746743	SJ13462			GO:0043492	ATPase activity, coupled to movement of substances	3	6	0.335219	0.713287	SJ09429;SJ16806;SJ06172			GO:0009127	purine nucleoside monophosphate biosynthetic process	4	5	0.0585016	0.592914	SJ09429;SJ16806;SJ04091;SJ06544
GO:0061695	transferase complex, transferring phosphorus-containing groups	1	1	0.359335	0.746743	SJ05606			GO:0000988	transcription factor activity, protein binding	1	1	0.341286	0.713287	SJ11686			GO:0009156	ribonucleoside monophosphate biosynthetic process	4	5	0.0585016	0.592914	SJ09429;SJ16806;SJ04091;SJ06544
GO:0090575	RNA polymerase II transcription factor complex	1	1	0.359335	0.746743	SJ13462			GO:0000989	transcription factor activity, transcription factor binding	1	1	0.341286	0.713287	SJ11686			GO:0009161	ribonucleoside monophosphate metabolic process	4	5	0.0585016	0.592914	SJ09429;SJ16806;SJ04091;SJ06544
GO:1903293	phosphatase complex	1	1	0.359335	0.746743	SJ21722			GO:0003682	chromatin binding	1	1	0.341286	0.713287	SJ02980			GO:0009167	purine ribonucleoside monophosphate metabolic process	4	5	0.0585016	0.592914	SJ09429;SJ16806;SJ04091;SJ06544
GO:0005576	extracellular region	3	6	0.371581	0.748793	SJ21099;SJ00447;SJ13891			GO:0003712	transcription cofactor activity	1	1	0.341286	0.713287	SJ11686			GO:0009168	purine ribonucleoside monophosphate biosynthetic process	4	5	0.0585016	0.592914	SJ09429;SJ16806;SJ04091;SJ06544
GO:0098588	bounding membrane of organelle	3	6	0.371581	0.748793	SJ19586;SJ21952;SJ17098			GO:0003973	(S)-2-hydroxy-acid oxidase activity	1	1	0.341286	0.713287	SJ06498			GO:0045229	external encapsulating structure organization	4	5	0.0585016	0.592914	SJ13802;SJ19088;SJ05878;SJ18304
GO:1990234	transferase complex	2	4	0.453652	0.899322	SJ05606;SJ01417			GO:0004368	glycerol-3-phosphate dehydrogenase activity	1	1	0.341286	0.713287	SJ18572			GO:0071555	cell wall organization	4	5	0.0585016	0.592914	SJ13802;SJ19088;SJ05878;SJ18304
GO:0031090	organelle membrane	9	24	0.513578	0.899322	SJ19586;SJ21952;SJ11887;SJ05285;SJ22043;SJ10140;SJ17027;SJ15088;SJ17098			GO:0004497	monooxygenase activity	1	1	0.341286	0.713287	SJ05072			GO:0006970	response to osmotic stress	6	9	0.0593386	0.592914	SJ05770;SJ13891;SJ14545;SJ18304;SJ09475;SJ10817
GO:0005622	intracellular	231	644	0.572968	0.899322	SJ19586;SJ21952;SJ11887;SJ02514;SJ08960;SJ17854;SJ19595;SJ21722;SJ09228;SJ10817;SJ00878;SJ14198;SJ01447;SJ19089;SJ19150;SJ19733;SJ20206;SJ20244;SJ20488;SJ21009;SJ02896;SJ03472;SJ03480;SJ03728;SJ04229;SJ04251;SJ04922;SJ00278;SJ05770;SJ09250;SJ10140;SJ00782;SJ11705;SJ12026;SJ00952;SJ13891;SJ14691;SJ15075;SJ17098;SJ18503;SJ16078;SJ11150;SJ20295;SJ04136;SJ14918;SJ19101;SJ19425;SJ20453;SJ21088;SJ04045…			GO:0004519	endonuclease activity	1	1	0.341286	0.713287	SJ13826			GO:0009062	fatty acid catabolic process	5	7	0.060916	0.592914	SJ07451;SJ09475;SJ11594;SJ13891;SJ14357
GO:0000502	proteasome complex	1	2	0.589843	0.899322	SJ20295			GO:0004527	exonuclease activity	1	1	0.341286	0.713287	SJ03587			GO:0016042	lipid catabolic process	5	7	0.060916	0.592914	SJ07451;SJ09475;SJ11594;SJ13891;SJ14357
GO:0005654	nucleoplasm	1	2	0.589843	0.899322	SJ00803			GO:0004779	sulfate adenylyltransferase activity	1	1	0.341286	0.713287	SJ04851			GO:0044242	cellular lipid catabolic process	5	7	0.060916	0.592914	SJ07451;SJ09475;SJ11594;SJ13891;SJ14357
GO:0005794	Golgi apparatus	1	2	0.589843	0.899322	SJ21952			GO:0005048	signal sequence binding	1	1	0.341286	0.713287	SJ10817			GO:0072329	monocarboxylic acid catabolic process	5	7	0.060916	0.592914	SJ07451;SJ09475;SJ11594;SJ13891;SJ14357
GO:0005874	microtubule	1	2	0.589843	0.899322	SJ11150			GO:0008170	N-methyltransferase activity	1	1	0.341286	0.713287	SJ04205			GO:0071704	organic substance metabolic process	287	760	0.0622727	0.592914	SJ17716;SJ00878;SJ22043;SJ03472;SJ15501;SJ19601;SJ12221;SJ20122;SJ05601;SJ04922;SJ09253;SJ09481;SJ11840;SJ16286;SJ16863;SJ21722;SJ19809;SJ21782;SJ18790;SJ03601;SJ03587;SJ01133;SJ21120;SJ02796;SJ03071;SJ03697;SJ04504;SJ04580;SJ01027;SJ13368;SJ16926;SJ17132;SJ22334;SJ05285;SJ10663;SJ15367;SJ18191;SJ03634;SJ07124;SJ10125;SJ14628;SJ09475;SJ05204;SJ07665;SJ11913;SJ14545;SJ00821;SJ06412;SJ07811;SJ17774…
GO:0005881	cytoplasmic microtubule	1	2	0.589843	0.899322	SJ11150			GO:0008172	S-methyltransferase activity	1	1	0.341286	0.713287	SJ03226			GO:0071702	organic substance transport	26	56	0.0630106	0.592914	SJ03472;SJ13687;SJ17065;SJ14357;SJ12145;SJ21722;SJ05272;SJ09520;SJ19586;SJ19747;SJ19895;SJ21952;SJ22100;SJ07504;SJ00546;SJ09428;SJ10002;SJ12513;SJ14198;SJ01447;SJ17230;SJ18122;SJ01567;SJ00821;SJ19202;SJ13970
GO:0005938	cell cortex	1	2	0.589843	0.899322	SJ11150			GO:0008452	RNA ligase activity	1	1	0.341286	0.713287	SJ03634			GO:0006082	organic acid metabolic process	67	161	0.0635614	0.592914	SJ19601;SJ04922;SJ21722;SJ01133;SJ09475;SJ06412;SJ07811;SJ17774;SJ18541;SJ03269;SJ05770;SJ18471;SJ02063;SJ02072;SJ07890;SJ05204;SJ07665;SJ13678;SJ13891;SJ14545;SJ15971;SJ15992;SJ18304;SJ19201;SJ21782;SJ02117;SJ07451;SJ11594;SJ14357;SJ19088;SJ20686;SJ17385;SJ03663;SJ03480;SJ04454;SJ06616;SJ08104;SJ09228;SJ03226;SJ21008;SJ21009;SJ21092;SJ03199;SJ04580;SJ05104;SJ05317;SJ07221;SJ07311;SJ08366;SJ10005…
GO:0009521	photosystem	1	2	0.589843	0.899322	SJ18410			GO:0008641	small protein activating enzyme activity	1	1	0.341286	0.713287	SJ01027			GO:0043436	oxoacid metabolic process	67	161	0.0635614	0.592914	SJ19601;SJ04922;SJ21722;SJ01133;SJ09475;SJ06412;SJ07811;SJ17774;SJ18541;SJ03269;SJ05770;SJ18471;SJ02063;SJ02072;SJ07890;SJ05204;SJ07665;SJ13678;SJ13891;SJ14545;SJ15971;SJ15992;SJ18304;SJ19201;SJ21782;SJ02117;SJ07451;SJ11594;SJ14357;SJ19088;SJ20686;SJ17385;SJ03663;SJ03480;SJ04454;SJ06616;SJ08104;SJ09228;SJ03226;SJ21008;SJ21009;SJ21092;SJ03199;SJ04580;SJ05104;SJ05317;SJ07221;SJ07311;SJ08366;SJ10005…
GO:0009528	plastid inner membrane	1	2	0.589843	0.899322	SJ05285			GO:0015299	solute:proton antiporter activity	1	1	0.341286	0.713287	SJ00853			GO:0051234	establishment of localization	78	190	0.0643927	0.592914	SJ19027;SJ20041;SJ01659;SJ20780;SJ05403;SJ06968;SJ07281;SJ07343;SJ00511;SJ09122;SJ09167;SJ09663;SJ09952;SJ10782;SJ11712;SJ16025;SJ18129;SJ18159;SJ14691;SJ18245;SJ03472;SJ13687;SJ17065;SJ11426;SJ21155;SJ21908;SJ02912;SJ04143;SJ05424;SJ06172;SJ08552;SJ11196;SJ12206;SJ12233;SJ12234;SJ16974;SJ01567;SJ19747;SJ14357;SJ12145;SJ21722;SJ05272;SJ09520;SJ03225;SJ19733;SJ17633;SJ04783;SJ09429;SJ13724;SJ14893…
GO:0030120	vesicle coat	1	2	0.589843	0.899322	SJ19586			GO:0015930	glutamate synthase activity	1	1	0.341286	0.713287	SJ04922			GO:0018130	heterocycle biosynthetic process	29	64	0.0704776	0.640623	SJ03601;SJ07124;SJ10125;SJ14545;SJ14700;SJ17262;SJ05891;SJ15088;SJ05880;SJ11019;SJ19269;SJ04979;SJ09429;SJ16806;SJ07094;SJ19601;SJ22386;SJ04091;SJ06544;SJ21705;SJ16809;SJ19150;SJ21099;SJ02815;SJ02816;SJ22514;SJ09235;SJ13173;SJ19144
GO:0030863	cortical cytoskeleton	1	2	0.589843	0.899322	SJ11150			GO:0016209	antioxidant activity	1	1	0.341286	0.713287	SJ22267			GO:0034645	cellular macromolecule biosynthetic process	47	110	0.0727637	0.653031	SJ14700;SJ17262;SJ00821;SJ20283;SJ02176;SJ03147;SJ05603;SJ00447;SJ10893;SJ00803;SJ12418;SJ13495;SJ13512;SJ14136;SJ22436;SJ16809;SJ19140;SJ20233;SJ21036;SJ22478;SJ02065;SJ07890;SJ10492;SJ12542;SJ13234;SJ14617;SJ16361;SJ16390;SJ01462;SJ21008;SJ21009;SJ21092;SJ03199;SJ04580;SJ05104;SJ05317;SJ07221;SJ07311;SJ08366;SJ10005;SJ11647;SJ16976;SJ17482;SJ18555;SJ18954;SJ13877;SJ11150
GO:0030981	cortical microtubule cytoskeleton	1	2	0.589843	0.899322	SJ11150			GO:0016408	C-acyltransferase activity	1	1	0.341286	0.713287	SJ05058			GO:0033036	macromolecule localization	26	57	0.0779169	0.68983	SJ03472;SJ13687;SJ17065;SJ12145;SJ21722;SJ05272;SJ09520;SJ10817;SJ19586;SJ19747;SJ19895;SJ21952;SJ22100;SJ07504;SJ00546;SJ09428;SJ10002;SJ12513;SJ14198;SJ01447;SJ17230;SJ18122;SJ01567;SJ00006;SJ06601;SJ00893
GO:0031461	cullin-RING ubiquitin ligase complex	1	2	0.589843	0.899322	SJ01417			GO:0016409	palmitoyltransferase activity	1	1	0.341286	0.713287	SJ05058			GO:0006807	nitrogen compound metabolic process	142	364	0.0822911	0.68983	SJ22043;SJ03472;SJ15501;SJ19601;SJ20122;SJ05601;SJ04922;SJ03601;SJ03587;SJ21120;SJ02796;SJ03071;SJ03697;SJ04504;SJ04580;SJ01027;SJ13368;SJ16926;SJ17132;SJ22334;SJ05285;SJ10663;SJ15367;SJ18191;SJ03634;SJ07124;SJ10125;SJ09475;SJ14545;SJ06412;SJ07811;SJ17774;SJ18541;SJ21099;SJ14700;SJ17262;SJ13826;SJ02063;SJ02072;SJ07890;SJ05891;SJ04008;SJ21722;SJ19088;SJ07458;SJ05880;SJ22436;SJ16809;SJ11019;SJ19269…
GO:0044448	cell cortex part	1	2	0.589843	0.899322	SJ11150			GO:0016454	C-palmitoyltransferase activity	1	1	0.341286	0.713287	SJ05058			GO:0043038	amino acid activation	19	40	0.0834878	0.68983	SJ02063;SJ02072;SJ07890;SJ21008;SJ21009;SJ21092;SJ03199;SJ04580;SJ05104;SJ05317;SJ07221;SJ07311;SJ08366;SJ10005;SJ11647;SJ16976;SJ17482;SJ18555;SJ18954
GO:0044451	nucleoplasm part	1	2	0.589843	0.899322	SJ00803			GO:0016624	oxidoreductase activity, acting on the aldehyde or oxo group of donors, disulfide as acceptor	1	1	0.341286	0.713287	SJ11017			GO:0043039	tRNA aminoacylation	19	40	0.0834878	0.68983	SJ02063;SJ02072;SJ07890;SJ21008;SJ21009;SJ21092;SJ03199;SJ04580;SJ05104;SJ05317;SJ07221;SJ07311;SJ08366;SJ10005;SJ11647;SJ16976;SJ17482;SJ18555;SJ18954
GO:0055028	cortical microtubule	1	2	0.589843	0.899322	SJ11150			GO:0016634	oxidoreductase activity, acting on the CH-CH group of donors, oxygen as acceptor	1	1	0.341286	0.713287	SJ07451			GO:0034641	cellular nitrogen compound metabolic process	119	302	0.0838669	0.68983	SJ22043;SJ03472;SJ15501;SJ20122;SJ05601;SJ03601;SJ03587;SJ21120;SJ02796;SJ03071;SJ03697;SJ04504;SJ04580;SJ01027;SJ13368;SJ16926;SJ17132;SJ22334;SJ05285;SJ10663;SJ15367;SJ18191;SJ03634;SJ07124;SJ10125;SJ14545;SJ21099;SJ14700;SJ17262;SJ13826;SJ02063;SJ02072;SJ07890;SJ05891;SJ04008;SJ21722;SJ19088;SJ07458;SJ05880;SJ22436;SJ16809;SJ11019;SJ19269;SJ04905;SJ11912;SJ11913;SJ03763;SJ19601;SJ21660;SJ13802…
GO:0099512	supramolecular fiber	1	2	0.589843	0.899322	SJ11150			GO:0016679	oxidoreductase activity, acting on diphenols and related substances as donors	1	1	0.341286	0.713287	SJ09247			GO:0009260	ribonucleotide biosynthetic process	8	14	0.0845109	0.68983	SJ05891;SJ07124;SJ10125;SJ09429;SJ16806;SJ22386;SJ04091;SJ06544
GO:0099513	polymeric cytoskeletal fiber	1	2	0.589843	0.899322	SJ11150			GO:0016755	transferase activity, transferring amino-acyl groups	1	1	0.341286	0.713287	SJ03027			GO:0046390	ribose phosphate biosynthetic process	8	14	0.0845109	0.68983	SJ05891;SJ07124;SJ10125;SJ09429;SJ16806;SJ22386;SJ04091;SJ06544
GO:0044436	thylakoid part	2	5	0.58991	0.899322	SJ18410;SJ05395			GO:0016763	transferase activity, transferring pentosyl groups	1	1	0.341286	0.713287	SJ19144			GO:0008152	metabolic process	397	1075	0.0846477	0.68983	SJ17716;SJ00878;SJ22043;SJ03472;SJ15501;SJ19089;SJ19412;SJ20244;SJ21344;SJ21513;SJ22198;SJ22223;SJ02057;SJ02514;SJ03060;SJ03348;SJ03655;SJ03718;SJ06359;SJ06437;SJ07466;SJ08067;SJ09020;SJ09766;SJ09777;SJ10267;SJ10682;SJ11470;SJ11564;SJ12104;SJ13194;SJ14185;SJ14283;SJ14289;SJ17348;SJ17854;SJ18789;SJ01492;SJ21722;SJ19601;SJ12221;SJ20122;SJ05601;SJ04922;SJ09253;SJ09481;SJ11840;SJ16286;SJ16863;SJ19809…
GO:0031976	plastid thylakoid	3	8	0.59504	0.899322	SJ05285;SJ05395;SJ13194			GO:0016812	hydrolase activity, acting on carbon-nitrogen (but not peptide) bonds, in cyclic amides	1	1	0.341286	0.713287	SJ19150			GO:0006950	response to stress	31	71	0.10079	0.732393	SJ00878;SJ04504;SJ05603;SJ05770;SJ13891;SJ14545;SJ18304;SJ19088;SJ21722;SJ13826;SJ14357;SJ11686;SJ22436;SJ11017;SJ11150;SJ14691;SJ19412;SJ05832;SJ07451;SJ09130;SJ10140;SJ10678;SJ00821;SJ11938;SJ17098;SJ15949;SJ01447;SJ01604;SJ09475;SJ18789;SJ10817
GO:0009579	thylakoid	7	20	0.619233	0.925371	SJ02514;SJ08960;SJ17854;SJ18410;SJ05285;SJ05395;SJ13194			GO:0016831	carboxy-lyase activity	1	1	0.341286	0.713287	SJ00231			GO:0006139	nucleobase-containing compound metabolic process	100	253	0.102021	0.732393	SJ22043;SJ03472;SJ15501;SJ20122;SJ05601;SJ03587;SJ21120;SJ02796;SJ03071;SJ03697;SJ04504;SJ04580;SJ01027;SJ13368;SJ16926;SJ17132;SJ22334;SJ05285;SJ10663;SJ15367;SJ18191;SJ03634;SJ07124;SJ10125;SJ14545;SJ21099;SJ14700;SJ17262;SJ13826;SJ02063;SJ02072;SJ07890;SJ05891;SJ04008;SJ05880;SJ22436;SJ16809;SJ19269;SJ04905;SJ11912;SJ11913;SJ03763;SJ19601;SJ21660;SJ11019;SJ13802;SJ16241;SJ04783;SJ13724;SJ21008…
GO:0009526	plastid envelope	7	21	0.678808	0.978705	SJ19595;SJ21722;SJ09228;SJ10817;SJ00878;SJ05285;SJ15088			GO:0016840	carbon-nitrogen lyase activity	1	1	0.341286	0.713287	SJ06544			GO:0051179	localization	82	205	0.104079	0.732393	SJ19027;SJ20041;SJ01659;SJ20780;SJ05403;SJ06968;SJ07281;SJ07343;SJ00511;SJ09122;SJ09167;SJ09663;SJ09952;SJ10782;SJ11712;SJ16025;SJ18129;SJ18159;SJ14691;SJ18245;SJ03472;SJ13687;SJ17065;SJ11426;SJ21155;SJ21908;SJ02912;SJ04143;SJ05424;SJ06172;SJ08552;SJ11196;SJ12206;SJ12233;SJ12234;SJ16974;SJ01567;SJ19747;SJ14357;SJ12145;SJ21722;SJ05272;SJ09520;SJ03225;SJ19733;SJ17633;SJ04783;SJ09429;SJ13724;SJ14893…
GO:0005634	nucleus	4	12	0.679751	0.978705	SJ00803;SJ02980;SJ13564;SJ13462			GO:0016842	amidine-lyase activity	1	1	0.341286	0.713287	SJ06544			GO:0044712	single-organism catabolic process	6	10	0.104375	0.732393	SJ09475;SJ07451;SJ11594;SJ13891;SJ14357;SJ19809
GO:0031984	organelle subcompartment	3	9	0.685365	0.978705	SJ05285;SJ05395;SJ13194			GO:0016886	ligase activity, forming phosphoric ester bonds	1	1	0.341286	0.713287	SJ03634			GO:0006399	tRNA metabolic process	21	46	0.105961	0.732393	SJ02063;SJ02072;SJ07890;SJ21008;SJ21009;SJ21092;SJ03199;SJ04580;SJ05104;SJ05317;SJ07221;SJ07311;SJ08366;SJ10005;SJ11647;SJ16976;SJ17482;SJ18555;SJ18954;SJ03634;SJ16436
GO:0044424	intracellular part	225	632	0.690096	0.978705	SJ19586;SJ21952;SJ11887;SJ02514;SJ08960;SJ17854;SJ19595;SJ21722;SJ09228;SJ10817;SJ00878;SJ14198;SJ01447;SJ19089;SJ19150;SJ19733;SJ20206;SJ20244;SJ20488;SJ21009;SJ02896;SJ03472;SJ03480;SJ03728;SJ04229;SJ04251;SJ04922;SJ00278;SJ05770;SJ09250;SJ10140;SJ00782;SJ11705;SJ12026;SJ00952;SJ13891;SJ14691;SJ15075;SJ17098;SJ18503;SJ16078;SJ11150;SJ20295;SJ04136;SJ14918;SJ19101;SJ19425;SJ20453;SJ21088;SJ04045…			GO:0016899	oxidoreductase activity, acting on the CH-OH group of donors, oxygen as acceptor	1	1	0.341286	0.713287	SJ06498			GO:0009123	nucleoside monophosphate metabolic process	5	8	0.115384	0.732393	SJ21099;SJ09429;SJ16806;SJ04091;SJ06544
GO:0019866	organelle inner membrane	2	6	0.699075	0.978705	SJ11887;SJ05285			GO:0016901	oxidoreductase activity, acting on the CH-OH group of donors, quinone or similar compound as acceptor	1	1	0.341286	0.713287	SJ18572			GO:0016054	organic acid catabolic process	5	8	0.115384	0.732393	SJ09475;SJ07451;SJ11594;SJ13891;SJ14357
GO:0042170	plastid membrane	2	6	0.699075	0.978705	SJ05285;SJ15088			GO:0033218	amide binding	1	1	0.341286	0.713287	SJ10817			GO:0044282	small molecule catabolic process	5	8	0.115384	0.732393	SJ09475;SJ07451;SJ11594;SJ13891;SJ14357
GO:0043234	protein complex	35	103	0.708125	0.981048	SJ19586;SJ09429;SJ16806;SJ14893;SJ15980;SJ16239;SJ14198;SJ01447;SJ04783;SJ13724;SJ20295;SJ22100;SJ12513;SJ17425;SJ12145;SJ01401;SJ18410;SJ21722;SJ05606;SJ01417;SJ21952;SJ10002;SJ19895;SJ20163;SJ21621;SJ03634;SJ03763;SJ04136;SJ05770;SJ10492;SJ11208;SJ13891;SJ14357;SJ14918;SJ13462			GO:0042277	peptide binding	1	1	0.341286	0.713287	SJ10817			GO:0046395	carboxylic acid catabolic process	5	8	0.115384	0.732393	SJ09475;SJ07451;SJ11594;SJ13891;SJ14357
GO:0000151	ubiquitin ligase complex	1	3	0.737605	0.993218	SJ01417			GO:0046923	ER retention sequence binding	1	1	0.341286	0.713287	SJ10817			GO:0006418	tRNA aminoacylation for protein translation	16	34	0.11613	0.732393	SJ21008;SJ21009;SJ21092;SJ03199;SJ04580;SJ05104;SJ05317;SJ07221;SJ07311;SJ08366;SJ10005;SJ11647;SJ16976;SJ17482;SJ18555;SJ18954
GO:0042579	microbody	1	3	0.737605	0.993218	SJ07451			GO:0051219	phosphoprotein binding	1	1	0.341286	0.713287	SJ00447			GO:1901576	organic substance biosynthetic process	99	252	0.118907	0.732393	SJ19601;SJ04922;SJ21722;SJ03601;SJ07124;SJ10125;SJ14545;SJ00821;SJ14700;SJ17262;SJ20283;SJ02176;SJ03147;SJ05603;SJ00447;SJ10893;SJ00803;SJ12418;SJ13495;SJ13512;SJ14136;SJ05891;SJ19088;SJ07458;SJ05880;SJ22436;SJ16809;SJ11019;SJ19269;SJ19140;SJ20233;SJ21036;SJ22478;SJ02065;SJ07890;SJ10492;SJ12542;SJ13234;SJ14617;SJ16361;SJ16390;SJ01462;SJ03663;SJ04979;SJ03226;SJ05072;SJ09766;SJ00878;SJ21008;SJ21009…
GO:0044434	chloroplast part	5	16	0.739312	0.993218	SJ08158;SJ13194;SJ16260;SJ16806;SJ17425			GO:0052590	sn-glycerol-3-phosphate:ubiquinone oxidoreductase activity	1	1	0.341286	0.713287	SJ18572			GO:0019438	aromatic compound biosynthetic process	25	57	0.126183	0.732393	SJ03601;SJ07124;SJ10125;SJ14545;SJ00821;SJ14700;SJ17262;SJ05891;SJ05880;SJ11019;SJ19269;SJ04979;SJ09429;SJ16806;SJ07094;SJ19601;SJ22386;SJ04091;SJ06544;SJ21705;SJ16809;SJ22514;SJ09235;SJ13173;SJ19144
GO:0044429	mitochondrial part	3	10	0.759732	1	SJ09475;SJ10792;SJ11017			GO:0070566	adenylyltransferase activity	1	1	0.341286	0.713287	SJ04851			GO:0009124	nucleoside monophosphate biosynthetic process	4	6	0.126243	0.732393	SJ09429;SJ16806;SJ04091;SJ06544
GO:0031967	organelle envelope	8	26	0.775516	1	SJ11887;SJ19595;SJ21722;SJ09228;SJ10817;SJ00878;SJ05285;SJ15088			GO:0016746	transferase activity, transferring acyl groups	12	31	0.356224	0.737136	SJ03269;SJ16863;SJ03027;SJ01898;SJ15833;SJ09371;SJ15835;SJ19201;SJ01897;SJ04717;SJ05058;SJ14691			GO:0009142	nucleoside triphosphate biosynthetic process	4	6	0.126243	0.732393	SJ07124;SJ10125;SJ09429;SJ16806
GO:0031975	envelope	8	26	0.775516	1	SJ11887;SJ19595;SJ21722;SJ09228;SJ10817;SJ00878;SJ05285;SJ15088			GO:0016887	ATPase activity	8	20	0.366457	0.743588	SJ13683;SJ03763;SJ09429;SJ16806;SJ20612;SJ22436;SJ13116;SJ06172			GO:0009199	ribonucleoside triphosphate metabolic process	4	6	0.126243	0.732393	SJ07124;SJ10125;SJ09429;SJ16806
GO:0044428	nuclear part	2	7	0.782974	1	SJ00803;SJ13462			GO:0046914	transition metal ion binding	8	20	0.366457	0.743588	SJ20633;SJ03226;SJ03237;SJ03718;SJ05317;SJ09475;SJ12327;SJ17425			GO:0009201	ribonucleoside triphosphate biosynthetic process	4	6	0.126243	0.732393	SJ07124;SJ10125;SJ09429;SJ16806
GO:0044435	plastid part	17	54	0.802359	1	SJ19595;SJ21722;SJ09228;SJ10817;SJ00878;SJ16078;SJ17854;SJ05285;SJ15088;SJ08158;SJ13194;SJ16260;SJ16806;SJ17425;SJ05395;SJ00447;SJ00821			GO:0016616	oxidoreductase activity, acting on the CH-OH group of donors, NAD or NADP as acceptor	5	12	0.39112	0.778515	SJ05880;SJ00878;SJ11913;SJ18471;SJ18572			GO:0015711	organic anion transport	4	6	0.126243	0.732393	SJ14357;SJ00821;SJ19202;SJ13970
GO:0009507	chloroplast	8	27	0.814555	1	SJ05395;SJ08960;SJ18410;SJ08158;SJ13194;SJ16260;SJ16806;SJ17425			GO:0022890	inorganic cation transmembrane transporter activity	5	12	0.39112	0.778515	SJ04783;SJ09429;SJ14893;SJ15980;SJ00853			GO:0006167	AMP biosynthetic process	2	2	0.128259	0.732393	SJ04091;SJ06544
GO:0015934	large ribosomal subunit	1	4	0.832256	1	SJ22043			GO:0008324	cation transmembrane transporter activity	6	15	0.407086	0.793742	SJ04783;SJ09429;SJ14893;SJ15980;SJ16806;SJ00853			GO:0006596	polyamine biosynthetic process	2	2	0.128259	0.732393	SJ19088;SJ07458
GO:0005739	mitochondrion	4	15	0.848161	1	SJ03718;SJ09475;SJ10792;SJ11017			GO:0016747	transferase activity, transferring acyl groups other than amino-acyl groups	6	15	0.407086	0.793742	SJ01898;SJ15833;SJ09371;SJ15835;SJ05058;SJ14691			GO:0006754	ATP biosynthetic process	2	2	0.128259	0.732393	SJ09429;SJ16806
GO:0099568	cytoplasmic region	2	9	0.891406	1	SJ11150;SJ12145			GO:0008094	DNA-dependent ATPase activity	2	4	0.421557	0.793742	SJ13683;SJ03763			GO:0009144	purine nucleoside triphosphate metabolic process	2	2	0.128259	0.732393	SJ09429;SJ16806
GO:0031974	membrane-enclosed lumen	1	5	0.892842	1	SJ00803			GO:0015036	disulfide oxidoreductase activity	2	4	0.421557	0.793742	SJ19341;SJ05307			GO:0009145	purine nucleoside triphosphate biosynthetic process	2	2	0.128259	0.732393	SJ09429;SJ16806
GO:0031981	nuclear lumen	1	5	0.892842	1	SJ00803			GO:0019829	cation-transporting ATPase activity	2	4	0.421557	0.793742	SJ09429;SJ16806			GO:0009205	purine ribonucleoside triphosphate metabolic process	2	2	0.128259	0.732393	SJ09429;SJ16806
GO:0043233	organelle lumen	1	5	0.892842	1	SJ00803			GO:0042625	ATPase coupled ion transmembrane transporter activity	2	4	0.421557	0.793742	SJ09429;SJ16806			GO:0009206	purine ribonucleoside triphosphate biosynthetic process	2	2	0.128259	0.732393	SJ09429;SJ16806
GO:0070013	intracellular organelle lumen	1	5	0.892842	1	SJ00803			GO:0051536	iron-sulfur cluster binding	9	24	0.438055	0.805069	SJ21147;SJ22333;SJ02118;SJ03663;SJ04494;SJ04922;SJ09247;SJ16637;SJ18471			GO:0009226	nucleotide-sugar biosynthetic process	2	2	0.128259	0.732393	SJ14545;SJ05880
GO:0009532	plastid stroma	5	20	0.90082	1	SJ19595;SJ21722;SJ05395;SJ00447;SJ00821			GO:0016667	oxidoreductase activity, acting on a sulfur group of donors	3	7	0.447713	0.805069	SJ19341;SJ05307;SJ04839			GO:0009309	amine biosynthetic process	2	2	0.128259	0.732393	SJ19088;SJ07458
GO:0044464	cell part	243	692	0.923792	1	SJ19586;SJ21952;SJ11887;SJ02514;SJ08960;SJ17854;SJ19595;SJ21722;SJ09228;SJ10817;SJ00878;SJ14198;SJ01447;SJ19089;SJ19150;SJ19733;SJ20206;SJ20244;SJ20488;SJ21009;SJ02896;SJ03472;SJ03480;SJ03728;SJ04229;SJ04251;SJ04922;SJ00278;SJ05770;SJ09250;SJ10140;SJ00782;SJ11705;SJ12026;SJ00952;SJ13891;SJ14691;SJ15075;SJ17098;SJ18503;SJ16078;SJ11150;SJ20295;SJ04136;SJ14918;SJ19101;SJ19425;SJ20453;SJ21088;SJ04045…			GO:0016866	intramolecular transferase activity	3	7	0.447713	0.805069	SJ12510;SJ13678;SJ14545			GO:0009790	embryo development	2	2	0.128259	0.732393	SJ13826;SJ03225
GO:0044446	intracellular organelle part	44	144	0.944671	1	SJ19586;SJ21952;SJ11887;SJ19595;SJ21722;SJ09228;SJ10817;SJ00878;SJ16078;SJ17854;SJ11150;SJ04136;SJ14918;SJ05285;SJ15088;SJ00803;SJ17098;SJ19089;SJ19733;SJ08158;SJ13194;SJ16260;SJ16806;SJ17425;SJ07673;SJ13802;SJ12145;SJ01401;SJ05395;SJ10151;SJ22043;SJ00447;SJ00821;SJ19974;SJ02896;SJ05639;SJ12275;SJ00952;SJ17566;SJ18503;SJ09475;SJ10792;SJ11017;SJ13462			GO:0004674	protein serine/threonine kinase activity	4	10	0.462511	0.805069	SJ03118;SJ09709;SJ11150;SJ16326			GO:0009909	regulation of flower development	2	2	0.128259	0.732393	SJ21722;SJ01417
GO:0044422	organelle part	46	150	0.945176	1	SJ19586;SJ21952;SJ11887;SJ19595;SJ21722;SJ09228;SJ10817;SJ00878;SJ16078;SJ17854;SJ11150;SJ04136;SJ14918;SJ05285;SJ22043;SJ10140;SJ17027;SJ15088;SJ00803;SJ17098;SJ19089;SJ19733;SJ08158;SJ13194;SJ16260;SJ16806;SJ17425;SJ07673;SJ13802;SJ12145;SJ01401;SJ05395;SJ10151;SJ00447;SJ00821;SJ19974;SJ02896;SJ05639;SJ12275;SJ00952;SJ17566;SJ18503;SJ09475;SJ10792;SJ11017;SJ13462			GO:0008135	translation factor activity, RNA binding	5	13	0.472696	0.805069	SJ21036;SJ02065;SJ10492;SJ13495;SJ13512			GO:0010817	regulation of hormone levels	2	2	0.128259	0.732393	SJ21722;SJ13826
GO:0032838	cell projection cytoplasm	1	7	0.956366	1	SJ12145			GO:0042578	phosphoric ester hydrolase activity	7	19	0.486719	0.805069	SJ04955;SJ01133;SJ21722;SJ13518;SJ16950;SJ20366;SJ10617			GO:0042401	cellular biogenic amine biosynthetic process	2	2	0.128259	0.732393	SJ19088;SJ07458
GO:0005623	cell	243	697	0.97041	1	SJ19586;SJ21952;SJ11887;SJ02514;SJ08960;SJ17854;SJ19595;SJ21722;SJ09228;SJ10817;SJ00878;SJ14198;SJ01447;SJ19089;SJ19150;SJ19733;SJ20206;SJ20244;SJ20488;SJ21009;SJ02896;SJ03472;SJ03480;SJ03728;SJ04229;SJ04251;SJ04922;SJ00278;SJ05770;SJ09250;SJ10140;SJ00782;SJ11705;SJ12026;SJ00952;SJ13891;SJ14691;SJ15075;SJ17098;SJ18503;SJ16078;SJ11150;SJ20295;SJ04136;SJ14918;SJ19101;SJ19425;SJ20453;SJ21088;SJ04045…			GO:0003677	DNA binding	4	11	0.55044	0.805069	SJ22436;SJ11235;SJ13462;SJ13648			GO:0042445	hormone metabolic process	2	2	0.128259	0.732393	SJ21722;SJ13826
GO:0044463	cell projection part	1	8	0.972187	1	SJ12145			GO:0015075	ion transmembrane transporter activity	7	20	0.551476	0.805069	SJ04783;SJ09429;SJ18245;SJ14893;SJ15980;SJ16806;SJ00853			GO:0043650	dicarboxylic acid biosynthetic process	2	2	0.128259	0.732393	SJ04922;SJ00821
GO:0043227	membrane-bounded organelle	104	326	0.980647	1	SJ19586;SJ21952;SJ11887;SJ19595;SJ21722;SJ09228;SJ10817;SJ00878;SJ19089;SJ19150;SJ19733;SJ20206;SJ20244;SJ20488;SJ21009;SJ02896;SJ03472;SJ03480;SJ03728;SJ04229;SJ04251;SJ04922;SJ00278;SJ05770;SJ09250;SJ10140;SJ00782;SJ11705;SJ12026;SJ00952;SJ13891;SJ14691;SJ15075;SJ17098;SJ18503;SJ16078;SJ17854;SJ20780;SJ05285;SJ22043;SJ17027;SJ15088;SJ00803;SJ05395;SJ08960;SJ18410;SJ19269;SJ19809;SJ20163;SJ20357…			GO:0016776	phosphotransferase activity, phosphate group as acceptor	3	8	0.551518	0.805069	SJ21099;SJ07124;SJ10125			GO:0046033	AMP metabolic process	2	2	0.128259	0.732393	SJ04091;SJ06544
GO:1902494	catalytic complex	3	18	0.981453	1	SJ21722;SJ05606;SJ01417			GO:0016836	hydro-lyase activity	3	8	0.551518	0.805069	SJ04008;SJ05770;SJ16241			GO:0046034	ATP metabolic process	2	2	0.128259	0.732393	SJ09429;SJ16806
GO:0043231	intracellular membrane-bounded organelle	103	324	0.982662	1	SJ19586;SJ21952;SJ19595;SJ21722;SJ09228;SJ10817;SJ00878;SJ19089;SJ19150;SJ19733;SJ20206;SJ20244;SJ20488;SJ21009;SJ02896;SJ03472;SJ03480;SJ03728;SJ04229;SJ04251;SJ04922;SJ00278;SJ05770;SJ09250;SJ10140;SJ00782;SJ11705;SJ12026;SJ00952;SJ13891;SJ14691;SJ15075;SJ17098;SJ18503;SJ16078;SJ17854;SJ20780;SJ05285;SJ15088;SJ00803;SJ05395;SJ08960;SJ18410;SJ19269;SJ19809;SJ20163;SJ20357;SJ20527;SJ20633;SJ21008…			GO:0008080	N-acetyltransferase activity	2	5	0.554943	0.805069	SJ01898;SJ15833			GO:0048831	regulation of shoot system development	2	2	0.128259	0.732393	SJ21722;SJ01417
GO:0009536	plastid	46	163	0.992404	1	SJ19595;SJ21722;SJ09228;SJ10817;SJ00878;SJ19089;SJ19150;SJ19733;SJ20206;SJ20244;SJ20488;SJ21009;SJ02896;SJ03472;SJ03480;SJ03728;SJ04229;SJ04251;SJ04922;SJ00278;SJ05770;SJ09250;SJ10140;SJ00782;SJ11705;SJ12026;SJ00952;SJ13891;SJ14691;SJ15075;SJ17098;SJ18503;SJ16078;SJ17854;SJ05285;SJ15088;SJ05395;SJ08960;SJ18410;SJ08158;SJ13194;SJ16260;SJ16806;SJ17425;SJ00447;SJ00821			GO:0016407	acetyltransferase activity	2	5	0.554943	0.805069	SJ01898;SJ15833			GO:0098542	defense response to other organism	2	2	0.128259	0.732393	SJ00878;SJ13891
GO:0043228	non-membrane-bounded organelle	33	123	0.992538	1	SJ11150;SJ04136;SJ14918;SJ17805;SJ19089;SJ15501;SJ01421;SJ20357;SJ20527;SJ03763;SJ08608;SJ00821;SJ11208;SJ11686;SJ14628;SJ17027;SJ07673;SJ13802;SJ12145;SJ01401;SJ22043;SJ19595;SJ22151;SJ22156;SJ07885;SJ07886;SJ19974;SJ02896;SJ05639;SJ12275;SJ00952;SJ17566;SJ18503			GO:0016782	transferase activity, transferring sulfur-containing groups	2	5	0.554943	0.805069	SJ03663;SJ09474			GO:2000241	regulation of reproductive process	2	2	0.128259	0.732393	SJ21722;SJ01417
GO:0043232	intracellular non-membrane-bounded organelle	33	123	0.992538	1	SJ11150;SJ04136;SJ14918;SJ17805;SJ19089;SJ15501;SJ01421;SJ20357;SJ20527;SJ03763;SJ08608;SJ00821;SJ11208;SJ11686;SJ14628;SJ17027;SJ07673;SJ13802;SJ12145;SJ01401;SJ22043;SJ19595;SJ22151;SJ22156;SJ07885;SJ07886;SJ19974;SJ02896;SJ05639;SJ12275;SJ00952;SJ17566;SJ18503			GO:0016783	sulfurtransferase activity	2	5	0.554943	0.805069	SJ03663;SJ09474			GO:0009059	macromolecule biosynthetic process	48	117	0.13179	0.732393	SJ14700;SJ17262;SJ00821;SJ20283;SJ02176;SJ03147;SJ05603;SJ00447;SJ10893;SJ00803;SJ12418;SJ13495;SJ13512;SJ14136;SJ22436;SJ16809;SJ19140;SJ20233;SJ21036;SJ22478;SJ02065;SJ07890;SJ10492;SJ12542;SJ13234;SJ14617;SJ16361;SJ16390;SJ01462;SJ21008;SJ21009;SJ21092;SJ03199;SJ04580;SJ05104;SJ05317;SJ07221;SJ07311;SJ08366;SJ10005;SJ11647;SJ16976;SJ17482;SJ18555;SJ18954;SJ13877;SJ00546;SJ11150
GO:0005929	cilium	1	15	0.998835	1	SJ12145			GO:0051540	metal cluster binding	11	32	0.555403	0.805069	SJ20366;SJ00704;SJ21147;SJ22333;SJ02118;SJ03663;SJ04494;SJ04922;SJ09247;SJ16637;SJ18471			GO:0009225	nucleotide-sugar metabolic process	3	4	0.134289	0.732393	SJ14545;SJ04008;SJ05880
GO:0042995	cell projection	2	21	0.999011	1	SJ12145;SJ18505			GO:0004084	branched-chain-amino-acid transaminase activity	1	2	0.566244	0.805069	SJ06412			GO:0009404	toxin metabolic process	3	4	0.134289	0.732393	SJ21722;SJ13891;SJ14357
GO:0005875	microtubule associated complex	2	25	0.999815	1	SJ12145;SJ01401			GO:0004177	aminopeptidase activity	1	2	0.566244	0.805069	SJ01604			GO:0018022	peptidyl-lysine methylation	3	4	0.134289	0.732393	SJ03472;SJ13802;SJ01417
GO:0015630	microtubule cytoskeleton	9	56	0.999815	1	SJ11150;SJ12145;SJ01401;SJ22151;SJ22156;SJ04136;SJ07885;SJ07886;SJ14918			GO:0005216	ion channel activity	1	2	0.566244	0.805069	SJ18245			GO:0034968	histone lysine methylation	3	4	0.134289	0.732393	SJ03472;SJ13802;SJ01417
GO:0044430	cytoskeletal part	5	42	0.999929	1	SJ11150;SJ04136;SJ14918;SJ12145;SJ01401			GO:0005253	anion channel activity	1	2	0.566244	0.805069	SJ18245			GO:0048580	regulation of post-embryonic development	3	4	0.134289	0.732393	SJ00447;SJ21722;SJ01417
GO:0005856	cytoskeleton	10	64	0.999951	1	SJ11150;SJ04136;SJ14918;SJ17805;SJ12145;SJ01401;SJ22151;SJ22156;SJ07885;SJ07886			GO:0005254	chloride channel activity	1	2	0.566244	0.805069	SJ18245			GO:0009605	response to external stimulus	12	25	0.142908	0.773448	SJ00878;SJ03118;SJ00447;SJ10151;SJ11594;SJ18789;SJ11017;SJ11150;SJ14691;SJ13891;SJ07451;SJ21722
GO:0043229	intracellular organelle	125	421	0.999969	1	SJ19586;SJ21952;SJ11887;SJ19595;SJ21722;SJ09228;SJ10817;SJ00878;SJ19089;SJ19150;SJ19733;SJ20206;SJ20244;SJ20488;SJ21009;SJ02896;SJ03472;SJ03480;SJ03728;SJ04229;SJ04251;SJ04922;SJ00278;SJ05770;SJ09250;SJ10140;SJ00782;SJ11705;SJ12026;SJ00952;SJ13891;SJ14691;SJ15075;SJ17098;SJ18503;SJ16078;SJ17854;SJ11150;SJ04136;SJ14918;SJ17805;SJ20780;SJ05285;SJ15088;SJ00803;SJ05395;SJ08960;SJ18410;SJ19269;SJ19809…			GO:0008173	RNA methyltransferase activity	1	2	0.566244	0.805069	SJ04205			GO:0044249	cellular biosynthetic process	98	252	0.149737	0.796459	SJ19601;SJ04922;SJ21722;SJ03601;SJ07124;SJ10125;SJ14545;SJ00821;SJ14700;SJ17262;SJ14357;SJ05285;SJ05395;SJ00541;SJ01234;SJ15648;SJ16260;SJ18790;SJ20283;SJ02176;SJ03147;SJ05603;SJ00447;SJ10893;SJ00803;SJ12418;SJ13495;SJ13512;SJ14136;SJ05891;SJ07811;SJ15088;SJ19088;SJ07458;SJ05880;SJ22436;SJ16809;SJ11019;SJ19269;SJ19140;SJ20233;SJ21036;SJ22478;SJ02065;SJ07890;SJ10492;SJ12542;SJ13234;SJ14617;SJ16361…
GO:0043226	organelle	126	441	1	1	SJ19586;SJ21952;SJ11887;SJ19595;SJ21722;SJ09228;SJ10817;SJ00878;SJ19089;SJ19150;SJ19733;SJ20206;SJ20244;SJ20488;SJ21009;SJ02896;SJ03472;SJ03480;SJ03728;SJ04229;SJ04251;SJ04922;SJ00278;SJ05770;SJ09250;SJ10140;SJ00782;SJ11705;SJ12026;SJ00952;SJ13891;SJ14691;SJ15075;SJ17098;SJ18503;SJ16078;SJ17854;SJ11150;SJ04136;SJ14918;SJ17805;SJ20780;SJ18505;SJ05285;SJ22043;SJ17027;SJ15088;SJ00803;SJ12145;SJ05395…			GO:0008374	O-acyltransferase activity	1	2	0.566244	0.805069	SJ14691			GO:0009628	response to abiotic stimulus	19	43	0.159144	0.796459	SJ19253;SJ13826;SJ05770;SJ13891;SJ14545;SJ18304;SJ22436;SJ11017;SJ11686;SJ11150;SJ01604;SJ19412;SJ09130;SJ09228;SJ10140;SJ11594;SJ17098;SJ09475;SJ10817
									GO:0015108	chloride transmembrane transporter activity	1	2	0.566244	0.805069	SJ18245			GO:0003006	developmental process involved in reproduction	13	28	0.162976	0.796459	SJ20527;SJ21009;SJ02158;SJ03118;SJ03225;SJ03472;SJ05601;SJ05770;SJ00447;SJ11150;SJ13826;SJ04248;SJ12066
									GO:0015267	channel activity	1	2	0.566244	0.805069	SJ18245			GO:0043207	response to external biotic stimulus	8	16	0.176352	0.796459	SJ00878;SJ03118;SJ00447;SJ10151;SJ11594;SJ13891;SJ07451;SJ21722
									GO:0015291	secondary active transmembrane transporter activity	1	2	0.566244	0.805069	SJ00853			GO:0051707	response to other organism	8	16	0.176352	0.796459	SJ00878;SJ03118;SJ00447;SJ10151;SJ11594;SJ13891;SJ07451;SJ21722
									GO:0015297	antiporter activity	1	2	0.566244	0.805069	SJ00853			GO:0065008	regulation of biological quality	8	16	0.176352	0.796459	SJ10151;SJ21722;SJ19341;SJ05307;SJ11208;SJ17805;SJ10817;SJ13826
									GO:0015298	solute:cation antiporter activity	1	2	0.566244	0.805069	SJ00853			GO:0006793	phosphorus metabolic process	66	168	0.182374	0.796459	SJ02434;SJ11840;SJ07124;SJ10125;SJ17716;SJ19201;SJ19297;SJ20295;SJ20366;SJ21722;SJ22334;SJ02117;SJ03483;SJ03606;SJ05285;SJ00449;SJ07378;SJ08441;SJ09481;SJ09709;SJ09910;SJ10617;SJ00878;SJ13518;SJ15088;SJ15367;SJ15971;SJ15992;SJ16195;SJ16286;SJ16326;SJ16394;SJ16475;SJ16950;SJ01360;SJ01455;SJ17240;SJ18728;SJ21099;SJ03269;SJ05891;SJ17991;SJ04905;SJ11912;SJ11913;SJ19601;SJ21660;SJ11019;SJ13802;SJ16241…
									GO:0016412	serine O-acyltransferase activity	1	2	0.566244	0.805069	SJ14691			GO:0070647	protein modification by small protein conjugation or removal	5	9	0.185442	0.796459	SJ20122;SJ05601;SJ12066;SJ01027;SJ13802
									GO:0016671	oxidoreductase activity, acting on a sulfur group of donors, disulfide as acceptor	1	2	0.566244	0.805069	SJ04839			GO:0034660	ncRNA metabolic process	26	62	0.186592	0.796459	SJ02063;SJ02072;SJ07890;SJ21008;SJ21009;SJ21092;SJ03199;SJ04580;SJ05104;SJ05317;SJ07221;SJ07311;SJ08366;SJ10005;SJ11647;SJ16976;SJ17482;SJ18555;SJ18954;SJ04205;SJ20730;SJ05878;SJ08978;SJ16436;SJ03634;SJ14628
									GO:0016742	hydroxymethyl-, formyl- and related transferase activity	1	2	0.566244	0.805069	SJ15530			GO:0032787	monocarboxylic acid metabolic process	22	52	0.198422	0.796459	SJ05204;SJ07665;SJ13678;SJ13891;SJ14545;SJ15971;SJ15992;SJ18304;SJ21722;SJ07451;SJ09475;SJ11594;SJ14357;SJ03663;SJ03480;SJ04454;SJ06616;SJ08104;SJ09228;SJ10792;SJ01234;SJ17425
									GO:0016778	diphosphotransferase activity	1	2	0.566244	0.805069	SJ11019			GO:0009058	biosynthetic process	104	272	0.199049	0.796459	SJ19601;SJ04922;SJ21722;SJ03601;SJ19150;SJ21099;SJ02815;SJ02816;SJ04979;SJ05395;SJ01133;SJ15648;SJ18790;SJ07124;SJ10125;SJ14545;SJ00821;SJ14700;SJ17262;SJ14357;SJ05285;SJ00541;SJ01234;SJ16260;SJ20283;SJ02176;SJ03147;SJ05603;SJ00447;SJ10893;SJ00803;SJ12418;SJ13495;SJ13512;SJ14136;SJ05891;SJ07811;SJ15088;SJ19088;SJ07458;SJ05880;SJ22436;SJ16809;SJ11019;SJ19269;SJ19140;SJ20233;SJ21036;SJ22478;SJ02065…
									GO:0016832	aldehyde-lyase activity	1	2	0.566244	0.805069	SJ13560			GO:0010035	response to inorganic substance	7	14	0.201106	0.796459	SJ20196;SJ00062;SJ00447;SJ07451;SJ10817;SJ13891;SJ14545
									GO:0016846	carbon-sulfur lyase activity	1	2	0.566244	0.805069	SJ09250			GO:1901360	organic cyclic compound metabolic process	109	286	0.204213	0.796459	SJ22043;SJ03472;SJ15501;SJ20122;SJ05601;SJ03601;SJ03587;SJ21120;SJ02796;SJ03071;SJ03697;SJ04504;SJ04580;SJ01027;SJ13368;SJ16926;SJ17132;SJ22334;SJ05285;SJ10663;SJ15367;SJ18191;SJ03634;SJ07124;SJ10125;SJ14545;SJ00821;SJ21099;SJ14700;SJ17262;SJ13826;SJ02063;SJ02072;SJ07890;SJ05891;SJ04008;SJ21722;SJ05880;SJ22436;SJ16809;SJ11019;SJ19269;SJ04905;SJ11912;SJ11913;SJ03763;SJ19601;SJ21660;SJ13802;SJ16241…
									GO:0019207	kinase regulator activity	1	2	0.566244	0.805069	SJ18394			GO:0044710	single-organism metabolic process	168	448	0.205561	0.796459	SJ17716;SJ00878;SJ19601;SJ12221;SJ04922;SJ21722;SJ01133;SJ02796;SJ19150;SJ21099;SJ02815;SJ02816;SJ04979;SJ05395;SJ15648;SJ18790;SJ07124;SJ10125;SJ09475;SJ05204;SJ07665;SJ11913;SJ00821;SJ06412;SJ07811;SJ17774;SJ18541;SJ06617;SJ01234;SJ16195;SJ03269;SJ05770;SJ18471;SJ15388;SJ13826;SJ02063;SJ02072;SJ07890;SJ13678;SJ13891;SJ14545;SJ15971;SJ15992;SJ18304;SJ03472;SJ13802;SJ01417;SJ05891;SJ19201;SJ21782…
									GO:0022803	passive transmembrane transporter activity	1	2	0.566244	0.805069	SJ18245			GO:0006796	phosphate-containing compound metabolic process	64	164	0.206391	0.796459	SJ02434;SJ11840;SJ07124;SJ10125;SJ17716;SJ19201;SJ19297;SJ20295;SJ20366;SJ21722;SJ22334;SJ02117;SJ03483;SJ03606;SJ05285;SJ00449;SJ07378;SJ08441;SJ09481;SJ09709;SJ09910;SJ10617;SJ00878;SJ13518;SJ15088;SJ15367;SJ15971;SJ15992;SJ16195;SJ16286;SJ16326;SJ16394;SJ16475;SJ16950;SJ01360;SJ01455;SJ17240;SJ18728;SJ21099;SJ05891;SJ04905;SJ11912;SJ11913;SJ19601;SJ21660;SJ11019;SJ13802;SJ16241;SJ05743;SJ04783…
									GO:0022838	substrate-specific channel activity	1	2	0.566244	0.805069	SJ18245			GO:0019538	protein metabolic process	85	221	0.209386	0.796459	SJ02796;SJ03472;SJ13802;SJ01417;SJ00821;SJ02158;SJ03411;SJ04248;SJ05743;SJ00449;SJ09709;SJ09910;SJ13116;SJ14186;SJ15606;SJ01360;SJ17240;SJ01604;SJ21678;SJ00138;SJ03773;SJ04056;SJ04839;SJ04996;SJ07840;SJ08978;SJ10817;SJ15457;SJ16788;SJ18304;SJ18571;SJ01496;SJ03027;SJ19140;SJ20233;SJ21036;SJ22478;SJ02065;SJ07890;SJ10492;SJ12542;SJ13234;SJ14617;SJ16361;SJ16390;SJ01462;SJ13891;SJ14357;SJ20122;SJ05601…
									GO:0022857	transmembrane transporter activity	10	30	0.605626	0.855242	SJ04783;SJ09429;SJ18245;SJ13724;SJ11426;SJ14893;SJ15980;SJ16806;SJ00853;SJ06172			GO:0046483	heterocycle metabolic process	107	281	0.210808	0.796459	SJ22043;SJ03472;SJ15501;SJ20122;SJ05601;SJ03601;SJ03587;SJ21120;SJ02796;SJ03071;SJ03697;SJ04504;SJ04580;SJ01027;SJ13368;SJ16926;SJ17132;SJ01234;SJ17329;SJ22334;SJ05285;SJ10663;SJ15367;SJ18191;SJ03634;SJ07124;SJ10125;SJ14545;SJ21099;SJ14700;SJ17262;SJ13826;SJ02063;SJ02072;SJ07890;SJ05891;SJ04008;SJ21722;SJ15088;SJ05880;SJ22436;SJ16809;SJ11019;SJ19269;SJ04905;SJ11912;SJ11913;SJ03763;SJ19601;SJ21660…
									GO:0008168	methyltransferase activity	5	15	0.621993	0.872461	SJ03226;SJ04205;SJ19601;SJ20730;SJ17520			GO:0019748	secondary metabolic process	4	7	0.213345	0.796459	SJ21722;SJ00821;SJ13891;SJ14357
									GO:0016854	racemase and epimerase activity	3	9	0.642714	0.878385	SJ04905;SJ09253;SJ11687			GO:0042254	ribosome biogenesis	4	7	0.213345	0.796459	SJ00340;SJ13564;SJ04205;SJ14628
									GO:0016859	cis-trans isomerase activity	3	9	0.642714	0.878385	SJ04056;SJ15457;SJ16788			GO:0071554	cell wall organization or biogenesis	4	7	0.213345	0.796459	SJ13802;SJ19088;SJ05878;SJ18304
									GO:0046872	metal ion binding	13	40	0.64572	0.878385	SJ20633;SJ03226;SJ03237;SJ03718;SJ05317;SJ09475;SJ12327;SJ17425;SJ21722;SJ03763;SJ04091;SJ05072;SJ09819			GO:0009725	response to hormone	6	12	0.230631	0.796459	SJ21722;SJ08828;SJ05254;SJ11686;SJ13826;SJ14357
									GO:0004518	nuclease activity	2	6	0.664806	0.878385	SJ13826;SJ03587			GO:0072527	pyrimidine-containing compound metabolic process	6	12	0.230631	0.796459	SJ07094;SJ19150;SJ21099;SJ02815;SJ02816;SJ19163
									GO:0008092	cytoskeletal protein binding	2	6	0.664806	0.878385	SJ12145;SJ01401			GO:0044267	cellular protein metabolic process	72	187	0.231188	0.796459	SJ02796;SJ03472;SJ13802;SJ01417;SJ00821;SJ02158;SJ03411;SJ04248;SJ05743;SJ00449;SJ09709;SJ09910;SJ13116;SJ14186;SJ15606;SJ01360;SJ17240;SJ01604;SJ21678;SJ00138;SJ03773;SJ04056;SJ04839;SJ04996;SJ07840;SJ08978;SJ10817;SJ15457;SJ16788;SJ18304;SJ18571;SJ01496;SJ03027;SJ19140;SJ20233;SJ21036;SJ22478;SJ02065;SJ07890;SJ10492;SJ12542;SJ13234;SJ14617;SJ16361;SJ16390;SJ01462;SJ13891;SJ14357;SJ20122;SJ05601…
									GO:0015631	tubulin binding	2	6	0.664806	0.878385	SJ12145;SJ01401			GO:0006812	cation transport	10	22	0.231824	0.796459	SJ19733;SJ17633;SJ04783;SJ09429;SJ13724;SJ14893;SJ15980;SJ16239;SJ16806;SJ00853
									GO:0016410	N-acyltransferase activity	2	6	0.664806	0.878385	SJ01898;SJ15833			GO:0006725	cellular aromatic compound metabolic process	105	277	0.232767	0.796459	SJ22043;SJ03472;SJ15501;SJ20122;SJ05601;SJ03601;SJ03587;SJ21120;SJ02796;SJ03071;SJ03697;SJ04504;SJ04580;SJ01027;SJ13368;SJ16926;SJ17132;SJ22334;SJ05285;SJ10663;SJ15367;SJ18191;SJ03634;SJ07124;SJ10125;SJ14545;SJ00821;SJ21099;SJ14700;SJ17262;SJ13826;SJ02063;SJ02072;SJ07890;SJ05891;SJ04008;SJ21722;SJ05880;SJ22436;SJ16809;SJ11019;SJ19269;SJ04905;SJ11912;SJ11913;SJ03763;SJ19601;SJ21660;SJ13802;SJ16241…
									GO:0022891	substrate-specific transmembrane transporter activity	7	22	0.66862	0.878385	SJ04783;SJ09429;SJ18245;SJ14893;SJ15980;SJ16806;SJ00853			GO:0006101	citrate metabolic process	3	5	0.247971	0.796459	SJ03269;SJ05770;SJ18471
									GO:0004175	endopeptidase activity	6	19	0.676281	0.878385	SJ20163;SJ21621;SJ08597;SJ10772;SJ13891;SJ17425			GO:0006479	protein methylation	3	5	0.247971	0.796459	SJ03472;SJ13802;SJ01417
									GO:0003954	NADH dehydrogenase activity	1	3	0.714475	0.878385	SJ22333			GO:0008213	protein alkylation	3	5	0.247971	0.796459	SJ03472;SJ13802;SJ01417
									GO:0004003	ATP-dependent DNA helicase activity	1	3	0.714475	0.878385	SJ13683			GO:0009620	response to fungus	3	5	0.247971	0.796459	SJ13891;SJ21722;SJ07451
									GO:0004721	phosphoprotein phosphatase activity	1	3	0.714475	0.878385	SJ21722			GO:0016571	histone methylation	3	5	0.247971	0.796459	SJ03472;SJ13802;SJ01417
									GO:0008026	ATP-dependent helicase activity	1	3	0.714475	0.878385	SJ13683			GO:0018205	peptidyl-lysine modification	3	5	0.247971	0.796459	SJ03472;SJ13802;SJ01417
									GO:0016620	oxidoreductase activity, acting on the aldehyde or oxo group of donors, NAD or NADP as acceptor	1	3	0.714475	0.878385	SJ06359			GO:0048229	gametophyte development	3	5	0.247971	0.796459	SJ03472;SJ07451;SJ11150
									GO:0016628	oxidoreductase activity, acting on the CH-CH group of donors, NAD or NADP as acceptor	1	3	0.714475	0.878385	SJ00203			GO:0051239	regulation of multicellular organismal process	3	5	0.247971	0.796459	SJ00447;SJ21722;SJ01417
									GO:0016655	oxidoreductase activity, acting on NAD(P)H, quinone or similar compound as acceptor	1	3	0.714475	0.878385	SJ22333			GO:0072350	tricarboxylic acid metabolic process	3	5	0.247971	0.796459	SJ03269;SJ05770;SJ18471
									GO:0016833	oxo-acid-lyase activity	1	3	0.714475	0.878385	SJ17628			GO:2000026	regulation of multicellular organismal development	3	5	0.247971	0.796459	SJ00447;SJ21722;SJ01417
									GO:0019201	nucleotide kinase activity	1	3	0.714475	0.878385	SJ21099			GO:0006811	ion transport	21	51	0.252107	0.796459	SJ14691;SJ18245;SJ14357;SJ19733;SJ17633;SJ17065;SJ04783;SJ09429;SJ13724;SJ14893;SJ15980;SJ16239;SJ16806;SJ00821;SJ00853;SJ04098;SJ07172;SJ16069;SJ17098;SJ19202;SJ13970
									GO:0019205	nucleobase-containing compound kinase activity	1	3	0.714475	0.878385	SJ21099			GO:0051704	multi-organism process	9	20	0.261826	0.796459	SJ00878;SJ03472;SJ03118;SJ00447;SJ10151;SJ11594;SJ13891;SJ07451;SJ21722
									GO:0050136	NADH dehydrogenase (quinone) activity	1	3	0.714475	0.878385	SJ22333			GO:0000003	reproduction	14	33	0.266214	0.796459	SJ03472;SJ20527;SJ21009;SJ02158;SJ03118;SJ03225;SJ05601;SJ05770;SJ00447;SJ11150;SJ13826;SJ14136;SJ04248;SJ12066
									GO:0070035	purine NTP-dependent helicase activity	1	3	0.714475	0.878385	SJ13683			GO:0022414	reproductive process	14	33	0.266214	0.796459	SJ03472;SJ20527;SJ21009;SJ02158;SJ03118;SJ03225;SJ05601;SJ05770;SJ00447;SJ11150;SJ13826;SJ14136;SJ04248;SJ12066
									GO:0016835	carbon-oxygen lyase activity	3	10	0.719944	0.879932	SJ04008;SJ05770;SJ16241			GO:0016570	histone modification	5	10	0.266508	0.796459	SJ02796;SJ03472;SJ13802;SJ01417;SJ10893
									GO:0070011	peptidase activity, acting on L-amino acid peptides	9	30	0.746671	0.907291	SJ20163;SJ21621;SJ08597;SJ10772;SJ13891;SJ17425;SJ00782;SJ13651;SJ01604			GO:0072528	pyrimidine-containing compound biosynthetic process	5	10	0.266508	0.796459	SJ07094;SJ19150;SJ21099;SJ02815;SJ02816
									GO:0016788	hydrolase activity, acting on ester bonds	9	31	0.78463	0.942956	SJ04955;SJ01133;SJ21722;SJ13826;SJ13518;SJ16950;SJ03587;SJ20366;SJ10617			GO:0006820	anion transport	7	15	0.266705	0.796459	SJ14691;SJ18245;SJ14357;SJ17065;SJ00821;SJ19202;SJ13970
									GO:0003678	DNA helicase activity	1	4	0.812115	0.942956	SJ13683			GO:0016072	rRNA metabolic process	7	15	0.266705	0.796459	SJ04205;SJ20730;SJ21009;SJ05878;SJ08978;SJ16436;SJ14628
									GO:0008238	exopeptidase activity	1	4	0.812115	0.942956	SJ01604			GO:0044711	single-organism biosynthetic process	44	113	0.268094	0.796459	SJ19601;SJ04922;SJ21722;SJ19150;SJ21099;SJ02815;SJ02816;SJ04979;SJ05395;SJ01133;SJ15648;SJ18790;SJ07124;SJ10125;SJ00821;SJ05891;SJ03663;SJ03226;SJ05072;SJ09766;SJ00878;SJ09429;SJ16806;SJ07094;SJ01234;SJ22386;SJ04091;SJ06544;SJ20802;SJ07811;SJ21705;SJ16809;SJ22095;SJ22514;SJ09235;SJ13173;SJ19809;SJ20686;SJ04251;SJ06122;SJ17385;SJ19144;SJ09250;SJ11150
									GO:0008509	anion transmembrane transporter activity	1	4	0.812115	0.942956	SJ18245			GO:0043170	macromolecule metabolic process	169	456	0.274491	0.796459	SJ22043;SJ03472;SJ15501;SJ20122;SJ05601;SJ03587;SJ21120;SJ02796;SJ03071;SJ03697;SJ04504;SJ04580;SJ01027;SJ13368;SJ16926;SJ17132;SJ03634;SJ14628;SJ14700;SJ17262;SJ13826;SJ02063;SJ02072;SJ07890;SJ13802;SJ01417;SJ00821;SJ20283;SJ02176;SJ03147;SJ05603;SJ00447;SJ10893;SJ00803;SJ12418;SJ13495;SJ13512;SJ14136;SJ13564;SJ14289;SJ02158;SJ03411;SJ04248;SJ05743;SJ00449;SJ09709;SJ09910;SJ13116;SJ14186;SJ15606…
									GO:0015103	inorganic anion transmembrane transporter activity	1	4	0.812115	0.942956	SJ18245			GO:0046907	intracellular transport	12	28	0.276123	0.796459	SJ03472;SJ13687;SJ17065;SJ19747;SJ01567;SJ12145;SJ21722;SJ05272;SJ09520;SJ03225;SJ00546;SJ14357
									GO:0017136	NAD-dependent histone deacetylase activity	1	4	0.812115	0.942956	SJ10893			GO:0051649	establishment of localization in cell	12	28	0.276123	0.796459	SJ03472;SJ13687;SJ17065;SJ19747;SJ01567;SJ12145;SJ21722;SJ05272;SJ09520;SJ03225;SJ00546;SJ14357
									GO:0034979	NAD-dependent protein deacetylase activity	1	4	0.812115	0.942956	SJ10893			GO:0006511	ubiquitin-dependent protein catabolic process	2	3	0.293077	0.796459	SJ13891;SJ14357
									GO:0044877	macromolecular complex binding	1	4	0.812115	0.942956	SJ02980			GO:0006576	cellular biogenic amine metabolic process	2	3	0.293077	0.796459	SJ19088;SJ07458
									GO:0043169	cation binding	19	65	0.837637	0.963479	SJ20633;SJ03226;SJ03237;SJ03718;SJ05317;SJ09475;SJ12327;SJ17425;SJ21722;SJ03763;SJ04091;SJ05072;SJ09819;SJ22333;SJ03634;SJ04494;SJ04905;SJ07891;SJ01604			GO:0006595	polyamine metabolic process	2	3	0.293077	0.796459	SJ19088;SJ07458
									GO:0008233	peptidase activity	14	50	0.860903	0.963479	SJ20163;SJ21621;SJ08597;SJ10772;SJ13891;SJ17425;SJ02903;SJ04794;SJ07726;SJ16573;SJ01473;SJ00782;SJ13651;SJ01604			GO:0006972	hyperosmotic response	2	3	0.293077	0.796459	SJ09475;SJ10817
									GO:0016705	oxidoreductase activity, acting on paired donors, with incorporation or reduction of molecular oxygen	2	9	0.868533	0.963479	SJ05072;SJ09228			GO:0008064	regulation of actin polymerization or depolymerization	2	3	0.293077	0.796459	SJ11208;SJ17805
									GO:0016810	hydrolase activity, acting on carbon-nitrogen (but not peptide) bonds	2	9	0.868533	0.963479	SJ10893;SJ19150			GO:0009148	pyrimidine nucleoside triphosphate biosynthetic process	2	3	0.293077	0.796459	SJ07124;SJ10125
									GO:0008237	metallopeptidase activity	1	5	0.876408	0.963479	SJ01604			GO:0009208	pyrimidine ribonucleoside triphosphate metabolic process	2	3	0.293077	0.796459	SJ07124;SJ10125
									GO:0016773	phosphotransferase activity, alcohol group as acceptor	19	68	0.892496	0.963479	SJ03118;SJ09709;SJ11150;SJ16326;SJ21722;SJ02057;SJ03348;SJ03411;SJ00449;SJ08441;SJ09910;SJ11664;SJ11977;SJ13116;SJ14523;SJ01360;SJ17240;SJ17409;SJ12221			GO:0009209	pyrimidine ribonucleoside triphosphate biosynthetic process	2	3	0.293077	0.796459	SJ07124;SJ10125
									GO:0004672	protein kinase activity	18	65	0.896413	0.963479	SJ03118;SJ09709;SJ11150;SJ16326;SJ21722;SJ02057;SJ03348;SJ03411;SJ00449;SJ08441;SJ09910;SJ11664;SJ11977;SJ13116;SJ14523;SJ01360;SJ17240;SJ17409			GO:0009308	amine metabolic process	2	3	0.293077	0.796459	SJ19088;SJ07458
									GO:0016462	pyrophosphatase activity	37	126	0.900136	0.963479	SJ13683;SJ03763;SJ04136;SJ12145;SJ01401;SJ21722;SJ17098;SJ18507;SJ09429;SJ16806;SJ20366;SJ20527;SJ21036;SJ22151;SJ22156;SJ22618;SJ02065;SJ02499;SJ02643;SJ03965;SJ05160;SJ07885;SJ07886;SJ00546;SJ09130;SJ10231;SJ11729;SJ13495;SJ13512;SJ13780;SJ14357;SJ16814;SJ01370;SJ20612;SJ22436;SJ13116;SJ06172			GO:0010638	positive regulation of organelle organization	2	3	0.293077	0.796459	SJ11208;SJ17805
									GO:0004386	helicase activity	2	10	0.90568	0.963479	SJ13683;SJ18507			GO:0015849	organic acid transport	2	3	0.293077	0.796459	SJ14357;SJ00821
									GO:0016627	oxidoreductase activity, acting on the CH-CH group of donors	2	10	0.90568	0.963479	SJ07451;SJ00203			GO:0019751	polyol metabolic process	2	3	0.293077	0.796459	SJ17716;SJ11594
									GO:0043167	ion binding	34	118	0.91598	0.963479	SJ20633;SJ03226;SJ03237;SJ03718;SJ05317;SJ09475;SJ12327;SJ17425;SJ21722;SJ03763;SJ04091;SJ05072;SJ09819;SJ20802;SJ05058;SJ09474;SJ11569;SJ15530;SJ22333;SJ03634;SJ04494;SJ04905;SJ07891;SJ01604;SJ19008;SJ20716;SJ21782;SJ22618;SJ04136;SJ04461;SJ04722;SJ05673;SJ00511;SJ15949			GO:0030832	regulation of actin filament length	2	3	0.293077	0.796459	SJ11208;SJ17805
									GO:0016817	hydrolase activity, acting on acid anhydrides	40	137	0.916121	0.963479	SJ13683;SJ03763;SJ04136;SJ12145;SJ01401;SJ21722;SJ17098;SJ18507;SJ09429;SJ16806;SJ20366;SJ20527;SJ21036;SJ22151;SJ22156;SJ22618;SJ02065;SJ02499;SJ02643;SJ03965;SJ05160;SJ07885;SJ07886;SJ00546;SJ09130;SJ10231;SJ11729;SJ13495;SJ13512;SJ13780;SJ14357;SJ16814;SJ01370;SJ02980;SJ05601;SJ20612;SJ22436;SJ13116;SJ00447;SJ06172			GO:0030833	regulation of actin filament polymerization	2	3	0.293077	0.796459	SJ11208;SJ17805
									GO:0004407	histone deacetylase activity	1	6	0.918728	0.963479	SJ10893			GO:0030838	positive regulation of actin filament polymerization	2	3	0.293077	0.796459	SJ11208;SJ17805
									GO:0016651	oxidoreductase activity, acting on NAD(P)H	1	6	0.918728	0.963479	SJ22333			GO:0031334	positive regulation of protein complex assembly	2	3	0.293077	0.796459	SJ11208;SJ17805
									GO:0016811	hydrolase activity, acting on carbon-nitrogen (but not peptide) bonds, in linear amides	1	6	0.918728	0.963479	SJ10893			GO:0032271	regulation of protein polymerization	2	3	0.293077	0.796459	SJ11208;SJ17805
									GO:0019213	deacetylase activity	1	6	0.918728	0.963479	SJ10893			GO:0032273	positive regulation of protein polymerization	2	3	0.293077	0.796459	SJ11208;SJ17805
									GO:0033558	protein deacetylase activity	1	6	0.918728	0.963479	SJ10893			GO:0032535	regulation of cellular component size	2	3	0.293077	0.796459	SJ11208;SJ17805
									GO:0000166	nucleotide binding	6	26	0.924544	0.963479	SJ04461;SJ05204;SJ07665;SJ08640;SJ11912;SJ16894			GO:0032956	regulation of actin cytoskeleton organization	2	3	0.293077	0.796459	SJ11208;SJ17805
									GO:1901265	nucleoside phosphate binding	6	26	0.924544	0.963479	SJ04461;SJ05204;SJ07665;SJ08640;SJ11912;SJ16894			GO:0032970	regulation of actin filament-based process	2	3	0.293077	0.796459	SJ11208;SJ17805
									GO:0016740	transferase activity	141	447	0.924551	0.963479	SJ03118;SJ09709;SJ11150;SJ16326;SJ19297;SJ19563;SJ20921;SJ03060;SJ03410;SJ11594;SJ11782;SJ11840;SJ13034;SJ15088;SJ15367;SJ18879;SJ01496;SJ19268;SJ19575;SJ20314;SJ20500;SJ20564;SJ01690;SJ20712;SJ20716;SJ20949;SJ21402;SJ21660;SJ21808;SJ22334;SJ22548;SJ02117;SJ02158;SJ02434;SJ03483;SJ05072;SJ05824;SJ06681;SJ06966;SJ00340;SJ07811;SJ08557;SJ08679;SJ09129;SJ10792;SJ00719;SJ00866;SJ11199;SJ11413;SJ11595…			GO:0043254	regulation of protein complex assembly	2	3	0.293077	0.796459	SJ11208;SJ17805
									GO:0016818	hydrolase activity, acting on acid anhydrides, in phosphorus-containing anhydrides	39	135	0.926599	0.963479	SJ13683;SJ03763;SJ04136;SJ12145;SJ01401;SJ21722;SJ17098;SJ18507;SJ09429;SJ16806;SJ20366;SJ20527;SJ21036;SJ22151;SJ22156;SJ22618;SJ02065;SJ02499;SJ02643;SJ03965;SJ05160;SJ07885;SJ07886;SJ00546;SJ09130;SJ10231;SJ11729;SJ13495;SJ13512;SJ13780;SJ14357;SJ16814;SJ01370;SJ02980;SJ05601;SJ20612;SJ22436;SJ13116;SJ06172			GO:0044087	regulation of cellular component biogenesis	2	3	0.293077	0.796459	SJ11208;SJ17805
									GO:0017111	nucleoside-triphosphatase activity	35	123	0.93269	0.965011	SJ13683;SJ03763;SJ04136;SJ12145;SJ01401;SJ18507;SJ09429;SJ16806;SJ20366;SJ20527;SJ21036;SJ22151;SJ22156;SJ22618;SJ02065;SJ02499;SJ02643;SJ03965;SJ05160;SJ07885;SJ07886;SJ00546;SJ09130;SJ10231;SJ11729;SJ13495;SJ13512;SJ13780;SJ14357;SJ16814;SJ01370;SJ20612;SJ22436;SJ13116;SJ06172			GO:0044089	positive regulation of cellular component biogenesis	2	3	0.293077	0.796459	SJ11208;SJ17805
									GO:0016301	kinase activity	32	115	0.945393	0.966337	SJ03118;SJ09709;SJ11150;SJ16326;SJ19297;SJ19563;SJ20921;SJ03060;SJ03410;SJ11594;SJ11782;SJ11840;SJ13034;SJ15088;SJ15367;SJ18879;SJ01496;SJ21099;SJ21722;SJ02057;SJ03348;SJ03411;SJ00449;SJ08441;SJ09910;SJ11664;SJ11977;SJ13116;SJ14523;SJ01360;SJ17240;SJ17409			GO:0044106	cellular amine metabolic process	2	3	0.293077	0.796459	SJ19088;SJ07458
									GO:0003824	catalytic activity	414	1245	0.947589	0.966337	SJ13683;SJ03763;SJ21008;SJ21009;SJ21092;SJ02063;SJ02072;SJ03199;SJ04580;SJ05104;SJ05317;SJ07221;SJ07311;SJ08366;SJ10005;SJ11647;SJ16976;SJ17482;SJ18555;SJ18954;SJ05072;SJ09228;SJ04955;SJ01133;SJ03118;SJ09709;SJ11150;SJ16326;SJ05204;SJ07665;SJ11330;SJ19297;SJ19563;SJ20921;SJ03060;SJ03410;SJ11594;SJ11782;SJ11840;SJ13034;SJ15088;SJ15367;SJ18879;SJ01496;SJ19268;SJ19575;SJ20314;SJ20500;SJ20564;SJ01690…			GO:0044550	secondary metabolite biosynthetic process	2	3	0.293077	0.796459	SJ21722;SJ00821
									GO:0046983	protein dimerization activity	3	16	0.948743	0.966337	SJ08608;SJ11235;SJ13462			GO:0045010	actin nucleation	2	3	0.293077	0.796459	SJ11208;SJ17805
									GO:0016757	transferase activity, transferring glycosyl groups	2	12	0.952466	0.966337	SJ19144;SJ18266			GO:0046942	carboxylic acid transport	2	3	0.293077	0.796459	SJ14357;SJ00821
									GO:0016787	hydrolase activity	96	321	0.969641	0.977339	SJ13683;SJ03763;SJ04955;SJ01133;SJ04136;SJ12145;SJ01401;SJ21722;SJ10893;SJ19150;SJ17098;SJ18507;SJ20163;SJ21621;SJ08597;SJ10772;SJ13891;SJ17425;SJ20196;SJ20295;SJ20357;SJ21660;SJ22508;SJ02246;SJ03475;SJ00010;SJ05236;SJ05743;SJ06121;SJ06192;SJ06439;SJ00511;SJ08976;SJ09020;SJ09777;SJ09819;SJ10678;SJ10681;SJ10915;SJ11196;SJ11734;SJ11840;SJ12415;SJ15379;SJ15396;SJ15949;SJ16350;SJ16737;SJ17533;SJ17991…			GO:0048583	regulation of response to stimulus	2	3	0.293077	0.796459	SJ10151;SJ05743
									GO:0003774	motor activity	3	18	0.972663	0.977339	SJ04136;SJ12145;SJ01401			GO:0051130	positive regulation of cellular component organization	2	3	0.293077	0.796459	SJ11208;SJ17805
									GO:0016772	transferase activity, transferring phosphorus-containing groups	59	215	0.990378	0.990378	SJ03118;SJ09709;SJ11150;SJ16326;SJ19297;SJ19563;SJ20921;SJ03060;SJ03410;SJ11594;SJ11782;SJ11840;SJ13034;SJ15088;SJ15367;SJ18879;SJ01496;SJ04851;SJ11019;SJ21099;SJ07124;SJ10125;SJ02176;SJ03147;SJ05272;SJ00546;SJ00803;SJ21722;SJ02057;SJ03348;SJ03411;SJ00449;SJ08441;SJ09910;SJ11664;SJ11977;SJ13116;SJ14523;SJ01360;SJ17240;SJ17409;SJ12221;SJ20134;SJ03071;SJ19641;SJ19950;SJ21513;SJ02274;SJ05891;SJ09863…			GO:0051493	regulation of cytoskeleton organization	2	3	0.293077	0.796459	SJ11208;SJ17805
																		GO:0051495	positive regulation of cytoskeleton organization	2	3	0.293077	0.796459	SJ11208;SJ17805
																		GO:0090066	regulation of anatomical structure size	2	3	0.293077	0.796459	SJ11208;SJ17805
																		GO:0090558	plant epidermis development	2	3	0.293077	0.796459	SJ13826;SJ11150
																		GO:0044723	single-organism carbohydrate metabolic process	13	31	0.295235	0.796459	SJ17716;SJ12221;SJ05204;SJ07665;SJ11913;SJ05395;SJ15388;SJ05878;SJ13891;SJ14357;SJ14545;SJ18304;SJ11594
																		GO:0006090	pyruvate metabolic process	8	18	0.296538	0.796459	SJ05204;SJ07665;SJ13678;SJ13891;SJ14545;SJ15971;SJ15992;SJ18304
																		GO:0005975	carbohydrate metabolic process	19	47	0.300853	0.796459	SJ17716;SJ12221;SJ09253;SJ09481;SJ11840;SJ16286;SJ16863;SJ05204;SJ07665;SJ11913;SJ05395;SJ15388;SJ05878;SJ13891;SJ14357;SJ14545;SJ18304;SJ13802;SJ11594
																		GO:0009719	response to endogenous stimulus	6	13	0.305908	0.796459	SJ21722;SJ08828;SJ05254;SJ11686;SJ13826;SJ14357
																		GO:0009141	nucleoside triphosphate metabolic process	4	8	0.311305	0.796459	SJ07124;SJ10125;SJ09429;SJ16806
																		GO:0009991	response to extracellular stimulus	4	8	0.311305	0.796459	SJ18789;SJ11017;SJ11150;SJ14691
																		GO:0018193	peptidyl-amino acid modification	4	8	0.311305	0.796459	SJ03472;SJ13802;SJ01417;SJ03027
																		GO:0031668	cellular response to extracellular stimulus	4	8	0.311305	0.796459	SJ18789;SJ11017;SJ11150;SJ14691
																		GO:0046496	nicotinamide nucleotide metabolic process	4	8	0.311305	0.796459	SJ04905;SJ11912;SJ11913;SJ19144
																		GO:0071496	cellular response to external stimulus	4	8	0.311305	0.796459	SJ18789;SJ11017;SJ11150;SJ14691
																		GO:0051641	cellular localization	14	34	0.312749	0.796459	SJ03472;SJ13687;SJ17065;SJ19747;SJ01567;SJ12145;SJ21722;SJ05272;SJ09520;SJ03225;SJ10817;SJ00546;SJ14357;SJ00511
																		GO:0006520	cellular amino acid metabolic process	40	104	0.315711	0.796459	SJ19601;SJ04922;SJ09475;SJ06412;SJ07811;SJ17774;SJ18541;SJ02063;SJ02072;SJ07890;SJ19088;SJ20686;SJ17385;SJ21722;SJ03226;SJ21008;SJ21009;SJ21092;SJ03199;SJ04580;SJ05104;SJ05317;SJ07221;SJ07311;SJ08366;SJ10005;SJ11647;SJ16976;SJ17482;SJ18555;SJ18954;SJ09474;SJ20802;SJ22095;SJ19809;SJ04251;SJ06122;SJ00821;SJ15530;SJ09250
																		GO:0009657	plastid organization	7	16	0.33698	0.796459	SJ21009;SJ05395;SJ20922;SJ21008;SJ05285;SJ12418;SJ01462
																		GO:0006974	cellular response to DNA damage stimulus	5	11	0.353332	0.796459	SJ04504;SJ05603;SJ22436;SJ15949;SJ01447
																		GO:1901607	alpha-amino acid biosynthetic process	5	11	0.353332	0.796459	SJ19601;SJ04922;SJ20802;SJ22095;SJ09250
																		GO:1901615	organic hydroxy compound metabolic process	5	11	0.353332	0.796459	SJ17716;SJ21722;SJ17425;SJ01133;SJ11594
																		GO:0000394	RNA splicing, via endonucleolytic cleavage and ligation	1	1	0.35835	0.796459	SJ03634
																		GO:0000724	double-strand break repair via homologous recombination	1	1	0.35835	0.796459	SJ22436
																		GO:0000741	karyogamy	1	1	0.35835	0.796459	SJ03472
																		GO:0000959	mitochondrial RNA metabolic process	1	1	0.35835	0.796459	SJ05317
																		GO:0001708	cell fate specification	1	1	0.35835	0.796459	SJ03763
																		GO:0006013	mannose metabolic process	1	1	0.35835	0.796459	SJ14545
																		GO:0006071	glycerol metabolic process	1	1	0.35835	0.796459	SJ11594
																		GO:0006089	lactate metabolic process	1	1	0.35835	0.796459	SJ17425
																		GO:0006308	DNA catabolic process	1	1	0.35835	0.796459	SJ03763
																		GO:0006338	chromatin remodeling	1	1	0.35835	0.796459	SJ02980
																		GO:0006527	arginine catabolic process	1	1	0.35835	0.796459	SJ09475
																		GO:0006528	asparagine metabolic process	1	1	0.35835	0.796459	SJ22095
																		GO:0006529	asparagine biosynthetic process	1	1	0.35835	0.796459	SJ22095
																		GO:0006536	glutamate metabolic process	1	1	0.35835	0.796459	SJ04922
																		GO:0006537	glutamate biosynthetic process	1	1	0.35835	0.796459	SJ04922
																		GO:0006560	proline metabolic process	1	1	0.35835	0.796459	SJ09475
																		GO:0006591	ornithine metabolic process	1	1	0.35835	0.796459	SJ09475
																		GO:0006772	thiamine metabolic process	1	1	0.35835	0.796459	SJ19163
																		GO:0006814	sodium ion transport	1	1	0.35835	0.796459	SJ00853
																		GO:0006997	nucleus organization	1	1	0.35835	0.796459	SJ03472
																		GO:0009065	glutamine family amino acid catabolic process	1	1	0.35835	0.796459	SJ09475
																		GO:0009084	glutamine family amino acid biosynthetic process	1	1	0.35835	0.796459	SJ04922
																		GO:0009566	fertilization	1	1	0.35835	0.796459	SJ03472
																		GO:0009625	response to insect	1	1	0.35835	0.796459	SJ07451
																		GO:0009664	plant-type cell wall organization	1	1	0.35835	0.796459	SJ13802
																		GO:0009683	indoleacetic acid metabolic process	1	1	0.35835	0.796459	SJ21722
																		GO:0009694	jasmonic acid metabolic process	1	1	0.35835	0.796459	SJ07451
																		GO:0009698	phenylpropanoid metabolic process	1	1	0.35835	0.796459	SJ00821
																		GO:0009699	phenylpropanoid biosynthetic process	1	1	0.35835	0.796459	SJ00821
																		GO:0009746	response to hexose	1	1	0.35835	0.796459	SJ11017
																		GO:0009814	defense response, incompatible interaction	1	1	0.35835	0.796459	SJ00878
																		GO:0009850	auxin metabolic process	1	1	0.35835	0.796459	SJ21722
																		GO:0009880	embryonic pattern specification	1	1	0.35835	0.796459	SJ03225
																		GO:0009954	proximal/distal pattern formation	1	1	0.35835	0.796459	SJ13826
																		GO:0010154	fruit development	1	1	0.35835	0.796459	SJ12066
																		GO:0016197	endosomal transport	1	1	0.35835	0.796459	SJ03225
																		GO:0016567	protein ubiquitination	1	1	0.35835	0.796459	SJ13802
																		GO:0018199	peptidyl-glutamine modification	1	1	0.35835	0.796459	SJ03027
																		GO:0019321	pentose metabolic process	1	1	0.35835	0.796459	SJ12221
																		GO:0019400	alditol metabolic process	1	1	0.35835	0.796459	SJ11594
																		GO:0019953	sexual reproduction	1	1	0.35835	0.796459	SJ03472
																		GO:0032507	maintenance of protein location in cell	1	1	0.35835	0.796459	SJ10817
																		GO:0034284	response to monosaccharide	1	1	0.35835	0.796459	SJ11017
																		GO:0034754	cellular hormone metabolic process	1	1	0.35835	0.796459	SJ21722
																		GO:0035437	maintenance of protein localization in endoplasmic reticulum	1	1	0.35835	0.796459	SJ10817
																		GO:0035821	modification of morphology or physiology of other organism	1	1	0.35835	0.796459	SJ10151
																		GO:0042126	nitrate metabolic process	1	1	0.35835	0.796459	SJ05770
																		GO:0042350	GDP-L-fucose biosynthetic process	1	1	0.35835	0.796459	SJ05880
																		GO:0042430	indole-containing compound metabolic process	1	1	0.35835	0.796459	SJ21722
																		GO:0042723	thiamine-containing compound metabolic process	1	1	0.35835	0.796459	SJ19163
																		GO:0043101	purine-containing compound salvage	1	1	0.35835	0.796459	SJ05891
																		GO:0044003	modification by symbiont of host morphology or physiology	1	1	0.35835	0.796459	SJ10151
																		GO:0044403	symbiosis, encompassing mutualism through parasitism	1	1	0.35835	0.796459	SJ10151
																		GO:0044419	interspecies interaction between organisms	1	1	0.35835	0.796459	SJ10151
																		GO:0044703	multi-organism reproductive process	1	1	0.35835	0.796459	SJ03472
																		GO:0045165	cell fate commitment	1	1	0.35835	0.796459	SJ03763
																		GO:0045185	maintenance of protein location	1	1	0.35835	0.796459	SJ10817
																		GO:0046368	GDP-L-fucose metabolic process	1	1	0.35835	0.796459	SJ05880
																		GO:0048284	organelle fusion	1	1	0.35835	0.796459	SJ03472
																		GO:0048316	seed development	1	1	0.35835	0.796459	SJ12066
																		GO:0048588	developmental cell growth	1	1	0.35835	0.796459	SJ14357
																		GO:0048589	developmental growth	1	1	0.35835	0.796459	SJ14357
																		GO:0050832	defense response to fungus	1	1	0.35835	0.796459	SJ13891
																		GO:0051052	regulation of DNA metabolic process	1	1	0.35835	0.796459	SJ03105
																		GO:0051220	cytoplasmic sequestering of protein	1	1	0.35835	0.796459	SJ10817
																		GO:0051651	maintenance of location in cell	1	1	0.35835	0.796459	SJ10817
																		GO:0051701	interaction with host	1	1	0.35835	0.796459	SJ10151
																		GO:0051817	modification of morphology or physiology of other organism involved in symbiotic interaction	1	1	0.35835	0.796459	SJ10151
																		GO:0052031	modulation by symbiont of host defense response	1	1	0.35835	0.796459	SJ10151
																		GO:0052166	positive regulation by symbiont of host innate immune response	1	1	0.35835	0.796459	SJ10151
																		GO:0052167	modulation by symbiont of host innate immune response	1	1	0.35835	0.796459	SJ10151
																		GO:0052173	response to defenses of other organism involved in symbiotic interaction	1	1	0.35835	0.796459	SJ10151
																		GO:0052200	response to host defenses	1	1	0.35835	0.796459	SJ10151
																		GO:0052255	modulation by organism of defense response of other organism involved in symbiotic interaction	1	1	0.35835	0.796459	SJ10151
																		GO:0052305	positive regulation by organism of innate immune response in other organism involved in symbiotic interaction	1	1	0.35835	0.796459	SJ10151
																		GO:0052306	modulation by organism of innate immune response in other organism involved in symbiotic interaction	1	1	0.35835	0.796459	SJ10151
																		GO:0052509	positive regulation by symbiont of host defense response	1	1	0.35835	0.796459	SJ10151
																		GO:0052510	positive regulation by organism of defense response of other organism involved in symbiotic interaction	1	1	0.35835	0.796459	SJ10151
																		GO:0052552	modulation by organism of immune response of other organism involved in symbiotic interaction	1	1	0.35835	0.796459	SJ10151
																		GO:0052553	modulation by symbiont of host immune response	1	1	0.35835	0.796459	SJ10151
																		GO:0052555	positive regulation by organism of immune response of other organism involved in symbiotic interaction	1	1	0.35835	0.796459	SJ10151
																		GO:0052556	positive regulation by symbiont of host immune response	1	1	0.35835	0.796459	SJ10151
																		GO:0052564	response to immune response of other organism involved in symbiotic interaction	1	1	0.35835	0.796459	SJ10151
																		GO:0052572	response to host immune response	1	1	0.35835	0.796459	SJ10151
																		GO:0070972	protein localization to endoplasmic reticulum	1	1	0.35835	0.796459	SJ10817
																		GO:0071265	L-methionine biosynthetic process	1	1	0.35835	0.796459	SJ09250
																		GO:0071669	plant-type cell wall organization or biogenesis	1	1	0.35835	0.796459	SJ13802
																		GO:0072595	maintenance of protein localization in organelle	1	1	0.35835	0.796459	SJ10817
																		GO:0075136	response to host	1	1	0.35835	0.796459	SJ10151
																		GO:0090501	RNA phosphodiester bond hydrolysis	1	1	0.35835	0.796459	SJ13826
																		GO:2001057	reactive nitrogen species metabolic process	1	1	0.35835	0.796459	SJ05770
																		GO:0009607	response to biotic stimulus	8	19	0.362546	0.802418	SJ00878;SJ03118;SJ00447;SJ10151;SJ11594;SJ13891;SJ07451;SJ21722
																		GO:0006631	fatty acid metabolic process	11	27	0.363295	0.802418	SJ07451;SJ09475;SJ11594;SJ13891;SJ14357;SJ03663;SJ03480;SJ04454;SJ06616;SJ08104;SJ09228
																		GO:0006739	NADP metabolic process	3	6	0.369699	0.806512	SJ04905;SJ11912;SJ11913
																		GO:0009067	aspartate family amino acid biosynthetic process	3	6	0.369699	0.806512	SJ20802;SJ22095;SJ09250
																		GO:0048367	shoot system development	3	6	0.369699	0.806512	SJ12066;SJ03118;SJ00447
																		GO:0050793	regulation of developmental process	3	6	0.369699	0.806512	SJ00447;SJ21722;SJ01417
																		GO:1902578	single-organism localization	44	117	0.373324	0.811922	SJ14691;SJ18245;SJ11426;SJ21155;SJ21908;SJ02912;SJ04143;SJ05424;SJ06172;SJ08552;SJ11196;SJ12206;SJ12233;SJ12234;SJ16974;SJ01567;SJ00511;SJ10782;SJ14357;SJ12145;SJ21722;SJ05272;SJ09520;SJ03225;SJ19733;SJ17633;SJ17065;SJ04783;SJ09429;SJ13724;SJ14893;SJ15980;SJ16239;SJ16806;SJ10817;SJ14545;SJ00821;SJ00853;SJ17098;SJ04098;SJ07172;SJ16069;SJ19202;SJ13970
																		GO:0033554	cellular response to stress	10	25	0.403063	0.87392	SJ04504;SJ05603;SJ22436;SJ11017;SJ11150;SJ14691;SJ15949;SJ01447;SJ09475;SJ18789
																		GO:0050896	response to stimulus	66	179	0.408693	0.879834	SJ00878;SJ08828;SJ20471;SJ04504;SJ05603;SJ04804;SJ19253;SJ13826;SJ05770;SJ13891;SJ14545;SJ18304;SJ03118;SJ00447;SJ19088;SJ21722;SJ10151;SJ06601;SJ00546;SJ00893;SJ13528;SJ16568;SJ14357;SJ11686;SJ11594;SJ18789;SJ07451;SJ10678;SJ14691;SJ22436;SJ05601;SJ11017;SJ11150;SJ19412;SJ05832;SJ09130;SJ10140;SJ00821;SJ11938;SJ17098;SJ20196;SJ00062;SJ10817;SJ15949;SJ01447;SJ01604;SJ09475;SJ09228;SJ03718;SJ19577…
																		GO:0006955	immune response	4	9	0.411996	0.879834	SJ00878;SJ19088;SJ21722;SJ13826
																		GO:0009888	tissue development	4	9	0.411996	0.879834	SJ13826;SJ05219;SJ12066;SJ11150
																		GO:0019362	pyridine nucleotide metabolic process	4	9	0.411996	0.879834	SJ04905;SJ11912;SJ11913;SJ19144
																		GO:0045087	innate immune response	4	9	0.411996	0.879834	SJ00878;SJ19088;SJ21722;SJ13826
																		GO:0009056	catabolic process	18	47	0.414436	0.882387	SJ19809;SJ21782;SJ18790;SJ10817;SJ09475;SJ07451;SJ11594;SJ13891;SJ14357;SJ03763;SJ05878;SJ14545;SJ03517;SJ04289;SJ20612;SJ13116;SJ13207;SJ13208
																		GO:0042221	response to chemical	19	50	0.425672	0.903598	SJ08828;SJ20471;SJ13826;SJ13891;SJ14357;SJ11686;SJ00447;SJ07451;SJ10678;SJ14691;SJ21722;SJ11017;SJ11594;SJ20196;SJ00062;SJ10817;SJ14545;SJ03718;SJ05254
																		GO:0044238	primary metabolic process	228	631	0.439537	0.907571	SJ17716;SJ00878;SJ22043;SJ03472;SJ15501;SJ19601;SJ12221;SJ20122;SJ05601;SJ04922;SJ09253;SJ09481;SJ11840;SJ16286;SJ16863;SJ03587;SJ21120;SJ02796;SJ03071;SJ03697;SJ04504;SJ04580;SJ01027;SJ13368;SJ16926;SJ17132;SJ22334;SJ05285;SJ10663;SJ15367;SJ18191;SJ03634;SJ07124;SJ10125;SJ09475;SJ05204;SJ07665;SJ11913;SJ14545;SJ06412;SJ07811;SJ17774;SJ18541;SJ06617;SJ01234;SJ16195;SJ05395;SJ15388;SJ21099;SJ14700…
																		GO:0001932	regulation of protein phosphorylation	2	4	0.451865	0.907571	SJ11150;SJ18394
																		GO:0006066	alcohol metabolic process	2	4	0.451865	0.907571	SJ17716;SJ11594
																		GO:0006364	rRNA processing	2	4	0.451865	0.907571	SJ04205;SJ14628
																		GO:0007015	actin filament organization	2	4	0.451865	0.907571	SJ11208;SJ17805
																		GO:0009132	nucleoside diphosphate metabolic process	2	4	0.451865	0.907571	SJ07124;SJ10125
																		GO:0009147	pyrimidine nucleoside triphosphate metabolic process	2	4	0.451865	0.907571	SJ07124;SJ10125
																		GO:0016049	cell growth	2	4	0.451865	0.907571	SJ14357;SJ05219
																		GO:0019220	regulation of phosphate metabolic process	2	4	0.451865	0.907571	SJ11150;SJ18394
																		GO:0030029	actin filament-based process	2	4	0.451865	0.907571	SJ11208;SJ17805
																		GO:0030036	actin cytoskeleton organization	2	4	0.451865	0.907571	SJ11208;SJ17805
																		GO:0035966	response to topologically incorrect protein	2	4	0.451865	0.907571	SJ13891;SJ14357
																		GO:0042325	regulation of phosphorylation	2	4	0.451865	0.907571	SJ11150;SJ18394
																		GO:0043248	proteasome assembly	2	4	0.451865	0.907571	SJ13891;SJ14357
																		GO:0048522	positive regulation of cellular process	2	4	0.451865	0.907571	SJ11208;SJ17805
																		GO:0048827	phyllome development	2	4	0.451865	0.907571	SJ03118;SJ00447
																		GO:0051174	regulation of phosphorus metabolic process	2	4	0.451865	0.907571	SJ11150;SJ18394
																		GO:0071705	nitrogen compound transport	2	4	0.451865	0.907571	SJ14357;SJ17065
																		GO:0090305	nucleic acid phosphodiester bond hydrolysis	2	4	0.451865	0.907571	SJ03587;SJ13826
																		GO:0032502	developmental process	27	73	0.461851	0.909848	SJ13826;SJ05219;SJ12066;SJ12145;SJ20527;SJ21009;SJ02158;SJ03118;SJ03225;SJ03472;SJ05601;SJ05770;SJ00447;SJ11150;SJ22430;SJ14357;SJ19088;SJ19253;SJ04248;SJ05603;SJ07451;SJ00278;SJ03763;SJ03517;SJ12418;SJ09475;SJ02736
																		GO:0001101	response to acid chemical	6	15	0.463045	0.909848	SJ08828;SJ00447;SJ07451;SJ10678;SJ14691;SJ21722
																		GO:0016070	RNA metabolic process	43	118	0.479705	0.909848	SJ22043;SJ03472;SJ15501;SJ20122;SJ05601;SJ03634;SJ14700;SJ17262;SJ13826;SJ02063;SJ02072;SJ07890;SJ21008;SJ21009;SJ21092;SJ03199;SJ04580;SJ05104;SJ05317;SJ07221;SJ07311;SJ08366;SJ10005;SJ11647;SJ16976;SJ17482;SJ18555;SJ18954;SJ04205;SJ20730;SJ05878;SJ08978;SJ16436;SJ14628;SJ20357;SJ20922;SJ05603;SJ06439;SJ00340;SJ12418;SJ15606;SJ01462;SJ04289
																		GO:0006281	DNA repair	3	7	0.486965	0.909848	SJ22436;SJ15949;SJ01447
																		GO:0006310	DNA recombination	3	7	0.486965	0.909848	SJ22436;SJ05603;SJ14136
																		GO:0009066	aspartate family amino acid metabolic process	3	7	0.486965	0.909848	SJ20802;SJ22095;SJ09250
																		GO:0009108	coenzyme biosynthetic process	3	7	0.486965	0.909848	SJ19163;SJ07891;SJ19144
																		GO:0009267	cellular response to starvation	3	7	0.486965	0.909848	SJ11017;SJ11150;SJ14691
																		GO:0031667	response to nutrient levels	3	7	0.486965	0.909848	SJ11017;SJ11150;SJ14691
																		GO:0031669	cellular response to nutrient levels	3	7	0.486965	0.909848	SJ11017;SJ11150;SJ14691
																		GO:0042594	response to starvation	3	7	0.486965	0.909848	SJ11017;SJ11150;SJ14691
																		GO:0099402	plant organ development	3	7	0.486965	0.909848	SJ13826;SJ03118;SJ00447
																		GO:0007275	multicellular organism development	17	46	0.492447	0.909848	SJ13826;SJ05219;SJ12066;SJ22430;SJ03225;SJ19088;SJ19253;SJ02158;SJ04248;SJ05601;SJ05603;SJ03472;SJ07451;SJ11150;SJ00278;SJ03118;SJ00447
																		GO:0044765	single-organism transport	41	113	0.496205	0.909848	SJ14691;SJ18245;SJ11426;SJ21155;SJ21908;SJ02912;SJ04143;SJ05424;SJ06172;SJ08552;SJ11196;SJ12206;SJ12233;SJ12234;SJ16974;SJ01567;SJ14357;SJ12145;SJ21722;SJ05272;SJ09520;SJ03225;SJ19733;SJ17633;SJ17065;SJ04783;SJ09429;SJ13724;SJ14893;SJ15980;SJ16239;SJ16806;SJ14545;SJ00821;SJ00853;SJ17098;SJ04098;SJ07172;SJ16069;SJ19202;SJ13970
																		GO:0032501	multicellular organismal process	18	49	0.501757	0.909848	SJ13826;SJ12418;SJ05219;SJ12066;SJ22430;SJ03225;SJ19088;SJ19253;SJ02158;SJ04248;SJ05601;SJ05603;SJ03472;SJ07451;SJ11150;SJ00278;SJ03118;SJ00447
																		GO:0044707	single-multicellular organism process	18	49	0.501757	0.909848	SJ13826;SJ12418;SJ05219;SJ12066;SJ22430;SJ03225;SJ19088;SJ19253;SJ02158;SJ04248;SJ05601;SJ05603;SJ03472;SJ07451;SJ11150;SJ00278;SJ03118;SJ00447
																		GO:0043414	macromolecule methylation	4	10	0.508988	0.909848	SJ03472;SJ13802;SJ01417;SJ02796
																		GO:0016569	covalent chromatin modification	5	13	0.525393	0.909848	SJ02796;SJ03472;SJ13802;SJ01417;SJ10893
																		GO:0022613	ribonucleoprotein complex biogenesis	5	13	0.525393	0.909848	SJ00340;SJ13564;SJ04205;SJ06460;SJ14628
																		GO:0044702	single organism reproductive process	5	13	0.525393	0.909848	SJ03472;SJ14136;SJ05601;SJ12066;SJ11150
																		GO:1901575	organic substance catabolic process	16	44	0.528279	0.909848	SJ19809;SJ21782;SJ18790;SJ09475;SJ07451;SJ11594;SJ13891;SJ14357;SJ03763;SJ05878;SJ14545;SJ04289;SJ20612;SJ13116;SJ13207;SJ13208
																		GO:0006732	coenzyme metabolic process	7	19	0.549992	0.909848	SJ03269;SJ04905;SJ11912;SJ11913;SJ19163;SJ07891;SJ19144
																		GO:0016568	chromatin modification	7	19	0.549992	0.909848	SJ13826;SJ02796;SJ03472;SJ13802;SJ01417;SJ10893;SJ02980
																		GO:0034613	cellular protein localization	8	22	0.559922	0.909848	SJ03472;SJ13687;SJ17065;SJ12145;SJ21722;SJ05272;SJ09520;SJ10817
																		GO:0070727	cellular macromolecule localization	8	22	0.559922	0.909848	SJ03472;SJ13687;SJ17065;SJ12145;SJ21722;SJ05272;SJ09520;SJ10817
																		GO:0044237	cellular metabolic process	267	748	0.566599	0.909848	SJ17716;SJ00878;SJ22043;SJ03472;SJ15501;SJ19089;SJ19412;SJ20244;SJ21344;SJ21513;SJ22198;SJ22223;SJ02057;SJ02514;SJ03060;SJ03348;SJ03655;SJ03718;SJ06359;SJ06437;SJ07466;SJ08067;SJ09020;SJ09766;SJ09777;SJ10267;SJ10682;SJ11470;SJ11564;SJ12104;SJ13194;SJ14185;SJ14283;SJ14289;SJ17348;SJ17854;SJ18789;SJ01492;SJ21722;SJ19601;SJ20122;SJ05601;SJ04922;SJ03601;SJ03587;SJ01133;SJ02434;SJ11840;SJ21120;SJ02796…
																		GO:0048731	system development	10	28	0.576961	0.909848	SJ05219;SJ12066;SJ04248;SJ13826;SJ02158;SJ00278;SJ05601;SJ05603;SJ03118;SJ00447
																		GO:0006414	translational elongation	2	5	0.587795	0.909848	SJ05104;SJ13877
																		GO:0007389	pattern specification process	2	5	0.587795	0.909848	SJ03225;SJ13826
																		GO:0008202	steroid metabolic process	2	5	0.587795	0.909848	SJ05072;SJ09766
																		GO:0009064	glutamine family amino acid metabolic process	2	5	0.587795	0.909848	SJ04922;SJ09475
																		GO:0009409	response to cold	2	5	0.587795	0.909848	SJ11150;SJ01604
																		GO:0009642	response to light intensity	2	5	0.587795	0.909848	SJ11017;SJ11686
																		GO:0010646	regulation of cell communication	2	5	0.587795	0.909848	SJ11150;SJ13116
																		GO:0010941	regulation of cell death	2	5	0.587795	0.909848	SJ21722;SJ07451
																		GO:0016482	cytoplasmic transport	2	5	0.587795	0.909848	SJ00546;SJ14357
																		GO:0040007	growth	2	5	0.587795	0.909848	SJ14357;SJ05219
																		GO:0043067	regulation of programmed cell death	2	5	0.587795	0.909848	SJ21722;SJ07451
																		GO:0000079	regulation of cyclin-dependent protein serine/threonine kinase activity	1	2	0.588441	0.909848	SJ11150
																		GO:0000154	rRNA modification	1	2	0.588441	0.909848	SJ04205
																		GO:0000302	response to reactive oxygen species	1	2	0.588441	0.909848	SJ11686
																		GO:0000725	recombinational repair	1	2	0.588441	0.909848	SJ22436
																		GO:0002682	regulation of immune system process	1	2	0.588441	0.909848	SJ10151
																		GO:0002684	positive regulation of immune system process	1	2	0.588441	0.909848	SJ10151
																		GO:0003002	regionalization	1	2	0.588441	0.909848	SJ13826
																		GO:0006020	inositol metabolic process	1	2	0.588441	0.909848	SJ17716
																		GO:0006072	glycerol-3-phosphate metabolic process	1	2	0.588441	0.909848	SJ18572
																		GO:0006188	IMP biosynthetic process	1	2	0.588441	0.909848	SJ06544
																		GO:0006261	DNA-dependent DNA replication	1	2	0.588441	0.909848	SJ11150
																		GO:0006302	double-strand break repair	1	2	0.588441	0.909848	SJ22436
																		GO:0006457	protein folding	1	2	0.588441	0.909848	SJ22278
																		GO:0006476	protein deacetylation	1	2	0.588441	0.909848	SJ10893
																		GO:0006525	arginine metabolic process	1	2	0.588441	0.909848	SJ09475
																		GO:0006553	lysine metabolic process	1	2	0.588441	0.909848	SJ20802
																		GO:0006555	methionine metabolic process	1	2	0.588441	0.909848	SJ09250
																		GO:0006865	amino acid transport	1	2	0.588441	0.909848	SJ14357
																		GO:0006979	response to oxidative stress	1	2	0.588441	0.909848	SJ11686
																		GO:0007568	aging	1	2	0.588441	0.909848	SJ09475
																		GO:0009063	cellular amino acid catabolic process	1	2	0.588441	0.909848	SJ09475
																		GO:0009085	lysine biosynthetic process	1	2	0.588441	0.909848	SJ20802
																		GO:0009086	methionine biosynthetic process	1	2	0.588441	0.909848	SJ09250
																		GO:0009933	meristem structural organization	1	2	0.588441	0.909848	SJ13826
																		GO:0010051	xylem and phloem pattern formation	1	2	0.588441	0.909848	SJ13826
																		GO:0010374	stomatal complex development	1	2	0.588441	0.909848	SJ11150
																		GO:0010383	cell wall polysaccharide metabolic process	1	2	0.588441	0.909848	SJ13802
																		GO:0016143	S-glycoside metabolic process	1	2	0.588441	0.909848	SJ21722
																		GO:0016144	S-glycoside biosynthetic process	1	2	0.588441	0.909848	SJ21722
																		GO:0016246	RNA interference	1	2	0.588441	0.909848	SJ13826
																		GO:0016575	histone deacetylation	1	2	0.588441	0.909848	SJ10893
																		GO:0019363	pyridine nucleotide biosynthetic process	1	2	0.588441	0.909848	SJ19144
																		GO:0019757	glycosinolate metabolic process	1	2	0.588441	0.909848	SJ21722
																		GO:0019758	glycosinolate biosynthetic process	1	2	0.588441	0.909848	SJ21722
																		GO:0019852	L-ascorbic acid metabolic process	1	2	0.588441	0.909848	SJ14545
																		GO:0022618	ribonucleoprotein complex assembly	1	2	0.588441	0.909848	SJ06460
																		GO:0031347	regulation of defense response	1	2	0.588441	0.909848	SJ10151
																		GO:0031349	positive regulation of defense response	1	2	0.588441	0.909848	SJ10151
																		GO:0033365	protein localization to organelle	1	2	0.588441	0.909848	SJ10817
																		GO:0034285	response to disaccharide	1	2	0.588441	0.909848	SJ11017
																		GO:0034762	regulation of transmembrane transport	1	2	0.588441	0.909848	SJ18245
																		GO:0034765	regulation of ion transmembrane transport	1	2	0.588441	0.909848	SJ18245
																		GO:0035601	protein deacylation	1	2	0.588441	0.909848	SJ10893
																		GO:0042127	regulation of cell proliferation	1	2	0.588441	0.909848	SJ11150
																		GO:0043549	regulation of kinase activity	1	2	0.588441	0.909848	SJ11150
																		GO:0044036	cell wall macromolecule metabolic process	1	2	0.588441	0.909848	SJ13802
																		GO:0044786	cell cycle DNA replication	1	2	0.588441	0.909848	SJ11150
																		GO:0045088	regulation of innate immune response	1	2	0.588441	0.909848	SJ10151
																		GO:0045089	positive regulation of innate immune response	1	2	0.588441	0.909848	SJ10151
																		GO:0045859	regulation of protein kinase activity	1	2	0.588441	0.909848	SJ11150
																		GO:0046040	IMP metabolic process	1	2	0.588441	0.909848	SJ06544
																		GO:0048584	positive regulation of response to stimulus	1	2	0.588441	0.909848	SJ10151
																		GO:0050776	regulation of immune response	1	2	0.588441	0.909848	SJ10151
																		GO:0050778	positive regulation of immune response	1	2	0.588441	0.909848	SJ10151
																		GO:0050790	regulation of catalytic activity	1	2	0.588441	0.909848	SJ11150
																		GO:0051235	maintenance of location	1	2	0.588441	0.909848	SJ10817
																		GO:0051338	regulation of transferase activity	1	2	0.588441	0.909848	SJ11150
																		GO:0052646	alditol phosphate metabolic process	1	2	0.588441	0.909848	SJ18572
																		GO:0065009	regulation of molecular function	1	2	0.588441	0.909848	SJ11150
																		GO:0071826	ribonucleoprotein complex subunit organization	1	2	0.588441	0.909848	SJ06460
																		GO:0071900	regulation of protein serine/threonine kinase activity	1	2	0.588441	0.909848	SJ11150
																		GO:0072525	pyridine-containing compound biosynthetic process	1	2	0.588441	0.909848	SJ19144
																		GO:0080134	regulation of response to stress	1	2	0.588441	0.909848	SJ10151
																		GO:0098732	macromolecule deacylation	1	2	0.588441	0.909848	SJ10893
																		GO:1901565	organonitrogen compound catabolic process	1	2	0.588441	0.909848	SJ09475
																		GO:1901606	alpha-amino acid catabolic process	1	2	0.588441	0.909848	SJ09475
																		GO:1904029	regulation of cyclin-dependent protein kinase activity	1	2	0.588441	0.909848	SJ11150
																		GO:0030154	cell differentiation	3	8	0.59236	0.909848	SJ13826;SJ14357;SJ03763
																		GO:0048513	animal organ development	3	8	0.59236	0.909848	SJ05219;SJ12066;SJ13826
																		GO:0048518	positive regulation of biological process	3	8	0.59236	0.909848	SJ10151;SJ11208;SJ17805
																		GO:0002376	immune system process	4	11	0.597934	0.909848	SJ00878;SJ19088;SJ21722;SJ13826
																		GO:0006733	oxidoreduction coenzyme metabolic process	4	11	0.597934	0.909848	SJ04905;SJ11912;SJ11913;SJ19144
																		GO:0032259	methylation	4	11	0.597934	0.909848	SJ03472;SJ13802;SJ01417;SJ02796
																		GO:0072524	pyridine-containing compound metabolic process	4	11	0.597934	0.909848	SJ04905;SJ11912;SJ11913;SJ19144
																		GO:0008652	cellular amino acid biosynthetic process	13	37	0.59801	0.909848	SJ19601;SJ04922;SJ21722;SJ03226;SJ20802;SJ22095;SJ19809;SJ20686;SJ04251;SJ06122;SJ00821;SJ17385;SJ09250
																		GO:0006886	intracellular protein transport	7	20	0.614769	0.933342	SJ03472;SJ13687;SJ17065;SJ12145;SJ21722;SJ05272;SJ09520
																		GO:0006790	sulfur compound metabolic process	8	23	0.620052	0.939352	SJ21722;SJ03269;SJ07811;SJ19088;SJ03226;SJ09474;SJ19163;SJ09250
																		GO:0009791	post-embryonic development	9	26	0.625148	0.945054	SJ19088;SJ19253;SJ02158;SJ04248;SJ05601;SJ05603;SJ13826;SJ12066;SJ11150
																		GO:0044767	single-organism developmental process	22	64	0.645028	0.973032	SJ13826;SJ05219;SJ12145;SJ12066;SJ22430;SJ03225;SJ14357;SJ19088;SJ19253;SJ02158;SJ04248;SJ05601;SJ05603;SJ03472;SJ07451;SJ11150;SJ00278;SJ03118;SJ00447;SJ03763;SJ09475;SJ02736
																		GO:1902582	single-organism intracellular transport	6	18	0.673481	0.979196	SJ12145;SJ21722;SJ05272;SJ09520;SJ03225;SJ17065
																		GO:1901700	response to oxygen-containing compound	5	15	0.67397	0.979196	SJ08828;SJ11686;SJ10678;SJ11017;SJ21722
																		GO:0035556	intracellular signal transduction	7	21	0.674135	0.979196	SJ21722;SJ06601;SJ00546;SJ00893;SJ13528;SJ14545;SJ16568
																		GO:0009451	RNA modification	4	12	0.676413	0.979196	SJ22043;SJ03472;SJ15501;SJ04205
																		GO:1901605	alpha-amino acid metabolic process	11	33	0.681798	0.979196	SJ19601;SJ04922;SJ09475;SJ19088;SJ20686;SJ17385;SJ20802;SJ22095;SJ19809;SJ15530;SJ09250
																		GO:0044262	cellular carbohydrate metabolic process	3	9	0.682542	0.979196	SJ17716;SJ05395;SJ11594
																		GO:0016053	organic acid biosynthetic process	15	45	0.692188	0.979196	SJ19601;SJ04922;SJ03663;SJ21722;SJ03226;SJ20802;SJ07811;SJ22095;SJ19809;SJ20686;SJ04251;SJ06122;SJ00821;SJ17385;SJ09250
																		GO:0046394	carboxylic acid biosynthetic process	15	45	0.692188	0.979196	SJ19601;SJ04922;SJ03663;SJ21722;SJ03226;SJ20802;SJ07811;SJ22095;SJ19809;SJ20686;SJ04251;SJ06122;SJ00821;SJ17385;SJ09250
																		GO:0044283	small molecule biosynthetic process	16	48	0.694895	0.979196	SJ19601;SJ04922;SJ03663;SJ21722;SJ03226;SJ01234;SJ20802;SJ07811;SJ22095;SJ19809;SJ20686;SJ04251;SJ06122;SJ00821;SJ17385;SJ09250
																		GO:0006766	vitamin metabolic process	2	6	0.696843	0.979196	SJ14545;SJ19163
																		GO:0006767	water-soluble vitamin metabolic process	2	6	0.696843	0.979196	SJ14545;SJ19163
																		GO:0009266	response to temperature stimulus	2	6	0.696843	0.979196	SJ11150;SJ01604
																		GO:0009755	hormone-mediated signaling pathway	2	6	0.696843	0.979196	SJ21722;SJ08828
																		GO:0019439	aromatic compound catabolic process	2	6	0.696843	0.979196	SJ03763;SJ04289
																		GO:0019725	cellular homeostasis	2	6	0.696843	0.979196	SJ19341;SJ05307
																		GO:0032870	cellular response to hormone stimulus	2	6	0.696843	0.979196	SJ21722;SJ08828
																		GO:0033043	regulation of organelle organization	2	6	0.696843	0.979196	SJ11208;SJ17805
																		GO:0034655	nucleobase-containing compound catabolic process	2	6	0.696843	0.979196	SJ03763;SJ04289
																		GO:0042592	homeostatic process	2	6	0.696843	0.979196	SJ19341;SJ05307
																		GO:0043094	cellular metabolic compound salvage	2	6	0.696843	0.979196	SJ14357;SJ05891
																		GO:0044270	cellular nitrogen compound catabolic process	2	6	0.696843	0.979196	SJ03763;SJ04289
																		GO:0046700	heterocycle catabolic process	2	6	0.696843	0.979196	SJ03763;SJ04289
																		GO:0048468	cell development	2	6	0.696843	0.979196	SJ13826;SJ14357
																		GO:0048608	reproductive structure development	2	6	0.696843	0.979196	SJ04248;SJ12066
																		GO:0051128	regulation of cellular component organization	2	6	0.696843	0.979196	SJ11208;SJ17805
																		GO:0061458	reproductive system development	2	6	0.696843	0.979196	SJ04248;SJ12066
																		GO:0071229	cellular response to acid chemical	2	6	0.696843	0.979196	SJ08828;SJ21722
																		GO:0071495	cellular response to endogenous stimulus	2	6	0.696843	0.979196	SJ21722;SJ08828
																		GO:1901361	organic cyclic compound catabolic process	2	6	0.696843	0.979196	SJ03763;SJ04289
																		GO:1901698	response to nitrogen compound	2	6	0.696843	0.979196	SJ13826;SJ21722
																		GO:0044763	single-organism cellular process	191	546	0.718629	0.979196	SJ17716;SJ00878;SJ19601;SJ04922;SJ21722;SJ01133;SJ02796;SJ07124;SJ10125;SJ09475;SJ05219;SJ00821;SJ04804;SJ06412;SJ07811;SJ17774;SJ18541;SJ03269;SJ05770;SJ18471;SJ21099;SJ13826;SJ02063;SJ02072;SJ07890;SJ05204;SJ07665;SJ13678;SJ13891;SJ14545;SJ15971;SJ15992;SJ18304;SJ03472;SJ13802;SJ01417;SJ06601;SJ00546;SJ00893;SJ13528;SJ16568;SJ05891;SJ12145;SJ19201;SJ21782;SJ02117;SJ11150;SJ07451;SJ11594;SJ14357…
																		GO:0009057	macromolecule catabolic process	10	31	0.724693	0.979196	SJ03763;SJ13891;SJ14357;SJ05878;SJ14545;SJ04289;SJ20612;SJ13116;SJ13207;SJ13208
																		GO:0010033	response to organic substance	9	28	0.724865	0.979196	SJ20471;SJ13826;SJ13891;SJ14357;SJ21722;SJ11017;SJ08828;SJ05254;SJ11686
																		GO:0006508	proteolysis	12	37	0.725691	0.979196	SJ13891;SJ14357;SJ05878;SJ14545;SJ20163;SJ20295;SJ21621;SJ06081;SJ08597;SJ10772;SJ01027;SJ01604
																		GO:0044248	cellular catabolic process	12	37	0.725691	0.979196	SJ19809;SJ10817;SJ18790;SJ09475;SJ07451;SJ11594;SJ13891;SJ14357;SJ03763;SJ05878;SJ14545;SJ04289
																		GO:1902589	single-organism organelle organization	13	40	0.726657	0.979196	SJ02796;SJ03472;SJ13802;SJ01417;SJ12145;SJ10893;SJ11208;SJ17805;SJ12066;SJ01027;SJ13826;SJ14136;SJ11150
																		GO:0006325	chromatin organization	7	22	0.727434	0.979196	SJ13826;SJ02796;SJ03472;SJ13802;SJ01417;SJ10893;SJ02980
																		GO:0019219	regulation of nucleobase-containing compound metabolic process	6	19	0.730476	0.979196	SJ22436;SJ01027;SJ03105;SJ04248;SJ11686;SJ13826
																		GO:0006952	defense response	5	16	0.735463	0.979196	SJ00878;SJ19088;SJ21722;SJ13826;SJ13891
																		GO:0005982	starch metabolic process	1	3	0.736123	0.979196	SJ05395
																		GO:0006637	acyl-CoA metabolic process	1	3	0.736123	0.979196	SJ03269
																		GO:0006730	one-carbon metabolic process	1	3	0.736123	0.979196	SJ15530
																		GO:0009129	pyrimidine nucleoside monophosphate metabolic process	1	3	0.736123	0.979196	SJ21099
																		GO:0009636	response to toxic substance	1	3	0.736123	0.979196	SJ11594
																		GO:0009668	plastid membrane organization	1	3	0.736123	0.979196	SJ21009
																		GO:0009743	response to carbohydrate	1	3	0.736123	0.979196	SJ11017
																		GO:0010243	response to organonitrogen compound	1	3	0.736123	0.979196	SJ21722
																		GO:0022622	root system development	1	3	0.736123	0.979196	SJ13826
																		GO:0031050	dsRNA fragmentation	1	3	0.736123	0.979196	SJ13826
																		GO:0032446	protein modification by small protein conjugation	1	3	0.736123	0.979196	SJ13802
																		GO:0035383	thioester metabolic process	1	3	0.736123	0.979196	SJ03269
																		GO:0042044	fluid transport	1	3	0.736123	0.979196	SJ14545
																		GO:0042743	hydrogen peroxide metabolic process	1	3	0.736123	0.979196	SJ21722
																		GO:0043269	regulation of ion transport	1	3	0.736123	0.979196	SJ18245
																		GO:0043331	response to dsRNA	1	3	0.736123	0.979196	SJ13826
																		GO:0048364	root development	1	3	0.736123	0.979196	SJ13826
																		GO:0048532	anatomical structure arrangement	1	3	0.736123	0.979196	SJ13826
																		GO:0051049	regulation of transport	1	3	0.736123	0.979196	SJ18245
																		GO:0051726	regulation of cell cycle	1	3	0.736123	0.979196	SJ11150
																		GO:0070918	production of small RNA involved in gene silencing by RNA	1	3	0.736123	0.979196	SJ13826
																		GO:0071359	cellular response to dsRNA	1	3	0.736123	0.979196	SJ13826
																		GO:1901699	cellular response to nitrogen compound	1	3	0.736123	0.979196	SJ13826
																		GO:1902580	single-organism cellular localization	1	3	0.736123	0.979196	SJ09520
																		GO:0051716	cellular response to stimulus	22	67	0.741315	0.984255	SJ08828;SJ04504;SJ05603;SJ04804;SJ13826;SJ21722;SJ06601;SJ00546;SJ00893;SJ13528;SJ14545;SJ16568;SJ18789;SJ22436;SJ05601;SJ07451;SJ11017;SJ11150;SJ14691;SJ15949;SJ01447;SJ09475
																		GO:0000096	sulfur amino acid metabolic process	4	13	0.743533	0.985355	SJ21722;SJ03226;SJ09474;SJ09250
																		GO:0007154	cell communication	13	41	0.763084	0.991632	SJ04804;SJ21722;SJ06601;SJ00546;SJ00893;SJ13528;SJ14545;SJ16568;SJ18789;SJ11017;SJ11150;SJ14691;SJ08828
																		GO:0010468	regulation of gene expression	18	56	0.765188	0.991632	SJ13826;SJ20122;SJ22436;SJ02796;SJ04504;SJ05601;SJ05603;SJ00447;SJ10893;SJ11235;SJ13462;SJ13648;SJ14136;SJ17409;SJ03472;SJ13802;SJ04248;SJ11686
																		GO:0006220	pyrimidine nucleotide metabolic process	2	7	0.780795	0.991632	SJ07094;SJ21099
																		GO:0007010	cytoskeleton organization	2	7	0.780795	0.991632	SJ11208;SJ17805
																		GO:0007126	meiotic nuclear division	2	7	0.780795	0.991632	SJ11150;SJ14136
																		GO:0009639	response to red or far red light	2	7	0.780795	0.991632	SJ19253;SJ13826
																		GO:0014070	response to organic cyclic compound	2	7	0.780795	0.991632	SJ13826;SJ21722
																		GO:0015698	inorganic anion transport	2	7	0.780795	0.991632	SJ14691;SJ18245
																		GO:0016192	vesicle-mediated transport	2	7	0.780795	0.991632	SJ14198;SJ17065
																		GO:0016310	phosphorylation	2	7	0.780795	0.991632	SJ02434;SJ11840
																		GO:0033014	tetrapyrrole biosynthetic process	2	7	0.780795	0.991632	SJ03601;SJ11019
																		GO:0051321	meiotic cell cycle	2	7	0.780795	0.991632	SJ14136;SJ11150
																		GO:0071407	cellular response to organic cyclic compound	2	7	0.780795	0.991632	SJ13826;SJ21722
																		GO:1901701	cellular response to oxygen-containing compound	2	7	0.780795	0.991632	SJ08828;SJ21722
																		GO:1903046	meiotic cell cycle process	2	7	0.780795	0.991632	SJ14136;SJ11150
																		GO:0090304	nucleic acid metabolic process	62	185	0.783369	0.991632	SJ22043;SJ03472;SJ15501;SJ20122;SJ05601;SJ03587;SJ21120;SJ02796;SJ03071;SJ03697;SJ04504;SJ04580;SJ01027;SJ13368;SJ16926;SJ17132;SJ03634;SJ14700;SJ17262;SJ13826;SJ02063;SJ02072;SJ07890;SJ22436;SJ16809;SJ03763;SJ21008;SJ21009;SJ21092;SJ03199;SJ05104;SJ05317;SJ07221;SJ07311;SJ08366;SJ10005;SJ11647;SJ16976;SJ17482;SJ18555;SJ18954;SJ04205;SJ05603;SJ14136;SJ20730;SJ05878;SJ08978;SJ16436;SJ15949;SJ01447…
																		GO:0006629	lipid metabolic process	19	60	0.794082	0.991632	SJ00878;SJ17716;SJ06617;SJ01234;SJ16195;SJ07451;SJ09475;SJ11594;SJ13891;SJ14357;SJ03663;SJ03480;SJ04454;SJ06616;SJ08104;SJ09228;SJ05072;SJ09766;SJ18790
																		GO:0044260	cellular macromolecule metabolic process	121	355	0.802781	0.991632	SJ22043;SJ03472;SJ15501;SJ20122;SJ05601;SJ21120;SJ02796;SJ03071;SJ03697;SJ04504;SJ04580;SJ01027;SJ13368;SJ16926;SJ17132;SJ03634;SJ14700;SJ17262;SJ13826;SJ02063;SJ02072;SJ07890;SJ13802;SJ01417;SJ00821;SJ20283;SJ02176;SJ03147;SJ05603;SJ00447;SJ10893;SJ00803;SJ12418;SJ13495;SJ13512;SJ14136;SJ02158;SJ03411;SJ04248;SJ05743;SJ00449;SJ09709;SJ09910;SJ13116;SJ14186;SJ15606;SJ01360;SJ17240;SJ01604;SJ22436…
																		GO:0051186	cofactor metabolic process	9	30	0.805266	0.991632	SJ03269;SJ11019;SJ04905;SJ11912;SJ11913;SJ05285;SJ19163;SJ07891;SJ19144
																		GO:0006260	DNA replication	3	11	0.816544	0.991632	SJ22436;SJ16809;SJ11150
																		GO:0006605	protein targeting	3	11	0.816544	0.991632	SJ21722;SJ05272;SJ09520
																		GO:0065007	biological regulation	55	167	0.819816	0.991632	SJ00447;SJ11150;SJ04804;SJ13826;SJ01027;SJ10151;SJ21722;SJ06601;SJ00546;SJ00893;SJ13528;SJ14545;SJ16568;SJ18245;SJ22430;SJ02796;SJ04504;SJ05601;SJ05603;SJ12066;SJ13194;SJ14136;SJ15148;SJ16260;SJ07451;SJ13116;SJ20122;SJ22436;SJ10893;SJ11235;SJ13462;SJ13648;SJ17409;SJ19341;SJ05307;SJ03472;SJ13802;SJ04461;SJ08640;SJ05743;SJ01417;SJ11208;SJ17805;SJ03105;SJ04248;SJ11686;SJ18394;SJ08828;SJ10817;SJ19253…
																		GO:0044255	cellular lipid metabolic process	14	46	0.823862	0.991632	SJ00878;SJ17716;SJ07451;SJ09475;SJ11594;SJ13891;SJ14357;SJ03663;SJ03480;SJ04454;SJ06616;SJ08104;SJ09228;SJ18790
																		GO:0006221	pyrimidine nucleotide biosynthetic process	1	4	0.830876	0.991632	SJ07094
																		GO:0006401	RNA catabolic process	1	4	0.830876	0.991632	SJ04289
																		GO:0006497	protein lipidation	1	4	0.830876	0.991632	SJ00821
																		GO:0006498	N-terminal protein lipidation	1	4	0.830876	0.991632	SJ00821
																		GO:0008380	RNA splicing	1	4	0.830876	0.991632	SJ03634
																		GO:0009696	salicylic acid metabolic process	1	4	0.830876	0.991632	SJ21722
																		GO:0009751	response to salicylic acid	1	4	0.830876	0.991632	SJ21722
																		GO:0009863	salicylic acid mediated signaling pathway	1	4	0.830876	0.991632	SJ21722
																		GO:0009887	organ morphogenesis	1	4	0.830876	0.991632	SJ13826
																		GO:0018958	phenol-containing compound metabolic process	1	4	0.830876	0.991632	SJ21722
																		GO:0031365	N-terminal protein amino acid modification	1	4	0.830876	0.991632	SJ00821
																		GO:0032879	regulation of localization	1	4	0.830876	0.991632	SJ18245
																		GO:0042157	lipoprotein metabolic process	1	4	0.830876	0.991632	SJ00821
																		GO:0042158	lipoprotein biosynthetic process	1	4	0.830876	0.991632	SJ00821
																		GO:0042537	benzene-containing compound metabolic process	1	4	0.830876	0.991632	SJ21722
																		GO:0044802	single-organism membrane organization	1	4	0.830876	0.991632	SJ21009
																		GO:0051301	cell division	1	4	0.830876	0.991632	SJ11150
																		GO:0071446	cellular response to salicylic acid stimulus	1	4	0.830876	0.991632	SJ21722
																		GO:0006464	cellular protein modification process	24	77	0.841142	0.991632	SJ02796;SJ03472;SJ13802;SJ01417;SJ00821;SJ02158;SJ03411;SJ04248;SJ05743;SJ00449;SJ09709;SJ09910;SJ13116;SJ14186;SJ15606;SJ01360;SJ17240;SJ01604;SJ03027;SJ20122;SJ05601;SJ12066;SJ01027;SJ10893
																		GO:0036211	protein modification process	24	77	0.841142	0.991632	SJ02796;SJ03472;SJ13802;SJ01417;SJ00821;SJ02158;SJ03411;SJ04248;SJ05743;SJ00449;SJ09709;SJ09910;SJ13116;SJ14186;SJ15606;SJ01360;SJ17240;SJ01604;SJ03027;SJ20122;SJ05601;SJ12066;SJ01027;SJ10893
																		GO:0007049	cell cycle	8	28	0.843443	0.991632	SJ14136;SJ22436;SJ02796;SJ04815;SJ05603;SJ09709;SJ12066;SJ11150
																		GO:0005976	polysaccharide metabolic process	2	8	0.843606	0.991632	SJ13802;SJ05395
																		GO:0006351	transcription, DNA-templated	2	8	0.843606	0.991632	SJ14700;SJ17262
																		GO:0009069	serine family amino acid metabolic process	2	8	0.843606	0.991632	SJ19809;SJ15530
																		GO:0031399	regulation of protein modification process	2	8	0.843606	0.991632	SJ11150;SJ18394
																		GO:0032774	RNA biosynthetic process	2	8	0.843606	0.991632	SJ14700;SJ17262
																		GO:0034470	ncRNA processing	2	8	0.843606	0.991632	SJ04205;SJ14628
																		GO:0097659	nucleic acid-templated transcription	2	8	0.843606	0.991632	SJ14700;SJ17262
																		GO:0044272	sulfur compound biosynthetic process	4	15	0.845123	0.991632	SJ21722;SJ07811;SJ03226;SJ09250
																		GO:0051188	cofactor biosynthetic process	4	15	0.845123	0.991632	SJ11019;SJ19163;SJ07891;SJ19144
																		GO:0048856	anatomical structure development	14	47	0.849561	0.991632	SJ13826;SJ05219;SJ12066;SJ12145;SJ03225;SJ14357;SJ04248;SJ02158;SJ00278;SJ05601;SJ05603;SJ03118;SJ00447;SJ11150
																		GO:0000097	sulfur amino acid biosynthetic process	3	12	0.863254	0.991632	SJ21722;SJ03226;SJ09250
																		GO:0048519	negative regulation of biological process	5	19	0.86838	0.991632	SJ13826;SJ03472;SJ13802;SJ05601;SJ04504
																		GO:0048869	cellular developmental process	5	19	0.86838	0.991632	SJ05219;SJ12145;SJ13826;SJ14357;SJ03763
																		GO:0050789	regulation of biological process	50	157	0.883623	0.991632	SJ00447;SJ11150;SJ04804;SJ13826;SJ01027;SJ10151;SJ21722;SJ06601;SJ00546;SJ00893;SJ13528;SJ14545;SJ16568;SJ18245;SJ22430;SJ02796;SJ04504;SJ05601;SJ05603;SJ12066;SJ13194;SJ14136;SJ15148;SJ16260;SJ07451;SJ13116;SJ20122;SJ22436;SJ10893;SJ11235;SJ13462;SJ13648;SJ17409;SJ03472;SJ13802;SJ05743;SJ01417;SJ11208;SJ17805;SJ03105;SJ04248;SJ11686;SJ18394;SJ08828;SJ19253;SJ02158;SJ03348;SJ05205;SJ13561;SJ17065
																		GO:0006259	DNA metabolic process	18	61	0.883901	0.991632	SJ21120;SJ02796;SJ03071;SJ03697;SJ04504;SJ04580;SJ01027;SJ13368;SJ16926;SJ17132;SJ22436;SJ16809;SJ03763;SJ05603;SJ14136;SJ15949;SJ01447;SJ11150
																		GO:0006396	RNA processing	6	23	0.887586	0.991632	SJ20122;SJ05601;SJ03634;SJ13826;SJ04205;SJ14628
																		GO:0044265	cellular macromolecule catabolic process	6	23	0.887586	0.991632	SJ03763;SJ13891;SJ14357;SJ05878;SJ14545;SJ04289
																		GO:0000280	nuclear division	2	9	0.889625	0.991632	SJ11150;SJ14136
																		GO:0048285	organelle fission	2	9	0.889625	0.991632	SJ11150;SJ14136
																		GO:0006996	organelle organization	29	95	0.890921	0.991632	SJ13826;SJ02796;SJ03472;SJ13802;SJ01417;SJ12145;SJ10893;SJ21009;SJ22436;SJ04504;SJ05603;SJ05878;SJ09475;SJ14357;SJ14545;SJ13683;SJ11208;SJ17805;SJ05395;SJ20922;SJ21008;SJ05285;SJ12418;SJ01462;SJ02980;SJ12066;SJ01027;SJ14136;SJ11150
																		GO:0007165	signal transduction	9	33	0.890938	0.991632	SJ04804;SJ21722;SJ06601;SJ00546;SJ00893;SJ13528;SJ14545;SJ16568;SJ08828
																		GO:0023052	signaling	9	33	0.890938	0.991632	SJ04804;SJ21722;SJ06601;SJ00546;SJ00893;SJ13528;SJ14545;SJ16568;SJ08828
																		GO:0044700	single organism signaling	9	33	0.890938	0.991632	SJ04804;SJ21722;SJ06601;SJ00546;SJ00893;SJ13528;SJ14545;SJ16568;SJ08828
																		GO:0006073	cellular glucan metabolic process	1	5	0.891646	0.991632	SJ05395
																		GO:0009617	response to bacterium	1	5	0.891646	0.991632	SJ11594
																		GO:0009658	chloroplast organization	1	5	0.891646	0.991632	SJ05395
																		GO:0010927	cellular component assembly involved in morphogenesis	1	5	0.891646	0.991632	SJ12145
																		GO:0016441	posttranscriptional gene silencing	1	5	0.891646	0.991632	SJ13826
																		GO:0030001	metal ion transport	1	5	0.891646	0.991632	SJ00853
																		GO:0030031	cell projection assembly	1	5	0.891646	0.991632	SJ12145
																		GO:0030705	cytoskeleton-dependent intracellular transport	1	5	0.891646	0.991632	SJ12145
																		GO:0031503	protein complex localization	1	5	0.891646	0.991632	SJ12145
																		GO:0032990	cell part morphogenesis	1	5	0.891646	0.991632	SJ12145
																		GO:0035194	posttranscriptional gene silencing by RNA	1	5	0.891646	0.991632	SJ13826
																		GO:0042073	intraciliary transport	1	5	0.891646	0.991632	SJ12145
																		GO:0042384	cilium assembly	1	5	0.891646	0.991632	SJ12145
																		GO:0044042	glucan metabolic process	1	5	0.891646	0.991632	SJ05395
																		GO:0044264	cellular polysaccharide metabolic process	1	5	0.891646	0.991632	SJ05395
																		GO:0048507	meristem development	1	5	0.891646	0.991632	SJ13826
																		GO:0048858	cell projection morphogenesis	1	5	0.891646	0.991632	SJ12145
																		GO:0060271	cilium morphogenesis	1	5	0.891646	0.991632	SJ12145
																		GO:0061024	membrane organization	1	5	0.891646	0.991632	SJ21009
																		GO:0072593	reactive oxygen species metabolic process	1	5	0.891646	0.991632	SJ21722
																		GO:0098840	protein transport along microtubule	1	5	0.891646	0.991632	SJ12145
																		GO:0009314	response to radiation	5	20	0.897819	0.991632	SJ19253;SJ13826;SJ22436;SJ11017;SJ11686
																		GO:0034622	cellular macromolecular complex assembly	7	27	0.903622	0.991632	SJ13891;SJ14357;SJ22151;SJ22156;SJ07885;SJ07886;SJ06460
																		GO:0019222	regulation of metabolic process	23	78	0.90853	0.991632	SJ11150;SJ13826;SJ01027;SJ20122;SJ22436;SJ02796;SJ04504;SJ05601;SJ05603;SJ00447;SJ10893;SJ11235;SJ13462;SJ13648;SJ14136;SJ17409;SJ03472;SJ13802;SJ03105;SJ04248;SJ11686;SJ18394;SJ15148
																		GO:0060255	regulation of macromolecule metabolic process	22	75	0.90962	0.991632	SJ11150;SJ13826;SJ01027;SJ20122;SJ22436;SJ02796;SJ04504;SJ05601;SJ05603;SJ00447;SJ10893;SJ11235;SJ13462;SJ13648;SJ14136;SJ17409;SJ03472;SJ13802;SJ03105;SJ04248;SJ11686;SJ18394
																		GO:0051171	regulation of nitrogen compound metabolic process	6	24	0.911734	0.991632	SJ22436;SJ01027;SJ03105;SJ04248;SJ11686;SJ13826
																		GO:0050794	regulation of cellular process	32	106	0.914954	0.991632	SJ11150;SJ04804;SJ21722;SJ06601;SJ00546;SJ00893;SJ13528;SJ14545;SJ16568;SJ18245;SJ22430;SJ02796;SJ04504;SJ05601;SJ05603;SJ12066;SJ13194;SJ14136;SJ15148;SJ16260;SJ07451;SJ13116;SJ22436;SJ01027;SJ11208;SJ17805;SJ03105;SJ04248;SJ11686;SJ18394;SJ08828;SJ13826
																		GO:0043412	macromolecule modification	28	94	0.916883	0.991632	SJ22043;SJ03472;SJ15501;SJ02796;SJ14628;SJ13802;SJ01417;SJ00821;SJ02158;SJ03411;SJ04248;SJ05743;SJ00449;SJ09709;SJ09910;SJ13116;SJ14186;SJ15606;SJ01360;SJ17240;SJ01604;SJ03027;SJ20122;SJ05601;SJ12066;SJ01027;SJ10893;SJ04205
																		GO:0043933	macromolecular complex subunit organization	17	60	0.917385	0.991632	SJ13826;SJ02796;SJ03472;SJ13802;SJ01417;SJ12066;SJ13891;SJ14357;SJ10893;SJ11208;SJ17805;SJ22151;SJ22156;SJ07885;SJ07886;SJ06460;SJ02980
																		GO:0065003	macromolecular complex assembly	7	28	0.923682	0.991632	SJ13891;SJ14357;SJ22151;SJ22156;SJ07885;SJ07886;SJ06460
																		GO:0006355	regulation of transcription, DNA-templated	3	14	0.926358	0.991632	SJ04248;SJ11686;SJ13826
																		GO:0051252	regulation of RNA metabolic process	3	14	0.926358	0.991632	SJ04248;SJ11686;SJ13826
																		GO:0070887	cellular response to chemical stimulus	3	14	0.926358	0.991632	SJ08828;SJ13826;SJ21722
																		GO:0071310	cellular response to organic substance	3	14	0.926358	0.991632	SJ13826;SJ21722;SJ08828
																		GO:1903506	regulation of nucleic acid-templated transcription	3	14	0.926358	0.991632	SJ04248;SJ11686;SJ13826
																		GO:2001141	regulation of RNA biosynthetic process	3	14	0.926358	0.991632	SJ04248;SJ11686;SJ13826
																		GO:0006342	chromatin silencing	1	6	0.930606	0.991632	SJ13826
																		GO:0006633	fatty acid biosynthetic process	1	6	0.930606	0.991632	SJ03663
																		GO:0006644	phospholipid metabolic process	1	6	0.930606	0.991632	SJ17716
																		GO:0006779	porphyrin-containing compound biosynthetic process	1	6	0.930606	0.991632	SJ11019
																		GO:0009890	negative regulation of biosynthetic process	1	6	0.930606	0.991632	SJ13826
																		GO:0010558	negative regulation of macromolecule biosynthetic process	1	6	0.930606	0.991632	SJ13826
																		GO:0010970	establishment of localization by movement along microtubule	1	6	0.930606	0.991632	SJ12145
																		GO:0016311	dephosphorylation	1	6	0.930606	0.991632	SJ05743
																		GO:0031324	negative regulation of cellular metabolic process	1	6	0.930606	0.991632	SJ13826
																		GO:0031327	negative regulation of cellular biosynthetic process	1	6	0.930606	0.991632	SJ13826
																		GO:0032392	DNA geometric change	1	6	0.930606	0.991632	SJ13683
																		GO:0045814	negative regulation of gene expression, epigenetic	1	6	0.930606	0.991632	SJ13826
																		GO:0045892	negative regulation of transcription, DNA-templated	1	6	0.930606	0.991632	SJ13826
																		GO:0045934	negative regulation of nucleobase-containing compound metabolic process	1	6	0.930606	0.991632	SJ13826
																		GO:0048646	anatomical structure formation involved in morphogenesis	1	6	0.930606	0.991632	SJ12145
																		GO:0051172	negative regulation of nitrogen compound metabolic process	1	6	0.930606	0.991632	SJ13826
																		GO:0051253	negative regulation of RNA metabolic process	1	6	0.930606	0.991632	SJ13826
																		GO:0070925	organelle assembly	1	6	0.930606	0.991632	SJ12145
																		GO:0071103	DNA conformation change	1	6	0.930606	0.991632	SJ13683
																		GO:0072330	monocarboxylic acid biosynthetic process	1	6	0.930606	0.991632	SJ03663
																		GO:1902679	negative regulation of RNA biosynthetic process	1	6	0.930606	0.991632	SJ13826
																		GO:1903507	negative regulation of nucleic acid-templated transcription	1	6	0.930606	0.991632	SJ13826
																		GO:2000113	negative regulation of cellular macromolecule biosynthetic process	1	6	0.930606	0.991632	SJ13826
																		GO:0043623	cellular protein complex assembly	6	25	0.931251	0.991632	SJ13891;SJ14357;SJ22151;SJ22156;SJ07885;SJ07886
																		GO:0009416	response to light stimulus	4	18	0.932889	0.991632	SJ19253;SJ13826;SJ11017;SJ11686
																		GO:0009892	negative regulation of metabolic process	4	18	0.932889	0.991632	SJ13826;SJ03472;SJ13802;SJ04504
																		GO:0010605	negative regulation of macromolecule metabolic process	4	18	0.932889	0.991632	SJ13826;SJ03472;SJ13802;SJ04504
																		GO:0044257	cellular protein catabolic process	4	18	0.932889	0.991632	SJ13891;SJ14357;SJ05878;SJ14545
																		GO:0051603	proteolysis involved in cellular protein catabolic process	4	18	0.932889	0.991632	SJ13891;SJ14357;SJ05878;SJ14545
																		GO:0016043	cellular component organization	41	136	0.940286	0.995374	SJ13826;SJ02796;SJ03472;SJ13802;SJ01417;SJ12066;SJ12145;SJ13891;SJ14357;SJ10893;SJ21009;SJ22436;SJ04504;SJ05603;SJ05878;SJ09475;SJ14545;SJ13683;SJ11208;SJ17805;SJ05219;SJ00511;SJ16260;SJ17854;SJ22151;SJ22156;SJ07885;SJ07886;SJ05395;SJ06460;SJ20922;SJ21008;SJ05285;SJ12418;SJ01462;SJ02980;SJ19088;SJ18304;SJ01027;SJ14136;SJ11150
																		GO:0044699	single-organism process	265	779	0.944241	0.995374	SJ17716;SJ00878;SJ19601;SJ13826;SJ12221;SJ04922;SJ21722;SJ14691;SJ18245;SJ01133;SJ12418;SJ02796;SJ19150;SJ21099;SJ02815;SJ02816;SJ04979;SJ05395;SJ15648;SJ18790;SJ07124;SJ10125;SJ09475;SJ05204;SJ07665;SJ11913;SJ05219;SJ00821;SJ04804;SJ06412;SJ07811;SJ17774;SJ18541;SJ06617;SJ01234;SJ16195;SJ03269;SJ05770;SJ18471;SJ15388;SJ03472;SJ02063;SJ02072;SJ07890;SJ13678;SJ13891;SJ14545;SJ15971;SJ15992;SJ18304…
																		GO:0006461	protein complex assembly	6	26	0.946856	0.995374	SJ13891;SJ14357;SJ22151;SJ22156;SJ07885;SJ07886
																		GO:0070271	protein complex biogenesis	6	26	0.946856	0.995374	SJ13891;SJ14357;SJ22151;SJ22156;SJ07885;SJ07886
																		GO:0051276	chromosome organization	10	40	0.950362	0.995374	SJ13826;SJ02796;SJ03472;SJ13802;SJ01417;SJ10893;SJ13683;SJ02980;SJ12066;SJ01027
																		GO:0044085	cellular component biogenesis	13	50	0.950916	0.995374	SJ12145;SJ00340;SJ13564;SJ13891;SJ14357;SJ05285;SJ04205;SJ22151;SJ22156;SJ07885;SJ07886;SJ06460;SJ14628
																		GO:0071840	cellular component organization or biogenesis	46	153	0.952983	0.995374	SJ13826;SJ02796;SJ03472;SJ13802;SJ01417;SJ12066;SJ12145;SJ05601;SJ00340;SJ13564;SJ13891;SJ14357;SJ10893;SJ05285;SJ21009;SJ04205;SJ22436;SJ04504;SJ05603;SJ05878;SJ09475;SJ14545;SJ13683;SJ11208;SJ17805;SJ05219;SJ00511;SJ16260;SJ17854;SJ22151;SJ22156;SJ07885;SJ07886;SJ05395;SJ06460;SJ14628;SJ20922;SJ21008;SJ12418;SJ01462;SJ02980;SJ19088;SJ18304;SJ01027;SJ14136;SJ11150
																		GO:0000902	cell morphogenesis	1	7	0.955575	0.995374	SJ12145
																		GO:0015979	photosynthesis	1	7	0.955575	0.995374	SJ18410
																		GO:0030030	cell projection organization	1	7	0.955575	0.995374	SJ12145
																		GO:0031047	gene silencing by RNA	1	7	0.955575	0.995374	SJ13826
																		GO:0044782	cilium organization	1	7	0.955575	0.995374	SJ12145
																		GO:0048523	negative regulation of cellular process	1	7	0.955575	0.995374	SJ13826
																		GO:0022607	cellular component assembly	8	34	0.958864	0.995374	SJ12145;SJ13891;SJ14357;SJ22151;SJ22156;SJ07885;SJ07886;SJ06460
																		GO:0071822	protein complex subunit organization	8	34	0.958864	0.995374	SJ13891;SJ14357;SJ11208;SJ17805;SJ22151;SJ22156;SJ07885;SJ07886
																		GO:0016458	gene silencing	3	16	0.961665	0.995374	SJ13826;SJ03472;SJ13802
																		GO:0008610	lipid biosynthetic process	4	20	0.96316	0.995374	SJ03663;SJ05072;SJ09766;SJ00878
																		GO:0030163	protein catabolic process	4	20	0.96316	0.995374	SJ13891;SJ14357;SJ05878;SJ14545
																		GO:0010629	negative regulation of gene expression	3	17	0.972631	0.995374	SJ13826;SJ03472;SJ13802
																		GO:0022402	cell cycle process	2	13	0.974658	0.995374	SJ14136;SJ11150
																		GO:0032268	regulation of cellular protein metabolic process	2	13	0.974658	0.995374	SJ11150;SJ18394
																		GO:0033013	tetrapyrrole metabolic process	2	13	0.974658	0.995374	SJ03601;SJ11019
																		GO:0051246	regulation of protein metabolic process	2	13	0.974658	0.995374	SJ11150;SJ18394
																		GO:0031323	regulation of cellular metabolic process	8	36	0.975007	0.995374	SJ11150;SJ22436;SJ01027;SJ03105;SJ04248;SJ11686;SJ18394;SJ13826
																		GO:0080090	regulation of primary metabolic process	8	36	0.975007	0.995374	SJ11150;SJ22436;SJ01027;SJ03105;SJ04248;SJ11686;SJ18394;SJ13826
																		GO:0009653	anatomical structure morphogenesis	4	22	0.980324	0.995374	SJ05219;SJ12066;SJ12145;SJ13826
																		GO:0006091	generation of precursor metabolites and energy	1	9	0.981813	0.995374	SJ21722
																		GO:0006720	isoprenoid metabolic process	1	9	0.981813	0.995374	SJ18790
																		GO:0032989	cellular component morphogenesis	1	9	0.981813	0.995374	SJ12145
																		GO:0019941	modification-dependent protein catabolic process	2	14	0.982708	0.995374	SJ13891;SJ14357
																		GO:0043632	modification-dependent macromolecule catabolic process	2	14	0.982708	0.995374	SJ13891;SJ14357
																		GO:0007018	microtubule-based movement	1	10	0.988371	0.995374	SJ12145
																		GO:0010608	posttranscriptional regulation of gene expression	1	10	0.988371	0.995374	SJ13826
																		GO:0009889	regulation of biosynthetic process	3	20	0.990379	0.995374	SJ04248;SJ11686;SJ13826
																		GO:0010556	regulation of macromolecule biosynthetic process	3	20	0.990379	0.995374	SJ04248;SJ11686;SJ13826
																		GO:0031326	regulation of cellular biosynthetic process	3	20	0.990379	0.995374	SJ04248;SJ11686;SJ13826
																		GO:2000112	regulation of cellular macromolecule biosynthetic process	3	20	0.990379	0.995374	SJ04248;SJ11686;SJ13826
																		GO:0009987	cellular process	339	1003	0.992253	0.995374	SJ17716;SJ00878;SJ22043;SJ03472;SJ15501;SJ19089;SJ19412;SJ20244;SJ21344;SJ21513;SJ22198;SJ22223;SJ02057;SJ02514;SJ03060;SJ03348;SJ03655;SJ03718;SJ06359;SJ06437;SJ07466;SJ08067;SJ09020;SJ09766;SJ09777;SJ10267;SJ10682;SJ11470;SJ11564;SJ12104;SJ13194;SJ14185;SJ14283;SJ14289;SJ17348;SJ17854;SJ18789;SJ01492;SJ21722;SJ19601;SJ20122;SJ05601;SJ04922;SJ13826;SJ03601;SJ03587;SJ01133;SJ02434;SJ11840;SJ21120…
																		GO:0006778	porphyrin-containing compound metabolic process	1	11	0.992566	0.995374	SJ11019
																		GO:0040029	regulation of gene expression, epigenetic	1	11	0.992566	0.995374	SJ13826
																		GO:0006928	movement of cell or subcellular component	1	16	0.999211	0.999863	SJ12145
																		GO:0007017	microtubule-based process	2	26	0.999863	0.999863	SJ12145;SJ01401

## Sheet: SPvsMG-GENE
table S22-e. GO enrichment of the genes maintain negtive relationship between mehylation level and expresion for SPvsMG (for figure3C)
Cellular Component									Molecular Function									Biological Process
GO ID	Description	GeneRatio (258)	BgRatio (782)	pvalue	fdr	geneID			GO ID	Description	GeneRatio (481)	BgRatio (1509)	pvalue	fdr	geneID			GO ID	Description	GeneRatio (514)	BgRatio (1479)	pvalue	fdr	geneID
GO:0098796	membrane protein complex	17	22	2.04e-05	0.00252234	SJ19586;SJ09429;SJ16806;SJ14893;SJ15980;SJ16239;SJ14198;SJ01447;SJ04783;SJ13724;SJ22100;SJ10728;SJ12513;SJ17407;SJ05606;SJ21952;SJ10002			GO:0003723	RNA binding	16	29	0.0073911	0.51191	SJ21036;SJ02065;SJ00048;SJ11812;SJ13495;SJ13512;SJ19595;SJ21296;SJ09217;SJ11106;SJ00952;SJ14158;SJ14628;SJ15199;SJ18503;SJ11146			GO:0051234	establishment of localization	90	190	8.27074e-05	0.0341012	SJ19318;SJ01659;SJ20780;SJ20938;SJ05403;SJ06968;SJ07281;SJ07343;SJ00511;SJ09122;SJ09663;SJ09952;SJ10782;SJ11712;SJ16025;SJ18129;SJ18159;SJ18245;SJ03472;SJ13687;SJ17065;SJ11426;SJ21155;SJ21908;SJ02912;SJ03620;SJ03775;SJ04143;SJ05424;SJ05427;SJ05431;SJ07396;SJ09719;SJ11196;SJ12206;SJ12233;SJ12234;SJ15970;SJ16070;SJ16974;SJ17060;SJ17407;SJ19747;SJ14357;SJ12145;SJ19523;SJ21349;SJ21722;SJ05272;SJ09217…
GO:0030529	intracellular ribonucleoprotein complex	41	76	5.91e-05	0.00252234	SJ19425;SJ20453;SJ20462;SJ21296;SJ03472;SJ03728;SJ04045;SJ04209;SJ07137;SJ08233;SJ09225;SJ11036;SJ11106;SJ11146;SJ12432;SJ00940;SJ13029;SJ14628;SJ15500;SJ16757;SJ16866;SJ01344;SJ18411;SJ18912;SJ14158;SJ10679;SJ15501;SJ01421;SJ17154;SJ09217;SJ13802;SJ22043;SJ13355;SJ15887;SJ19595;SJ02896;SJ05639;SJ12275;SJ00952;SJ15199;SJ18503			GO:0042578	phosphoric ester hydrolase activity	11	19	0.0164651	0.51191	SJ04955;SJ01133;SJ21722;SJ02256;SJ13518;SJ16950;SJ20366;SJ10617;SJ16244;SJ17320;SJ17808			GO:0006810	transport	86	181	0.000106981	0.0341012	SJ19318;SJ01659;SJ20780;SJ20938;SJ05403;SJ06968;SJ07281;SJ07343;SJ00511;SJ09122;SJ09663;SJ09952;SJ10782;SJ11712;SJ16025;SJ18129;SJ18159;SJ18245;SJ03472;SJ13687;SJ17065;SJ11426;SJ21155;SJ21908;SJ02912;SJ03620;SJ03775;SJ04143;SJ05424;SJ05427;SJ05431;SJ07396;SJ09719;SJ11196;SJ12206;SJ12233;SJ12234;SJ15970;SJ16070;SJ16974;SJ17060;SJ17407;SJ19747;SJ14357;SJ12145;SJ19523;SJ21349;SJ21722;SJ05272;SJ09217…
GO:1990904	ribonucleoprotein complex	41	76	5.91e-05	0.00252234	SJ19425;SJ20453;SJ20462;SJ21296;SJ03472;SJ03728;SJ04045;SJ04209;SJ07137;SJ08233;SJ09225;SJ11036;SJ11106;SJ11146;SJ12432;SJ00940;SJ13029;SJ14628;SJ15500;SJ16757;SJ16866;SJ01344;SJ18411;SJ18912;SJ14158;SJ10679;SJ15501;SJ01421;SJ17154;SJ09217;SJ13802;SJ22043;SJ13355;SJ15887;SJ19595;SJ02896;SJ05639;SJ12275;SJ00952;SJ15199;SJ18503			GO:0005198	structural molecule activity	16	31	0.016596	0.51191	SJ19595;SJ20453;SJ21296;SJ22043;SJ22151;SJ02896;SJ03472;SJ05639;SJ07885;SJ07886;SJ12275;SJ00952;SJ13029;SJ13355;SJ15199;SJ18503			GO:0051179	localization	95	205	0.000147624	0.0341012	SJ19318;SJ01659;SJ20780;SJ20938;SJ05403;SJ06968;SJ07281;SJ07343;SJ00511;SJ09122;SJ09663;SJ09952;SJ10782;SJ11712;SJ16025;SJ18129;SJ18159;SJ18245;SJ03472;SJ13687;SJ17065;SJ11426;SJ21155;SJ21908;SJ02912;SJ03620;SJ03775;SJ04143;SJ05424;SJ05427;SJ05431;SJ07396;SJ09719;SJ11196;SJ12206;SJ12233;SJ12234;SJ15970;SJ16070;SJ16974;SJ17060;SJ17407;SJ19747;SJ14357;SJ12145;SJ19523;SJ21349;SJ21722;SJ05272;SJ09217…
GO:0032991	macromolecular complex	86	203	0.00073865	0.0214197	SJ19586;SJ06647;SJ06649;SJ09429;SJ16806;SJ14893;SJ15980;SJ16239;SJ14198;SJ01447;SJ04783;SJ13724;SJ19425;SJ20453;SJ20462;SJ21296;SJ03472;SJ03728;SJ04045;SJ04209;SJ07137;SJ08233;SJ09225;SJ11036;SJ11106;SJ11146;SJ12432;SJ00940;SJ13029;SJ14628;SJ15500;SJ16757;SJ16866;SJ01344;SJ18411;SJ18912;SJ14158;SJ22100;SJ10728;SJ12513;SJ10679;SJ15501;SJ01421;SJ17154;SJ09217;SJ13802;SJ12145;SJ01401;SJ17407;SJ21722…			GO:1901363	heterocyclic compound binding	128	351	0.0211761	0.51191	SJ22436;SJ11235;SJ11236;SJ13462;SJ13648;SJ21036;SJ02065;SJ00048;SJ11812;SJ13495;SJ13512;SJ19008;SJ20192;SJ20357;SJ02980;SJ03475;SJ03718;SJ03965;SJ04136;SJ04722;SJ07240;SJ00511;SJ10005;SJ11196;SJ11658;SJ13877;SJ14696;SJ15446;SJ15949;SJ16326;SJ01462;SJ17685;SJ18555;SJ14995;SJ02176;SJ21903;SJ02643;SJ03071;SJ03989;SJ05317;SJ11287;SJ12275;SJ14371;SJ16350;SJ16799;SJ19595;SJ21296;SJ09217;SJ11106;SJ00952…			GO:0015672	monovalent inorganic cation transport	9	10	0.00048789	0.0845269	SJ19523;SJ04783;SJ09429;SJ13724;SJ14893;SJ15980;SJ16239;SJ16806;SJ00853
GO:0016469	proton-transporting two-sector ATPase complex	8	9	0.000836707	0.0214197	SJ09429;SJ16806;SJ14893;SJ15980;SJ16239;SJ04783;SJ13724;SJ17407			GO:0097159	organic cyclic compound binding	129	356	0.0259332	0.51191	SJ22436;SJ11235;SJ11236;SJ13462;SJ13648;SJ21036;SJ02065;SJ00048;SJ11812;SJ13495;SJ13512;SJ14995;SJ02176;SJ21903;SJ02643;SJ03071;SJ03989;SJ05317;SJ11287;SJ12275;SJ14371;SJ16350;SJ16799;SJ19595;SJ21296;SJ09217;SJ11106;SJ00952;SJ14158;SJ14628;SJ15199;SJ18503;SJ19739;SJ20366;SJ20612;SJ20707;SJ21009;SJ21099;SJ21120;SJ21678;SJ22151;SJ22219;SJ22618;SJ03269;SJ03634;SJ03809;SJ04996;SJ05160;SJ00203;SJ05878…			GO:0034220	ion transmembrane transport	8	9	0.00128284	0.177601	SJ14689;SJ04783;SJ09429;SJ13724;SJ14893;SJ15980;SJ16239;SJ16806
GO:0005840	ribosome	16	26	0.00224966	0.047794	SJ10679;SJ15501;SJ01421;SJ17154;SJ09217;SJ13802;SJ22043;SJ13355;SJ15887;SJ19595;SJ02896;SJ05639;SJ12275;SJ00952;SJ15199;SJ18503			GO:0043168	anion binding	7	11	0.0297891	0.51191	SJ20026;SJ20802;SJ05058;SJ09474;SJ09475;SJ11569;SJ15530			GO:0071702	organic substance transport	30	56	0.00249727	0.177601	SJ03472;SJ13687;SJ17065;SJ14357;SJ12145;SJ21349;SJ21722;SJ05272;SJ09217;SJ09520;SJ14158;SJ14689;SJ19586;SJ19747;SJ19895;SJ21952;SJ22100;SJ07504;SJ09428;SJ10002;SJ10728;SJ11414;SJ12513;SJ14198;SJ01447;SJ17508;SJ18122;SJ17060;SJ19202;SJ13970
GO:0030117	membrane coat	8	10	0.00298712	0.047794	SJ19586;SJ14198;SJ01447;SJ22100;SJ10728;SJ12513;SJ21952;SJ10002			GO:0003954	NADH dehydrogenase activity	3	3	0.0322491	0.51191	SJ22333;SJ14995;SJ16410			GO:0008104	protein localization	29	54	0.00280228	0.177601	SJ03472;SJ13687;SJ17065;SJ12145;SJ21722;SJ05272;SJ09217;SJ09520;SJ14158;SJ10817;SJ19586;SJ19747;SJ19895;SJ21952;SJ22100;SJ07504;SJ09428;SJ10002;SJ10728;SJ11414;SJ12513;SJ14198;SJ01447;SJ17508;SJ18122;SJ00006;SJ06601;SJ00893;SJ15153
GO:0048475	coated membrane	8	10	0.00298712	0.047794	SJ19586;SJ14198;SJ01447;SJ22100;SJ10728;SJ12513;SJ21952;SJ10002			GO:0016405	CoA-ligase activity	3	3	0.0322491	0.51191	SJ03269;SJ16863;SJ08601			GO:0015988	energy coupled proton transmembrane transport, against electrochemical gradient	7	8	0.00333162	0.177601	SJ04783;SJ09429;SJ13724;SJ14893;SJ15980;SJ16239;SJ16806
GO:0044391	ribosomal subunit	12	19	0.006181	0.0820217	SJ09217;SJ13802;SJ22043;SJ13355;SJ15887;SJ19595;SJ02896;SJ05639;SJ12275;SJ00952;SJ15199;SJ18503			GO:0016638	oxidoreductase activity, acting on the CH-NH2 group of donors	3	3	0.0322491	0.51191	SJ04922;SJ20190;SJ10813			GO:0015992	proton transport	7	8	0.00333162	0.177601	SJ04783;SJ09429;SJ13724;SJ14893;SJ15980;SJ16239;SJ16806
GO:0044425	membrane part	26	52	0.00640794	0.0820217	SJ19586;SJ09429;SJ16806;SJ14893;SJ15980;SJ16239;SJ14198;SJ01447;SJ04783;SJ13724;SJ08534;SJ05878;SJ22100;SJ10728;SJ12513;SJ17407;SJ05606;SJ21952;SJ10002;SJ11712;SJ11887;SJ15088;SJ18122;SJ18245;SJ14995;SJ16410			GO:0016655	oxidoreductase activity, acting on NAD(P)H, quinone or similar compound as acceptor	3	3	0.0322491	0.51191	SJ22333;SJ14995;SJ16410			GO:0098655	cation transmembrane transport	7	8	0.00333162	0.177601	SJ04783;SJ09429;SJ13724;SJ14893;SJ15980;SJ16239;SJ16806
GO:0016020	membrane	70	170	0.00717754	0.0835205	SJ19586;SJ21952;SJ11887;SJ14995;SJ20938;SJ09429;SJ16806;SJ19088;SJ19733;SJ01659;SJ01709;SJ01774;SJ21232;SJ21884;SJ22618;SJ02118;SJ03775;SJ04098;SJ05072;SJ05890;SJ06249;SJ06616;SJ00447;SJ07281;SJ08158;SJ08597;SJ08733;SJ09247;SJ09428;SJ09719;SJ10043;SJ10151;SJ10782;SJ10817;SJ11150;SJ11915;SJ12265;SJ13355;SJ13651;SJ13802;SJ13891;SJ15887;SJ16078;SJ16637;SJ18129;SJ18134;SJ18185;SJ01568;SJ14893;SJ15980…			GO:0050136	NADH dehydrogenase (quinone) activity	3	3	0.0322491	0.51191	SJ22333;SJ14995;SJ16410			GO:0098660	inorganic ion transmembrane transport	7	8	0.00333162	0.177601	SJ04783;SJ09429;SJ13724;SJ14893;SJ15980;SJ16239;SJ16806
GO:0030118	clathrin coat	3	3	0.035632	0.380075	SJ19586;SJ14198;SJ01447			GO:0003676	nucleic acid binding	31	73	0.0333387	0.51191	SJ22436;SJ11235;SJ11236;SJ13462;SJ13648;SJ21036;SJ02065;SJ00048;SJ11812;SJ13495;SJ13512;SJ21903;SJ02643;SJ03071;SJ03989;SJ05317;SJ11287;SJ12275;SJ14371;SJ16350;SJ16799;SJ19595;SJ21296;SJ09217;SJ11106;SJ00952;SJ14158;SJ14628;SJ15199;SJ18503;SJ11146			GO:0098662	inorganic cation transmembrane transport	7	8	0.00333162	0.177601	SJ04783;SJ09429;SJ13724;SJ14893;SJ15980;SJ16239;SJ16806
GO:0012505	endomembrane system	5	7	0.0426104	0.393942	SJ20780;SJ01709;SJ03952;SJ10151;SJ21952			GO:0022892	substrate-specific transporter activity	14	28	0.0335667	0.51191	SJ04783;SJ09429;SJ17407;SJ18245;SJ14893;SJ15980;SJ16806;SJ00853;SJ14689;SJ00006;SJ12513;SJ13687;SJ14198;SJ01447			GO:1902600	hydrogen ion transmembrane transport	7	8	0.00333162	0.177601	SJ04783;SJ09429;SJ13724;SJ14893;SJ15980;SJ16239;SJ16806
GO:0030119	AP-type membrane coat adaptor complex	4	5	0.0430874	0.393942	SJ14198;SJ22100;SJ10728;SJ12513			GO:0015078	hydrogen ion transmembrane transporter activity	4	5	0.0382022	0.51191	SJ04783;SJ09429;SJ17407;SJ00853			GO:0006818	hydrogen transport	8	10	0.00446263	0.193287	SJ11426;SJ04783;SJ09429;SJ13724;SJ14893;SJ15980;SJ16239;SJ16806
GO:0015934	large ribosomal subunit	3	4	0.107536	0.659847	SJ22043;SJ13355;SJ15887			GO:0016765	transferase activity, transferring alkyl or aryl (other than methyl) groups	4	5	0.0382022	0.51191	SJ19088;SJ06122;SJ07891;SJ06255			GO:0019318	hexose metabolic process	8	10	0.00446263	0.193287	SJ05204;SJ07665;SJ11913;SJ05878;SJ13891;SJ14357;SJ14545;SJ18304
GO:0033177	proton-transporting two-sector ATPase complex, proton-transporting domain	3	4	0.107536	0.659847	SJ14893;SJ15980;SJ16239			GO:0036094	small molecule binding	94	257	0.0453385	0.569565	SJ14995;SJ02176;SJ19739;SJ20366;SJ20612;SJ20707;SJ21009;SJ21036;SJ21099;SJ21120;SJ21678;SJ22151;SJ22219;SJ22436;SJ22618;SJ02065;SJ02643;SJ03269;SJ03634;SJ03809;SJ04996;SJ05160;SJ00203;SJ05317;SJ05878;SJ05957;SJ06445;SJ06589;SJ06590;SJ06601;SJ07124;SJ07221;SJ07504;SJ07839;SJ07840;SJ07885;SJ07886;SJ07891;SJ08366;SJ08601;SJ08978;SJ09429;SJ09709;SJ09757;SJ10231;SJ11150;SJ11729;SJ11812;SJ12145;SJ12262…			GO:0055085	transmembrane transport	8	10	0.00446263	0.193287	SJ14689;SJ04783;SJ09429;SJ13724;SJ14893;SJ15980;SJ16239;SJ16806
GO:0033176	proton-transporting V-type ATPase complex	2	2	0.108566	0.659847	SJ04783;SJ13724			GO:0016791	phosphatase activity	7	12	0.052234	0.576342	SJ04955;SJ01133;SJ21722;SJ02256;SJ13518;SJ16950;SJ20366			GO:0015031	protein transport	24	44	0.0049573	0.202083	SJ03472;SJ13687;SJ17065;SJ12145;SJ21722;SJ05272;SJ09217;SJ09520;SJ14158;SJ19586;SJ19747;SJ19895;SJ21952;SJ22100;SJ07504;SJ09428;SJ10002;SJ10728;SJ11414;SJ12513;SJ14198;SJ01447;SJ17508;SJ18122
GO:0033178	proton-transporting two-sector ATPase complex, catalytic domain	2	2	0.108566	0.659847	SJ09429;SJ16806			GO:0042623	ATPase activity, coupled	9	17	0.0570841	0.576342	SJ13683;SJ09429;SJ16806;SJ17407;SJ20612;SJ20707;SJ22436;SJ03809;SJ13116			GO:0072521	purine-containing compound metabolic process	13	20	0.00533096	0.205242	SJ10245;SJ05891;SJ07124;SJ16893;SJ04979;SJ04783;SJ13724;SJ09429;SJ16806;SJ22386;SJ22514;SJ09235;SJ13173
GO:0044455	mitochondrial membrane part	2	2	0.108566	0.659847	SJ14995;SJ16410			GO:0015077	monovalent inorganic cation transmembrane transporter activity	6	10	0.0619638	0.576342	SJ04783;SJ09429;SJ17407;SJ14893;SJ15980;SJ00853			GO:0045184	establishment of protein localization	24	45	0.00722206	0.263415	SJ03472;SJ13687;SJ17065;SJ12145;SJ21722;SJ05272;SJ09217;SJ09520;SJ14158;SJ19586;SJ19747;SJ19895;SJ21952;SJ22100;SJ07504;SJ09428;SJ10002;SJ10728;SJ11414;SJ12513;SJ14198;SJ01447;SJ17508;SJ18122
GO:0071944	cell periphery	4	7	0.167106	0.659847	SJ11150;SJ05878;SJ14357;SJ15887			GO:0097367	carbohydrate derivative binding	75	204	0.0639885	0.576342	SJ14995;SJ02176;SJ19739;SJ20366;SJ20612;SJ20707;SJ21009;SJ21036;SJ21099;SJ21120;SJ21678;SJ22151;SJ22219;SJ22436;SJ22618;SJ02065;SJ02643;SJ03269;SJ03634;SJ03809;SJ04996;SJ05160;SJ00203;SJ05317;SJ05878;SJ05957;SJ06445;SJ06589;SJ06590;SJ06601;SJ07124;SJ07221;SJ07504;SJ07839;SJ07840;SJ07885;SJ07886;SJ07891;SJ08366;SJ08601;SJ08978;SJ09429;SJ09709;SJ09757;SJ10231;SJ11150;SJ11729;SJ11812;SJ12145;SJ12262…			GO:0033036	macromolecule localization	29	57	0.00780957	0.270601	SJ03472;SJ13687;SJ17065;SJ12145;SJ21722;SJ05272;SJ09217;SJ09520;SJ14158;SJ10817;SJ19586;SJ19747;SJ19895;SJ21952;SJ22100;SJ07504;SJ09428;SJ10002;SJ10728;SJ11414;SJ12513;SJ14198;SJ01447;SJ17508;SJ18122;SJ00006;SJ06601;SJ00893;SJ15153
GO:0005634	nucleus	6	12	0.169227	0.659847	SJ01709;SJ02980;SJ08838;SJ13564;SJ13565;SJ13462			GO:0005215	transporter activity	16	36	0.0750614	0.576342	SJ04783;SJ09429;SJ17407;SJ18245;SJ13724;SJ11426;SJ14893;SJ15980;SJ16806;SJ00853;SJ14689;SJ00006;SJ12513;SJ13687;SJ14198;SJ01447			GO:0006163	purine nucleotide metabolic process	12	19	0.0103193	0.340538	SJ10245;SJ05891;SJ07124;SJ16893;SJ04783;SJ13724;SJ09429;SJ16806;SJ22386;SJ22514;SJ09235;SJ13173
GO:0015935	small ribosomal subunit	3	5	0.20421	0.659847	SJ09217;SJ13802;SJ19595			GO:0001882	nucleoside binding	74	203	0.0782444	0.576342	SJ02176;SJ19739;SJ20366;SJ20612;SJ20707;SJ21009;SJ21036;SJ21099;SJ21120;SJ21678;SJ22151;SJ22219;SJ22436;SJ22618;SJ02065;SJ02643;SJ03269;SJ03634;SJ03809;SJ04996;SJ05160;SJ00203;SJ05317;SJ05878;SJ05957;SJ06445;SJ06589;SJ06590;SJ06601;SJ07124;SJ07221;SJ07504;SJ07839;SJ07840;SJ07885;SJ07886;SJ07891;SJ08366;SJ08601;SJ08978;SJ09429;SJ09709;SJ09757;SJ10231;SJ11150;SJ11729;SJ11812;SJ12145;SJ12262;SJ00893…			GO:1902578	single-organism localization	52	117	0.0151478	0.477155	SJ18245;SJ11426;SJ21155;SJ21908;SJ02912;SJ03620;SJ03775;SJ04143;SJ05424;SJ05427;SJ05431;SJ07396;SJ09719;SJ11196;SJ12206;SJ12233;SJ12234;SJ15970;SJ16070;SJ16974;SJ17060;SJ17407;SJ00511;SJ10782;SJ14357;SJ12145;SJ19523;SJ21349;SJ21722;SJ05272;SJ09217;SJ09520;SJ03225;SJ14158;SJ19733;SJ14689;SJ17065;SJ04783;SJ09429;SJ13724;SJ14893;SJ15980;SJ16239;SJ16806;SJ10817;SJ14545;SJ00853;SJ04098;SJ07172;SJ16069…
GO:0030312	external encapsulating structure	3	5	0.20421	0.659847	SJ05878;SJ14357;SJ15887			GO:0001883	purine nucleoside binding	73	201	0.0861392	0.576342	SJ19739;SJ20366;SJ20612;SJ20707;SJ21009;SJ21036;SJ21099;SJ21120;SJ21678;SJ22151;SJ22219;SJ22436;SJ22618;SJ02065;SJ02643;SJ03269;SJ03634;SJ03809;SJ04996;SJ05160;SJ00203;SJ05317;SJ05878;SJ05957;SJ06445;SJ06589;SJ06590;SJ06601;SJ07124;SJ07221;SJ07504;SJ07839;SJ07840;SJ07885;SJ07886;SJ07891;SJ08366;SJ08601;SJ08978;SJ09429;SJ09709;SJ09757;SJ10231;SJ11150;SJ11729;SJ11812;SJ12145;SJ12262;SJ00893;SJ13116…			GO:0072522	purine-containing compound biosynthetic process	10	16	0.0211212	0.617641	SJ05891;SJ07124;SJ16893;SJ04979;SJ09429;SJ16806;SJ22386;SJ22514;SJ09235;SJ13173
GO:0005911	cell-cell junction	5	10	0.204856	0.659847	SJ00447;SJ07451;SJ13802;SJ14357;SJ15887			GO:0032549	ribonucleoside binding	73	201	0.0861392	0.576342	SJ19739;SJ20366;SJ20612;SJ20707;SJ21009;SJ21036;SJ21099;SJ21120;SJ21678;SJ22151;SJ22219;SJ22436;SJ22618;SJ02065;SJ02643;SJ03269;SJ03634;SJ03809;SJ04996;SJ05160;SJ00203;SJ05317;SJ05878;SJ05957;SJ06445;SJ06589;SJ06590;SJ06601;SJ07124;SJ07221;SJ07504;SJ07839;SJ07840;SJ07885;SJ07886;SJ07891;SJ08366;SJ08601;SJ08978;SJ09429;SJ09709;SJ09757;SJ10231;SJ11150;SJ11729;SJ11812;SJ12145;SJ12262;SJ00893;SJ13116…			GO:0006006	glucose metabolic process	5	6	0.0213902	0.617641	SJ05878;SJ13891;SJ14357;SJ14545;SJ18304
GO:0030054	cell junction	5	10	0.204856	0.659847	SJ00447;SJ07451;SJ13802;SJ14357;SJ15887			GO:0032550	purine ribonucleoside binding	73	201	0.0861392	0.576342	SJ19739;SJ20366;SJ20612;SJ20707;SJ21009;SJ21036;SJ21099;SJ21120;SJ21678;SJ22151;SJ22219;SJ22436;SJ22618;SJ02065;SJ02643;SJ03269;SJ03634;SJ03809;SJ04996;SJ05160;SJ00203;SJ05317;SJ05878;SJ05957;SJ06445;SJ06589;SJ06590;SJ06601;SJ07124;SJ07221;SJ07504;SJ07839;SJ07840;SJ07885;SJ07886;SJ07891;SJ08366;SJ08601;SJ08978;SJ09429;SJ09709;SJ09757;SJ10231;SJ11150;SJ11729;SJ11812;SJ12145;SJ12262;SJ00893;SJ13116…			GO:0018193	peptidyl-amino acid modification	6	8	0.0240957	0.667932	SJ03472;SJ13355;SJ13802;SJ05957;SJ09217;SJ03989
GO:0044429	mitochondrial part	5	10	0.204856	0.659847	SJ14995;SJ16410;SJ09475;SJ10792;SJ11017			GO:0016857	racemase and epimerase activity, acting on carbohydrates and derivatives	3	4	0.0982892	0.576342	SJ04905;SJ09253;SJ11687			GO:0005975	carbohydrate metabolic process	23	47	0.0293646	0.77471	SJ17716;SJ11915;SJ02212;SJ09253;SJ09481;SJ11840;SJ16286;SJ16863;SJ05204;SJ07665;SJ11913;SJ05251;SJ08179;SJ10245;SJ15388;SJ17320;SJ05878;SJ13891;SJ14357;SJ14545;SJ18304;SJ13802;SJ11594
GO:0005740	mitochondrial envelope	2	3	0.254435	0.659847	SJ14995;SJ16410			GO:0016868	intramolecular transferase activity, phosphotransferases	3	4	0.0982892	0.576342	SJ12510;SJ13678;SJ14545			GO:0044765	single-organism transport	49	113	0.0301835	0.77471	SJ18245;SJ11426;SJ21155;SJ21908;SJ02912;SJ03620;SJ03775;SJ04143;SJ05424;SJ05427;SJ05431;SJ07396;SJ09719;SJ11196;SJ12206;SJ12233;SJ12234;SJ15970;SJ16070;SJ16974;SJ17060;SJ17407;SJ14357;SJ12145;SJ19523;SJ21349;SJ21722;SJ05272;SJ09217;SJ09520;SJ03225;SJ14158;SJ19733;SJ14689;SJ17065;SJ04783;SJ09429;SJ13724;SJ14893;SJ15980;SJ16239;SJ16806;SJ14545;SJ00853;SJ04098;SJ07172;SJ16069;SJ19202;SJ13970
GO:0012506	vesicle membrane	2	3	0.254435	0.659847	SJ19586;SJ21952			GO:0016877	ligase activity, forming carbon-sulfur bonds	3	4	0.0982892	0.576342	SJ03269;SJ16863;SJ08601			GO:0009117	nucleotide metabolic process	24	50	0.0340705	0.806878	SJ10245;SJ05891;SJ07124;SJ16893;SJ04905;SJ11912;SJ11913;SJ21660;SJ11019;SJ13802;SJ16241;SJ04783;SJ13724;SJ09429;SJ16806;SJ07094;SJ13355;SJ18134;SJ22386;SJ22514;SJ09235;SJ13173;SJ21099;SJ04451
GO:0016023	cytoplasmic, membrane-bounded vesicle	2	3	0.254435	0.659847	SJ19586;SJ21952			GO:0019829	cation-transporting ATPase activity	3	4	0.0982892	0.576342	SJ09429;SJ16806;SJ17407			GO:0044723	single-organism carbohydrate metabolic process	16	31	0.0381473	0.806878	SJ17716;SJ05204;SJ07665;SJ11913;SJ05251;SJ08179;SJ10245;SJ15388;SJ17320;SJ11915;SJ05878;SJ13891;SJ14357;SJ14545;SJ18304;SJ11594
GO:0030135	coated vesicle	2	3	0.254435	0.659847	SJ19586;SJ21952			GO:0042625	ATPase coupled ion transmembrane transporter activity	3	4	0.0982892	0.576342	SJ09429;SJ16806;SJ17407			GO:0006164	purine nucleotide biosynthetic process	9	15	0.0395533	0.806878	SJ05891;SJ07124;SJ16893;SJ09429;SJ16806;SJ22386;SJ22514;SJ09235;SJ13173
GO:0030659	cytoplasmic vesicle membrane	2	3	0.254435	0.659847	SJ19586;SJ21952			GO:0004774	succinate-CoA ligase activity	2	2	0.10146	0.576342	SJ03269;SJ16863			GO:0055086	nucleobase-containing small molecule metabolic process	28	61	0.0436185	0.806878	SJ10245;SJ07124;SJ16893;SJ21099;SJ05891;SJ04905;SJ11912;SJ11913;SJ21660;SJ11019;SJ13802;SJ16241;SJ04783;SJ13724;SJ09429;SJ16806;SJ07094;SJ13355;SJ18134;SJ22386;SJ22514;SJ09235;SJ13173;SJ04451;SJ02815;SJ04979;SJ14933;SJ15126
GO:0030662	coated vesicle membrane	2	3	0.254435	0.659847	SJ19586;SJ21952			GO:0016846	carbon-sulfur lyase activity	2	2	0.10146	0.576342	SJ20026;SJ09250			GO:0005996	monosaccharide metabolic process	8	13	0.0436191	0.806878	SJ05204;SJ07665;SJ11913;SJ05878;SJ13891;SJ14357;SJ14545;SJ18304
GO:0031410	cytoplasmic vesicle	2	3	0.254435	0.659847	SJ19586;SJ21952			GO:0016860	intramolecular oxidoreductase activity	2	2	0.10146	0.576342	SJ05204;SJ07665			GO:0010038	response to metal ion	7	11	0.0476671	0.806878	SJ20196;SJ00062;SJ00447;SJ07451;SJ10817;SJ13891;SJ14545
GO:0031966	mitochondrial membrane	2	3	0.254435	0.659847	SJ14995;SJ16410			GO:0016861	intramolecular oxidoreductase activity, interconverting aldoses and ketoses	2	2	0.10146	0.576342	SJ05204;SJ07665			GO:0010467	gene expression	66	161	0.0481587	0.806878	SJ12322;SJ03634;SJ14689;SJ14700;SJ15263;SJ19140;SJ20233;SJ21036;SJ22478;SJ02065;SJ07890;SJ14734;SJ16361;SJ16390;SJ01462;SJ21009;SJ21092;SJ03199;SJ05317;SJ07221;SJ07311;SJ08366;SJ10005;SJ16976;SJ17482;SJ18555;SJ18954;SJ01024;SJ04205;SJ00048;SJ11812;SJ13877;SJ14158;SJ19577;SJ19595;SJ20283;SJ20453;SJ20462;SJ21296;SJ21903;SJ22043;SJ02551;SJ02896;SJ03728;SJ04045;SJ04209;SJ05639;SJ07137;SJ09217;SJ09225…
GO:0031982	vesicle	2	3	0.254435	0.659847	SJ19586;SJ21952			GO:0016878	acid-thiol ligase activity	2	2	0.10146	0.576342	SJ03269;SJ16863			GO:0006796	phosphate-containing compound metabolic process	67	164	0.0502321	0.806878	SJ02434;SJ04582;SJ11840;SJ10245;SJ07124;SJ16893;SJ17716;SJ19201;SJ19739;SJ20366;SJ21722;SJ21837;SJ22334;SJ03606;SJ05959;SJ06589;SJ06590;SJ00449;SJ07378;SJ07733;SJ08441;SJ09481;SJ09709;SJ09910;SJ10617;SJ10780;SJ00878;SJ12262;SJ13451;SJ13518;SJ13703;SJ15088;SJ15367;SJ15971;SJ16286;SJ16326;SJ16475;SJ16950;SJ01360;SJ01455;SJ17148;SJ17320;SJ18714;SJ18728;SJ21099;SJ02256;SJ05891;SJ04905;SJ11912;SJ11913…
GO:0031988	membrane-bounded vesicle	2	3	0.254435	0.659847	SJ19586;SJ21952			GO:0051540	metal cluster binding	14	32	0.104688	0.576342	SJ20190;SJ20366;SJ00704;SJ21147;SJ22333;SJ02118;SJ03663;SJ04494;SJ04922;SJ09247;SJ14995;SJ16410;SJ16637;SJ18471			GO:0006970	response to osmotic stress	6	9	0.0512823	0.806878	SJ05770;SJ13891;SJ14545;SJ18304;SJ09475;SJ10817
GO:0044433	cytoplasmic vesicle part	2	3	0.254435	0.659847	SJ19586;SJ21952			GO:0051536	iron-sulfur cluster binding	11	24	0.106093	0.576342	SJ21147;SJ22333;SJ02118;SJ03663;SJ04494;SJ04922;SJ09247;SJ14995;SJ16410;SJ16637;SJ18471			GO:0006101	citrate metabolic process	4	5	0.0523606	0.806878	SJ02212;SJ03269;SJ05770;SJ18471
GO:0043234	protein complex	37	103	0.283517	0.659847	SJ19586;SJ06647;SJ06649;SJ09429;SJ16806;SJ14893;SJ15980;SJ16239;SJ14198;SJ01447;SJ04783;SJ13724;SJ22100;SJ10728;SJ12513;SJ12145;SJ01401;SJ17407;SJ21722;SJ05606;SJ06455;SJ21952;SJ10002;SJ19895;SJ20163;SJ21371;SJ21621;SJ03634;SJ04136;SJ05770;SJ11414;SJ12469;SJ13417;SJ13891;SJ14357;SJ17508;SJ13462			GO:0016491	oxidoreductase activity	45	122	0.128247	0.582451	SJ05072;SJ05204;SJ07665;SJ04922;SJ11017;SJ20190;SJ10813;SJ19341;SJ05307;SJ09247;SJ19764;SJ21339;SJ21701;SJ22508;SJ22514;SJ22541;SJ03315;SJ03601;SJ05251;SJ05674;SJ06127;SJ07909;SJ08640;SJ00667;SJ13101;SJ14925;SJ15262;SJ16637;SJ18134;SJ18452;SJ05880;SJ00878;SJ11913;SJ18471;SJ18961;SJ10245;SJ11912;SJ16894;SJ22333;SJ14995;SJ16410;SJ02295;SJ07451;SJ00203;SJ12265			GO:0018205	peptidyl-lysine modification	4	5	0.0523606	0.806878	SJ03472;SJ13355;SJ13802;SJ05957
GO:0005576	extracellular region	3	6	0.312454	0.659847	SJ21099;SJ00447;SJ13891			GO:0022890	inorganic cation transmembrane transporter activity	6	12	0.148913	0.582451	SJ04783;SJ09429;SJ17407;SJ14893;SJ15980;SJ00853			GO:0045229	external encapsulating structure organization	4	5	0.0523606	0.806878	SJ13802;SJ19088;SJ05878;SJ18304
GO:0098588	bounding membrane of organelle	3	6	0.312454	0.659847	SJ19586;SJ21952;SJ20938			GO:0048037	cofactor binding	6	12	0.148913	0.582451	SJ22333;SJ05880;SJ10245;SJ10400;SJ11912;SJ16241			GO:0071555	cell wall organization	4	5	0.0523606	0.806878	SJ13802;SJ19088;SJ05878;SJ18304
GO:0000139	Golgi membrane	1	1	0.329923	0.659847	SJ21952			GO:0016866	intramolecular transferase activity	4	7	0.151125	0.582451	SJ12510;SJ13678;SJ14545;SJ21903			GO:0072350	tricarboxylic acid metabolic process	4	5	0.0523606	0.806878	SJ02212;SJ03269;SJ05770;SJ18471
GO:0000313	organellar ribosome	1	1	0.329923	0.659847	SJ19595			GO:0016887	ATPase activity	9	20	0.152354	0.582451	SJ13683;SJ09429;SJ16806;SJ17407;SJ20612;SJ20707;SJ22436;SJ03809;SJ13116			GO:0009062	fatty acid catabolic process	5	7	0.053559	0.806878	SJ07451;SJ09475;SJ11594;SJ13891;SJ14357
GO:0000314	organellar small ribosomal subunit	1	1	0.329923	0.659847	SJ19595			GO:0016853	isomerase activity	22	57	0.166874	0.582451	SJ02713;SJ09590;SJ09910;SJ10499;SJ14369;SJ15388;SJ03989;SJ04056;SJ05779;SJ15457;SJ05204;SJ07665;SJ04905;SJ09253;SJ11687;SJ10400;SJ12510;SJ13678;SJ14545;SJ13261;SJ15546;SJ21903			GO:0016042	lipid catabolic process	5	7	0.053559	0.806878	SJ07451;SJ09475;SJ11594;SJ13891;SJ14357
GO:0005667	transcription factor complex	1	1	0.329923	0.659847	SJ13462			GO:0008324	cation transmembrane transporter activity	7	15	0.168344	0.582451	SJ04783;SJ09429;SJ17407;SJ14893;SJ15980;SJ16806;SJ00853			GO:0016192	vesicle-mediated transport	5	7	0.053559	0.806878	SJ06346;SJ11915;SJ14198;SJ14995;SJ17065
GO:0005768	endosome	1	1	0.329923	0.659847	SJ20780			GO:0022804	active transmembrane transporter activity	5	10	0.183551	0.582451	SJ11426;SJ09429;SJ16806;SJ17407;SJ00853			GO:0044242	cellular lipid catabolic process	5	7	0.053559	0.806878	SJ07451;SJ09475;SJ11594;SJ13891;SJ14357
GO:0005783	endoplasmic reticulum	1	1	0.329923	0.659847	SJ10151			GO:0016874	ligase activity	29	79	0.204046	0.582451	SJ21009;SJ21092;SJ03199;SJ05317;SJ07221;SJ07311;SJ08366;SJ10005;SJ16976;SJ17482;SJ18555;SJ18954;SJ03269;SJ16863;SJ08601;SJ03634;SJ07890;SJ09217;SJ05957;SJ20233;SJ22386;SJ22478;SJ04988;SJ07094;SJ09235;SJ10034;SJ13173;SJ14528;SJ16361			GO:0072329	monocarboxylic acid catabolic process	5	7	0.053559	0.806878	SJ07451;SJ09475;SJ11594;SJ13891;SJ14357
GO:0005798	Golgi-associated vesicle	1	1	0.329923	0.659847	SJ21952			GO:0008135	translation factor activity, RNA binding	6	13	0.205486	0.582451	SJ21036;SJ02065;SJ00048;SJ11812;SJ13495;SJ13512			GO:0006753	nucleoside phosphate metabolic process	24	52	0.0556851	0.807253	SJ10245;SJ07124;SJ16893;SJ21099;SJ05891;SJ04905;SJ11912;SJ11913;SJ21660;SJ11019;SJ13802;SJ16241;SJ04783;SJ13724;SJ09429;SJ16806;SJ07094;SJ13355;SJ18134;SJ22386;SJ22514;SJ09235;SJ13173;SJ04451
GO:0005942	phosphatidylinositol 3-kinase complex	1	1	0.329923	0.659847	SJ05606			GO:0015399	primary active transmembrane transporter activity	4	8	0.228966	0.582451	SJ11426;SJ09429;SJ16806;SJ17407			GO:1901137	carbohydrate derivative biosynthetic process	10	18	0.0559137	0.807253	SJ21722;SJ14545;SJ05891;SJ07124;SJ16893;SJ05880;SJ09429;SJ16806;SJ18134;SJ22386
GO:0008287	protein serine/threonine phosphatase complex	1	1	0.329923	0.659847	SJ21722			GO:0015405	P-P-bond-hydrolysis-driven transmembrane transporter activity	4	8	0.228966	0.582451	SJ11426;SJ09429;SJ16806;SJ17407			GO:0006793	phosphorus metabolic process	68	168	0.059394	0.840001	SJ02434;SJ04582;SJ11840;SJ10245;SJ07124;SJ16893;SJ17716;SJ19201;SJ19739;SJ20366;SJ21722;SJ21837;SJ22334;SJ03606;SJ05959;SJ06589;SJ06590;SJ00449;SJ07378;SJ07733;SJ08441;SJ09481;SJ09709;SJ09910;SJ10617;SJ10780;SJ00878;SJ12262;SJ13451;SJ13518;SJ13703;SJ15088;SJ15367;SJ15971;SJ16286;SJ16326;SJ16475;SJ16950;SJ01360;SJ01455;SJ17148;SJ17320;SJ18714;SJ18728;SJ21099;SJ02256;SJ03269;SJ05891;SJ04905;SJ11912…
GO:0019898	extrinsic component of membrane	1	1	0.329923	0.659847	SJ05606			GO:0005488	binding	195	590	0.232948	0.582451	SJ22436;SJ11235;SJ11236;SJ13462;SJ13648;SJ21036;SJ02065;SJ00048;SJ11812;SJ13495;SJ13512;SJ19008;SJ20192;SJ20357;SJ02980;SJ03475;SJ03718;SJ03965;SJ04136;SJ04722;SJ07240;SJ00511;SJ10005;SJ11196;SJ11658;SJ13877;SJ14696;SJ15446;SJ15949;SJ16326;SJ01462;SJ17685;SJ18555;SJ20633;SJ03226;SJ05317;SJ08733;SJ09475;SJ12327;SJ18961;SJ14995;SJ02176;SJ21903;SJ02643;SJ03071;SJ03989;SJ11287;SJ12275;SJ14371;SJ16350…			GO:0009259	ribonucleotide metabolic process	9	17	0.094288	0.876358	SJ05891;SJ07124;SJ16893;SJ04783;SJ13724;SJ09429;SJ16806;SJ18134;SJ22386
GO:0030125	clathrin vesicle coat	1	1	0.329923	0.659847	SJ19586			GO:0003916	DNA topoisomerase activity	2	3	0.239882	0.582451	SJ13261;SJ15546			GO:0019693	ribose phosphate metabolic process	9	17	0.094288	0.876358	SJ05891;SJ07124;SJ16893;SJ04783;SJ13724;SJ09429;SJ16806;SJ18134;SJ22386
GO:0030131	clathrin adaptor complex	1	1	0.329923	0.659847	SJ14198			GO:0004721	phosphoprotein phosphatase activity	2	3	0.239882	0.582451	SJ21722;SJ02256			GO:0006812	cation transport	11	22	0.100753	0.876358	SJ19523;SJ21349;SJ19733;SJ04783;SJ09429;SJ13724;SJ14893;SJ15980;SJ16239;SJ16806;SJ00853
GO:0030136	clathrin-coated vesicle	1	1	0.329923	0.659847	SJ19586			GO:0016628	oxidoreductase activity, acting on the CH-CH group of donors, NAD or NADP as acceptor	2	3	0.239882	0.582451	SJ00203;SJ12265			GO:1901566	organonitrogen compound biosynthetic process	56	140	0.101567	0.876358	SJ04922;SJ03601;SJ15937;SJ05891;SJ07124;SJ16893;SJ19088;SJ11019;SJ19140;SJ20233;SJ21036;SJ22478;SJ02065;SJ07890;SJ14734;SJ16361;SJ16390;SJ01462;SJ04979;SJ21722;SJ03226;SJ16706;SJ21009;SJ21092;SJ03199;SJ05317;SJ07221;SJ07311;SJ08366;SJ10005;SJ16976;SJ17482;SJ18555;SJ18954;SJ09429;SJ16806;SJ07094;SJ13355;SJ18134;SJ00048;SJ11812;SJ13877;SJ20802;SJ21099;SJ02815;SJ08425;SJ22386;SJ22514;SJ09235;SJ13173…
GO:0030660	Golgi-associated vesicle membrane	1	1	0.329923	0.659847	SJ21952			GO:0019203	carbohydrate phosphatase activity	2	3	0.239882	0.582451	SJ13518;SJ16950			GO:0016054	organic acid catabolic process	5	8	0.102665	0.876358	SJ09475;SJ07451;SJ11594;SJ13891;SJ14357
GO:0030665	clathrin-coated vesicle membrane	1	1	0.329923	0.659847	SJ19586			GO:0019842	vitamin binding	2	3	0.239882	0.582451	SJ03226;SJ03480			GO:0044282	small molecule catabolic process	5	8	0.102665	0.876358	SJ09475;SJ07451;SJ11594;SJ13891;SJ14357
GO:0031225	anchored component of membrane	1	1	0.329923	0.659847	SJ05878			GO:0030234	enzyme regulator activity	2	3	0.239882	0.582451	SJ18394;SJ03105			GO:0046395	carboxylic acid catabolic process	5	8	0.102665	0.876358	SJ09475;SJ07451;SJ11594;SJ13891;SJ14357
GO:0035032	phosphatidylinositol 3-kinase complex, class III	1	1	0.329923	0.659847	SJ05606			GO:0046912	transferase activity, transferring acyl groups, acyl groups converted into alkyl on transfer	2	3	0.239882	0.582451	SJ03269;SJ16863			GO:0009165	nucleotide biosynthetic process	13	27	0.10342	0.876358	SJ05891;SJ07124;SJ16893;SJ09429;SJ16806;SJ07094;SJ13355;SJ18134;SJ22386;SJ22514;SJ09235;SJ13173;SJ04451
GO:0044431	Golgi apparatus part	1	1	0.329923	0.659847	SJ21952			GO:0050308	sugar-phosphatase activity	2	3	0.239882	0.582451	SJ13518;SJ16950			GO:0009142	nucleoside triphosphate biosynthetic process	4	6	0.114301	0.876358	SJ07124;SJ16893;SJ09429;SJ16806
GO:0044432	endoplasmic reticulum part	1	1	0.329923	0.659847	SJ10151			GO:0052745	inositol phosphate phosphatase activity	2	3	0.239882	0.582451	SJ04955;SJ01133			GO:0009199	ribonucleoside triphosphate metabolic process	4	6	0.114301	0.876358	SJ07124;SJ16893;SJ09429;SJ16806
GO:0044798	nuclear transcription factor complex	1	1	0.329923	0.659847	SJ13462			GO:0052834	inositol monophosphate phosphatase activity	2	3	0.239882	0.582451	SJ04955;SJ01133			GO:0009201	ribonucleoside triphosphate biosynthetic process	4	6	0.114301	0.876358	SJ07124;SJ16893;SJ09429;SJ16806
GO:0048500	signal recognition particle	1	1	0.329923	0.659847	SJ14158			GO:0098772	molecular function regulator	2	3	0.239882	0.582451	SJ18394;SJ03105			GO:0015711	organic anion transport	4	6	0.114301	0.876358	SJ14357;SJ14689;SJ19202;SJ13970
GO:0061695	transferase complex, transferring phosphorus-containing groups	1	1	0.329923	0.659847	SJ05606			GO:0022891	substrate-specific transmembrane transporter activity	9	22	0.242279	0.582451	SJ04783;SJ09429;SJ17407;SJ18245;SJ14893;SJ15980;SJ16806;SJ00853;SJ14689			GO:0006476	protein deacetylation	2	2	0.120625	0.876358	SJ10893;SJ17799
GO:0090575	RNA polymerase II transcription factor complex	1	1	0.329923	0.659847	SJ13462			GO:0003677	DNA binding	5	11	0.2527	0.582451	SJ22436;SJ11235;SJ11236;SJ13462;SJ13648			GO:0006754	ATP biosynthetic process	2	2	0.120625	0.876358	SJ09429;SJ16806
GO:1903293	phosphatase complex	1	1	0.329923	0.659847	SJ21722			GO:0016769	transferase activity, transferring nitrogenous groups	5	11	0.2527	0.582451	SJ03419;SJ20802;SJ07646;SJ09475;SJ06412			GO:0006865	amino acid transport	2	2	0.120625	0.876358	SJ14357;SJ14689
GO:0031967	organelle envelope	10	26	0.341132	0.661589	SJ11887;SJ14995;SJ19595;SJ21722;SJ08733;SJ10817;SJ00878;SJ14689;SJ15088;SJ16410			GO:0015075	ion transmembrane transporter activity	8	20	0.286964	0.582451	SJ04783;SJ09429;SJ17407;SJ18245;SJ14893;SJ15980;SJ16806;SJ00853			GO:0009144	purine nucleoside triphosphate metabolic process	2	2	0.120625	0.876358	SJ09429;SJ16806
GO:0031975	envelope	10	26	0.341132	0.661589	SJ11887;SJ14995;SJ19595;SJ21722;SJ08733;SJ10817;SJ00878;SJ14689;SJ15088;SJ16410			GO:0046914	transition metal ion binding	8	20	0.286964	0.582451	SJ20633;SJ03226;SJ03718;SJ05317;SJ08733;SJ09475;SJ12327;SJ18961			GO:0009145	purine nucleoside triphosphate biosynthetic process	2	2	0.120625	0.876358	SJ09429;SJ16806
GO:0005739	mitochondrion	6	15	0.369903	0.706681	SJ03718;SJ14995;SJ16410;SJ09475;SJ10792;SJ11017			GO:0016651	oxidoreductase activity, acting on NAD(P)H	3	6	0.290895	0.582451	SJ22333;SJ14995;SJ16410			GO:0009205	purine ribonucleoside triphosphate metabolic process	2	2	0.120625	0.876358	SJ09429;SJ16806
GO:0031090	organelle membrane	9	24	0.390504	0.717169	SJ19586;SJ21952;SJ11887;SJ14995;SJ20938;SJ22043;SJ14689;SJ15088;SJ16410			GO:0016820	hydrolase activity, acting on acid anhydrides, catalyzing transmembrane movement of substances	3	6	0.290895	0.582451	SJ09429;SJ16806;SJ17407			GO:0009206	purine ribonucleoside triphosphate biosynthetic process	2	2	0.120625	0.876358	SJ09429;SJ16806
GO:0019012	virion	2	4	0.401333	0.717169	SJ21903;SJ09217			GO:0042626	ATPase activity, coupled to transmembrane movement of substances	3	6	0.290895	0.582451	SJ09429;SJ16806;SJ17407			GO:0009226	nucleotide-sugar biosynthetic process	2	2	0.120625	0.876358	SJ14545;SJ05880
GO:0044423	virion part	2	4	0.401333	0.717169	SJ21903;SJ09217			GO:0043492	ATPase activity, coupled to movement of substances	3	6	0.290895	0.582451	SJ09429;SJ16806;SJ17407			GO:0016575	histone deacetylation	2	2	0.120625	0.876358	SJ10893;SJ17799
GO:1990234	transferase complex	2	4	0.401333	0.717169	SJ05606;SJ06455			GO:0016741	transferase activity, transferring one-carbon groups	9	23	0.292868	0.582451	SJ19808;SJ15379;SJ16436;SJ03226;SJ04205;SJ12450;SJ01024;SJ17520;SJ15530			GO:0035601	protein deacylation	2	2	0.120625	0.876358	SJ10893;SJ17799
GO:0005737	cytoplasm	105	312	0.403408	0.717169	SJ19586;SJ21952;SJ19595;SJ21722;SJ08733;SJ10817;SJ00878;SJ14689;SJ14198;SJ01447;SJ19733;SJ20205;SJ20488;SJ21009;SJ02896;SJ03472;SJ03480;SJ03728;SJ04251;SJ04922;SJ05457;SJ05770;SJ09250;SJ11705;SJ12026;SJ00952;SJ13891;SJ15075;SJ15199;SJ15887;SJ16346;SJ17320;SJ18503;SJ10245;SJ16078;SJ11150;SJ20780;SJ20196;SJ01659;SJ20938;SJ21099;SJ21884;SJ03952;SJ04045;SJ05779;SJ05878;SJ08233;SJ08978;SJ09235;SJ09719…			GO:0000166	nucleotide binding	10	26	0.297365	0.582451	SJ14995;SJ20190;SJ04461;SJ05204;SJ05251;SJ07665;SJ08640;SJ11912;SJ16894;SJ18961			GO:0046034	ATP metabolic process	2	2	0.120625	0.876358	SJ09429;SJ16806
GO:0005622	intracellular	213	644	0.500592	0.82051	SJ19586;SJ21952;SJ11887;SJ14995;SJ06647;SJ06649;SJ08960;SJ19595;SJ21722;SJ08733;SJ10817;SJ00878;SJ14689;SJ14198;SJ01447;SJ19733;SJ20205;SJ20488;SJ21009;SJ02896;SJ03472;SJ03480;SJ03728;SJ04251;SJ04922;SJ05457;SJ05770;SJ09250;SJ11705;SJ12026;SJ00952;SJ13891;SJ15075;SJ15199;SJ15887;SJ16346;SJ17320;SJ18503;SJ10245;SJ16078;SJ11150;SJ04136;SJ12469;SJ19425;SJ20453;SJ20462;SJ21296;SJ04045;SJ04209;SJ07137…			GO:1901265	nucleoside phosphate binding	10	26	0.297365	0.582451	SJ14995;SJ20190;SJ04461;SJ05204;SJ05251;SJ07665;SJ08640;SJ11912;SJ16894;SJ18961			GO:0098542	defense response to other organism	2	2	0.120625	0.876358	SJ00878;SJ13891
GO:0098805	whole membrane	2	5	0.532749	0.82051	SJ19586;SJ21952			GO:0008483	transaminase activity	4	9	0.313933	0.582451	SJ20802;SJ07646;SJ09475;SJ06412			GO:0098732	macromolecule deacylation	2	2	0.120625	0.876358	SJ10893;SJ17799
GO:0005794	Golgi apparatus	1	2	0.55128	0.82051	SJ21952			GO:0016854	racemase and epimerase activity	4	9	0.313933	0.582451	SJ04905;SJ09253;SJ11687;SJ10400			GO:0006066	alcohol metabolic process	3	4	0.123829	0.876358	SJ12265;SJ17716;SJ11594
GO:0005874	microtubule	1	2	0.55128	0.82051	SJ11150			GO:0016859	cis-trans isomerase activity	4	9	0.313933	0.582451	SJ03989;SJ04056;SJ05779;SJ15457			GO:0006221	pyrimidine nucleotide biosynthetic process	3	4	0.123829	0.876358	SJ07094;SJ13355;SJ18134
GO:0005881	cytoplasmic microtubule	1	2	0.55128	0.82051	SJ11150			GO:0000030	mannosyltransferase activity	1	1	0.318754	0.582451	SJ11915			GO:0006364	rRNA processing	3	4	0.123829	0.876358	SJ04205;SJ13565;SJ14628
GO:0005938	cell cortex	1	2	0.55128	0.82051	SJ11150			GO:0000988	transcription factor activity, protein binding	1	1	0.318754	0.582451	SJ11686			GO:0009404	toxin metabolic process	3	4	0.123829	0.876358	SJ21722;SJ13891;SJ14357
GO:0030120	vesicle coat	1	2	0.55128	0.82051	SJ19586			GO:0000989	transcription factor activity, transcription factor binding	1	1	0.318754	0.582451	SJ11686			GO:0018022	peptidyl-lysine methylation	3	4	0.123829	0.876358	SJ03472;SJ13355;SJ13802
GO:0030863	cortical cytoskeleton	1	2	0.55128	0.82051	SJ11150			GO:0003682	chromatin binding	1	1	0.318754	0.582451	SJ02980			GO:0034968	histone lysine methylation	3	4	0.123829	0.876358	SJ03472;SJ13355;SJ13802
GO:0030981	cortical microtubule cytoskeleton	1	2	0.55128	0.82051	SJ11150			GO:0003712	transcription cofactor activity	1	1	0.318754	0.582451	SJ11686			GO:0035966	response to topologically incorrect protein	3	4	0.123829	0.876358	SJ13891;SJ14357;SJ14995
GO:0031461	cullin-RING ubiquitin ligase complex	1	2	0.55128	0.82051	SJ06455			GO:0004312	fatty acid synthase activity	1	1	0.318754	0.582451	SJ06944			GO:0043248	proteasome assembly	3	4	0.123829	0.876358	SJ13891;SJ14357;SJ14995
GO:0044448	cell cortex part	1	2	0.55128	0.82051	SJ11150			GO:0004497	monooxygenase activity	1	1	0.318754	0.582451	SJ05072			GO:0043648	dicarboxylic acid metabolic process	3	4	0.123829	0.876358	SJ04922;SJ03269;SJ05770
GO:0055028	cortical microtubule	1	2	0.55128	0.82051	SJ11150			GO:0004779	sulfate adenylyltransferase activity	1	1	0.318754	0.582451	SJ04851			GO:0071705	nitrogen compound transport	3	4	0.123829	0.876358	SJ14357;SJ14689;SJ17065
GO:0099512	supramolecular fiber	1	2	0.55128	0.82051	SJ11150			GO:0005048	signal sequence binding	1	1	0.318754	0.582451	SJ10817			GO:0034654	nucleobase-containing compound biosynthetic process	18	41	0.140182	0.876358	SJ07124;SJ16893;SJ14545;SJ14689;SJ14700;SJ15263;SJ05891;SJ05880;SJ09429;SJ16806;SJ07094;SJ13355;SJ18134;SJ22386;SJ22514;SJ09235;SJ13173;SJ04451
GO:0099513	polymeric cytoskeletal fiber	1	2	0.55128	0.82051	SJ11150			GO:0005337	nucleoside transmembrane transporter activity	1	1	0.318754	0.582451	SJ14689			GO:0044267	cellular protein metabolic process	72	187	0.142509	0.876358	SJ06255;SJ03472;SJ13355;SJ13802;SJ21371;SJ14995;SJ02256;SJ19739;SJ02158;SJ04248;SJ06589;SJ06590;SJ00449;SJ09709;SJ09910;SJ11915;SJ12262;SJ12751;SJ13116;SJ01360;SJ18714;SJ21678;SJ02295;SJ00138;SJ03773;SJ04056;SJ04996;SJ05779;SJ07839;SJ07840;SJ08978;SJ10817;SJ15457;SJ18304;SJ01496;SJ19140;SJ20233;SJ21036;SJ22478;SJ02065;SJ07890;SJ14734;SJ16361;SJ16390;SJ01462;SJ13891;SJ14357;SJ12066;SJ05957;SJ10893…
GO:0009526	plastid envelope	7	21	0.569763	0.838272	SJ19595;SJ21722;SJ08733;SJ10817;SJ00878;SJ14689;SJ15088			GO:0008170	N-methyltransferase activity	1	1	0.318754	0.582451	SJ04205			GO:0019637	organophosphate metabolic process	27	65	0.148929	0.876358	SJ10245;SJ07124;SJ16893;SJ17716;SJ21099;SJ05891;SJ04905;SJ11912;SJ11913;SJ21660;SJ11019;SJ13802;SJ16241;SJ04783;SJ13724;SJ09429;SJ16806;SJ07094;SJ13355;SJ18134;SJ22386;SJ00878;SJ16475;SJ22514;SJ09235;SJ13173;SJ04451
GO:0044424	intracellular part	208	632	0.579971	0.843594	SJ19586;SJ21952;SJ11887;SJ14995;SJ06647;SJ06649;SJ08960;SJ19595;SJ21722;SJ08733;SJ10817;SJ00878;SJ14689;SJ14198;SJ01447;SJ19733;SJ20205;SJ20488;SJ21009;SJ02896;SJ03472;SJ03480;SJ03728;SJ04251;SJ04922;SJ05457;SJ05770;SJ09250;SJ11705;SJ12026;SJ00952;SJ13891;SJ15075;SJ15199;SJ15887;SJ16346;SJ17320;SJ18503;SJ10245;SJ16078;SJ11150;SJ04136;SJ12469;SJ19425;SJ20453;SJ20462;SJ21296;SJ04045;SJ04209;SJ07137…			GO:0008172	S-methyltransferase activity	1	1	0.318754	0.582451	SJ03226			GO:0090407	organophosphate biosynthetic process	13	29	0.169611	0.876358	SJ07124;SJ16893;SJ05891;SJ09429;SJ16806;SJ07094;SJ13355;SJ18134;SJ22386;SJ22514;SJ09235;SJ13173;SJ04451
[truncated: 605 more rows]

## Sheet: FGvsMG-GENE
table S22-f. GO enrichment of the genes maintain negtive relationship between mehylation level and expresion for FGvsMG (for figure3C)
Cellular Component									Molecular Function									Biological Process
GO ID	Description	GeneRatio (1)	BgRatio (782)	pvalue	fdr	geneID			GO ID	Description	GeneRatio (1)	BgRatio (1509)	pvalue	fdr	geneID			GO ID	Description	GeneRatio (1)	BgRatio (1479)	pvalue	fdr	geneID
[truncated: 34 more rows]
