# Supplementary material for: Single‐base methylome profiling of the giant kelp Saccharina japonica reveals significant differences in DNA methylation to microalgae and plants
Source: New Phytol. 2019 Sep 27;225(1):234–49. doi: 10.1111/nph.16125 (PMC6916402; doi:10.1111/nph.16125)
Supplement: Supplementary file 24 — Table S23 Methylation and expression of genes located in the sex‐determining‐region for all life‐cyle stages. [file NPH-225-234-s024.xlsx]

## Sheet: sheet1
	Single-base methylome profiling of the giant kelp Saccharina japonica reveals significant differences in DNA methylation to microalgae and plants
	Xiao Fan, Wentao Han, Linhong Teng, Peng Jiang, Xiaowen Zhang, Dong Xu, Chang Li, Matteo Pellegrini, Chunhui Wu, Yitao Wang, Michelle Joyce Slade Kaczurowski, Xin Lin, Leila Tirichine, Thomas Mock, Naihao Ye
	Acceptance date: 6 August 2019
	Table S23. Methylation level and expression of genes located in Sex Determine Region among stages.
	a. Methylation level and expression of genes located in Sex Determine Region among stages.
	b. Codonusage of genes located in Sex Determine Region.

## Sheet: methylaiton and expresstion
table S23-a. Methylation level and expression of genes located in Sex Determine Region among stages
Promoter methylation
Gene id	SP1	SP2	SP3	mean	se	FG1	FG2	FG3	mean	se	MG1	MG2	MG3	mean	se
SJ13722	0.000127413	7.2935e-05	0.000100025	0.000100124	1.57265e-05	0.00116786	0.000931483	0.000971263	0.00102354	7.30713e-05	0.000923346	0.00144093	0.00132644	0.00123024	0.000156965
SJ15874	0.000553108	0.000356636	0.000236071	0.000381938	9.23908e-05	0.00150691	0.00105545	0.00169309	0.00141848	0.000189307	0.00113721	0.00189551	0.00141094	0.00148122	0.000221705
SJ18945	0.0001529	8.12703e-05	7.2935e-05	0.000102368	2.53801e-05	0.000884348	0.000824016	0.000929269	0.000879211	3.04923e-05	0.000817764	0.00128673	0.0010742	0.00105956	0.000135577
SJ15797	0.000456175	0.000150038	0.000177028	0.00026108	9.7858e-05	0.000959169	0.000612356	0.00118729	0.000919606	0.000167145	0.00134677	0.00093752	0.00110443	0.00112958	0.000118809
SJ05808	0.000310792	0	0	0.000103597	0.000103597	0	0	0	0	0	0.0016268	0.00193166	0.00144227	0.00166691	0.00014269
SJ00948	0	0	8.33544e-05	2.77848e-05	2.77848e-05	0	0	0	0	0	0.00155416	0.00185514	0.000752625	0.00138731	0.00032902
SJ10505	5.00125e-05	5.00125e-05	5.00125e-05	5.00125e-05	0	0	0	0	0	0	0.00172485	0.00179891	0.00185851	0.00179409	3.86612e-05
SJ21771	4.16772e-05	0	0	1.38924e-05	1.38924e-05	0	0	0	0	0	0.00159268	0.00103976	0.00129831	0.00131025	0.000159725
SJ04462	0.00025036	0	5.00125e-05	0.000100124	7.64927e-05	0	0	0	0	0	0.00191209	0.00232379	0.00167868	0.00197152	0.000188583
SJ00352	9.16897e-05	0	0	3.05632e-05	3.05632e-05	0	0.000100025	0	3.33417e-05	3.33417e-05	0.00109682	0.00106297	0.000771172	0.000976989	0.000103371
SJ05597	0.000206996	0.000281321	0.000314771	0.000267696	3.18489e-05	0.00131382	0.000978419	0.00134013	0.00121079	0.000116434	0.00166691	0.00119327	0.00170364	0.00152127	0.000164343
SJ09422	0.000438304	0.000150335	0.000179212	0.00025595	9.15569e-05	0.00180634	0.00138066	0.00129124	0.00149275	0.000158907	0.00184492	0.00193454	0.00147519	0.00175155	0.00014058
Gene body methylation
Gene id	SP1	SP2	SP3	mean	se	FG1	FG2	FG3	mean	se	MG1	MG2	MG3	mean	se
SJ13722	0.000622027	0.000219539	0	0.000280522	0.000182134	0.000778841	0.00121792	0.000219539	0.000738766	0.000288903	0.000689978	0.000901677	0.00018295	0.000591535	0.000213237
SJ15874	0.000461685	0.000268871	0.000247055	0.00032587	6.81987e-05	0.00191959	0.00130855	0.00182917	0.00168577	0.000190408	0.0017212	0.00186787	0.00184652	0.00181186	4.57505e-05
SJ18945	0.000409827	0.000201147	0.000350262	0.000320412	6.20623e-05	0.00166164	0.00143623	0.00169249	0.00159679	8.07722e-05	0.00180048	0.0017028	0.00170715	0.00173681	3.18596e-05
SJ15797	0.000514575	9.34579e-05	7.78818e-05	0.000228638	0.000143039	0.000892301	0.00105326	0.00136279	0.00110278	0.000138059	0.00128486	0.000583	0.00133737	0.00106841	0.000243179
SJ05808	0.000107888	2.91548e-05	7.02525e-06	4.80225e-05	3.06066e-05	0	0	0	0	0	0.00163796	0.00171516	0.00160783	0.00165365	3.19612e-05
SJ00948	0.000125935	4.00998e-05	4.30223e-05	6.96857e-05	2.81373e-05	3.08101e-05	1.09287e-05	5.05653e-05	3.0768e-05	1.14421e-05	0.00147245	0.0014703	0.00141253	0.00145176	1.96255e-05
SJ10505	0.000250463	0	6.53381e-05	0.000105267	7.50082e-05	0	0	0	0	0	0.00195794	0.00200932	0.00157611	0.00184779	0.000136645
SJ21771	0	0	0.000213904	7.13013e-05	7.13013e-05	0	0	0	0	0	0.00122358	0.000932858	0.000392157	0.000849532	0.000243601
SJ04462	0.00010909	4.76496e-05	5.07691e-05	6.91697e-05	1.99806e-05	8.37756e-06	6.02256e-06	1.25211e-05	8.97374e-06	1.89951e-06	0.00134762	0.00154484	0.00154571	0.00147939	6.58841e-05
SJ00352	0.00010498	2.12536e-05	2.84991e-05	5.15775e-05	2.6783e-05	0	0	0	0	0	0.0015237	0.00182492	0.00157296	0.00164053	9.32846e-05
SJ05597	0.000582703	6.70692e-05	0.000130785	0.000260186	0.000162304	0.00116652	0.000569129	0.00148992	0.00107519	0.000269704	0.00166076	0.00161107	0.00143429	0.00156871	6.8722e-05
SJ09422	0.00011655	0	0.00021645	0.000111	6.25453e-05	0	0.00055944	0.00188367	0.00081437	0.000558509	0.00156427	0.000734265	0	0.000766179	0.000451849
Expression
Gene id	SP1	SP2	SP3	mean	se	FG1	FG2	FG3	mean	se	MG1	MG2	MG3	mean	se
SJ13722	4.19032	4.9985	7.24697	5.4786	0.914448	0.298948	2.99619	0.954362	1.4165	0.81219	0.327862	1.04198	3.27026	1.5467	0.886093
SJ15874	6.08575	7.79816	7.96396	7.28262	0.600348	1.73186	2.0149	1.83357	1.86011	0.0827772	3.92243	3.22198	0.925402	2.68994	0.905142
SJ18945	10.3943	9.55634	12.38	10.7769	0.837265	4.42268	6.38265	6.62553	5.81029	0.697337	5.85474	6.67631	7.06424	6.53176	0.356554
SJ15797	6.97191	4.56735	2.22484	4.58803	1.3704	3.49214	2.26907	1.16256	2.30792	0.672772	2.87451	1.82695	1.7922	2.16455	0.35512
SJ05808	16.2053	28.4444	24	22.8832	3.57698	0	0.316695	2.70029	1.00566	0.852232	94.2768	80.0382	92.2515	88.8555	4.44725
SJ00948	19.7438	27.2984	20.4142	22.4855	2.41424	0	0.514768	2.24109	0.918619	0.677727	69.0564	60.5354	51.8357	60.4758	4.97128
SJ10505	11.3372	9.70394	10.8712	10.6374	0.485752	0	0	1.23972	0.41324	0.41324	35.59	29.9012	34.5899	33.3604	1.75351
SJ21771	20.9911	22.3403	24.2661	22.5325	0.950283	0	0	2.07499	0.691663	0.691663	45.9793	56.5527	47.3858	49.9726	3.31501
SJ04462	6.51423	7.24022	6.25584	6.6701	0.294659	0	0.106596	0.438316	0.181637	0.131977	15.152	14.7758	13.5524	14.4934	0.482871
SJ00352	4.08028	3.51415	4.71888	4.10444	0.347985	0	0	0	0	0	4.88548	6.81374	4.11484	5.27135	0.802639
SJ05597	0.136805	0.0828981	0.0826846	0.100796	0.0180047	0.389751	0.8184	0.996503	0.734885	0.180063	1.52068	1.67966	2.33408	1.84481	0.248904
SJ09422	0	0.0569919	0	0.0189973	0.0189973	0.0669414	0	0	0.0223138	0.0223138	0	0	0	0	0

## Sheet: condonusage
table S23-b. Codonusage of genes located in Sex Determine Region.
Gene id	CAI	Nc	GC3s	GC count
SJ13722	0.059	51.37	0.74	0.619518
SJ15874	0.072	52.14	0.678	0.561621
SJ18945	0.071	58.08	0.572	0.560275
SJ15797	0.051	56.56	0.537	0.58172
SJ05808	0.097	61	0.551	0.54345
SJ00948	0.074	55.17	0.636	0.5548
SJ10505	0.087	44.26	0.704	0.587762
SJ21771	0.067	58.27	0.582	0.589552
SJ04462	0.067	58.27	0.582	0.595364
SJ00352	0.05	50.98	0.725	0.612167
SJ05597	0.064	59.08	0.574	0.563034
SJ09422	0.051	43.99	0.776	0.624738
