# Supplementary material for: Single‐base methylome profiling of the giant kelp Saccharina japonica reveals significant differences in DNA methylation to microalgae and plants
Source: New Phytol. 2019 Sep 27;225(1):234–49. doi: 10.1111/nph.16125 (PMC6916402; doi:10.1111/nph.16125)
Supplement: Supplementary file 25 — Table S24 Heterozygosity between FG and MG vs the reference genome. [file NPH-225-234-s025.xlsx]

## Sheet: sheet1
	Single-base methylome profiling of the giant kelp Saccharina japonica reveals significant differences in DNA methylation to microalgae and plants
	Xiao Fan, Wentao Han, Linhong Teng, Peng Jiang, Xiaowen Zhang, Dong Xu, Chang Li, Matteo Pellegrini, Chunhui Wu, Yitao Wang, Michelle Joyce Slade Kaczurowski, Xin Lin, Leila Tirichine, Thomas Mock, Naihao Ye
	Acceptance date: 6 August 2019
	Table S24. Estimation of the heterozygous between the FG vs reference geonome and MG vs genome.
	a. Estimation of the heterozygous between the FG vs reference geonome and MG vs genome.
	b. Estimation of the influnce of heterozygous to WGBS methhlaiton.

## Sheet: Sheet2
TableS24-a. Estimation of the heterozygous between the FG vs reference geonome and MG vs genome.
sample	total_reads	total_bases	total_reads_q20	total_bases_q20	Length of Reads(avg)	Sequencing_Depth	gc_content	Coverage（%）	Heterozygous Sites	InDel Sites	Heterozygosity (%)
FG	556128762	55612876200	524984626	52090616773	99	101	52.63	90.69	740319	77537	0.137343
MG	495450010	49545001000	463441642	45938137845	99	90	53.8	91.7	547314	73724	0.101537
TableS24-b. Estimation of the influnce of heterozygous to WGBS methhlaiton.
sample	C-T/G-A alternative	overlap-with mCs	all mCs	percentage
FG1	168560	1604	4494726	0.000356863
FG2	168560	1277	3453469	0.000369773
FG3	168560	1791	5798061	0.000308896
MG1	118421	1182	5035670	0.000234725
MG2	118421	1268	5254586	0.000241313
MG3	118421	1319	6243575	0.000211257
