# Supplementary material for: Single‐base methylome profiling of the giant kelp Saccharina japonica reveals significant differences in DNA methylation to microalgae and plants
Source: New Phytol. 2019 Sep 27;225(1):234–49. doi: 10.1111/nph.16125 (PMC6916402; doi:10.1111/nph.16125)
Supplement: Supplementary file 26 — Table S25 Methylation levels of tRNA genes. [file NPH-225-234-s026.xlsx]

## Sheet: sheet1
	Single-base methylome profiling of the giant kelp Saccharina japonica reveals significant differences in DNA methylation to microalgae and plants
	Xiao Fan, Wentao Han, Linhong Teng, Peng Jiang, Xiaowen Zhang, Dong Xu, Chang Li, Matteo Pellegrini, Chunhui Wu, Yitao Wang, Michelle Joyce Slade Kaczurowski, Xin Lin, Leila Tirichine, Thomas Mock, Naihao Ye
	Acceptance date: 6 August 2019
	Table S25. tRNA methylation level of SP, MG and FG for nuclear, mitochondrion and chloroplast.

## Sheet: mitochondrion
Table S23-1. tRNA methylation level of SP, MG and FG for mitochondrion.
Mitochondrial_tRNA	SP1	SP2	SP3	FG1	FG2	FG3	MG1	MG2	MG3
2743_tRNA-Lys	0.000531836	0	0.000319559	0.00490908	0.00323713	0.00460635	0.00572886	0.00445726	0.00494842
2933_tRNA-Ala	0.000600633	0.000228947	0.00021072	0.00362897	0.00321573	0.00589958	0.00306977	0.00410684	0.00490608
3017_tRNA-Val	0.000589399	0.000274094	0.00015967	0.00433424	0.00332314	0.00409851	0.00442147	0.00426433	0.00434748
3460_tRNA-Met	0.000498494	0	0.000188738	0.00493748	0.00348419	0.0036271	0.0043324	0.00435643	0.00512647
3572_tRNA-Leu	0.000812529	0.000233754	0	0.00438334	0.00322584	0.00346517	0.00471317	0.00400453	0.00431104
3661_tRNA-His	0.00119608	0.000339544	0.000126478	0.00440768	0.00295462	0.003181	0.00516367	0.00414332	0.00424018
3737_tRNA-Cys	0.000664896	0	0.000323069	0.00544489	0.0030454	0.00445332	0.00408042	0.00466499	0.00513014
3810_tRNA-Asn	0.000508381	0.00019907	0	0.00395618	0.00425073	0.00334725	0.00522553	0.00507568	0.00489157
3922_tRNA-Phe	0.00046489	0.00018044	9.37676e-05	0.00311917	0.00257033	0.00346193	0.00355971	0.00451433	0.00419743
8081_tRNA-Trp	0.000832203	0	7.48391e-05	0.00390838	0.00457763	0.00540353	0.00442823	0.0044263	0.00490254
8360_tRNA-Ile	0.000677592	0.000241286	0.00019761	0.00550705	0.00469665	0.00446524	0.00488105	0.00482342	0.00502983
8451_tRNA-Gln	0.000652126	0.000417453	0.000188712	0.00279267	0.00314778	0.00306925	0.00328402	0.00376255	0.0037344
8525_tRNA-Leu	0.000980898	0.000128426	0.000246497	0.00511475	0.00434257	0.00429786	0.00475096	0.00379386	0.0052216
9882_tRNA-Leu	0.000547059	0.000209104	0.000191008	0.00537666	0.00371297	0.0049047	0.0049042	0.00540336	0.00532347
10910_tRNA-Gly	0.00102838	0.0001252	0.000554014	0.00373254	0.00346811	0.0040804	0.00523293	0.00386772	0.00486678
14624_tRNA-Tyr	0.000772027	0	7.98786e-05	0.00514071	0.00362485	0.0050937	0.00550999	0.00567346	0.00524076
17900_tRNA-Arg	0.00046747	0.000116245	0.000382207	0.00447375	0.00417109	0.00365379	0.00530571	0.00454762	0.00452936
21155_tRNA-Ile	0.000650329	0.000168688	0.00014775	0.00317212	0.00253008	0.00318323	0.00359203	0.00381356	0.00372726
21277_tRNA-Glu	0.000856484	0	0.000321592	0.00452979	0.00289795	0.00417587	0.00352805	0.0039711	0.00391219
33228_tRNA-Ser	0.000480014	0.000361024	0.000272389	0.0043868	0.00435687	0.0048854	0.00531309	0.00511827	0.00472215
33320_tRNA-Asp	0.000781712	0	0.000376197	0.00442242	0.00397628	0.00455154	0.00475348	0.00469546	0.00479674
33864_tRNA-Ser	0.000447558	0	0.000110648	0.00489771	0.00431578	0.00494415	0.00502203	0.00447391	0.00609621
36068_tRNA-Met	0.000979893	0.000605019	0.000210187	0.00479344	0.00295858	0.00366453	0.00547693	0.00550641	0.00452073
37506_tRNA-Pro	0.00077309	0.000299339	0.000464385	0.00519329	0.00268433	0.00415951	0.00414663	0.00330107	0.00340717

## Sheet: chloroplast
Table S23-2. tRNA methylation level of SP, MG and FG for chloroplast.
Chloroplast_tRNA	SP1	SP2	SP3	FG1	FG2	FG3	MG1	MG2	MG3
LJCPDNA_t29_tRNA-Gln	0.000978472	0.000150856	0.000295529	0.00486637	0.00362122	0.00436688	0.00469047	0.00501469	0.00491307
LJCPDNA_t19_tRNA-Leu	0.000752161	0.000225415	0.00057095	0.00414314	0.00312126	0.00450899	0.00317564	0.00292555	0.00457902
LJCPDNA_t28_tRNA-Arg	0.00032962	0.000332027	0.000189274	0.00408934	0.00343537	0.0038176	0.00493094	0.00438809	0.00392453
LJCPDNA_t09_tRNA-Ser	0.000514914	0.000374488	0.00035963	0.00507975	0.00392317	0.00396972	0.0051918	0.004331	0.00508354
LJCPDNA_t15_tRNA-Arg	0.000688531	0.000243216	8.78797e-05	0.00445663	0.00376203	0.00415573	0.00552305	0.00398073	0.00469343
LJCPDNA_t07_tRNA-Tyr	0.00058282	0.000269174	0.000169081	0.00469383	0.00316435	0.00449271	0.00430485	0.00489528	0.004468
LJCPDNA_t22_tRNA-Trp	0.000495393	0.000202184	0.000234396	0.00441745	0.00376306	0.00392003	0.00518691	0.00400167	0.00458343
LJCPDNA_t01_tRNA-Ala	0	0	0	0	0	0	0	0	0
LJCPDNA_t27_tRNA-Asn	0.000855927	7.02789e-05	0.000172856	0.00483579	0.00363604	0.00427681	0.00430435	0.00490557	0.00499008
LJCPDNA_t26_tRNA-Arg	0.00091278	0.000182675	0.000326697	0.00497793	0.00408991	0.00441424	0.00505666	0.0047313	0.00509856
LJCPDNA_t04_tRNA-Ser	0.000346422	0.000177373	0.000436748	0.0032766	0.00320003	0.0039355	0.00427039	0.00383666	0.00384936
LJCPDNA_t12_tRNA-Met	0.000963786	0.000236463	0.000223743	0.00480477	0.00427088	0.00481937	0.00570167	0.0057466	0.00451848
LJCPDNA_t23_tRNA-His	0.000675729	0.000274023	0.000202197	0.00511665	0.0041935	0.00496533	0.00505567	0.00559588	0.00494879
LJCPDNA_t11_tRNA-Asp	0.000650374	0.000219961	0.000144809	0.00430392	0.00399373	0.0040553	0.00470181	0.00442066	0.0044457
LJCPDNA_t20_tRNA-Ile	0.00256402	0.000737467	0.000689972	0.00543491	0.00303871	0.00377207	0.00502067	0.00378444	0.00389114
LJCPDNA_t03_tRNA-Phe	0.000425374	0.000117224	0.000203557	0.00559523	0.00422765	0.00423839	0.00497058	0.00518564	0.00493926
LJCPDNA_t17_tRNA-Lys	0.000766698	0.000203196	0.000178513	0.00587461	0.0050968	0.00569526	0.00516674	0.00540372	0.00589951
LJCPDNA_t21_tRNA-Ala	0.000386064	0.00111668	0.00125867	0.00344918	0.00178946	0.00238632	0.00262522	0.0020878	0.00322863
LJCPDNA_t16_tRNA-Glu	0.00100499	0	5.52441e-05	0.00425881	0.00318267	0.00431695	0.00433586	0.00398653	0.00413078
LJCPDNA_t25_tRNA-Val	0.00103546	0.000307205	0.000682781	0.00452624	0.00435278	0.00468575	0.00515345	0.00548472	0.00541193
LJCPDNA_t08_tRNA-Gly	0.00065944	0.000684837	0.000678234	0.00429893	0.00414137	0.00368379	0.00428962	0.00414609	0.00378067
LJCPDNA_t05_tRNA-Met	0.00113985	0.000494849	0.000272664	0.00368458	0.00363688	0.00453568	0.00417194	0.00406178	0.00466031
LJCPDNA_t13_tRNA-Leu	0.00053533	0.000192093	0.00011382	0.00545639	0.00409989	0.00436909	0.00533528	0.00402455	0.00470214
LJCPDNA_t10_tRNA-Met	0.00124148	0	0.000227479	0.0050392	0.00433412	0.0052248	0.00543572	0.00442351	0.00509492
LJCPDNA_t18_tRNA-Gly	0.000586841	0.000419087	0.000594226	0.00401117	0.00372323	0.00395645	0.00502014	0.0052526	0.00414579
LJCPDNA_t14_tRNA-Cys	0.000840351	0.000300856	0.000213611	0.00537354	0.00415489	0.00448434	0.00542815	0.00459286	0.00480347
LJCPDNA_t02_tRNA-Ile	0	0	0	0	0	0.00487805	0	0	0
LJCPDNA_t24_tRNA-Thr	0.000839145	0.000319507	0.000368947	0.00565589	0.00440062	0.00520839	0.00627387	0.00514407	0.00549194
LJCPDNA_t06_tRNA-Pro	0.000831341	0.000489275	0.000474812	0.00390745	0.00395847	0.00385986	0.00416028	0.00435129	0.0042967

## Sheet: nuclear
Table S23-3. tRNA methylation level of SP, MG and FG for nuclear.
id	location	SP1	SP2	SP3	FG1	FG2	FG3	MG1	MG2	MG3
scaffold1000_1_Ser_CGA	chr0	0	0	0	0	0	0	0.0101317	0.00425532	0
scaffold1006_1_Lys_CTT	chr2	0	0	0	0.0183484	0.0113379	0	0	0	0.0026455
scaffold1007_1_Ala_CGC	chr0	0	0	0	0.00427351	0	0.00416251	0.00686813	0.007326	0.003663
scaffold1007_2_Leu_CAA	chr0	0	0	0	0	0	0	0	0	0
scaffold1008_1_Glu_TTC	chr0	0	0	0	0	0.00571429	0.0063492	0.00408163	0.00476191	0.00238095
scaffold10_1_Thr_CGT	chr2	0	0	0.00271002	0.00406505	0	0.00479094	0	0.00304878	0.0022173
scaffold1021_1_Glu_TTC	chr8	0.00164474	0	0.00526316	0	0.00913742	0.00138504	0.0037594	0.00292398	0.00375939
scaffold102_1_Arg_CCG	chr5	0	0	0	0	0.0034965	0.00987555	0.010101	0.00416667	0.0108496
scaffold1023_1_Sup_CTA	chr0	0.0022173	0	0.00304878	0	0.00348432	0.0044346	0	0.00348432	0.00348432
scaffold10_2_Ser_GGA	chr2	0	0	0	0.00454545	0	0.0090909	0.00206612	0.00991161	0.0068641
scaffold104_1_Arg_CCT	chr28	0	0	0	0.00290698	0	0.00330597	0.00332226	0	0.00498556
scaffold105_1_Ser_CGA	chr20	0	0	0	0	0	0	0	0	0
scaffold105_2_Ser_CGA	chr20	0	0	0	0	0	0	0	0	0
scaffold1053_1_Ser_AGA	chr18	0	0	0	0	0.00469136	0.00444444	0.00246913	0.0031746	0.00343915
scaffold1053_2_Ser_AGA	chr18	0.00246913	0	0	0.00595238	0.00277778	0	0	0	0.00722222
scaffold1053_3_Ser_AGA	chr18	0	0	0	0	0	0	0	0	0
scaffold1053_4_Ser_AGA	chr18	0	0	0	0	0	0	0	0	0
scaffold1053_5_Ser_AGA	chr18	0.00277778	0	0	0.00444444	0.0031746	0.00444444	0.00387205	0.00595238	0
scaffold1053_6_Ser_AGA	chr18	0	0	0.00222222	0.00938271	0	0.00819088	0.0190035	0.00370371	0.00222222
scaffold1053_7_Ser_AGA	chr18	0	0	0	0.00277778	0.00873016	0.00709876	0.00222222	0.0100529	0
scaffold1053_8_Ser_AGA	chr18	0	0	0	0.00888889	0	0.00595238	0.00277778	0.00222222	0.00392648
scaffold106_1_Lys_CTT	chr2	0	0	0	0	0	0	0	0	0
scaffold1062_1_Ala_CGC	chr7	0	0	0	0.00427351	0	0.0041625	0.00712251	0	0.0045584
scaffold1062_2_Ala_CGC	chr7	0	0	0	0.003663	0.00427351	0.005994	0.00427351	0	0.0033398
scaffold1062_3_Ala_CGC	chr7	0	0	0	0.00854703	0	0	0.003663	0.003663	0.00810023
scaffold1062_4_Ala_CGC	chr7	0.00512821	0	0	0.0135642	0.00793651	0.005698	0.0051282	0	0.002849
scaffold1062_5_Ala_CGC	chr7	0	0	0	0	0.002849	0.003663	0	0	0
scaffold1062_6_Ala_CGC	chr7	0	0	0	0	0.00512821	0.00320513	0	0	0.002331
scaffold1062_7_Ala_CGC	chr7	0	0	0	0	0	0	0.00512821	0.00427351	0
scaffold106_2_Lys_CTT	chr2	0	0.00340136	0	0.0047619	0	0.00340136	0	0	0
scaffold106_3_Lys_CTT	chr2	0	0.0047619	0	0.00793652	0.00396826	0.00297619	0	0.00396826	0
scaffold106_4_Lys_CTT	chr2	0	0	0	0.00198413	0.0047619	0.004329	0.00238095	0.0047619	0.00132275
scaffold1065_1_Pro_AGG	chr0	0	0	0.00686813	0	0.003663	0.00940172	0.00427351	0.0137363	0.0051282
scaffold1065_2_Pro_AGG	chr0	0	0	0	0.0102564	0.00641026	0.002849	0.00320513	0.00641026	0.003663
scaffold1065_3_Pro_AGG	chr0	0	0	0	0.00366301	0	0.00427351	0.00512821	0.00712251	0.00686813
scaffold1065_4_Pro_AGG	chr0	0	0	0	0.0076555	0.00375939	0.00339913	0.00807415	0.012312	0
scaffold106_5_Lys_CTT	chr2	0.00386518	0	0	0	0.0047619	0.00842781	0.0131433	0.00396825	0
scaffold106_6_Lys_CTT	chr2	0	0	0.00297619	0	0	0.0047619	0	0	0.00340136
scaffold106_7_Lys_CTT	chr2	0	0	0	0	0	0	0	0.0026455	0
scaffold107_1_Ser_CGA	chr8	0	0.00465116	0	0	0.00719824	0	0	0.00755814	0.00232558
scaffold1094_1_Leu_CAG	chr16	0	0	0.00531914	0	0.00948237	0.00921984	0.00654339	0.00569856	0.00474899
scaffold1099_1_His_GTG	chr0	0.00378788	0	0	0	0.004329	0.0127946	0.0104479	0	0.0114478
scaffold1126_1_Gly_TCC	chr18	0	0.00588235	0	0	0	0.00210084	0	0	0.00326797
scaffold1142_1_Ser_GGA	chr1	0.00340136	0	0	0.0107143	0	0	0.00396826	0.00297619	0
scaffold1157_1_Asp_GTC	chr0	0.0079365	0	0	0	0.00308642	0.00445156	0.00694444	0.00462964	0.00919143
scaffold117_1_Ala_AGC	chr19	0	0	0	0.005625	0.005	0.0050505	0.00634921	0.00166667	0.00435606
scaffold119_1_Arg_TCT	chr20	0	0	0	0.00162338	0.00833334	0.00608766	0.0050505	0.00227273	0
scaffold1198_1_Pro_CGG	chr18	0	0	0	0	0	0	0	0	0
scaffold1_1_Ser_TGA	chr23	0	0.00454545	0	0.00757577	0	0.0077922	0.00378789	0.0113636	0.00378789
scaffold1203_1_Leu_CAG	chr11	0.00231481	0.00347223	0	0	0	0	0.00833334	0	0.00876323
scaffold1203_2_Leu_CAG	chr11	0.00208333	0	0	0.00833333	0	0	0.00189394	0.0076389	0.00416667
scaffold1203_3_Val_TAC	chr11	0.002331	0	0	0	0	0	0	0.00320513	0
scaffold1206_1_Lys_CTT	chr24	0	0	0	0.00297619	0.00816326	0.0021645	0.00340136	0	0
scaffold12_1_Thr_AGT		0	0.00357143	0	0	0	0.00428571	0.0121528	0.00357143	0.00416667
scaffold1226_1_Ala_AGC	chr31	0	0	0	0.00793651	0.00427351	0.00517752	0.00712251	0.0079772	0.00480769
scaffold12_2_Thr_AGT		0	0	0.005	0	0.00277778	0.00357142	0.01	0	0.0025
scaffold1230_1_Arg_CCG	chr25	0.00332226	0	0	0.00290698	0.00387598	0.00258398	0	0.00465116	0.00258398
scaffold1252_1_Met_CAT	chr21	0	0	0	0	0.0128205	0.0025641	0.00512821	0	0.00427351
scaffold1252_2_Val_CAC	chr21	0	0	0	0.0020202	0	0.0109259	0.00814816	0.00881833	0.00407407
scaffold1252_3_Val_CAC	chr21	0	0	0	0.00416667	0	0.0076389	0	0	0.0117319
scaffold1274_1_His_GTG	chr14	0	0	0	0	0	0.00446428	0.00390625	0	0
scaffold128_1_His_GTG	chr20	0	0	0	0.0156863	0.00490197	0	0	0.00588235	0.010084
scaffold128_2_Arg_CCG	chr20	0	0	0	0.0031746	0.00952383	0.00398352	0.00285714	0.00476191	0
scaffold1288_1_Pro_TGG	chr21	0	0	0	0	0	0	0	0	0
scaffold1_2_Pro_TGG	chr23	0	0	0	0	0	0.0103194	0.00878379	0.00810811	0.00515971
scaffold1301_1_Ile_GAT	chr16	0	0	0	0.00700232	0.00347223	0.00416667	0	0.00189394	0.00694446
scaffold130_1_Cys_GCA	chr10	0	0	0	0.00396826	0	0	0	0	0.00396826
scaffold13_1_Ser_GGA	chr12	0.00995371	0	0.00416667	0	0	0	0	0	0.0146329
scaffold1343_1_Leu_CAG	chr0	0	0	0	0.00569908	0.00390071	0.00607902	0	0.00163666	0.00800352
scaffold1343_2_Leu_CAG	chr0	0	0	0.00265957	0.00425532	0.00303951	0	0.00212766	0.0108409	0.00449172
scaffold1343_3_Arg_GCG	chr0	0.00562169	0	0	0	0	0	0.00661376	0	0
scaffold13473_1_Ile_GAT	chr0	0	0	0	0	0	0	0	0	0
scaffold13473_2_Ala_TGC	chr0	0	0	0	0	0	0	0	0	0
scaffold135_1_Pro_AGG	chr11	0	0	0	0.003663	0	0.00320513	0.003663	0.00745921	0.0124918
scaffold135_2_Pro_AGG	chr11	0.00320513	0	0	0	0	0.00213675	0	0.0025641	0.00311085
scaffold135_3_Pro_AGG	chr11	0.00213675	0	0.002849	0.0025641	0.00512821	0.003663	0.00427351	0.00320513	0.0120879
scaffold135_4_Pro_AGG	chr11	0	0	0	0.00512821	0.0025641	0.00686813	0.00512821	0.00712251	0.00364505
scaffold1355_1_Lys_TTT	chr0	0	0.00416667	0	0.00527778	0	0.00375	0	0.00416667	0.00590278
scaffold135_5_Ser_AGA	chr11	0.00232558	0.00465116	0	0.00797342	0	0.00661768	0.00755814	0	0.00452196
scaffold137_1_Pro_CGG	chr16	0.0025	0	0	0	0	0.00692308	0.00227273	0.0105556	0
scaffold137_2_Pro_CGG	chr16	0	0	0	0	0	0.00777778	0.003125	0.00416667	0.0025
scaffold138_1_Ala_AGC	chr2	0	0	0.00357143	0.01	0.00357143	0.00416667	0.00227273	0.00208333	0.00810185
scaffold138_2_Ala_AGC	chr2	0	0.00416667	0	0.0025	0.00416667	0.00727273	0.013125	0.0166576	0.00619047
scaffold1383_1_Glu_CTC	chr0	0.00450451	0	0.003003	0	0	0.00168919	0.00684451	0.003003	0.00142248
scaffold1383_2_Glu_TTC	chr0	0.00328947	0	0	0.00375939	0	0	0.00292397	0.00617103	0.00312078
scaffold138_3_Gly_GCC	chr2	0.00226244	0.00490197	0	0.0107843	0.00588235	0.00653594	0.0026738	0.00512478	0.00571895
scaffold1_3_Glu_CTC	chr23	0	0	0	0	0	0.00465116	0	0	0
scaffold140_1_Ser_AGA	chr0	0.00508187	0.00310559	0	0.0048913	0	0.00342556	0.00706522	0.00167224	0.00944617
scaffold1409_1_His_GTG	chr23	0	0	0	0	0	0	0	0	0
scaffold1412_1_Pro_CGG	chr0	0	0	0	0	0	0	0	0	0
scaffold1416_1_Lys_CTT	chr2	0	0.00170068	0	0.0047619	0.00238095	0.00977891	0	0.00480769	0.0158512
scaffold14_1_Ser_TGA	chr10	0	0	0	0.00277778	0	0.0131762	0	0	0.0063492
scaffold1423_1_Gly_GCC	chr8	0.00420168	0.00294118	0	0.0133053	0.0140523	0	0	0.00635027	0.0186423
scaffold1423_2_Gly_GCC	chr8	0.00245098	0	0	0.0121275	0.00653594	0	0	0	0.0013369
scaffold1438_1_Thr_TGT	chr0	0	0.00308642	0	0	0.00347222	0	0.00396825	0.00252525	0.00869809
scaffold1438_2_Thr_TGT	chr0	0	0.00357143	0.00408163	0.0031746	0	0.00238095	0	0.0129705	0.00894383
scaffold1453_1_Ser_GCT	chr0	0.00347223	0	0.00416667	0	0	0.00208333	0.014394	0.00694446	0
scaffold1453_2_Undet_NNN	chr0	0	0	0	0.0101852	0.00444444	0	0.00444444	0.0017094	0.0074074
scaffold1458_1_Met_CAT	chr0	0	0.00512821	0	0.00427351	0.00512821	0.0115385	0.00320513	0.003663	0.00427351
scaffold146_1_Cys_GCA	chr29	0	0	0	0.00725275	0.00979592	0.00723563	0.00408163	0	0
scaffold1465_1_Asp_GTC	chr0	0.00676329	0	0	0	0.00561167	0	0	0.00445156	0.00617283
scaffold1465_2_Asp_GTC	chr0	0	0	0	0.00555556	0	0.00887346	0	0.00925928	0.00625
scaffold1465_3_Asp_GTC	chr0	0	0	0.00308642	0.00530303	0.00462964	0	0	0.00859788	0.0042735
scaffold1465_4_Asp_GTC	chr0	0.00173611	0	0	0.00462964	0	0.00628306	0.00744047	0.00983245	0.00863026
scaffold1465_5_Asp_GTC	chr0	0	0	0	0	0	0.0111111	0	0.00555556	0.00277778
scaffold1495_1_His_GTG	chr0	0	0	0.00390625	0.00520834	0.00520834	0.00625	0.00520834	0	0.003125
scaffold1_4_Ser_GCT	chr23	0	0.00694446	0	0.00297619	0.0076389	0	0.00347223	0	0.00815973
scaffold1503_1_Ser_CGA	chr0	0.00836237	0	0	0	0.00406505	0.00443459	0.00304878	0	0
scaffold152_1_Ile_GAT	chr15	0	0	0	0.0142609	0	0.00594284	0.0046875	0.00883839	0.0169808
scaffold15297_1_Gly_GCC	chr0	0	0	0	0	0.00571429	0	0.00476191	0	0
scaffold1539_1_Glu_CTC	chr0	0.00292397	0	0	0	0	0	0.00526316	0	0.00592105
scaffold1545_1_Gly_GCC	chr0	0	0	0	0	0	0.0196079	0	0.00490197	0.00367647
scaffold1553_1_Gln_CTG	chr0	0.00258398	0.00465116	0	0	0.00290698	0	0	0.00290698	0.00290698
scaffold1560_1_Arg_TCG	chr19	0.00370371	0	0	0.00740742	0	0	0.00246913	0.00370371	0.00222222
scaffold156_1_Arg_CCG	chr31	0	0	0	0	0	0.00711662	0.0108225	0	0
scaffold1569_1_Phe_GAA	chr0	0.00297619	0.00396826	0.00396826	0	0.0079365	0.00238095	0.00736962	0	0.00562169
scaffold1577_1_Ser_AGA	chr24	0	0	0	0	0	0	0	0	0
scaffold1580_1_Arg_CCG	chr0	0.00669643	0	0	0	0.00416667	0.00357143	0.0025	0	0
scaffold158_1_Ser_CGA	chr11	0	0	0	0	0	0	0	0	0
scaffold159_1_Gly_GCC	chr21	0	0	0	0.00226244	0.00840335	0.00888818	0.00326797	0	0
scaffold159_2_Gly_GCC	chr21	0.00326797	0	0	0.00700281	0	0	0.00490197	0	0.00659537
scaffold159_3_Gly_GCC	chr21	0	0	0	0.00326797	0	0.00910365	0	0	0.00420168
scaffold159_4_Gly_GCC	chr21	0	0	0.00367647	0	0	0	0	0	0
scaffold159_5_Undet_NNN	chr21	0	0	0	0	0	0	0	0	0
scaffold159_6_Gly_GCC	chr21	0	0	0	0.00561498	0.00326797	0.012263	0.00294118	0.00512478	0
scaffold160_1_His_GTG	chr24	0	0	0	0.00520834	0.00625	0.00625	0.0129103	0	0.00587607
scaffold1604_1_Ser_GGA	chr29	0.00173611	0.00173611	0	0.00828598	0.00833334	0.00177385	0	0.00644842	0.00416667
scaffold161_1_Tyr_GTA	chr28	0	0	0	0.00347223	0	0	0	0	0.0076389
scaffold16_1_His_GTG	chr27	0	0	0	0.00588235	0	0.00539216	0.00490197	0	0.00635027
scaffold162_1_Tyr_GTA	chr4	0.00212766	0	0	0.00550912	0.00364742	0.00445795	0.00801326	0.00869638	0.00333613
scaffold163_1_Gly_GCC	chr31	0	0	0	0.00285714	0.00285714	0.00761906	0.00674603	0.00765306	0.00204082
scaffold1643_1_Undet_NNN	chr10	0.00166113	0	0	0.00232558	0	0.00465116	0.00465116	0	0.00465116
scaffold1647_1_Leu_TAA	chr5	0	0	0.00833333	0.0113095	0.0060764	0.00647269	0.00954863	0	0.00420875
scaffold1663_1_Thr_AGT	chr10	0	0	0	0.00755495	0.00919643	0.00192308	0	0.0025	0.00729167
scaffold1665_1_iMet_CAT	chr0	0	0	0	0.00258398	0	0.00290698	0.00332226	0.00852714	0.017831
scaffold1681_1_Glu_CTC	chr0	0	0	0	0.00450451	0.00878379	0.0057915	0.00360361	0.0099645	0.00519343
scaffold1690_1_Leu_CAG	chr0	0	0	0	0	0	0	0	0	0
scaffold170_1_Arg_ACG	chr29	0.0021645	0	0	0.003663	0	0.00211745	0	0.00736962	0.00297619
scaffold170_2_Ala_TGC	chr29	0	0	0	0	0.00313726	0.00366162	0	0	0
scaffold173_1_Ser_CGA	chr0	0	0.0036232	0	0.00790513	0	0.00241546	0.0130435	0.00754831	0.0040877
scaffold173_2_Ser_CGA	chr0	0	0	0	0.00434783	0.00815217	0	0.00797103	0.0106884	0
scaffold176_1_Leu_CAG	chr5	0	0	0	0.0111111	0.00416667	0.00416667	0	0.0076389	0
scaffold1769_1_Glu_TTC	chr0	0.0019305	0	0	0.00788289	0	0.0027027	0.0168168	0.00765766	0.00515971
scaffold1795_1_Val_GAC	chr0	0.00332226	0	0	0	0	0	0	0	0.0109251
scaffold1795_2_Val_GAC	chr0	0	0	0	0	0	0	0	0	0.00535714
scaffold181_1_Cys_GCA	chr10	0	0	0	0.00178571	0	0.0043956	0.0176871	0.00408163	0
scaffold1815_1_Met_CAT	chr0	0	0	0	0	0	0	0	0	0
scaffold182_1_Gln_CTG	chr0	0.00438751	0	0	0.0213964	0.00450451	0.00878378	0.00836551	0.00878378	0.00388081
scaffold183_1_Arg_CCT	chr5	0	0	0	0.00869566	0	0.00310559	0.00434783	0.00271739	0.00428085
scaffold1877_1_Lys_TTT	chr0	0	0	0	0.00988456	0.0021645	0.00694444	0	0.0021645	0
scaffold1877_2_Ala_TGC	chr0	0	0	0	0	0	0.00937952	0	0	0.0120141
scaffold1879_1_Met_CAT	chr16	0	0	0	0	0	0	0	0	0
scaffold1922_1_Met_CAT	chr0	0	0	0.00512821	0.00213675	0	0	0.0062271	0	0.0161477
scaffold1975_1_Cys_GCA	chr5	0	0	0.00833334	0.0164966	0	0	0.00714287	0	0
scaffold1975_2_Cys_GCA	chr5	0	0	0.00408163	0.00714286	0.00476191	0	0.0031746	0.0063492	0.00238095
scaffold1975_3_Cys_GCA	chr5	0	0	0	0.00357143	0.00884354	0	0	0	0.00476191
scaffold199_10_iMet_CAT	chr8	0	0.00332226	0	0.00549096	0.00332226	0.0145173	0.00258398	0	0.00387598
scaffold199_11_iMet_CAT	chr8	0	0	0	0	0	0	0	0	0
scaffold199_1_iMet_CAT	chr8	0.00178891	0	0	0.00211417	0.00852714	0.00178891	0.00387598	0.00723514	0.00366456
scaffold199_2_iMet_CAT	chr8	0	0	0	0	0	0.00232558	0	0.00564784	0.00332226
scaffold199_3_iMet_CAT	chr8	0.00290698	0	0	0.00211417	0.0109736	0.00538802	0	0.00290698	0.00232558
scaffold199_4_Thr_CGT	chr8	0	0	0	0.00631314	0	0.00252525	0.00454545	0.00378789	0
scaffold199_5_iMet_CAT	chr8	0	0	0	0	0	0.00418947	0.00232558	0	0
scaffold199_6_iMet_CAT	chr8	0	0	0	0	0.0047619	0.00297619	0	0	0
scaffold199_7_iMet_CAT	chr8	0	0.00290698	0	0	0	0.00469589	0.00290698	0	0.00713532
scaffold199_8_iMet_CAT	chr8	0	0	0	0	0	0.0126246	0.0116279	0.00437289	0
scaffold199_9_iMet_CAT	chr8	0	0	0.00232558	0.00719824	0.00258398	0.00678296	0.00211417	0	0.00775196
scaffold202_1_Asp_GTC	chr12	0	0	0	0.00694444	0	0.00599747	0.00810186	0.00555556	0.00396826
scaffold2044_1_Tyr_GTA	chr0	0	0.00439815	0	0.00297619	0	0.00694444	0.00558036	0.00347223	0.00219907
scaffold2044_2_Tyr_GTA	chr0	0	0	0	0	0.00625	0.00571338	0.00297619	0	0.0047123
scaffold2044_3_Tyr_GTA	chr0	0.00354611	0	0	0.00354611	0.00354611	0.00425532	0.00540357	0	0
scaffold205_1_His_GTG	chr0	0	0	0	0.00446428	0.00892856	0.00943813	0.00390625	0	0.00659722
scaffold206_1_Ser_GCT	chr23	0	0	0	0	0	0	0.00416667	0	0
scaffold2079_1_Ser_TGA	chr0	0	0.00370371	0.00444444	0	0	0.00687831	0	0	0.00246913
scaffold209_1_iMet_CAT	chr4	0.00232558	0	0	0.0177187	0	0.00968993	0.0122194	0.00749353	0.00110742
scaffold21_1_Phe_GAA	chr15	0	0.00340136	0	0.00694445	0	0.00685795	0.00680272	0.00680272	0.00496032
scaffold212_1_Val_CAC	chr15	0	0	0	0	0.00648149	0.00277778	0	0.00444444	0
scaffold2131_1_Glu_TTC	chr20	0.00132576	0	0	0.00278078	0.000631313	0.00440642	0.0030754	0.0025463	0.002886
scaffold216_1_Trp_CCA	chr22	0.0025	0	0	0.00227273	0.00416667	0.003125	0.0025	0.005	0.005
scaffold216_2_Trp_CCA	chr22	0.005	0	0	0.00416667	0	0.005	0	0	0.005
scaffold216_3_Trp_CCA	chr22	0	0	0	0.0141667	0	0	0.00714285	0	0
scaffold216_4_Trp_CCA	chr22	0.00416667	0	0	0.0107143	0.0025	0.00416667	0.003125	0	0.0092033
scaffold2182_1_Cys_GCA	chr0	0	0	0	0.00258398	0	0.00290698	0	0	0.00211417
scaffold2_1_Val_CAC	chr5	0	0	0	0	0	0	0	0	0
scaffold2215_1_Asn_GTT	chr0	0	0	0	0	0	0	0	0	0
scaffold2215_2_Asn_GTT	chr0	0	0	0	0	0	0	0	0	0
scaffold2215_3_Leu_CAA	chr0	0	0	0	0	0	0	0	0	0
scaffold2215_4_Leu_CAA	chr0	0	0	0	0	0	0	0	0	0
scaffold2215_5_Met_CAT	chr0	0	0	0	0	0	0.323529	0	0	0
scaffold2215_6_Arg_ACG	chr0	0	0	0	0	0	0	0	0	0
scaffold2_2_Val_CAC	chr5	0	0	0	0	0	0	0	0	0
scaffold2321_10_Gln_TTG	chr0	0	0	0	0	0	0	0	0	0
scaffold2321_11_Asn_GTT	chr0	0	0	0	0	0	0	0	0	0
scaffold2321_12_Ser_TGA	chr0	0	0	0	0	0	0	0	0	0
scaffold2321_13_Asp_GTC	chr0	0	0	0	0	0	0	0	0	0
scaffold2321_14_Tyr_GTA	chr0	0	0	0	0	0	0	0	0	0
scaffold2321_15_Arg_TCT	chr0	0	0	0	0	0	0	0	0	0
scaffold2321_16_His_GTG	chr0	0	0	0	0	0	0	0	0	0
scaffold2321_17_Glu_TTC	chr0	0	0	0	0	0	0	0	0	0
scaffold2321_18_Ser_GCT	chr0	0	0	0	0	0	0	0	0	0
scaffold2321_1_Met_CAT	chr0	0	0	0	0	0	0	0	0	0
scaffold2321_2_Met_CAT	chr0	0	0	0	0	0	0	0	0	0
scaffold2321_3_Ala_TGC	chr0	0	0	0	0	0	0	0	0	0
scaffold2321_4_Cys_GCA	chr0	0	0	0	0	0	0	0	0	0
scaffold2321_5_Leu_TAA	chr0	0	0	0	0	0	0	0	0	0
scaffold2321_6_Phe_GAA	chr0	0	0	0	0	0	0	0	0	0
scaffold2321_7_Lys_TTT	chr0	0	0	0	0	0	0	0	0	0
scaffold2321_8_Met_CAT	chr0	0	0	0	0	0	0	0	0	0
scaffold2321_9_Ile_GAT	chr0	0	0	0	0	0	0	0	0	0
scaffold233_1_Met_CAT	chr8	0.00263158	0	0	0.00292397	0.00263158	0.00907571	0	0	0.00146199
scaffold233_2_Pro_TGG	chr8	0	0	0	0.017682	0	0.00536881	0	0.00955882	0.00294118
scaffold233_3_Lys_TTT	chr8	0.00320513	0	0	0.0117327	0.00512821	0	0.00512821	0.01221	0.00938228
scaffold233_4_Ala_TGC	chr8	0	0	0	0.00588235	0	0	0.00367647	0	0.00441176
scaffold233_5_Val_TAC	chr8	0.0027027	0	0	0	0	0	0.003003	0	0.00624448
scaffold2371_1_Glu_TTC	chr0	0.00252525	0	0	0	0.00570436	0.00367996	0	0.00367996	0.00248016
scaffold2420_1_His_GTG	chr15	0.00445156	0	0	0.00347222	0.00198413	0.00412088	0.00555556	0.00308642	0.00450938
scaffold248_10_Cys_GCA	chr7	0	0	0	0	0	0	0	0	0
scaffold248_11_Ile_GAT	chr7	0	0	0	0	0	0	0	0	0
scaffold248_12_Ala_TGC	chr7	0	0	0	0	0	0	0	0	0
scaffold248_1_Ser_TGA	chr7	0	0	0	0	0	0	0	0	0
scaffold248_2_Phe_GAA	chr7	0	0	0	0	0	0	0	0	0
scaffold2483_1_Lys_CTT	chr0	0	0	0	0.0021645	0	0.00170068	0.0129252	0	0
scaffold248_3_Asp_GTC	chr7	0	0	0	0	0	0	0	0	0
scaffold248_4_Pro_TGG	chr7	0	0	0	0	0	0	0	0	0
scaffold248_5_Glu_TTC	chr7	0	0	0	0	0	0	0	0	0
scaffold248_6_His_GTG	chr7	0	0	0	0	0	0	0	0	0
scaffold248_7_Gln_TTG	chr7	0	0	0	0	0	0	0	0	0
scaffold248_8_Leu_TAG	chr7	0	0	0	0	0	0	0	0	0
scaffold248_9_Ile_TAT	chr7	0	0	0	0	0	0	0	0	0
scaffold2504_1_Arg_TCG	chr3	0	0	0.00370371	0.00370371	0	0.00796907	0.0118519	0.0015873	0.00387205
scaffold25_1_Val_CAC	chr0	0.00740742	0	0	0	0.00888888	0.00448718	0.00246913	0.00444444	0
scaffold252_1_Thr_AGT	chr17	0.00243902	0	0.00348432	0.00406505	0.00348432	0.0022173	0.0101746	0.00271002	0.00357231
scaffold2533_1_Ser_CGA	chr0	0	0	0	0	0	0.00434783	0.00181159	0	0.0015528
scaffold2564_1_Glu_TTC	chr10	0	0	0	0.00337838	0.00900902	0.00723938	0	0.00675676	0
scaffold257_1_Arg_CCT	chr18	0	0	0	0	0	0	0	0.0125926	0
scaffold257_2_Gly_GCC	chr18	0	0.00420168	0	0.0153927	0	0.00910365	0.00653594	0.00594177	0.00210084
scaffold257_3_Gly_GCC	chr18	0	0	0	0.00490197	0	0	0	0.00420168	0
scaffold257_4_Gly_GCC	chr18	0	0	0	0	0	0	0	0	0
scaffold260_1_Thr_AGT	chr4	0.0025	0.00669643	0	0.00607143	0	0	0.0025	0.00584821	0.00729854
scaffold260_2_Thr_AGT	chr4	0.00164474	0	0	0	0.00219298	0.00701755	0.0154572	0	0.0136272
scaffold260_3_Thr_AGT	chr4	0	0	0.01	0.00669643	0	0.00277778	0.00643939	0.0136883	0.00217391
scaffold261_1_Leu_AAG	chr30	0	0	0	0	0.00337838	0.003861	0	0	0.006006
scaffold26_1_Val_CAC	chr27	0	0	0.0036232	0	0.00310559	0	0.0031056	0.0036232	0.00217391
scaffold2646_1_Glu_TTC	chr0	0	0	0	0	0	0	0	0	0
scaffold2646_2_Glu_TTC	chr0	0	0	0	0	0	0	0	0	0
scaffold2653_10_His_GTG	chr0	0	0	0	0	0	0	0	0	0
scaffold2653_11_Cys_GCA	chr0	0	0	0	0	0.00454546	0.0133333	0	0	0
scaffold2653_12_Lys_TTT	chr0	0	0	0	0	0.0030303	0.00555557	0	0	0
scaffold2653_13_Gln_TTG	chr0	0	0	0	0	0	0	0	0	0
scaffold2653_14_Pro_TGG	chr0	0	0	0	0	0.003003	0.00723938	0	0	0
scaffold2653_15_Met_CAT	chr0	0	0	0	0	0.0175698	0.012069	0	0	0
scaffold2653_16_Asp_GTC	chr0	0	0	0.00606061	0	0.00505052	0	0	0	0
scaffold2653_17_Arg_TCT	chr0	0	0	0	0	0	0.00265252	0	0	0
scaffold2653_18_Ser_TGA	chr0	0	0	0	0	0	0.00694444	0	0	0
scaffold2653_19_Gly_TCC	chr0	0	0	0	0	0	0	0	0	0
scaffold2653_1_Arg_ACG	chr0	0	0	0	0	0	0.00595238	0	0	0
scaffold2653_20_Leu_TAA	chr0	0	0	0	0	0	0	0	0	0
scaffold2653_21_Phe_GAA	chr0	0	0	0	0	0	0	0	0	0
scaffold2653_22_Met_CAT	chr0	0	0	0	0	0	0.00347222	0	0	0
scaffold2653_23_Glu_TTC	chr0	0	0	0	0	0	0.00641027	0	0	0
scaffold2653_24_Met_CAT	chr0	0	0	0	0	0	0	0	0	0
scaffold2653_25_Trp_CCA	chr0	0	0	0	0	0.00983796	0.00462963	0	0	0
scaffold2653_2_Asn_GTT	chr0	0	0	0	0	0	0.0112007	0	0	0
scaffold2653_3_Ser_GCT	chr0	0	0	0	0	0	0	0	0	0
scaffold2653_4_Ile_GAT	chr0	0	0	0	0	0	0.00297619	0	0	0
scaffold2653_5_Val_TAC	chr0	0	0	0.00740741	0	0	0.00462963	0	0	0
scaffold2653_6_Ala_TGC	chr0	0	0	0	0	0	0.00645342	0	0	0
scaffold2653_7_Thr_TGT	chr0	0	0	0	0	0	0	0	0	0
scaffold2653_8_Tyr_GTA	chr0	0	0	0	0	0	0.00625	0	0	0
scaffold2653_9_Leu_TAG	chr0	0	0	0	0	0	0.00444444	0	0	0
scaffold266_1_Gly_CCC	chr23	0	0.0031746	0.00571429	0.00595238	0	0.00571428	0.00547619	0.0117347	0.00571428
scaffold2670_1_Glu_TTC	chr24	0	0	0	0	0	0.00617284	0	0	0
scaffold2672_1_Arg_ACG	chr0	0	0	0	0	0	0.00290698	0.00813953	0.0149871	0.00955149
scaffold2672_2_Arg_ACG	chr0	0	0	0	0.0131803	0	0.00238095	0.0026455	0.0018315	0.0065934
scaffold2672_3_Arg_TCG	chr0	0	0	0	0.0026455	0	0	0	0.00634921	0.0115995
scaffold2681_1_Cys_GCA	chr0	0	0	0	0.00555555	0.00555555	0.00770866	0.00548831	0.00526316	0.00239234
scaffold269_1_Trp_CCA	chr23	0.002331	0	0	0.0051282	0	0	0.0082621	0.00427351	0.00900026
scaffold2698_1_Gln_CTG	chr0	0	0	0	0.00540541	0	0.00337838	0.0135135	0	0.0053625
scaffold2721_1_His_GTG	chr0	0	0	0	0	0.0114583	0.00972222	0	0	0.0105035
scaffold274_1_Val_GAC	chr9	0.00290698	0	0	0.00387598	0	0.00332226	0	0.00637773	0
scaffold274_2_Val_GAC	chr9	0	0	0	0	0	0.00290698	0.00678295	0.00211417	0.0119048
scaffold274_3_Val_GAC	chr9	0.00387598	0	0	0.00930233	0.00465116	0	0	0.00465116	0.00678295
scaffold274_4_Val_GAC	chr9	0	0	0	0	0	0	0.0184385	0.0116279	0.00930233
scaffold274_5_Val_GAC	chr9	0	0	0	0	0.00387598	0.00332226	0.00232558	0	0
scaffold274_6_Val_GAC	chr9	0	0	0	0	0.00332226	0.0122093	0.00387598	0.00290698	0.00775193
scaffold274_7_Val_GAC	chr9	0	0.00387598	0	0	0	0.00634249	0	0	0.00390307
scaffold2748_1_Ala_CGC	chr0	0	0	0	0	0	0	0	0	0
scaffold278_1_Ser_GCT	chr11	0.00260417	0	0	0.0157903	0.00297619	0.00491898	0.00208333	0.00347223	0
scaffold2798_1_His_GTG	chr0	0	0	0	0	0	0	0	0	0.00606061
scaffold280_1_Phe_GAA	chr30	0	0	0	0.00807493	0.00465116	0	0.00258398	0.0146179	0.00232558
scaffold2826_1_His_GTG	chr0	0	0.00390625	0	0.014881	0.00625	0	0.0101563	0	0.0143229
scaffold2846_1_Ser_CGA	chr0	0	0	0	0	0	0	0	0	0
scaffold286_1_Gln_TTG	chr25	0	0	0	0	0.0105105	0.0108654	0	0	0.0068838
scaffold2882_1_His_GTG	chr0	0	0	0	0.00378788	0	0.00578512	0	0	0
scaffold289_1_Cys_GCA	chr9	0	0	0	0	0.0047619	0.0047619	0.00396826	0.0141723	0
scaffold291_1_Thr_CGT	chr0	0	0	0	0.00551684	0	0.00570162	0.00304878	0	0.0152536
scaffold291_2_Thr_CGT	chr0	0.00406505	0	0	0	0	0.00696863	0	0.00406505	0.00406505
scaffold291_3_Thr_CGT	chr0	0.00243902	0	0	0.00487805	0	0.0022173	0.0089431	0	0.00474254
scaffold291_4_Thr_CGT	chr0	0	0.00271002	0	0.00650407	0.00514904	0.00662021	0.0101626	0.0065331	0.0128049
scaffold291_5_Ala_CGC	chr0	0	0	0	0.00185185	0	0.0089947	0	0.0026455	0
scaffold297_1_Leu_AAG	chr0	0	0	0	0	0	0	0	0	0
scaffold297_2_Leu_AAG	chr0	0	0	0	0	0	0	0	0	0
scaffold298_1_Leu_AAG	chr20	0	0	0	0.00239234	0	0.00964912	0.00814537	0.00263158	0.00657895
scaffold298_2_Leu_TAG	chr20	0	0	0	0.00375939	0.0105263	0.00751879	0.00767544	0	0.00994153
scaffold298_3_Leu_AAG	chr20	0.00292397	0	0	0.00438597	0.00526316	0	0.00263158	0.00438597	0.00300998
scaffold2986_1_Gly_TCC	chr0	0	0.0021978	0	0	0.00408163	0.00571428	0.00357143	0	0
scaffold301_1_Glu_TTC	chr19	0	0	0	0	0.00540123	0.00625	0	0	0.00347222
scaffold3046_1_Thr_GGT	chr0	0	0	0	0	0.00487805	0	0	0	0
scaffold3046_2_Met_CAT	chr0	0	0	0	0	0	0	0	0	0
scaffold311_1_Pro_CGG	chr21	0.0025	0	0	0.0025	0	0.005	0.00590277	0	0.00227273
scaffold311_2_Pro_CGG	chr21	0	0	0	0.0119048	0	0	0.00833335	0.00227273	0.00375
scaffold311_3_Pro_CGG	chr21	0	0	0	0	0	0.00277778	0.00916667	0.00416667	0.00416667
scaffold311_4_Pro_CGG	chr21	0	0	0	0	0	0	0	0.0097561	0.0124274
scaffold316_1_Ser_CGA	chr11	0.00217391	0	0	0.00197628	0.00543478	0.00513285	0.00684823	0	0.00455487
scaffold319_1_His_GTG	chr8	0.00505052	0	0	0.008658	0	0	0.00505052	0.0030303	0.00611888
scaffold320_1_Leu_TAG	chr29	0.00255682	0	0	0.00740973	0.0045056	0.00667655	0	0.00206612	0.00416667
scaffold322_1_Pro_AGG	chr12	0	0	0	0.00427351	0	0.0025641	0.007326	0	0.00827165
scaffold326_1_Val_CAC	chr4	0	0	0	0.00724638	0.0036232	0	0.00986886	0.00364853	0.00489728
scaffold327_1_Lys_CTT	chr2	0	0	0	0.00481	0	0.0014881	0	0	0.00637755
scaffold327_2_Undet_NNN	chr2	0	0	0.00277778	0	0.00694445	0.00704546	0.00643939	0.005	0.005
scaffold328_1_Asp_GTC	chr7	0	0	0	0.00462964	0	0	0.0105269	0	0.00715489
scaffold332_1_Gln_CTG	chr5	0.00328947	0	0	0.0142857	0.00657894	0.00526316	0	0	0
scaffold336_1_Ser_GCT	chr11	0	0	0	0	0	0	0	0	0
scaffold336_2_Cys_GCA	chr11	0	0.0047619	0	0.00637755	0	0.00694445	0	0	0
scaffold341_1_Glu_TTC	chr0	0	0	0	0.0129252	0	0	0	0	0
scaffold34_1_iMet_CAT	chr9	0.00232558	0	0.00258398	0.00387596	0	0.00852714	0.0124031	0.00290698	0.00155039
scaffold342_1_Ser_GCT	chr28	0	0	0	0	0	0.00816667	0.00702381	0.00535714	0.0027619
scaffold342_2_Ser_GCT	chr28	0	0	0	0	0	0.0074506	0.00408164	0	0.0149836
scaffold342_3_Ser_GCT	chr28	0	0	0	0	0	0	0	0	0
scaffold342_4_Ser_GCT	chr28	0	0	0	0	0	0	0.004	0	0.00333334
scaffold342_5_Ser_GCT	chr28	0	0	0	0	0.0119792	0.00231481	0.00260417	0	0.00297619
scaffold345_1_Lys_CTT	chr17	0.0101052	0	0	0	0	0	0	0	0.00332226
scaffold352_1_Leu_AAG	chr4	0	0	0	0	0.00916667	0.00435606	0.00714285	0.00477273	0.00967033
scaffold3528_1_Asn_GTT	chr0	0	0	0	0	0	0	0	0	0
scaffold360_1_Ile_GAT	chr3	0	0	0	0	0	0	0	0	0
scaffold360_2_Ala_TGC	chr3	0	0	0	0	0	0	0	0	0
scaffold36_1_Phe_GAA	chr9	0.00484496	0.00290698	0	0.00719824	0	0.00968993	0.00445737	0.00443975	0.0110047
scaffold36_2_Phe_GAA	chr9	0	0	0.00290698	0	0	0.00290698	0.00155039	0.00211417	0.00186047
scaffold36_3_Phe_GAA	chr9	0	0	0	0.00387598	0	0.00387598	0.00490956	0.00487265	0.00243442
scaffold36_4_Phe_GAA	chr9	0.00232558	0.00723514	0	0	0	0.00719824	0.00506156	0.00677345	0.0104906
scaffold36_5_Phe_GAA	chr9	0	0.00258398	0	0	0.00837805	0.00145349	0.00599015	0.00348215	0.0106514
scaffold36_6_Phe_GAA	chr9	0	0	0.0033393	0.00387598	0.00581396	0.0101421	0.00750218	0.00290698	0.00437187
scaffold367_1_SeC_TCA	chr0	0	0	0	0	0	0.00493828	0.0063492	0	0.00308643
scaffold367_2_SeC_TCA	chr0	0	0	0	0.00384615	0.00213675	0	0.00384615	0.003885	0.00934065
scaffold367_3_SeC_TCA	chr0	0	0.00209643	0	0	0.00628932	0.00445492	0.00269542	0	0.00269542
scaffold367_4_SeC_TCA	chr0	0.00269542	0	0	0	0	0	0	0.00314466	0.00314466
scaffold367_5_SeC_TCA	chr0	0.00188679	0	0	0.00188679	0	0.00407376	0.00269542	0.0106918	0.00566037
scaffold36_7_Phe_GAA	chr9	0.00414863	0.00353218	0	0.00340136	0	0.0018315	0.00495684	0.0021645	0.0053642
scaffold37_1_Lys_TTT	chr2	0	0	0	0	0.00487805	0.00406505	0	0	0.00711383
scaffold374_1_Glu_CTC	chr1	0	0	0	0	0	0.00450451	0.0173745	0.00638138	0.00450451
scaffold377_1_Glu_TTC	chr24	0	0	0	0	0	0	0.00555556	0	0
scaffold3786_1_His_GTG	chr0	0	0	0	0	0.004329	0	0.008658	0.004329	0
scaffold392_1_Cys_GCA	chr0	0	0	0	0.00890314	0.00561167	0.00213675	0.00396825	0	0.00555556
scaffold392_2_Cys_GCA	chr0	0	0	0	0.00952381	0.00396826	0.0105648	0.00347222	0.00957654	0.00396825
scaffold392_3_Cys_GCA	chr0	0	0.00285714	0	0.00387847	0.00496032	0.00357143	0	0.00571429	0
scaffold395_1_Ala_TGC	chr12	0.002849	0	0.00320513	0	0.00879121	0.00576923	0.00747864	0.0128205	0
scaffold395_2_Ala_TGC	chr12	0	0	0	0	0	0	0	0.00512821	0.0018315
scaffold398_1_Ala_CGC	chr3	0	0	0	0	0	0	0	0	0
scaffold398_2_Ala_CGC	chr3	0	0	0	0	0	0	0	0	0
scaffold398_3_Asp_GTC	chr3	0	0	0	0	0	0.00694444	0.00744047	0.0133802	0.0029321
scaffold399_1_His_GTG	chr26	0.00231481	0	0	0.0117965	0.00347222	0.0136364	0	0	0.00964505
scaffold405_1_Arg_ACG	chr10	0.00297619	0	0	0.0069264	0	0.00538549	0.00396826	0	0.0034188
scaffold410_1_Gly_CCC	chr0	0	0	0	0	0.00588235	0.00294118	0.00490197	0	0.0137032
scaffold410_2_Gly_CCC	chr0	0	0	0	0	0	0	0	0.00357143	0.0051948
scaffold410_3_Gly_CCC	chr0	0	0	0	0.0063492	0.0126984	0	0.00571429	0	0.00476191
scaffold410_4_Gly_CCC	chr0	0.00357143	0	0	0.00408163	0.00285714	0	0	0.00693877	0.0106926
scaffold410_5_Gly_CCC	chr0	0	0	0	0	0	0	0.00408163	0.00408163	0.00476191
scaffold410_6_Gly_CCC	chr0	0	0.00476191	0.00476191	0	0.00408163	0.00603174	0	0.00357143	0
scaffold410_7_Gly_CCC	chr0	0	0	0	0	0.0114286	0.00285714	0	0.00884354	0.00408163
scaffold4109_1_Ile_GAT	chr0	0	0	0	0	0	0	0	0	0
scaffold4109_2_Ala_TGC	chr0	0	0	0	0	0	0	0	0	0
scaffold413_1_Gly_TCC	chr30	0	0	0	0.00735294	0.00787815	0.00561497	0.0107843	0.00420168	0
scaffold413_2_Gly_TCC	chr30	0	0	0	0.00326797	0	0.00367647	0	0	0.00757577
scaffold413_3_Gly_TCC	chr30	0.00210084	0	0	0	0	0	0.00367647	0.00367647	0.0070028
scaffold413_4_Gly_TCC	chr30	0	0	0	0	0	0.00588236	0	0	0
scaffold413_5_Gly_TCC	chr30	0	0	0.00326797	0	0	0.00367647	0	0.00490197	0.0214053
scaffold413_6_Gly_TCC	chr30	0	0	0	0.010084	0.00490197	0	0.0159664	0	0.00910365
scaffold413_7_Gly_TCC	chr30	0	0	0	0.00210084	0.00420168	0.00410068	0	0	0.00735294
scaffold42_1_Val_GAC	chr9	0	0	0	0	0	0.00873016	0	0	0
scaffold423_1_Ile_GAT	chr0	0.00342456	0.0014881	0	0.00595238	0.0119048	0.00462963	0.00208333	0.00333867	0.00701208
scaffold425_1_Glu_CTC	chr13	0	0	0	0.00615173	0	0	0	0	0.00404858
scaffold429_1_Arg_ACG	chr17	0	0	0	0	0.00396826	0.0026455	0.00457516	0.0073859	0
scaffold430_10_Asn_GTT	chr8	0	0	0	0.00454545	0	0	0	0	0
scaffold430_1_Asn_GTT	chr8	0	0	0	0	0	0	0	0	0
scaffold430_2_Asn_GTT	chr8	0.00324675	0	0	0.00454545	0	0	0	0.00324675	0.012374
scaffold430_3_Asn_GTT	chr8	0	0	0	0	0	0	0	0	0
scaffold430_4_Asn_GTT	chr8	0	0	0	0	0	0	0	0	0
scaffold430_5_Asn_GTT	chr8	0	0	0	0	0	0.00454545	0	0.00454545	0.0098485
scaffold430_6_Asn_GTT	chr8	0	0.00378789	0	0	0.00454545	0	0	0.00909091	0.00703464
scaffold430_7_Asn_GTT	chr8	0.00324675	0	0	0	0	0.00454545	0	0	0
scaffold430_8_Asn_GTT	chr8	0.00396006	0	0	0	0.00252525	0	0	0	0
scaffold430_9_Asn_GTT	chr8	0	0	0	0	0	0	0	0	0
scaffold443_1_His_GTG	chr10	0.00446428	0	0	0.00625	0	0	0.00446428	0.00967263	0
scaffold444_1_Met_CAT	chr8	0	0	0	0	0	0	0	0	0
scaffold445_1_Leu_CAA	chr0	0	0	0	0	0	0	0	0	0
scaffold445_2_Gly_CCC	chr0	0	0	0	0	0	0	0	0	0
scaffold4483_1_Pro_TGG	chr0	0	0	0	0	0.00354611	0	0	0	0
scaffold4483_2_Pro_AGG	chr0	0	0	0	0.00425532	0.00236406	0	0	0	0
scaffold45_1_Ile_TAT	chr14	0	0	0	0	0.00526316	0.00292397	0.00375939	0.00263158	0.00352444
scaffold452_1_Val_CAC	chr0	0	0	0.00271739	0	0	0	0.0134576	0	0.00167224
scaffold45_2_Asp_GTC	chr14	0.00396825	0	0.00347222	0	0	0.00451389	0.00530303	0.00396825	0.00500408
scaffold46_1_Lys_CTT	chr5	0.003663	0	0	0	0	0	0.014966	0	0.0121315
scaffold463_1_Lys_TTT	chr26	0.00696864	0	0.00406505	0	0	0.0131544	0.00792683	0	0
scaffold4685_1_Gly_GCC	chr0	0	0	0	0	0	0	0	0	0
scaffold4685_2_Leu_TAA	chr0	0	0	0	0	0	0	0	0	0
scaffold470_1_Ile_GAT	chr0	0	0.00297619	0.00297619	0.0062004	0.00648148	0.00677084	0.00488437	0.0014881	0.00115741
scaffold4705_1_Gln_CTG	chr0	0	0	0	0	0	0.00438597	0.0103592	0.00292397	0.00175439
scaffold4705_2_Gln_CTG	chr0	0	0	0	0	0	0.00657894	0	0	0.0110902
scaffold4705_3_Gln_CTG	chr0	0	0	0	0	0	0.00555555	0	0	0.00502392
scaffold4705_4_Gln_CTG	chr0	0	0	0	0.0121622	0.00337838	0.0019305	0	0	0.0018018
scaffold4705_5_Gln_CTG	chr0	0	0	0	0	0	0	0	0	0.003861
scaffold4705_6_Thr_CGT	chr0	0.00347223	0	0	0.00416667	0	0	0.00648148	0.00416667	0
scaffold47_1_Arg_ACG	chr15	0	0	0	0.00723514	0.00258398	0.0118125	0.00332226	0.00232558	0
scaffold47_2_Phe_GAA	chr15	0	0	0	0	0	0	0.003125	0.00416667	0.00607143
scaffold47_3_Phe_GAA	chr15	0	0	0	0	0	0	0.00340136	0	0.00297619
scaffold474_1_His_GTG	chr6	0	0.00625	0	0.00446428	0.0159226	0.00347222	0.003125	0	0
scaffold47_4_Phe_GAA	chr15	0	0	0	0	0	0.0097561	0.0065331	0.00592334	0.00998839
scaffold476_1_Glu_CTC	chr11	0.00337838	0	0.00337838	0	0	0.002079	0.002457	0.0111004	0.00417809
scaffold476_2_Ser_GGA	chr11	0	0	0.0017094	0	0	0	0	0.0031746	0.0031746
scaffold476_3_Glu_CTC	chr11	0	0	0	0.00292397	0.00328947	0	0.00884503	0.00595237	0.00175439
scaffold481_1_Arg_ACG	chr10	0	0	0	0	0.00465116	0.00620156	0.00465116	0	0.00762996
scaffold481_2_Arg_ACG	chr10	0	0	0	0.0126246	0.00678296	0	0.00290698	0	0
scaffold481_3_Leu_CAA	chr10	0	0.00303951	0	0	0.00502364	0	0	0.00879002	0.00425532
scaffold481_4_Leu_CAA	chr10	0	0.00177305	0	0.0155691	0.00725339	0.00618956	0	0.0130024	0.00141844
scaffold481_5_Leu_CAA	chr10	0.00602837	0	0	0.00567377	0.00803783	0	0	0.00265957	0.00725339
scaffold48_1_Gln_TTG	chr2	0	0	0	0	0	0.00197239	0	0.0082621	0
scaffold483_1_His_GTG	chr28	0	0	0	0	0.003367	0.00378788	0.004662	0.00275482	0.004329
scaffold489_1_Leu_AAG	chr25	0	0	0	0.0168575	0.00328947	0.00502392	0.00814537	0.0176065	0.00828996
scaffold491_1_Ala_AGC	chr23	0	0	0	0	0	0	0.00555555	0.0127778	0.0131358
scaffold491_2_Ala_AGC	chr23	0.00277778	0.00357143	0	0	0.00416667	0.00192308	0.00416667	0	0.003125
scaffold491_3_Ala_AGC	chr23	0.00227273	0	0	0	0.003125	0.00416667	0	0.00416667	0.0015625
scaffold491_4_Ala_AGC	chr23	0.003125	0	0	0.00178571	0	0.00208333	0.01	0	0.00357143
scaffold491_5_Ala_AGC	chr23	0	0	0	0.00512821	0.00410914	0.00797721	0.0098901	0.0105413	0
scaffold491_6_Ala_AGC	chr23	0	0	0.00512821	0	0.003663	0.00797721	0	0	0.0105006
scaffold491_7_Glu_TTC	chr23	0	0	0	0	0	0	0	0	0
scaffold491_8_Glu_TTC	chr23	0	0	0	0	0	0.00462964	0	0	0.0115741
scaffold4926_1_Cys_GCA	chr0	0	0	0	0.00810186	0	0.0121142	0	0.0150794	0.0075931
scaffold4968_1_Ile_GAT	chr0	0	0	0	0	0	0	0	0	0
scaffold4968_2_Ala_TGC	chr0	0	0	0	0	0	0	0	0	0
scaffold498_1_His_GTG	chr24	0	0	0	0.00537635	0.00403226	0	0.00819252	0.0193548	0.00268817
scaffold4987_1_Ile_GAT	chr0	0	0	0	0.00576563	0.00308884	0.00626417	0	0	0
scaffold4987_2_Ala_TGC	chr0	0	0	0	0.00608766	0.00459137	0	0	0	0
scaffold4987_3_Ala_TGC	chr0	0	0	0	0	0	0	0	0	0
scaffold510_1_Glu_CTC	chr9	0	0	0	0.003663	0.0145299	0	0	0.0117522	0.007326
scaffold5123_1_Leu_CAG	chr0	0	0	0	0	0	0	0	0	0
scaffold52_1_Gly_CCC	chr23	0	0	0	0.00476191	0.00357143	0.00816326	0	0	0.00714286
scaffold523_1_Glu_CTC	chr5	0	0	0	0	0	0	0	0	0
scaffold5260_1_Lys_TTT	chr0	0	0	0	0.0025	0	0	0	0	0.0140278
scaffold530_1_Lys_CTT	chr0	0	0	0	0	0	0	0.00340136	0	0
scaffold53_1_Asp_GTC	chr3	0	0.00347222	0	0	0.00347222	0.0157407	0.00277778	0.00277778	0.00954416
scaffold556_1_Asn_GTT	chr0	0.00324675	0	0.00608766	0.0181818	0.00378789	0.00774794	0.00454546	0	0.0013369
scaffold556_2_Asn_GTT	chr0	0	0	0	0.00284091	0	0.0030303	0	0.00703464	0.0192936
scaffold556_3_Asn_GTT	chr0	0.00933441	0.0077922	0	0	0	0.00883839	0.00763889	0	0.00252525
scaffold558_1_Gly_GCC	chr2	0	0	0.00420168	0.00561498	0.00588235	0.00561497	0.00420168	0.00855615	0.00861344
scaffold558_2_Gly_GCC	chr2	0	0	0	0	0	0	0	0	0
scaffold558_3_Gly_GCC	chr2	0	0	0	0	0	0	0	0	0.00420168
scaffold558_4_Gly_GCC	chr2	0	0	0	0	0	0.00347222	0	0	0
scaffold558_5_Gly_GCC	chr2	0	0	0	0	0	0.00735294	0	0	0
scaffold56_1_Thr_CGT	chr19	0	0	0	0.005	0.00357143	0	0	0	0.00982143
scaffold565_1_Ser_TGA	chr0	0	0	0	0.00802469	0.0063492	0.00524691	0.0036075	0	0.00469136
scaffold566_1_Glu_TTC	chr8	0	0	0	0	0	0	0	0	0
scaffold566_2_Glu_TTC	chr8	0.00375939	0	0	0	0	0.00526316	0.00964913	0	0.00458533
scaffold571_1_Val_CAC	chr19	0	0	0	0.00181818	0	0.00181818	0.004	0	0.002
scaffold573_1_Leu_CAG	chr22	0	0	0.00208333	0.00416667	0.00885862	0.00659722	0.0104993	0.00368589	0.00347222
scaffold5785_1_Ala_TGC	chr0	0	0	0	0	0	0	0	0	0
scaffold5785_2_Ile_GAT	chr0	0	0	0	0	0	0	0	0	0
scaffold580_1_Val_TAC	chr0	0.00625001	0	0	0.00357143	0	0.00416667	0.00539773	0.003125	0
scaffold58_1_Pro_CGG	chr29	0	0	0	0	0	0	0.005	0.00625	0.00634921
scaffold586_1_Ala_TGC	chr4	0.00669643	0	0.0025	0.005	0.01	0.0121429	0	0.00555555	0.0114038
scaffold587_1_Ser_GGA	chr8	0	0	0	0.00396826	0.00396826	0.00952381	0	0.00502645	0
scaffold591_1_Asp_GTC	chr3	0	0	0	0	0.00507054	0.00120773	0	0.00784833	0.00252525
scaffold59_1_Glu_CTC	chr10	0	0	0	0	0	0	0	0	0
scaffold5926_1_Met_CAT	chr0	0	0	0	0	0.00145349	0	0	0	0
scaffold59_2_Leu_TAG	chr10	0	0	0	0	0	0	0	0	0
scaffold59_3_Gly_GCC	chr10	0	0	0	0	0	0	0	0	0
scaffold5978_1_Ile_GAT	chr0	0	0	0	0	0	0	0	0	0
scaffold5978_2_Ala_TGC	chr0	0	0	0	0	0	0	0	0	0
scaffold598_1_Gly_GCC	chr25	0.00357143	0	0	0.0101134	0	0	0.00979592	0	0
scaffold598_2_Arg_TCG	chr25	0.00427351	0.003663	0	0.002849	0.00512821	0.002331	0.00320513	0.0054131	0.00579976
scaffold599_1_Gly_TCC	chr9	0	0	0	0.0146125	0	0.00326797	0.0107376	0.0142974	0.00367647
scaffold599_2_Gly_TCC	chr9	0	0	0	0.00420168	0.00367647	0.00326798	0.00816994	0	0.00226244
scaffold599_3_Gly_TCC	chr9	0	0.00490197	0	0.00326797	0	0	0	0.00694444	0.00635027
scaffold601_1_Val_TAC	chr9	0	0	0	0	0.0025641	0.00797721	0.00427351	0	0.00427351
scaffold611_1_Thr_AGT	chr4	0.002849	0	0	0	0	0.0042735	0.00641026	0.00769231	0.00213675
scaffold61_1_Arg_TCT	chr4	0.00562169	0	0.0047619	0	0.0047619	0.00198413	0.0106782	0	0.00333333
scaffold617_1_Ala_AGC	chr5	0	0.0025641	0	0.002849	0.00797721	0.00813075	0.003663	0.0025641	0.005698
scaffold625_1_Ala_AGC	chr0	0	0	0	0	0	0.005	0.0133334	0.005	0.00357143
scaffold626_1_Met_CAT	chr0	0	0	0	0	0	0.00375939	0.00526316	0	0
scaffold626_2_Met_CAT	chr0	0	0	0	0	0	0	0	0	0
scaffold626_3_Met_CAT	chr0	0	0	0	0.00380389	0.0025641	0	0	0.0048951	0.00512821
scaffold630_1_Cys_GCA	chr0	0	0	0	0	0	0.0047619	0	0	0.00238095
scaffold633_1_His_GTG	chr5	0	0	0	0.00284091	0	0	0.003125	0.00284091	0.00347222
scaffold651_1_Ser_GCT	chr22	0	0.0119048	0	0.00340137	0	0	0	0	0.00736961
scaffold651_2_Ser_GCT	chr22	0.00371058	0.00291545	0.00226757	0	0	0.00185529	0.00874635	0.00850341	0.00861678
scaffold651_3_Ser_GCT	chr22	0.00340137	0.00408163	0	0	0	0	0.00291545	0	0.00255102
scaffold652_1_Trp_CCA	chr24	0	0	0	0.00916668	0	0	0	0.00833334	0.0015625
scaffold66_1_Ala_TGC	chr28	0	0	0.005	0.0102564	0.0064394	0.00806485	0.00416667	0	0.00166667
scaffold663_1_Ser_GGA	chr5	0	0	0	0	0	0	0	0	0
scaffold664_1_Leu_CAG	chr1	0	0	0.00332226	0.00332226	0	0.0170543	0	0.00290698	0
scaffold665_1_Ala_TGC	chr5	0	0.00512821	0	0	0.0062271	0.00320513	0.00466201	0.00961539	0.002331
scaffold67_1_Gly_GCC	chr12	0	0	0	0	0	0.00571429	0.00357143	0.00476191	0.00168067
scaffold677_1_Glu_TTC	chr0	0.00357143	0.00571429	0	0	0.00571429	0	0.00408163	0.00238095	0.0031746
scaffold681_1_Ala_AGC	chr2	0	0	0	0	0	0	0	0	0
scaffold681_2_Ala_AGC	chr2	0	0	0	0	0	0	0	0	0
scaffold683_1_Pro_TGG	chr16	0	0	0	0.00427351	0.00427351	0.00427351	0	0	0.00489511
scaffold692_1_His_GTG	chr16	0.00512821	0	0	0.00809523	0.0203572	0	0.00666667	0	0.0030303
scaffold6961_1_Ile_GAT	chr0	0	0	0	0	0	0	0	0	0
scaffold6961_2_Ala_TGC	chr0	0	0	0	0	0	0	0	0	0
scaffold6961_3_Ala_TGC	chr0	0	0	0	0	0	0	0	0	0
scaffold702_1_Ile_TAT	chr1	0	0	0	0.00227273	0	0.00584416	0.003125	0.0100694	0.00607143
scaffold7_1_His_GTG	chr0	0	0	0	0	0.00625	0.0078125	0	0	0
scaffold72_1_Arg_CCT	chr18	0	0.00181159	0	0	0.00745342	0.00322504	0.00434783	0.00241546	0.00272805
scaffold72_2_Ile_GAT	chr18	0.00459381	0.00236406	0	0.0115502	0	0.00459381	0.00265957	0.00797872	0.00193424
scaffold72_3_Ile_GAT	chr18	0	0	0.00607902	0	0.00212766	0.00531914	0.00425532	0.00236406	0
scaffold72_4_Ile_GAT	chr18	0	0	0	0.00354611	0	0.00236406	0	0	0.00540357
scaffold72_5_Ile_GAT	chr18	0	0	0	0	0.00607902	0.00265957	0.00236406	0.00425532	0
scaffold72_6_Ile_GAT	chr18	0	0.00177305	0.00265957	0	0.00303951	0.00681942	0	0.0115931	0.00212766
scaffold727_1_Asp_GTC	chr10	0	0.00347222	0	0.00694444	0.00396825	0.0100936	0.00833334	0.00252525	0.0121142
scaffold72_7_Ile_GAT	chr18	0.00265957	0.00354611	0.00354611	0	0.00354611	0	0	0.00303951	0.00132979
scaffold72_8_Ile_GAT	chr18	0.00236406	0	0.00177305	0	0	0	0.00303951	0.00780143	0.00354611
scaffold7_2_Ser_AGA	chr0	0.00222222	0	0	0	0.00888888	0.00277778	0.00277778	0.00138889	0.00925927
scaffold745_1_Met_CAT	chr29	0.00197239	0	0.0017094	0.0029328	0.00745921	0.00277403	0.00427351	0.00512821	0
scaffold745_2_Met_CAT	chr29	0	0	0.00427351	0.00197239	0	0	0.003663	0	0
scaffold745_3_Met_CAT	chr29	0	0	0	0	0	0.0017094	0.00197239	0.003663	0.00838513
scaffold745_4_Met_CAT	chr29	0.00319273	0	0.00555555	0.00438597	0.00878332	0.00530738	0.00877194	0.00677832	0
scaffold745_5_Ser_GGA	chr29	0	0	0.0015528	0.00333498	0.0101637	0.00350242	0.00217391	0	0.011646
scaffold765_1_Glu_TTC	chr7	0	0	0	0	0	0.0159091	0.00606061	0	0.00715488
scaffold771_1_Glu_CTC	chr0	0.00263158	0	0	0	0	0	0.00526316	0	0.00531376
scaffold771_2_Glu_CTC	chr0	0	0	0	0.00292397	0	0.00478469	0	0.00584794	0.00164474
scaffold771_3_Glu_CTC	chr0	0.00328947	0	0	0	0.00438597	0.00730995	0	0.00292397	0.00639098
scaffold771_4_Glu_CTC	chr0	0	0	0	0.00292397	0.00478469	0	0	0.0125313	0.00931495
scaffold771_5_Glu_CTC	chr0	0	0	0.00438597	0.00328947	0.00239234	0.00328947	0.0119465	0.00375939	0.00621344
scaffold771_6_Glu_CTC	chr0	0.00465587	0	0.00438597	0.00239234	0	0.0114329	0	0.00375939	0.00202429
scaffold771_7_Glu_CTC	chr0	0	0	0	0	0.00292397	0.00375939	0.01769	0.00219298	0.00239234
scaffold771_8_Glu_CTC	chr0	0.00751879	0	0.00292397	0.00964913	0	0	0.00438597	0.00239234	0.00568182
scaffold771_9_Glu_CTC	chr0	0.00263158	0	0.00375939	0.00292397	0.00478468	0.0153509	0.00438597	0.00751878	0
scaffold777_1_Leu_AAG	chr17	0	0.00494826	0	0	0.00438596	0.00526316	0.00584795	0.00328947	0.00400794
scaffold78_1_Ser_GGA	chr0	0.00204082	0.00340137	0	0.00408163	0	0.0103985	0	0	0
scaffold784_1_Thr_AGT	chr4	0	0	0	0	0.005625	0.00625	0	0.00595237	0.00138889
scaffold785_1_Thr_AGT	chr4	0.00271002	0	0	0.00487805	0.00406505	0.00487805	0.00792683	0.0065331	0.00578486
scaffold804_1_Gly_GCC	chr0	0	0	0	0	0	0	0	0	0
scaffold804_2_Gly_GCC	chr0	0	0	0	0	0	0	0	0	0
scaffold821_1_Undet_NNN	chr7	0	0	0	0	0	0	0	0	0
scaffold821_2_Undet_NNN	chr7	0	0	0	0	0	0	0	0	0
scaffold82_1_Gln_TTG	chr0	0	0	0.0027027	0	0.0117439	0.00921376	0	0	0.00601531
scaffold826_1_Glu_TTC	chr0	0	0	0	0	0.00438597	0	0	0	0.00668336
scaffold8386_1_Arg_TCT	chr0	0	0	0	0	0	0	0	0	0
scaffold84_1_Ser_GGA	chr17	0.00125156	0	0.00177305	0.00265957	0	0.00303951	0.00364742	0.00212766	0.00471125
scaffold85_1_Pro_TGG	chr5	0	0	0	0.0153153	0.0027027	0.007161	0.003003	0	0
scaffold85_2_Pro_TGG	chr5	0	0	0	0	0	0.00540541	0.00530888	0	0.00900903
scaffold85_3_Leu_CAG	chr5	0	0	0	0	0	0	0	0	0
scaffold859_1_Glu_CTC	chr28	0.00263158	0	0	0.00438597	0.00292397	0.00921052	0	0.00438597	0.00653717
scaffold862_1_iMet_CAT	chr12	0	0.00465116	0	0.0201551	0.00813953	0	0	0.00387598	0.00775193
scaffold89_1_Val_CAC	chr21	0	0	0	0.00444444	0.00539682	0.00462963	0	0	0.00766123
scaffold892_1_Ser_GGA	chr27	0	0	0	0	0	0	0	0	0
scaffold892_2_Ser_GGA	chr27	0	0	0	0	0	0	0	0	0
scaffold90_1_Undet_NNN	chr14	0	0	0	0	0	0	0.0031746	0.0050061	0.00823497
scaffold905_1_Leu_AAG	chr10	0.003663	0	0	0.01221	0.00605413	0.00512821	0.005698	0	0.00943223
scaffold909_1_Val_CAC	chr3	0	0	0	0.00310559	0.00271739	0.00869566	0.00621118	0	0
scaffold909_2_Arg_ACG	chr3	0	0	0.00332226	0.00332226	0	0	0.00584106	0.00678295	0.00405215
scaffold909_3_Arg_ACG	chr3	0	0	0.00396826	0	0	0.00952382	0.00598013	0.00502645	0
scaffold910_1_Arg_CCT	chr0	0	0	0	0.00444444	0.011137	0.00277778	0.00370371	0.0031746	0.00444444
scaffold911_1_Phe_GAA	chr0	0	0	0.00378789	0.00454545	0.0050505	0	0.00284091	0.00174825	0.00378789
scaffold91_1_Leu_AAG	chr31	0.0018797	0	0	0	0.00526316	0.0119465	0.00292397	0.00375939	0.00526316
scaffold91_2_Leu_AAG	chr31	0.00239234	0.00526316	0	0.00526316	0	0.0112687	0.00967979	0.00511695	0.00202429
scaffold91_3_Leu_AAG	chr31	0	0	0	0.00328947	0	0.00745614	0.0105874	0.00292397	0.00388471
scaffold928_1_Arg_CCT	chr0	0	0	0.00241546	0.00241546	0.00434783	0.0067029	0.0036232	0	0.0070911
scaffold930_1_Met_CAT	chr2	0	0	0	0	0.00555556	0.00555556	0.0101852	0	0
scaffold93_1_His_GTG	chr5	0.0021645	0	0	0.00937952	0.008658	0	0.0147306	0	0.00710603
scaffold93_2_His_GTG	chr5	0.003367	0	0	0	0.0063973	0.00378788	0.00505052	0	0.004329
scaffold93_3_His_GTG	chr5	0	0.004329	0	0.00808082	0	0	0.00864413	0.00252525	0.00252525
scaffold93_4_Undet_NNN	chr5	0	0	0	0.00531287	0	0.00378789	0.00378789	0	0
scaffold93_5_His_GTG	chr5	0	0	0	0	0.00852273	0.00284091	0.0129103	0	0.00990936
scaffold937_1_Asp_GTC	chr7	0.00555556	0	0.00213675	0.0179343	0.00347222	0.00445156	0.00555556	0.0157407	0.00950207
scaffold938_1_Asp_GTC	chr0	0	0	0	0.0114087	0.0111111	0	0	0	0
scaffold950_1_Glu_TTC	chr14	0	0	0	0.00859788	0.00595239	0	0.00562169	0.00502645	0.00892857
scaffold951_1_Leu_TAG	chr28	0	0.000757576	0	0.0054157	0.00342472	0.00468699	0.000757576	0.0026936	0.00520406
scaffold958_1_Ala_TGC	chr0	0	0	0	0.0135766	0.00263158	0	0	0.00855263	0.00971177
scaffold97_1_Glu_CTC	chr7	0	0	0	0.0128655	0	0.00478469	0.00328947	0	0.00677831
scaffold98_1_Ser_GGA	chr21	0	0	0	0	0.0031746	0.00277778	0	0.00296296	0
scaffold986_1_Lys_TTT	chr30	0.00104167	0	0	0.00590278	0.00558035	0	0	0.00416666	0.00524077
scaffold986_2_Val_AAC	chr30	0	0.00454545	0	0	0.00227273	0.00227273	0.00435606	0.00284091	0.00378789
scaffold989_1_Tyr_GTA	chr15	0	0	0	0.005291	0.00416667	0.005291	0	0.00416667	0.00608211
scaffold997_1_Ser_TGA	chr5	0	0	0	0	0	0	0	0	0
